# Supplementary material for: CT-Based Pericardial Composition Change as an Imaging Biomarker for Radiation-Induced Cardiotoxicity
Source: Cancers (Basel). 2025 Aug 13;17(16):2635. doi: 10.3390/cancers17162635 (PMC12384465; doi:10.3390/cancers17162635)
Supplement: Supplementary file 1 [file cancers-17-02635-s001.zip]

Archive with 4 entries (4 files):
- Table S1-Demographic and health history data.xlsx
- Table S2-Voxel-level data on total mass per HU bin.xlsx
- Table S3-Voxel-level data on mass difference between baseline and follow-up per HU bin.xlsx
- Table S4-Volume difference between baseline and follow-up per HU change..xlsx
