# Supplementary material for: CT-Based Pericardial Composition Change as an Imaging Biomarker for Radiation-Induced Cardiotoxicity
Source: Cancers (Basel). 2025 Aug 13;17(16):2635. doi: 10.3390/cancers17162635 (PMC12384465; doi:10.3390/cancers17162635)
Supplement: Supplementary file 1 [file cancers-17-02635-s001.zip › Table S2-Voxel-level data on total mass per HU bin.xlsx]

## Sheet: DATA
ID	struct	followup_bin	t-500	t-499	t-498	t-497	t-496	t-495	t-494	t-493	t-492	t-491	t-490	t-489	t-488	t-487	t-486	t-485	t-484	t-483	t-482	t-481	t-480	t-479	t-478	t-477	t-476	t-475	t-474	t-473	t-472	t-471	t-470	t-469	t-468	t-467	t-466	t-465	t-464	t-463	t-462	t-461	t-460	t-459	t-458	t-457	t-456	t-455	t-454
1	heart_4mm_boundary_1_5	0	0	0	0	0	0	0	0	0	0	0	0	0	0	0	0	0	0	0	0	0	0	0	0	0	0	0	0	0	0	0	0	0	0	0	0	0	0	0	0	0	0	0	0	0	0	0	0
1	heart_4mm_boundary_0_1	0	0	0	0	0	0	0	0	0	0	0	0	0	0	0	1925.28	0	0	0	0	0	0	0	0	0	0	0	0	0	0	0	0	0	0	0	0	0	0	0	0	0	0	0	0	0	0	0	0
1	heart_4mm_boundary_10_20	0	0	0	0	0	0	0	0	0	0	0	0	0	0	0	0	0	0	0	0	0	0	0	0	0	0	0	0	0	0	0	0	0	0	0	0	0	0	0	0	0	0	0	0	0	0	0	0
1	heart_4mm_boundary_5_10	0	0	0	0	0	0	0	0	0	0	0	0	0	0	0	0	0	0	0	0	0	0	0	0	0	0	0	0	0	0	0	0	0	0	0	0	0	0	0	0	0	0	0	0	0	0	0	0
1	heart_4mm_boundary	0	0	0	0	0	0	0	0	0	0	0	0	0	0	0	1925.28	0	0	0	0	0	0	0	0	0	0	0	0	0	0	0	0	0	0	0	0	0	0	0	0	0	0	0	0	0	0	0	0
1	heart_4mm_boundary_20_1000	0	0	0	0	0	0	0	0	0	0	0	0	0	0	0	0	0	0	0	0	0	0	0	0	0	0	0	0	0	0	0	0	0	0	0	0	0	0	0	0	0	0	0	0	0	0	0	0
1	heart_4mm_boundary_0_1	1	0	0	0	0	0	0	0	0	0	0	0	0	0	0	0	0	0	0	0	0	0	0	0	0	0	0	0	0	0	0	0	0	0	0	0	0	0	0	0	0	0	0	0	0	0	0	0
1	heart_4mm_boundary_1_5	1	0	0	0	0	0	0	0	0	0	0	0	0	0	0	0	0	0	0	0	0	0	0	0	0	0	0	0	0	0	0	0	0	0	0	0	0	0	0	0	0	0	0	0	0	0	0	0
1	heart_4mm_boundary_5_10	1	0	0	0	0	0	0	0	0	0	0	0	0	0	0	0	0	0	0	0	0	0	0	0	0	0	0	0	0	0	0	0	0	0	0	0	0	0	0	0	0	0	0	0	0	0	0	0
1	heart_4mm_boundary	1	0	0	0	0	0	0	0	0	0	0	0	0	0	0	0	0	0	0	0	0	0	0	0	0	0	0	0	0	0	0	0	0	0	0	0	0	0	0	0	0	0	0	0	0	0	0	0
1	heart_4mm_boundary_10_20	1	0	0	0	0	0	0	0	0	0	0	0	0	0	0	0	0	0	0	0	0	0	0	0	0	0	0	0	0	0	0	0	0	0	0	0	0	0	0	0	0	0	0	0	0	0	0	0
1	heart_4mm_boundary_20_1000	1	0	0	0	0	0	0	0	0	0	0	0	0	0	0	0	0	0	0	0	0	0	0	0	0	0	0	0	0	0	0	0	0	0	0	0	0	0	0	0	0	0	0	0	0	0	0	0
2	heart_4mm_boundary_0_1	0	0	0	0	0	0	0	0	0	0	0	0	0	0	0	0	0	0	0	0	0	0	0	0	0	0	0	0	0	0	0	0	0	0	0	0	0	0	0	0	0	0	0	0	0	0	0	0
2	heart_4mm_boundary_1_5	0	0	0	0	0	0	0	0	0	0	0	0	0	0	0	0	984.19	0	0	0	0	0	0	0	0	0	1003.27	0	0	0	0	0	0	0	0	0	1022.34	0	0	0	0	1031.88	0	0	1037.6	0	0	0
2	heart_4mm_boundary_5_10	0	0	0	0	0	0	0	0	0	0	0	0	976.56	0	0	0	0	0	988.01	0	0	0	0	0	0	0	0	0	0	0	0	0	0	0	0	0	0	0	0	0	0	0	0	0	0	0	0	0
2	heart_4mm_boundary	0	0	0	0	0	0	0	0	0	0	0	0	976.56	0	0	0	984.19	0	988.01	0	0	0	0	0	0	0	1003.27	0	0	0	0	0	0	0	0	0	1022.34	0	0	0	0	1031.88	0	0	1037.6	0	0	0
2	heart_4mm_boundary_10_20	0	0	0	0	0	0	0	0	0	0	0	0	0	0	0	0	0	0	0	0	0	0	0	0	0	0	0	0	0	0	0	0	0	0	0	0	0	0	0	0	0	0	0	0	0	0	0	0
2	heart_4mm_boundary_20_1000	0	0	0	0	0	0	0	0	0	0	0	0	0	0	0	0	0	0	0	0	0	0	0	0	0	0	0	0	0	0	0	0	0	0	0	0	0	0	0	0	0	0	0	0	0	0	0	0
2	heart_4mm_boundary_0_1	1	0	0	0	0	0	0	0	0	0	0	0	0	0	0	0	0	0	0	0	0	0	0	0	0	0	0	0	0	0	0	0	0	0	0	0	0	0	0	0	0	0	0	0	0	0	0	0
2	heart_4mm_boundary	1	0	0	0	0	0	0	0	0	0	0	0	0	0	0	0	0	0	0	0	0	0	0	0	0	0	0	0	0	0	0	0	0	0	0	0	0	0	0	0	0	0	0	0	0	0	0	0
2	heart_4mm_boundary_1_5	1	0	0	0	0	0	0	0	0	0	0	0	0	0	0	0	0	0	0	0	0	0	0	0	0	0	0	0	0	0	0	0	0	0	0	0	0	0	0	0	0	0	0	0	0	0	0	0
2	heart_4mm_boundary_5_10	1	0	0	0	0	0	0	0	0	0	0	0	0	0	0	0	0	0	0	0	0	0	0	0	0	0	0	0	0	0	0	0	0	0	0	0	0	0	0	0	0	0	0	0	0	0	0	0
2	heart_4mm_boundary_20_1000	1	0	0	0	0	0	0	0	0	0	0	0	0	0	0	0	0	0	0	0	0	0	0	0	0	0	0	0	0	0	0	0	0	0	0	0	0	0	0	0	0	0	0	0	0	0	0	0
2	heart_4mm_boundary_10_20	1	0	0	0	0	0	0	0	0	0	0	0	0	0	0	0	0	0	0	0	0	0	0	0	0	0	0	0	0	0	0	0	0	0	0	0	0	0	0	0	0	0	0	0	0	0	0	0
3	heart_4mm_boundary_0_1	0	0	957.49	0	961.3	0	0	967.03	968.93	0	0	0	976.56	0	0	982.28	0	986.1	0	0	0	0	995.64	0	0	0	0	0	0	0	0	1012.8	0	1016.62	0	0	3067.02	0	0	0	1029.97	0	1033.78	0	0	0	0	0
3	heart_4mm_boundary	0	0	957.49	0	961.3	0	0	967.03	2906.8	0	0	0	976.56	978.47	0	982.28	0	1972.2	0	1979.83	0	0	995.64	0	0	0	0	0	1007.08	0	0	2025.6	1014.71	2033.23	0	1020.43	4089.36	0	0	0	1029.97	0	2067.57	2071.38	0	1039.51	1041.41	0
3	heart_4mm_boundary_1_5	0	0	0	0	0	0	0	0	968.93	0	0	0	0	978.47	0	0	0	0	0	1979.83	0	0	0	0	0	0	0	0	0	0	0	1012.8	1014.71	1016.62	0	0	1022.34	0	0	0	0	0	0	0	0	0	1041.41	0
3	heart_4mm_boundary_5_10	0	0	0	0	0	0	0	0	0	0	0	0	0	0	0	0	0	0	0	0	0	0	0	0	0	0	0	0	0	0	0	0	0	0	0	0	0	0	0	0	0	0	0	0	0	0	0	0
3	heart_4mm_boundary_10_20	0	0	0	0	0	0	0	0	968.93	0	0	0	0	0	0	0	0	986.1	0	0	0	0	0	0	0	0	0	0	1007.08	0	0	0	0	0	0	1020.43	0	0	0	0	0	0	1033.78	1035.69	0	1039.51	0	0
3	heart_4mm_boundary_20_1000	0	0	0	0	0	0	0	0	0	0	0	0	0	0	0	0	0	0	0	0	0	0	0	0	0	0	0	0	0	0	0	0	0	0	0	0	0	0	0	0	0	0	0	1035.69	0	0	0	0
3	heart_4mm_boundary	1	0	0	0	0	0	0	0	0	0	0	0	0	0	0	0	0	0	0	0	1983.64	0	0	0	0	0	0	0	0	0	0	0	0	0	0	0	1022.34	0	0	0	1029.97	0	0	0	0	0	0	0
3	heart_4mm_boundary_0_1	1	0	0	0	0	0	0	0	0	0	0	0	0	0	0	0	0	0	0	0	1983.64	0	0	0	0	0	0	0	0	0	0	0	0	0	0	0	1022.34	0	0	0	1029.97	0	0	0	0	0	0	0
3	heart_4mm_boundary_1_5	1	0	0	0	0	0	0	0	0	0	0	0	0	0	0	0	0	0	0	0	0	0	0	0	0	0	0	0	0	0	0	0	0	0	0	0	0	0	0	0	0	0	0	0	0	0	0	0
3	heart_4mm_boundary_10_20	1	0	0	0	0	0	0	0	0	0	0	0	0	0	0	0	0	0	0	0	0	0	0	0	0	0	0	0	0	0	0	0	0	0	0	0	0	0	0	0	0	0	0	0	0	0	0	0
3	heart_4mm_boundary_5_10	1	0	0	0	0	0	0	0	0	0	0	0	0	0	0	0	0	0	0	0	0	0	0	0	0	0	0	0	0	0	0	0	0	0	0	0	0	0	0	0	0	0	0	0	0	0	0	0
3	heart_4mm_boundary_20_1000	1	0	0	0	0	0	0	0	0	0	0	0	0	0	0	0	0	0	0	0	0	0	0	0	0	0	0	0	0	0	0	0	0	0	0	0	0	0	0	0	0	0	0	0	0	0	0	0
4	heart_4mm_boundary_0_1	0	1911.16	0	959.4	961.3	1926.42	965.12	0	0	0	0	974.66	1953.12	0	980.38	0	984.19	0	0	0	0	993.73	995.64	0	0	0	0	0	0	1008.99	0	2025.6	0	2033.23	0	0	1022.34	1024.25	1026.15	1028.06	5149.84	1031.88	2067.57	0	0	3118.52	2082.82	0
4	heart_4mm_boundary_5_10	0	0	0	0	0	0	0	0	0	0	0	0	0	0	0	0	0	0	0	0	0	0	0	0	0	0	0	0	0	0	0	0	0	0	0	0	0	0	0	0	0	0	0	0	0	0	0	0
4	heart_4mm_boundary	0	1911.16	0	959.4	961.3	1926.42	965.12	0	0	0	0	974.66	1953.12	0	980.38	0	984.19	0	0	0	0	993.73	995.64	0	0	0	0	0	0	1008.99	0	2025.6	0	2033.23	0	0	1022.34	1024.25	1026.15	1028.06	5149.84	1031.88	2067.57	0	0	3118.52	2082.82	0
4	heart_4mm_boundary_10_20	0	0	0	0	0	0	0	0	0	0	0	0	0	0	0	0	0	0	0	0	0	0	0	0	0	0	0	0	0	0	0	0	0	0	0	0	0	0	0	0	0	0	0	0	0	0	0	0
4	heart_4mm_boundary_20_1000	0	0	0	0	0	0	0	0	0	0	0	0	0	0	0	0	0	0	0	0	0	0	0	0	0	0	0	0	0	0	0	0	0	0	0	0	0	0	0	0	0	0	0	0	0	0	0	0
4	heart_4mm_boundary_1_5	0	0	0	0	0	0	0	0	0	0	0	0	0	0	0	0	0	0	0	0	0	0	0	0	0	0	0	0	0	0	0	0	0	0	0	0	0	0	0	0	0	0	0	0	0	0	0	0
4	heart_4mm_boundary_0_1	1	0	0	0	0	0	0	0	0	0	0	0	0	0	0	0	0	986.1	0	0	0	0	995.64	0	0	0	0	0	0	0	0	0	1014.71	0	0	0	0	0	0	0	0	0	1033.78	0	0	0	0	0
4	heart_4mm_boundary_1_5	1	0	0	0	0	0	0	0	0	0	0	0	0	0	0	0	0	0	0	0	0	0	0	0	0	0	0	0	0	0	0	0	0	0	0	0	0	0	0	0	0	0	0	0	0	0	0	0
4	heart_4mm_boundary_5_10	1	0	0	0	0	0	0	0	0	0	0	0	0	0	0	0	0	0	0	0	0	0	0	0	0	0	0	0	0	0	0	0	0	0	0	0	0	0	0	0	0	0	0	0	0	0	0	0
4	heart_4mm_boundary	1	0	0	0	0	0	0	0	0	0	0	0	0	0	0	0	0	986.1	0	0	0	0	995.64	0	0	0	0	0	0	0	0	0	1014.71	0	0	0	0	0	0	0	0	0	1033.78	0	0	0	0	0
4	heart_4mm_boundary_20_1000	1	0	0	0	0	0	0	0	0	0	0	0	0	0	0	0	0	0	0	0	0	0	0	0	0	0	0	0	0	0	0	0	0	0	0	0	0	0	0	0	0	0	0	0	0	0	0	0
4	heart_4mm_boundary_10_20	1	0	0	0	0	0	0	0	0	0	0	0	0	0	0	0	0	0	0	0	0	0	0	0	0	0	0	0	0	0	0	0	0	0	0	0	0	0	0	0	0	0	0	0	0	0	0	0
5	heart_4mm_boundary_0_1	0	0	0	0	0	0	0	0	0	0	0	0	0	0	0	0	0	0	0	0	0	0	0	0	0	0	0	0	0	0	0	0	0	0	0	0	0	0	0	0	0	0	0	0	0	0	0	0
5	heart_4mm_boundary_1_5	0	0	0	0	0	0	0	0	0	0	0	0	0	0	0	0	0	0	0	0	0	0	0	0	0	0	0	0	0	0	0	0	0	0	0	0	0	0	0	0	0	0	0	0	0	0	0	0
5	heart_4mm_boundary_5_10	0	0	0	0	0	0	0	0	0	0	0	0	976.56	1956.94	0	0	0	0	0	0	0	0	0	0	999.45	0	0	0	0	1008.99	0	0	0	0	0	0	0	0	0	2056.12	0	0	0	1035.69	0	0	1041.41	0
5	heart_4mm_boundary	0	0	0	0	961.3	0	0	0	0	0	0	0	976.56	1956.94	0	0	0	986.1	0	0	0	0	0	0	999.45	0	0	0	1007.08	2017.97	0	0	0	0	0	0	0	0	0	2056.12	0	0	0	1035.69	0	0	1041.41	0
5	heart_4mm_boundary_10_20	0	0	0	0	961.3	0	0	0	0	0	0	0	0	0	0	0	0	0	0	0	0	0	0	0	0	0	0	0	1007.08	1008.99	0	0	0	0	0	0	0	0	0	0	0	0	0	0	0	0	0	0
5	heart_4mm_boundary_20_1000	0	0	0	0	0	0	0	0	0	0	0	0	0	0	0	0	0	986.1	0	0	0	0	0	0	0	0	0	0	0	0	0	0	0	0	0	0	0	0	0	0	0	0	0	0	0	0	0	0
5	heart_4mm_boundary_0_1	1	0	0	0	0	0	0	0	0	0	0	0	0	0	0	0	0	0	0	0	0	0	0	0	0	0	0	0	0	0	0	0	0	0	0	0	0	0	0	0	0	0	0	0	0	0	0	0
5	heart_4mm_boundary_1_5	1	0	0	0	0	0	0	0	0	0	0	0	0	0	0	0	0	0	0	0	0	0	0	0	0	0	0	0	0	0	0	0	0	0	0	0	0	0	0	0	0	0	0	0	0	0	0	0
5	heart_4mm_boundary	1	0	0	0	0	0	0	0	0	0	0	0	0	0	0	0	0	0	0	0	0	0	0	0	0	0	0	0	0	0	0	0	0	0	0	0	0	0	0	0	0	0	0	0	0	0	0	0
5	heart_4mm_boundary_5_10	1	0	0	0	0	0	0	0	0	0	0	0	0	0	0	0	0	0	0	0	0	0	0	0	0	0	0	0	0	0	0	0	0	0	0	0	0	0	0	0	0	0	0	0	0	0	0	0
5	heart_4mm_boundary_10_20	1	0	0	0	0	0	0	0	0	0	0	0	0	0	0	0	0	0	0	0	0	0	0	0	0	0	0	0	0	0	0	0	0	0	0	0	0	0	0	0	0	0	0	0	0	0	0	0
5	heart_4mm_boundary_20_1000	1	0	0	0	0	0	0	0	0	0	0	0	0	0	0	0	0	0	0	0	0	0	0	0	0	0	0	0	0	0	0	0	0	0	0	0	0	0	0	0	0	0	0	0	0	0	0	0
6	heart_4mm_boundary_0_1	0	0	0	0	0	0	0	0	0	0	0	0	0	0	0	0	0	0	0	0	0	0	0	0	0	0	0	0	0	0	0	0	0	0	0	0	0	0	0	0	0	0	0	0	0	0	0	0
6	heart_4mm_boundary_5_10	0	0	0	0	0	0	0	0	0	0	0	0	0	0	0	0	0	0	0	0	0	0	0	0	0	0	0	0	0	0	0	0	0	0	0	0	0	0	0	0	0	0	0	0	0	0	0	0
6	heart_4mm_boundary_1_5	0	0	0	0	0	0	0	0	0	0	0	0	0	0	0	0	0	0	0	0	0	0	0	0	0	0	0	0	0	0	0	0	0	0	0	0	0	0	0	0	0	0	0	0	0	0	0	0
6	heart_4mm_boundary	0	0	0	0	0	0	0	0	0	0	0	0	0	0	0	0	0	0	0	0	0	0	0	0	0	0	0	0	0	0	0	0	0	0	0	0	0	0	0	0	0	0	0	0	0	0	0	0
6	heart_4mm_boundary_20_1000	0	0	0	0	0	0	0	0	0	0	0	0	0	0	0	0	0	0	0	0	0	0	0	0	0	0	0	0	0	0	0	0	0	0	0	0	0	0	0	0	0	0	0	0	0	0	0	0
6	heart_4mm_boundary_10_20	0	0	0	0	0	0	0	0	0	0	0	0	0	0	0	0	0	0	0	0	0	0	0	0	0	0	0	0	0	0	0	0	0	0	0	0	0	0	0	0	0	0	0	0	0	0	0	0
6	heart_4mm_boundary_0_1	1	0	0	0	0	0	0	0	0	0	0	0	0	0	0	0	0	0	0	0	0	0	0	0	0	0	0	0	0	0	0	0	0	0	0	0	0	0	0	0	0	0	0	0	0	0	0	0
6	heart_4mm_boundary	1	0	0	0	0	0	0	0	0	0	0	0	0	0	0	0	0	0	0	0	0	0	0	0	0	0	0	0	0	0	0	0	0	0	0	0	0	0	0	0	0	0	0	0	0	0	0	0
6	heart_4mm_boundary_1_5	1	0	0	0	0	0	0	0	0	0	0	0	0	0	0	0	0	0	0	0	0	0	0	0	0	0	0	0	0	0	0	0	0	0	0	0	0	0	0	0	0	0	0	0	0	0	0	0
6	heart_4mm_boundary_5_10	1	0	0	0	0	0	0	0	0	0	0	0	0	0	0	0	0	0	0	0	0	0	0	0	0	0	0	0	0	0	0	0	0	0	0	0	0	0	0	0	0	0	0	0	0	0	0	0
6	heart_4mm_boundary_10_20	1	0	0	0	0	0	0	0	0	0	0	0	0	0	0	0	0	0	0	0	0	0	0	0	0	0	0	0	0	0	0	0	0	0	0	0	0	0	0	0	0	0	0	0	0	0	0	0
6	heart_4mm_boundary_20_1000	1	0	0	0	0	0	0	0	0	0	0	0	0	0	0	0	0	0	0	0	0	0	0	0	0	0	0	0	0	0	0	0	0	0	0	0	0	0	0	0	0	0	0	0	0	0	0	0
7	heart_4mm_boundary_0_1	0	0	2872.47	959.4	0	0	0	967.03	968.93	970.84	0	0	0	0	0	982.28	0	0	988.01	0	0	0	0	0	0	0	0	1005.17	0	0	0	0	2029.42	0	0	1020.43	1022.34	0	0	1028.06	0	0	0	3107.07	0	0	1041.41	1043.32
7	heart_4mm_boundary_1_5	0	0	957.49	0	0	0	0	967.03	0	0	1945.5	974.66	0	1956.94	1960.75	1964.57	984.19	0	0	989.91	0	1987.46	995.64	997.54	999.45	1001.36	2006.53	1005.17	0	2017.97	1010.89	0	0	0	1018.52	0	2044.68	0	0	0	0	2063.75	0	1035.69	2075.2	0	0	0
7	heart_4mm_boundary	0	0	4787.45	959.4	0	0	0	1934.05	968.93	970.84	1945.5	1949.31	0	1956.94	1960.75	3929.14	984.19	0	988.01	989.91	0	1987.46	995.64	997.54	999.45	1001.36	3009.8	2010.35	2014.16	2017.97	1010.89	0	2029.42	1016.62	1018.52	1020.43	3067.02	0	0	2056.12	0	2063.75	0	4142.76	2075.2	0	1041.41	1043.32
7	heart_4mm_boundary_5_10	0	0	0	0	0	0	0	0	0	0	0	0	0	0	0	982.28	0	0	0	0	0	0	0	0	0	0	0	0	0	0	0	0	0	0	0	0	0	0	0	1028.06	0	0	0	0	0	0	0	0
7	heart_4mm_boundary_10_20	0	0	957.49	0	0	0	0	0	0	0	0	974.66	0	0	0	0	0	0	0	0	0	0	0	0	0	0	1003.27	0	2014.16	0	0	0	0	1016.62	0	0	0	0	0	0	0	0	0	0	0	0	0	0
7	heart_4mm_boundary_20_1000	0	0	0	0	0	0	0	0	0	0	0	0	0	0	0	0	0	0	0	0	0	0	0	0	0	0	0	0	0	0	0	0	0	0	0	0	0	0	0	0	0	0	0	0	0	0	0	0
7	heart_4mm_boundary_0_1	1	0	0	0	0	0	0	0	0	970.84	0	0	0	0	0	0	984.19	0	988.01	0	0	0	0	0	0	0	0	0	0	0	0	0	0	0	0	0	0	0	0	0	0	1031.88	0	0	0	1039.51	0	0
7	heart_4mm_boundary	1	0	0	0	0	0	0	0	0	970.84	0	0	0	0	0	0	984.19	0	988.01	0	0	0	0	0	0	0	0	0	0	0	0	0	0	0	0	0	0	0	0	0	0	1031.88	0	0	0	1039.51	0	0
7	heart_4mm_boundary_1_5	1	0	0	0	0	0	0	0	0	0	0	0	0	0	0	0	0	0	0	0	0	0	0	0	0	0	0	0	0	0	0	0	0	0	0	0	0	0	0	0	0	0	0	0	0	0	0	0
7	heart_4mm_boundary_5_10	1	0	0	0	0	0	0	0	0	0	0	0	0	0	0	0	0	0	0	0	0	0	0	0	0	0	0	0	0	0	0	0	0	0	0	0	0	0	0	0	0	0	0	0	0	0	0	0
7	heart_4mm_boundary_20_1000	1	0	0	0	0	0	0	0	0	0	0	0	0	0	0	0	0	0	0	0	0	0	0	0	0	0	0	0	0	0	0	0	0	0	0	0	0	0	0	0	0	0	0	0	0	0	0	0
7	heart_4mm_boundary_10_20	1	0	0	0	0	0	0	0	0	0	0	0	0	0	0	0	0	0	0	0	0	0	0	0	0	0	0	0	0	0	0	0	0	0	0	0	0	0	0	0	0	0	0	0	0	0	0	0
8	heart_4mm_boundary_0_1	0	0	0	0	0	0	0	0	0	0	0	0	0	0	0	0	0	0	0	0	0	0	0	0	0	0	0	0	0	0	0	0	0	0	0	0	0	0	0	0	1029.97	0	0	0	1037.6	0	0	0
8	heart_4mm_boundary_1_5	0	0	0	0	0	0	0	0	0	0	0	0	0	0	0	0	0	0	0	0	0	0	0	0	0	0	0	0	0	0	0	0	0	0	0	0	0	0	0	0	0	0	0	0	0	0	0	0
8	heart_4mm_boundary	0	0	0	0	0	0	0	0	0	0	0	0	0	0	0	0	0	0	0	0	0	0	0	0	0	0	0	0	0	0	0	0	0	0	0	0	0	0	0	0	1029.97	0	0	0	1037.6	0	0	0
8	heart_4mm_boundary_10_20	0	0	0	0	0	0	0	0	0	0	0	0	0	0	0	0	0	0	0	0	0	0	0	0	0	0	0	0	0	0	0	0	0	0	0	0	0	0	0	0	0	0	0	0	0	0	0	0
8	heart_4mm_boundary_20_1000	0	0	0	0	0	0	0	0	0	0	0	0	0	0	0	0	0	0	0	0	0	0	0	0	0	0	0	0	0	0	0	0	0	0	0	0	0	0	0	0	0	0	0	0	0	0	0	0
8	heart_4mm_boundary_5_10	0	0	0	0	0	0	0	0	0	0	0	0	0	0	0	0	0	0	0	0	0	0	0	0	0	0	0	0	0	0	0	0	0	0	0	0	0	0	0	0	0	0	0	0	0	0	0	0
8	heart_4mm_boundary_0_1	1	0	0	0	0	0	0	0	0	0	0	0	0	0	0	0	0	0	988.01	0	991.82	0	0	0	0	0	0	0	0	0	0	0	0	0	0	0	0	0	0	0	0	0	0	0	0	0	0	0
8	heart_4mm_boundary_5_10	1	0	0	0	0	0	0	0	0	0	0	0	0	0	0	0	0	0	0	0	0	0	0	0	0	0	0	0	0	0	0	0	0	0	0	0	0	0	0	0	0	0	0	0	0	0	0	0
8	heart_4mm_boundary_1_5	1	0	0	0	0	0	0	0	0	0	0	0	0	0	0	0	0	0	0	0	0	0	0	0	0	0	0	0	0	0	0	0	0	0	0	0	0	0	0	0	0	0	0	0	0	0	0	0
8	heart_4mm_boundary	1	0	0	0	0	0	0	0	0	0	0	0	0	0	0	0	0	0	988.01	0	991.82	0	0	0	0	0	0	0	0	0	0	0	0	0	0	0	0	0	0	0	0	0	0	0	0	0	0	0
8	heart_4mm_boundary_10_20	1	0	0	0	0	0	0	0	0	0	0	0	0	0	0	0	0	0	0	0	0	0	0	0	0	0	0	0	0	0	0	0	0	0	0	0	0	0	0	0	0	0	0	0	0	0	0	0
8	heart_4mm_boundary_20_1000	1	0	0	0	0	0	0	0	0	0	0	0	0	0	0	0	0	0	0	0	0	0	0	0	0	0	0	0	0	0	0	0	0	0	0	0	0	0	0	0	0	0	0	0	0	0	0	0
9	heart_4mm_boundary_1_5	0	0	0	0	0	0	0	0	0	0	0	0	0	0	0	0	0	0	0	0	0	0	0	0	0	0	0	0	0	0	0	0	0	0	0	0	0	0	0	0	0	0	0	0	0	0	0	0
9	heart_4mm_boundary_0_1	0	22934	18192.3	23025.5	19226.1	19264.2	23162.8	12571.3	13565.1	24271	17509.5	21442.4	22460.9	10763.2	16666.4	11787.4	14762.9	21694.2	21736.2	17818.5	22811.9	14905.9	20908.4	19950.9	11993.4	21028.5	17055.5	18093.1	28198.2	19170.8	20217.9	16204.8	30441.3	22365.6	28518.7	22449.5	27603.2	15363.7	24627.7	20561.2	25749.2	29924.4	35148.6	22785.2	30090.3	21829.6	30201	18779.8
9	heart_4mm_boundary_5_10	0	0	0	0	0	0	0	0	0	0	0	0	0	0	0	0	0	0	0	0	0	0	0	0	0	0	0	0	0	0	0	0	0	0	0	0	0	0	0	0	0	0	0	0	0	0	0	0
9	heart_4mm_boundary_10_20	0	0	0	0	0	0	0	0	0	0	0	0	0	0	0	0	0	0	0	0	0	0	0	0	0	0	0	0	0	0	0	0	0	0	0	0	0	0	0	0	0	0	0	0	0	0	0	0
9	heart_4mm_boundary	0	22934	18192.3	23025.5	19226.1	19264.2	23162.8	12571.3	13565.1	24271	17509.5	21442.4	22460.9	10763.2	16666.4	11787.4	14762.9	21694.2	21736.2	17818.5	22811.9	14905.9	20908.4	19950.9	11993.4	21028.5	17055.5	18093.1	28198.2	19170.8	20217.9	16204.8	30441.3	22365.6	28518.7	22449.5	27603.2	15363.7	24627.7	20561.2	25749.2	29924.4	35148.6	22785.2	30090.3	21829.6	30201	18779.8
9	heart_4mm_boundary_20_1000	0	0	0	0	0	0	0	0	0	0	0	0	0	0	0	0	0	0	0	0	0	0	0	0	0	0	0	0	0	0	0	0	0	0	0	0	0	0	0	0	0	0	0	0	0	0	0	0
9	heart_4mm_boundary_1_5	1	0	0	0	0	0	0	0	0	0	0	0	0	0	0	0	0	0	0	0	0	0	0	0	0	0	0	0	0	0	0	0	0	0	0	0	0	0	0	0	0	0	0	0	0	0	0	0
9	heart_4mm_boundary_0_1	1	955.58	0	959.4	0	0	965.12	0	0	0	0	974.66	0	0	0	0	0	986.1	0	0	991.82	0	0	0	0	1001.36	0	0	0	0	1010.89	0	2029.42	0	0	1020.43	0	1024.25	0	0	0	0	0	0	1037.6	0	1041.41	0
9	heart_4mm_boundary_5_10	1	0	0	0	0	0	0	0	0	0	0	0	0	0	0	0	0	0	0	0	0	0	0	0	0	0	0	0	0	0	0	0	0	0	0	0	0	0	0	0	0	0	0	0	0	0	0	0
9	heart_4mm_boundary	1	955.58	0	959.4	0	0	965.12	0	0	0	0	974.66	0	0	0	0	0	986.1	0	0	991.82	0	0	0	0	1001.36	0	0	0	0	1010.89	0	2029.42	0	0	1020.43	0	1024.25	0	0	0	0	0	0	1037.6	0	1041.41	0
9	heart_4mm_boundary_10_20	1	0	0	0	0	0	0	0	0	0	0	0	0	0	0	0	0	0	0	0	0	0	0	0	0	0	0	0	0	0	0	0	0	0	0	0	0	0	0	0	0	0	0	0	0	0	0	0
9	heart_4mm_boundary_20_1000	1	0	0	0	0	0	0	0	0	0	0	0	0	0	0	0	0	0	0	0	0	0	0	0	0	0	0	0	0	0	0	0	0	0	0	0	0	0	0	0	0	0	0	0	0	0	0	0
10	heart_4mm_boundary_0_1	0	0	0	0	0	0	0	0	0	0	0	0	0	0	0	0	0	986.1	0	0	0	0	0	0	0	0	0	0	0	0	0	0	0	0	0	1020.43	1022.34	0	0	0	0	1031.88	0	0	0	0	0	0
10	heart_4mm_boundary	0	0	0	0	0	0	0	0	0	0	0	0	0	0	0	0	0	986.1	0	0	0	0	0	0	999.45	0	0	0	0	0	0	0	0	0	0	1020.43	1022.34	0	0	0	0	2063.75	0	0	0	1039.51	0	2086.64
10	heart_4mm_boundary_1_5	0	0	0	0	0	0	0	0	0	0	0	0	0	0	0	0	0	0	0	0	0	0	0	0	999.45	0	0	0	0	0	0	0	0	0	0	0	0	0	0	0	0	1031.88	0	0	0	0	0	2086.64
10	heart_4mm_boundary_20_1000	0	0	0	0	0	0	0	0	0	0	0	0	0	0	0	0	0	0	0	0	0	0	0	0	0	0	0	0	0	0	0	0	0	0	0	0	0	0	0	0	0	0	0	0	0	0	0	0
10	heart_4mm_boundary_5_10	0	0	0	0	0	0	0	0	0	0	0	0	0	0	0	0	0	0	0	0	0	0	0	0	0	0	0	0	0	0	0	0	0	0	0	0	0	0	0	0	0	0	0	0	0	1039.51	0	0
10	heart_4mm_boundary_0_1	1	0	0	0	0	0	0	0	0	0	0	0	0	0	0	0	0	0	0	0	0	0	0	0	0	0	0	1005.17	0	0	0	0	0	0	0	0	0	0	0	0	0	0	0	0	0	0	0	1043.32
10	heart_4mm_boundary_10_20	0	0	0	0	0	0	0	0	0	0	0	0	0	0	0	0	0	0	0	0	0	0	0	0	0	0	0	0	0	0	0	0	0	0	0	0	0	0	0	0	0	0	0	0	0	0	0	0
10	heart_4mm_boundary_1_5	1	0	0	0	0	0	0	0	0	0	0	0	0	0	0	0	0	0	0	0	0	0	0	0	0	0	0	0	0	0	0	0	0	0	0	0	0	0	0	0	0	0	0	0	0	0	0	0
10	heart_4mm_boundary	1	0	0	0	0	0	0	0	0	0	0	0	0	978.47	0	0	0	0	0	0	0	0	0	0	0	0	0	1005.17	0	0	0	0	0	0	0	0	0	0	0	0	0	0	0	0	0	0	0	1043.32
10	heart_4mm_boundary_20_1000	1	0	0	0	0	0	0	0	0	0	0	0	0	0	0	0	0	0	0	0	0	0	0	0	0	0	0	0	0	0	0	0	0	0	0	0	0	0	0	0	0	0	0	0	0	0	0	0
10	heart_4mm_boundary_10_20	1	0	0	0	0	0	0	0	0	0	0	0	0	0	0	0	0	0	0	0	0	0	0	0	0	0	0	0	0	0	0	0	0	0	0	0	0	0	0	0	0	0	0	0	0	0	0	0
10	heart_4mm_boundary_5_10	1	0	0	0	0	0	0	0	0	0	0	0	0	978.47	0	0	0	0	0	0	0	0	0	0	0	0	0	0	0	0	0	0	0	0	0	0	0	0	0	0	0	0	0	0	0	0	0	0
11	heart_4mm_boundary_0_1	0	0	0	0	0	963.21	0	0	968.93	0	0	0	976.56	978.47	0	0	984.19	986.1	0	989.91	0	993.73	0	0	999.45	0	0	1005.17	0	1008.99	0	1012.8	0	1016.62	2037.05	1020.43	0	2048.49	0	2056.12	2059.94	1031.88	1033.78	1035.69	0	0	1041.41	1043.32
11	heart_4mm_boundary_1_5	0	0	0	0	0	0	0	0	0	0	0	0	0	0	0	0	0	0	0	0	0	0	0	0	0	0	0	0	0	0	0	0	0	0	0	0	0	0	0	0	0	0	0	0	0	0	0	0
11	heart_4mm_boundary	0	0	0	0	0	963.21	0	0	968.93	0	0	0	976.56	978.47	0	0	984.19	986.1	0	989.91	0	993.73	0	0	999.45	0	0	1005.17	0	1008.99	0	1012.8	0	1016.62	2037.05	1020.43	0	2048.49	0	2056.12	2059.94	1031.88	1033.78	1035.69	0	0	1041.41	1043.32
11	heart_4mm_boundary_10_20	0	0	0	0	0	0	0	0	0	0	0	0	0	0	0	0	0	0	0	0	0	0	0	0	0	0	0	0	0	0	0	0	0	0	0	0	0	0	0	0	0	0	0	0	0	0	0	0
11	heart_4mm_boundary_20_1000	0	0	0	0	0	0	0	0	0	0	0	0	0	0	0	0	0	0	0	0	0	0	0	0	0	0	0	0	0	0	0	0	0	0	0	0	0	0	0	0	0	0	0	0	0	0	0	0
11	heart_4mm_boundary_5_10	0	0	0	0	0	0	0	0	0	0	0	0	0	0	0	0	0	0	0	0	0	0	0	0	0	0	0	0	0	0	0	0	0	0	0	0	0	0	0	0	0	0	0	0	0	0	0	0
11	heart_4mm_boundary_0_1	1	0	0	0	0	0	0	0	0	0	0	0	0	0	0	0	0	0	0	0	0	0	0	0	0	0	0	0	0	0	0	0	0	0	0	0	0	0	0	1028.06	0	0	0	0	1037.6	0	0	0
11	heart_4mm_boundary	1	0	0	0	0	0	0	0	0	0	0	0	0	0	0	0	0	0	0	0	0	0	0	0	0	0	0	0	0	0	0	0	0	0	0	0	0	0	0	1028.06	0	0	0	0	1037.6	0	0	0
11	heart_4mm_boundary_5_10	1	0	0	0	0	0	0	0	0	0	0	0	0	0	0	0	0	0	0	0	0	0	0	0	0	0	0	0	0	0	0	0	0	0	0	0	0	0	0	0	0	0	0	0	0	0	0	0
11	heart_4mm_boundary_1_5	1	0	0	0	0	0	0	0	0	0	0	0	0	0	0	0	0	0	0	0	0	0	0	0	0	0	0	0	0	0	0	0	0	0	0	0	0	0	0	0	0	0	0	0	0	0	0	0
11	heart_4mm_boundary_20_1000	1	0	0	0	0	0	0	0	0	0	0	0	0	0	0	0	0	0	0	0	0	0	0	0	0	0	0	0	0	0	0	0	0	0	0	0	0	0	0	0	0	0	0	0	0	0	0	0
11	heart_4mm_boundary_10_20	1	0	0	0	0	0	0	0	0	0	0	0	0	0	0	0	0	0	0	0	0	0	0	0	0	0	0	0	0	0	0	0	0	0	0	0	0	0	0	0	0	0	0	0	0	0	0	0
12	heart_4mm_boundary_0_1	0	0	0	0	0	0	0	0	0	0	0	0	0	0	0	0	0	0	0	0	991.82	0	0	0	0	0	0	0	0	0	0	0	0	0	0	0	0	0	0	0	0	0	0	1035.69	1037.6	0	0	0
12	heart_4mm_boundary	0	0	0	0	0	0	0	0	0	0	0	0	0	0	0	0	0	0	0	0	1983.64	0	0	0	0	0	0	0	0	0	0	0	0	0	0	0	0	0	0	0	0	0	0	1035.69	1037.6	0	0	0
12	heart_4mm_boundary_1_5	0	0	0	0	0	0	0	0	0	0	0	0	0	0	0	0	0	0	0	0	991.82	0	0	0	0	0	0	0	0	0	0	0	0	0	0	0	0	0	0	0	0	0	0	0	0	0	0	0
12	heart_4mm_boundary_20_1000	0	0	0	0	0	0	0	0	0	0	0	0	0	0	0	0	0	0	0	0	0	0	0	0	0	0	0	0	0	0	0	0	0	0	0	0	0	0	0	0	0	0	0	0	0	0	0	0
12	heart_4mm_boundary_5_10	0	0	0	0	0	0	0	0	0	0	0	0	0	0	0	0	0	0	0	0	0	0	0	0	0	0	0	0	0	0	0	0	0	0	0	0	0	0	0	0	0	0	0	0	0	0	0	0
12	heart_4mm_boundary_10_20	0	0	0	0	0	0	0	0	0	0	0	0	0	0	0	0	0	0	0	0	0	0	0	0	0	0	0	0	0	0	0	0	0	0	0	0	0	0	0	0	0	0	0	0	0	0	0	0
12	heart_4mm_boundary_1_5	1	0	0	0	0	0	0	0	0	0	0	0	0	0	0	0	0	0	0	0	0	0	0	0	0	0	0	0	0	0	0	0	0	0	0	0	0	0	0	0	0	0	0	0	0	0	0	0
12	heart_4mm_boundary_0_1	1	0	0	0	0	0	0	0	0	0	0	0	0	0	0	0	0	0	0	0	0	0	0	0	0	0	0	0	0	0	0	0	0	0	0	0	0	0	0	0	0	0	0	0	0	0	0	0
12	heart_4mm_boundary	1	0	0	0	0	0	0	0	0	0	0	0	0	0	0	0	0	0	0	0	0	0	0	0	0	0	0	0	0	0	0	0	0	0	0	0	0	0	0	0	0	0	0	0	0	0	0	0
12	heart_4mm_boundary_20_1000	1	0	0	0	0	0	0	0	0	0	0	0	0	0	0	0	0	0	0	0	0	0	0	0	0	0	0	0	0	0	0	0	0	0	0	0	0	0	0	0	0	0	0	0	0	0	0	0
12	heart_4mm_boundary_10_20	1	0	0	0	0	0	0	0	0	0	0	0	0	0	0	0	0	0	0	0	0	0	0	0	0	0	0	0	0	0	0	0	0	0	0	0	0	0	0	0	0	0	0	0	0	0	0	0
12	heart_4mm_boundary_5_10	1	0	0	0	0	0	0	0	0	0	0	0	0	0	0	0	0	0	0	0	0	0	0	0	0	0	0	0	0	0	0	0	0	0	0	0	0	0	0	0	0	0	0	0	0	0	0	0
13	heart_4mm_boundary_0_1	0	0	0	959.4	0	0	0	0	0	0	0	0	0	0	0	0	0	0	0	0	991.82	0	0	0	0	0	0	1005.17	0	0	0	0	0	0	0	0	0	0	0	0	0	2063.75	0	0	0	0	0	0
13	heart_4mm_boundary	0	955.58	0	959.4	0	0	0	967.03	0	0	0	0	0	0	0	0	0	0	0	0	991.82	0	0	997.54	0	0	0	1005.17	0	0	0	0	1014.71	0	0	0	0	0	0	0	0	2063.75	0	0	0	0	0	0
13	heart_4mm_boundary_10_20	0	0	0	0	0	0	0	0	0	0	0	0	0	0	0	0	0	0	0	0	0	0	0	0	0	0	0	0	0	0	0	0	0	0	0	0	0	0	0	0	0	0	0	0	0	0	0	0
13	heart_4mm_boundary_5_10	0	0	0	0	0	0	0	0	0	0	0	0	0	0	0	0	0	0	0	0	0	0	0	0	0	0	0	0	0	0	0	0	0	0	0	0	0	0	0	0	0	0	0	0	0	0	0	0
13	heart_4mm_boundary_20_1000	0	955.58	0	0	0	0	0	967.03	0	0	0	0	0	0	0	0	0	0	0	0	0	0	0	997.54	0	0	0	0	0	0	0	0	1014.71	0	0	0	0	0	0	0	0	0	0	0	0	0	0	0
13	heart_4mm_boundary_1_5	0	0	0	0	0	0	0	0	0	0	0	0	0	0	0	0	0	0	0	0	0	0	0	0	0	0	0	0	0	0	0	0	0	0	0	0	0	0	0	0	0	0	0	0	0	0	0	0
13	heart_4mm_boundary_1_5	1	0	0	0	0	0	0	0	0	0	0	0	0	0	0	0	0	0	0	0	0	0	0	0	0	0	0	0	0	0	0	0	0	0	0	0	0	0	0	0	0	0	0	0	0	0	0	0
13	heart_4mm_boundary_0_1	1	0	0	0	0	0	0	0	0	0	0	0	0	0	0	0	0	0	0	0	0	0	0	0	0	0	0	0	0	0	0	0	0	0	0	0	0	0	0	0	0	0	0	0	0	0	0	0
13	heart_4mm_boundary	1	0	0	0	0	0	0	0	0	0	0	0	0	0	0	0	0	0	0	0	0	0	0	0	0	0	0	0	0	0	0	0	0	0	0	0	0	0	0	0	0	0	0	0	0	0	0	0
13	heart_4mm_boundary_5_10	1	0	0	0	0	0	0	0	0	0	0	0	0	0	0	0	0	0	0	0	0	0	0	0	0	0	0	0	0	0	0	0	0	0	0	0	0	0	0	0	0	0	0	0	0	0	0	0
13	heart_4mm_boundary_10_20	1	0	0	0	0	0	0	0	0	0	0	0	0	0	0	0	0	0	0	0	0	0	0	0	0	0	0	0	0	0	0	0	0	0	0	0	0	0	0	0	0	0	0	0	0	0	0	0
13	heart_4mm_boundary_20_1000	1	0	0	0	0	0	0	0	0	0	0	0	0	0	0	0	0	0	0	0	0	0	0	0	0	0	0	0	0	0	0	0	0	0	0	0	0	0	0	0	0	0	0	0	0	0	0	0
14	heart_4mm_boundary_1_5	0	0	0	0	0	0	0	0	0	0	0	0	0	0	0	0	0	0	0	0	0	0	0	0	0	0	0	0	0	0	0	0	0	0	0	0	0	0	0	0	0	0	0	0	0	0	0	0
14	heart_4mm_boundary_0_1	0	0	0	959.4	961.3	963.21	0	967.03	0	0	1945.5	0	0	1956.94	1960.75	1964.57	984.19	2958.3	0	0	2975.46	993.73	1991.27	0	999.45	1001.36	2006.53	1005.17	1007.08	2017.97	1010.89	0	1014.71	0	1018.52	3061.29	2044.68	0	0	0	2059.94	3095.63	2067.57	1035.69	4150.39	4158.02	2082.82	0
14	heart_4mm_boundary_5_10	0	0	0	0	0	0	0	0	0	0	0	0	0	0	0	0	0	0	0	0	0	0	0	0	0	0	0	0	0	0	0	0	0	0	0	0	0	0	0	0	0	0	0	0	0	0	0	0
14	heart_4mm_boundary_10_20	0	0	0	0	0	0	0	0	0	0	0	0	0	0	0	0	0	0	0	0	0	0	0	0	0	0	0	0	0	0	0	0	0	0	0	0	0	0	0	0	0	0	0	0	0	0	0	0
14	heart_4mm_boundary	0	0	0	959.4	961.3	963.21	0	967.03	0	0	1945.5	0	0	1956.94	1960.75	1964.57	984.19	2958.3	0	0	2975.46	993.73	1991.27	0	999.45	1001.36	2006.53	1005.17	1007.08	2017.97	1010.89	0	1014.71	0	1018.52	3061.29	2044.68	0	0	0	2059.94	3095.63	2067.57	1035.69	4150.39	4158.02	2082.82	0
14	heart_4mm_boundary_20_1000	0	0	0	0	0	0	0	0	0	0	0	0	0	0	0	0	0	0	0	0	0	0	0	0	0	0	0	0	0	0	0	0	0	0	0	0	0	0	0	0	0	0	0	0	0	0	0	0
14	heart_4mm_boundary	1	0	0	0	0	0	0	0	0	0	0	0	0	978.47	0	0	0	0	988.01	0	0	0	0	997.54	0	0	0	0	0	0	0	0	0	0	0	0	1022.34	0	1026.15	0	1029.97	0	0	1035.69	0	1039.51	0	0
14	heart_4mm_boundary_10_20	1	0	0	0	0	0	0	0	0	0	0	0	0	0	0	0	0	0	0	0	0	0	0	0	0	0	0	0	0	0	0	0	0	0	0	0	0	0	0	0	0	0	0	0	0	0	0	0
14	heart_4mm_boundary_5_10	1	0	0	0	0	0	0	0	0	0	0	0	0	0	0	0	0	0	0	0	0	0	0	0	0	0	0	0	0	0	0	0	0	0	0	0	0	0	0	0	0	0	0	0	0	0	0	0
14	heart_4mm_boundary_1_5	1	0	0	0	0	0	0	0	0	0	0	0	0	0	0	0	0	0	0	0	0	0	0	0	0	0	0	0	0	0	0	0	0	0	0	0	0	0	0	0	0	0	0	0	0	0	0	0
14	heart_4mm_boundary_20_1000	1	0	0	0	0	0	0	0	0	0	0	0	0	0	0	0	0	0	0	0	0	0	0	0	0	0	0	0	0	0	0	0	0	0	0	0	0	0	0	0	0	0	0	0	0	0	0	0
14	heart_4mm_boundary_0_1	1	0	0	0	0	0	0	0	0	0	0	0	0	978.47	0	0	0	0	988.01	0	0	0	0	997.54	0	0	0	0	0	0	0	0	0	0	0	0	1022.34	0	1026.15	0	1029.97	0	0	1035.69	0	1039.51	0	0
15	heart_4mm_boundary_0_1	0	0	0	0	0	0	0	0	0	0	0	0	0	0	0	0	0	0	0	0	0	0	0	0	0	0	0	0	0	0	0	0	0	0	0	0	0	0	0	0	0	0	0	0	0	0	0	0
15	heart_4mm_boundary_10_20	0	0	0	0	0	0	0	0	0	0	0	0	0	0	0	0	0	0	0	0	0	0	0	0	999.45	0	0	0	0	0	0	0	0	0	0	0	0	0	0	0	0	0	0	0	0	1039.51	0	0
15	heart_4mm_boundary_1_5	0	0	0	0	0	0	0	0	0	0	0	0	0	0	0	0	0	0	0	0	0	0	0	0	0	0	0	0	0	0	0	0	0	0	0	0	0	0	0	0	0	0	0	0	0	0	0	0
15	heart_4mm_boundary_5_10	0	0	0	0	0	0	0	0	0	0	0	0	0	0	0	0	0	0	0	0	0	0	0	0	0	0	0	0	0	0	0	0	0	0	0	0	0	0	0	0	0	0	0	0	0	0	0	0
15	heart_4mm_boundary	0	0	0	0	0	0	0	0	0	0	0	0	0	0	0	0	984.19	0	0	0	0	0	0	0	999.45	0	0	0	0	0	0	0	0	0	0	0	0	0	0	0	0	0	0	0	0	2079.01	0	0
15	heart_4mm_boundary_0_1	1	0	0	0	0	0	0	0	0	0	0	0	0	0	0	0	0	0	0	0	0	0	0	0	0	0	0	0	0	0	0	0	0	0	0	0	0	0	0	0	0	0	0	0	0	0	0	0
15	heart_4mm_boundary_20_1000	0	0	0	0	0	0	0	0	0	0	0	0	0	0	0	0	984.19	0	0	0	0	0	0	0	0	0	0	0	0	0	0	0	0	0	0	0	0	0	0	0	0	0	0	0	0	1039.51	0	0
15	heart_4mm_boundary_1_5	1	0	0	0	0	0	0	0	0	0	0	0	0	0	0	0	0	0	0	0	0	0	0	0	0	0	0	0	0	0	0	0	0	0	0	0	0	0	0	0	0	0	0	0	0	0	0	0
15	heart_4mm_boundary_5_10	1	0	0	0	0	0	0	0	0	0	0	0	0	0	0	0	0	0	0	0	0	0	0	0	0	0	0	0	0	0	0	0	0	0	0	0	0	0	0	0	0	0	0	0	0	0	0	0
15	heart_4mm_boundary_10_20	1	0	0	0	0	0	0	0	0	0	0	0	0	0	0	0	0	0	0	0	0	0	0	0	0	0	0	0	0	0	0	0	0	0	0	0	0	0	0	0	0	0	0	0	0	0	0	0
15	heart_4mm_boundary	1	0	0	0	0	0	0	0	0	0	0	0	0	0	0	0	0	0	0	0	0	0	0	0	0	0	0	0	0	0	0	0	0	0	0	0	0	0	0	0	0	0	0	0	0	0	0	0
15	heart_4mm_boundary_20_1000	1	0	0	0	0	0	0	0	0	0	0	0	0	0	0	0	0	0	0	0	0	0	0	0	0	0	0	0	0	0	0	0	0	0	0	0	0	0	0	0	0	0	0	0	0	0	0	0
16	heart_4mm_boundary	0	0	0	0	0	0	965.12	0	0	0	972.75	974.66	0	0	3921.51	0	0	986.1	0	0	991.82	2981.19	0	0	0	0	1003.27	1005.17	0	2017.97	1010.89	0	1014.71	0	0	0	0	1024.25	3078.46	1028.06	1029.97	1031.88	0	2071.38	0	2079.01	1041.41	0
16	heart_4mm_boundary_0_1	0	0	0	0	0	0	965.12	0	0	0	972.75	974.66	0	0	3921.51	0	0	986.1	0	0	991.82	2981.19	0	0	0	0	0	1005.17	0	2017.97	1010.89	0	1014.71	0	0	0	0	1024.25	3078.46	1028.06	1029.97	1031.88	0	2071.38	0	2079.01	1041.41	0
16	heart_4mm_boundary_1_5	0	0	0	0	0	0	0	0	0	0	0	0	0	0	0	0	0	0	0	0	0	0	0	0	0	0	1003.27	0	0	0	0	0	0	0	0	0	0	0	0	0	0	0	0	0	0	0	0	0
16	heart_4mm_boundary_0_1	1	0	0	959.4	0	0	0	0	0	0	0	0	0	0	0	0	0	0	988.01	0	0	0	0	0	0	0	1003.27	0	1007.08	0	0	0	0	0	0	0	0	0	0	0	0	0	0	0	0	0	1041.41	0
16	heart_4mm_boundary_10_20	0	0	0	0	0	0	0	0	0	0	0	0	0	0	0	0	0	0	0	0	0	0	0	0	0	0	0	0	0	0	0	0	0	0	0	0	0	0	0	0	0	0	0	0	0	0	0	0
16	heart_4mm_boundary_20_1000	0	0	0	0	0	0	0	0	0	0	0	0	0	0	0	0	0	0	0	0	0	0	0	0	0	0	0	0	0	0	0	0	0	0	0	0	0	0	0	0	0	0	0	0	0	0	0	0
16	heart_4mm_boundary_5_10	0	0	0	0	0	0	0	0	0	0	0	0	0	0	0	0	0	0	0	0	0	0	0	0	0	0	0	0	0	0	0	0	0	0	0	0	0	0	0	0	0	0	0	0	0	0	0	0
16	heart_4mm_boundary_1_5	1	0	0	0	0	0	0	0	0	0	0	0	0	0	0	0	0	0	0	0	0	0	0	0	0	0	0	0	0	0	0	0	0	0	0	0	0	0	0	0	0	0	0	0	0	0	0	0
16	heart_4mm_boundary	1	0	0	959.4	0	0	0	0	0	0	0	0	0	0	0	0	0	0	988.01	0	0	0	0	0	0	0	1003.27	0	1007.08	0	0	0	0	0	0	0	0	0	0	0	0	0	0	0	0	0	1041.41	0
16	heart_4mm_boundary_5_10	1	0	0	0	0	0	0	0	0	0	0	0	0	0	0	0	0	0	0	0	0	0	0	0	0	0	0	0	0	0	0	0	0	0	0	0	0	0	0	0	0	0	0	0	0	0	0	0
16	heart_4mm_boundary_10_20	1	0	0	0	0	0	0	0	0	0	0	0	0	0	0	0	0	0	0	0	0	0	0	0	0	0	0	0	0	0	0	0	0	0	0	0	0	0	0	0	0	0	0	0	0	0	0	0
16	heart_4mm_boundary_20_1000	1	0	0	0	0	0	0	0	0	0	0	0	0	0	0	0	0	0	0	0	0	0	0	0	0	0	0	0	0	0	0	0	0	0	0	0	0	0	0	0	0	0	0	0	0	0	0	0
17	heart_4mm_boundary_0_1	0	0	0	0	0	0	0	0	0	0	0	0	0	0	0	0	0	0	0	0	0	0	0	0	0	0	0	0	0	0	0	0	0	0	0	0	0	0	0	0	0	0	0	0	0	0	0	0
17	heart_4mm_boundary_1_5	0	0	0	0	0	0	0	0	0	0	0	0	0	0	0	0	0	0	0	0	0	0	0	0	0	0	0	0	0	0	0	0	0	0	0	0	0	0	0	0	0	0	0	0	0	0	0	0
17	heart_4mm_boundary	0	0	0	0	0	0	0	0	0	0	0	0	0	0	0	0	0	0	0	0	0	0	0	0	0	0	0	0	0	0	0	0	0	0	0	0	0	0	0	0	0	0	0	0	0	0	0	0
17	heart_4mm_boundary_5_10	0	0	0	0	0	0	0	0	0	0	0	0	0	0	0	0	0	0	0	0	0	0	0	0	0	0	0	0	0	0	0	0	0	0	0	0	0	0	0	0	0	0	0	0	0	0	0	0
17	heart_4mm_boundary_0_1	1	0	0	0	0	0	0	0	0	0	0	0	0	0	0	0	0	0	0	0	0	0	0	0	0	0	0	0	0	0	0	0	0	0	0	0	0	0	0	0	0	0	0	0	0	0	0	0
17	heart_4mm_boundary_10_20	0	0	0	0	0	0	0	0	0	0	0	0	0	0	0	0	0	0	0	0	0	0	0	0	0	0	0	0	0	0	0	0	0	0	0	0	0	0	0	0	0	0	0	0	0	0	0	0
17	heart_4mm_boundary_20_1000	0	0	0	0	0	0	0	0	0	0	0	0	0	0	0	0	0	0	0	0	0	0	0	0	0	0	0	0	0	0	0	0	0	0	0	0	0	0	0	0	0	0	0	0	0	0	0	0
17	heart_4mm_boundary_1_5	1	0	0	0	0	0	0	0	0	0	0	0	0	0	0	0	0	0	0	0	0	0	0	0	0	0	0	0	0	0	0	0	0	0	0	0	0	0	0	0	0	0	0	0	0	0	0	0
17	heart_4mm_boundary_5_10	1	0	0	0	0	0	0	0	0	0	0	0	0	0	0	0	0	0	0	0	0	0	0	0	0	0	0	0	0	0	0	0	0	0	0	0	0	0	0	0	0	0	0	0	0	0	0	0
17	heart_4mm_boundary	1	0	0	0	0	0	0	0	0	0	0	0	0	0	0	0	0	0	0	0	0	0	0	0	0	0	0	0	0	0	0	0	0	0	0	0	0	0	0	0	0	0	0	0	0	0	0	0
17	heart_4mm_boundary_10_20	1	0	0	0	0	0	0	0	0	0	0	0	0	0	0	0	0	0	0	0	0	0	0	0	0	0	0	0	0	0	0	0	0	0	0	0	0	0	0	0	0	0	0	0	0	0	0	0
17	heart_4mm_boundary_20_1000	1	0	0	0	0	0	0	0	0	0	0	0	0	0	0	0	0	0	0	0	0	0	0	0	0	0	0	0	0	0	0	0	0	0	0	0	0	0	0	0	0	0	0	0	0	0	0	0
18	heart_4mm_boundary_0_1	0	0	0	0	0	0	0	0	0	0	0	0	0	0	0	0	0	0	0	0	0	0	0	0	0	0	0	0	0	0	0	0	0	0	0	0	0	0	0	0	0	0	0	0	0	0	0	0
18	heart_4mm_boundary	0	1911.16	957.49	3837.59	1922.61	963.21	965.12	2901.08	968.93	2912.52	972.75	1949.31	1953.12	0	2941.13	982.28	1968.38	1972.2	0	3959.66	0	993.73	995.64	1995.09	999.45	1001.36	1003.27	0	1007.08	1008.99	2021.79	1012.8	1014.71	1016.62	1018.52	1020.43	1022.34	1024.25	4104.61	0	4119.87	0	3101.35	3107.07	1037.6	1039.51	2082.82	3129.96
18	heart_4mm_boundary_5_10	0	0	0	0	0	0	0	0	0	0	0	0	0	0	0	0	0	0	0	0	0	0	0	0	0	0	0	0	0	0	0	0	0	0	0	0	0	0	0	0	0	0	0	0	0	0	0	0
18	heart_4mm_boundary_1_5	0	0	0	0	0	0	0	0	0	0	0	0	0	0	0	0	0	0	0	0	0	0	0	0	0	0	0	0	0	0	0	0	0	0	0	0	0	0	0	0	0	0	0	0	0	0	0	0
18	heart_4mm_boundary_10_20	0	0	0	0	0	0	0	0	0	0	0	0	0	0	0	0	0	986.1	0	0	0	0	0	0	0	1001.36	0	0	0	0	0	0	0	0	0	0	0	0	0	0	1029.97	0	0	0	0	0	0	0
18	heart_4mm_boundary_0_1	1	0	0	0	0	0	0	0	0	0	0	0	0	0	0	0	0	0	0	0	0	0	0	0	0	0	0	0	0	0	0	0	0	0	0	0	0	0	0	0	0	0	0	0	0	0	0	0
18	heart_4mm_boundary_1_5	1	0	0	0	0	0	0	0	0	0	0	0	0	0	0	0	0	0	0	0	0	0	0	0	0	0	0	0	0	0	0	0	0	0	0	0	0	0	0	0	0	0	0	0	0	0	0	0
18	heart_4mm_boundary_20_1000	0	1911.16	957.49	3837.59	1922.61	963.21	965.12	2901.08	968.93	2912.52	972.75	1949.31	1953.12	0	2941.13	982.28	1968.38	986.1	0	3959.66	0	993.73	995.64	1995.09	999.45	0	1003.27	0	1007.08	1008.99	2021.79	1012.8	1014.71	1016.62	1018.52	1020.43	1022.34	1024.25	4104.61	0	3089.9	0	3101.35	3107.07	1037.6	1039.51	2082.82	3129.96
18	heart_4mm_boundary	1	0	0	0	0	0	0	0	0	0	0	0	0	0	0	0	0	0	0	0	0	0	0	0	0	0	0	0	0	0	0	0	0	0	0	0	0	0	0	0	0	0	0	0	0	0	0	0
18	heart_4mm_boundary_5_10	1	0	0	0	0	0	0	0	0	0	0	0	0	0	0	0	0	0	0	0	0	0	0	0	0	0	0	0	0	0	0	0	0	0	0	0	0	0	0	0	0	0	0	0	0	0	0	0
18	heart_4mm_boundary_10_20	1	0	0	0	0	0	0	0	0	0	0	0	0	0	0	0	0	0	0	0	0	0	0	0	0	0	0	0	0	0	0	0	0	0	0	0	0	0	0	0	0	0	0	0	0	0	0	0
18	heart_4mm_boundary_20_1000	1	0	0	0	0	0	0	0	0	0	0	0	0	0	0	0	0	0	0	0	0	0	0	0	0	0	0	0	0	0	0	0	0	0	0	0	0	0	0	0	0	0	0	0	0	0	0	0
19	heart_4mm_boundary	0	955.58	957.49	959.4	961.3	963.21	965.12	0	0	970.84	0	0	1953.12	978.47	0	1964.57	1968.38	1972.2	988.01	0	0	0	0	0	1998.9	0	1003.27	0	1007.08	1008.99	0	0	0	2033.23	2037.05	0	0	0	0	1028.06	0	0	0	2071.38	0	0	1041.41	0
19	heart_4mm_boundary_0_1	0	0	0	0	0	0	0	0	0	0	0	0	0	0	0	0	0	0	0	0	0	0	0	0	0	0	0	0	0	0	0	0	0	1016.62	1018.52	0	0	0	0	0	0	0	0	0	0	0	0	0
19	heart_4mm_boundary_1_5	0	0	0	0	961.3	963.21	0	0	0	970.84	0	0	1953.12	978.47	0	982.28	1968.38	986.1	0	0	0	0	0	0	999.45	0	0	0	0	1008.99	0	0	0	1016.62	1018.52	0	0	0	0	0	0	0	0	0	0	0	0	0
19	heart_4mm_boundary_0_1	1	0	0	0	0	0	0	0	0	0	0	0	0	0	0	0	0	0	0	0	0	0	0	0	0	0	0	0	0	0	0	0	0	0	0	0	0	0	0	0	0	0	0	0	0	0	0	0
19	heart_4mm_boundary_10_20	0	955.58	957.49	0	0	0	0	0	0	0	0	0	0	0	0	0	0	0	0	0	0	0	0	0	999.45	0	1003.27	0	0	0	0	0	0	0	0	0	0	0	0	1028.06	0	0	0	1035.69	0	0	0	0
19	heart_4mm_boundary_20_1000	0	0	0	959.4	0	0	0	0	0	0	0	0	0	0	0	982.28	0	986.1	988.01	0	0	0	0	0	0	0	0	0	1007.08	0	0	0	0	0	0	0	0	0	0	0	0	0	0	1035.69	0	0	1041.41	0
19	heart_4mm_boundary_5_10	0	0	0	0	0	0	965.12	0	0	0	0	0	0	0	0	0	0	0	0	0	0	0	0	0	0	0	0	0	0	0	0	0	0	0	0	0	0	0	0	0	0	0	0	0	0	0	0	0
19	heart_4mm_boundary_1_5	1	0	0	0	0	0	0	0	0	0	0	0	0	0	0	0	0	0	0	0	0	0	0	0	0	0	0	0	0	0	0	0	0	0	0	0	0	0	0	0	0	0	0	0	0	0	0	0
19	heart_4mm_boundary	1	0	0	0	0	0	0	0	0	0	0	0	0	0	0	0	0	0	0	0	0	0	0	0	0	0	0	0	0	0	0	0	0	0	0	0	0	0	0	0	0	0	0	0	0	0	0	0
19	heart_4mm_boundary_5_10	1	0	0	0	0	0	0	0	0	0	0	0	0	0	0	0	0	0	0	0	0	0	0	0	0	0	0	0	0	0	0	0	0	0	0	0	0	0	0	0	0	0	0	0	0	0	0	0
19	heart_4mm_boundary_10_20	1	0	0	0	0	0	0	0	0	0	0	0	0	0	0	0	0	0	0	0	0	0	0	0	0	0	0	0	0	0	0	0	0	0	0	0	0	0	0	0	0	0	0	0	0	0	0	0
19	heart_4mm_boundary_20_1000	1	0	0	0	0	0	0	0	0	0	0	0	0	0	0	0	0	0	0	0	0	0	0	0	0	0	0	0	0	0	0	0	0	0	0	0	0	0	0	0	0	0	0	0	0	0	0	0
20	heart_4mm_boundary_0_1	0	1911.16	1914.98	959.4	961.3	963.21	0	967.03	1937.87	0	972.75	974.66	0	0	1960.75	1964.57	3936.77	986.1	0	989.91	1983.64	0	0	997.54	999.45	0	1003.27	1005.17	4028.32	1008.99	2021.79	3038.41	1014.71	1016.62	0	3061.29	1022.34	4096.98	1026.15	1028.06	0	0	0	1035.69	1037.6	3118.52	1041.41	2086.64
20	heart_4mm_boundary_1_5	0	0	0	0	0	0	0	0	0	0	0	0	0	0	0	0	0	0	0	0	0	0	0	0	0	0	0	0	0	0	0	0	0	0	0	0	0	0	0	0	0	0	0	0	0	0	0	0
20	heart_4mm_boundary	0	1911.16	1914.98	959.4	961.3	963.21	0	967.03	1937.87	0	972.75	974.66	0	0	1960.75	1964.57	3936.77	986.1	0	989.91	1983.64	0	0	997.54	999.45	0	1003.27	1005.17	4028.32	1008.99	2021.79	3038.41	1014.71	1016.62	0	3061.29	1022.34	4096.98	1026.15	1028.06	0	0	0	1035.69	1037.6	3118.52	1041.41	2086.64
20	heart_4mm_boundary_10_20	0	0	0	0	0	0	0	0	0	0	0	0	0	0	0	0	0	0	0	0	0	0	0	0	0	0	0	0	0	0	0	0	0	0	0	0	0	0	0	0	0	0	0	0	0	0	0	0
20	heart_4mm_boundary_5_10	0	0	0	0	0	0	0	0	0	0	0	0	0	0	0	0	0	0	0	0	0	0	0	0	0	0	0	0	0	0	0	0	0	0	0	0	0	0	0	0	0	0	0	0	0	0	0	0
20	heart_4mm_boundary_20_1000	0	0	0	0	0	0	0	0	0	0	0	0	0	0	0	0	0	0	0	0	0	0	0	0	0	0	0	0	0	0	0	0	0	0	0	0	0	0	0	0	0	0	0	0	0	0	0	0
20	heart_4mm_boundary_1_5	1	0	0	0	0	0	0	0	0	0	0	0	0	0	0	0	0	0	0	0	0	0	0	0	0	0	0	0	0	0	0	0	0	0	0	0	0	0	0	0	0	0	0	0	0	0	0	0
20	heart_4mm_boundary_0_1	1	0	0	0	0	0	0	0	0	0	0	0	0	0	0	0	0	0	0	0	0	0	995.64	997.54	0	0	0	0	0	0	1010.89	1012.8	0	0	1018.52	0	0	0	1026.15	0	0	0	0	0	0	0	0	0
20	heart_4mm_boundary_10_20	1	0	0	0	0	0	0	0	0	0	0	0	0	0	0	0	0	0	0	0	0	0	0	0	0	0	0	0	0	0	0	0	0	0	0	0	0	0	0	0	0	0	0	0	0	0	0	0
20	heart_4mm_boundary_5_10	1	0	0	0	0	0	0	0	0	0	0	0	0	0	0	0	0	0	0	0	0	0	0	0	0	0	0	0	0	0	0	0	0	0	0	0	0	0	0	0	0	0	0	0	0	0	0	0
20	heart_4mm_boundary	1	0	0	0	0	0	0	0	0	0	0	0	0	0	0	0	0	0	0	0	0	0	995.64	997.54	0	0	0	0	0	0	1010.89	1012.8	0	0	1018.52	0	0	0	1026.15	0	0	0	0	0	0	0	0	0
20	heart_4mm_boundary_20_1000	1	0	0	0	0	0	0	0	0	0	0	0	0	0	0	0	0	0	0	0	0	0	0	0	0	0	0	0	0	0	0	0	0	0	0	0	0	0	0	0	0	0	0	0	0	0	0	0
21	heart_4mm_boundary_0_1	0	0	0	0	1922.61	0	0	0	0	970.84	0	0	1953.12	978.47	0	0	984.19	0	0	0	991.82	0	995.64	0	0	0	0	1005.17	0	1008.99	1010.89	0	0	1016.62	1018.52	0	0	0	0	0	0	0	0	2071.38	0	0	0	2086.64
21	heart_4mm_boundary_1_5	0	0	957.49	0	0	0	0	967.03	0	0	0	974.66	0	0	0	0	0	986.1	0	0	0	0	0	0	0	0	0	0	0	0	0	0	0	0	0	1020.43	0	0	0	0	0	1031.88	0	1035.69	0	1039.51	0	2086.64
21	heart_4mm_boundary_5_10	0	0	0	0	0	0	0	0	0	0	0	0	0	0	0	0	0	0	0	0	0	0	0	0	0	0	0	0	0	0	0	0	0	0	0	0	0	0	0	0	0	0	0	0	1037.6	0	0	0
21	heart_4mm_boundary_10_20	0	0	0	0	0	0	0	0	0	0	0	0	0	0	0	0	0	0	0	0	0	0	0	0	0	0	0	0	0	0	0	0	0	0	0	0	0	0	0	0	0	0	0	0	0	0	0	0
21	heart_4mm_boundary	0	0	957.49	0	1922.61	0	0	967.03	0	970.84	0	974.66	1953.12	978.47	0	0	984.19	986.1	0	0	991.82	0	995.64	0	0	0	0	1005.17	0	1008.99	1010.89	0	0	1016.62	1018.52	1020.43	0	0	0	0	0	1031.88	0	3107.07	1037.6	1039.51	0	4173.28
21	heart_4mm_boundary_20_1000	0	0	0	0	0	0	0	0	0	0	0	0	0	0	0	0	0	0	0	0	0	0	0	0	0	0	0	0	0	0	0	0	0	0	0	0	0	0	0	0	0	0	0	0	0	0	0	0
21	heart_4mm_boundary_0_1	1	0	0	0	0	0	0	0	0	0	972.75	0	0	0	0	0	0	0	0	0	0	0	0	0	0	0	0	0	0	0	0	0	0	1016.62	0	0	0	0	0	0	1029.97	0	0	0	0	0	1041.41	0
21	heart_4mm_boundary_1_5	1	0	0	0	0	0	0	0	0	0	0	0	0	0	0	0	0	0	0	0	0	0	0	0	0	0	0	0	0	0	0	0	0	0	0	0	0	0	0	0	0	0	0	0	0	0	0	0
21	heart_4mm_boundary	1	0	0	0	0	0	0	0	0	0	972.75	0	0	0	0	0	0	0	0	0	0	0	0	0	0	0	0	0	0	0	0	0	0	1016.62	0	0	0	0	0	0	1029.97	0	0	0	0	0	1041.41	0
21	heart_4mm_boundary_5_10	1	0	0	0	0	0	0	0	0	0	0	0	0	0	0	0	0	0	0	0	0	0	0	0	0	0	0	0	0	0	0	0	0	0	0	0	0	0	0	0	0	0	0	0	0	0	0	0
21	heart_4mm_boundary_10_20	1	0	0	0	0	0	0	0	0	0	0	0	0	0	0	0	0	0	0	0	0	0	0	0	0	0	0	0	0	0	0	0	0	0	0	0	0	0	0	0	0	0	0	0	0	0	0	0
21	heart_4mm_boundary_20_1000	1	0	0	0	0	0	0	0	0	0	0	0	0	0	0	0	0	0	0	0	0	0	0	0	0	0	0	0	0	0	0	0	0	0	0	0	0	0	0	0	0	0	0	0	0	0	0	0
22	heart_4mm_boundary	0	0	0	0	0	0	0	0	0	0	972.75	0	0	978.47	0	0	0	0	0	0	0	0	0	0	0	0	0	0	1007.08	0	0	0	0	0	0	0	0	0	0	0	0	0	0	0	0	0	0	0
22	heart_4mm_boundary_0_1	0	0	0	0	0	0	0	0	0	0	972.75	0	0	978.47	0	0	0	0	0	0	0	0	0	0	0	0	0	0	1007.08	0	0	0	0	0	0	0	0	0	0	0	0	0	0	0	0	0	0	0
22	heart_4mm_boundary_10_20	0	0	0	0	0	0	0	0	0	0	0	0	0	0	0	0	0	0	0	0	0	0	0	0	0	0	0	0	0	0	0	0	0	0	0	0	0	0	0	0	0	0	0	0	0	0	0	0
22	heart_4mm_boundary_1_5	0	0	0	0	0	0	0	0	0	0	0	0	0	0	0	0	0	0	0	0	0	0	0	0	0	0	0	0	0	0	0	0	0	0	0	0	0	0	0	0	0	0	0	0	0	0	0	0
22	heart_4mm_boundary_5_10	0	0	0	0	0	0	0	0	0	0	0	0	0	0	0	0	0	0	0	0	0	0	0	0	0	0	0	0	0	0	0	0	0	0	0	0	0	0	0	0	0	0	0	0	0	0	0	0
22	heart_4mm_boundary_20_1000	0	0	0	0	0	0	0	0	0	0	0	0	0	0	0	0	0	0	0	0	0	0	0	0	0	0	0	0	0	0	0	0	0	0	0	0	0	0	0	0	0	0	0	0	0	0	0	0
22	heart_4mm_boundary_1_5	1	0	0	0	0	0	0	0	0	0	0	0	0	0	0	0	0	0	0	0	0	0	0	0	0	0	0	0	0	0	0	0	0	0	0	0	0	0	0	0	0	0	0	0	0	0	0	0
22	heart_4mm_boundary_0_1	1	0	0	0	0	0	0	0	0	0	0	0	0	0	0	0	0	0	0	0	0	0	0	0	0	0	0	0	0	0	0	0	0	0	0	0	0	0	0	0	0	0	0	0	0	0	0	0
22	heart_4mm_boundary_5_10	1	0	0	0	0	0	0	0	0	0	0	0	0	0	0	0	0	0	0	0	0	0	0	0	0	0	0	0	0	0	0	0	0	0	0	0	0	0	0	0	0	0	0	0	0	0	0	0
22	heart_4mm_boundary	1	0	0	0	0	0	0	0	0	0	0	0	0	0	0	0	0	0	0	0	0	0	0	0	0	0	0	0	0	0	0	0	0	0	0	0	0	0	0	0	0	0	0	0	0	0	0	0
22	heart_4mm_boundary_10_20	1	0	0	0	0	0	0	0	0	0	0	0	0	0	0	0	0	0	0	0	0	0	0	0	0	0	0	0	0	0	0	0	0	0	0	0	0	0	0	0	0	0	0	0	0	0	0	0
22	heart_4mm_boundary_20_1000	1	0	0	0	0	0	0	0	0	0	0	0	0	0	0	0	0	0	0	0	0	0	0	0	0	0	0	0	0	0	0	0	0	0	0	0	0	0	0	0	0	0	0	0	0	0	0	0
23	heart_4mm_boundary_0_1	0	0	0	0	0	0	0	0	0	0	0	0	0	0	0	0	0	0	0	0	0	0	0	0	0	0	0	0	0	0	0	0	0	0	0	0	0	0	0	0	0	0	0	0	0	0	0	0
23	heart_4mm_boundary_1_5	0	0	0	0	0	963.21	965.12	0	0	0	0	0	976.56	1956.94	1960.75	0	0	1972.2	0	0	1983.64	0	0	0	999.45	1001.36	1003.27	1005.17	0	0	0	0	0	1016.62	0	0	0	0	0	0	2059.94	0	0	1035.69	1037.6	3118.52	2082.82	0
23	heart_4mm_boundary_5_10	0	0	0	0	0	0	0	0	0	0	0	0	0	0	0	0	0	0	0	0	0	0	0	0	0	0	0	0	0	0	0	0	0	0	0	1020.43	0	0	0	0	0	0	0	0	0	0	0	1043.32
23	heart_4mm_boundary	0	0	0	0	0	963.21	965.12	0	0	0	0	974.66	976.56	1956.94	1960.75	0	0	1972.2	0	0	1983.64	0	0	0	999.45	1001.36	1003.27	1005.17	1007.08	0	0	0	0	1016.62	0	1020.43	0	0	0	0	2059.94	1031.88	1033.78	1035.69	1037.6	3118.52	2082.82	1043.32
23	heart_4mm_boundary_20_1000	0	0	0	0	0	0	0	0	0	0	0	974.66	0	0	0	0	0	0	0	0	0	0	0	0	0	0	0	0	1007.08	0	0	0	0	0	0	0	0	0	0	0	0	1031.88	1033.78	0	0	0	0	0
23	heart_4mm_boundary_10_20	0	0	0	0	0	0	0	0	0	0	0	0	0	0	0	0	0	0	0	0	0	0	0	0	0	0	0	0	0	0	0	0	0	0	0	0	0	0	0	0	0	0	0	0	0	0	0	0
23	heart_4mm_boundary_0_1	1	0	0	0	0	0	0	0	0	0	0	0	0	0	0	0	0	0	0	0	0	0	0	0	0	0	0	0	0	0	0	0	0	0	0	0	0	0	0	0	0	0	0	0	0	0	0	0
23	heart_4mm_boundary	1	0	0	0	0	0	0	0	0	970.84	0	0	0	978.47	0	0	0	0	0	989.91	0	0	0	0	0	0	0	0	0	0	0	0	0	0	1018.52	2040.86	0	0	0	3084.18	1029.97	1031.88	0	0	1037.6	0	0	1043.32
23	heart_4mm_boundary_1_5	1	0	0	0	0	0	0	0	0	970.84	0	0	0	978.47	0	0	0	0	0	989.91	0	0	0	0	0	0	0	0	0	0	0	0	0	0	1018.52	1020.43	0	0	0	3084.18	1029.97	0	0	0	1037.6	0	0	1043.32
23	heart_4mm_boundary_5_10	1	0	0	0	0	0	0	0	0	0	0	0	0	0	0	0	0	0	0	0	0	0	0	0	0	0	0	0	0	0	0	0	0	0	0	0	0	0	0	0	0	0	0	0	0	0	0	0
23	heart_4mm_boundary_10_20	1	0	0	0	0	0	0	0	0	0	0	0	0	0	0	0	0	0	0	0	0	0	0	0	0	0	0	0	0	0	0	0	0	0	0	0	0	0	0	0	0	1031.88	0	0	0	0	0	0
23	heart_4mm_boundary_20_1000	1	0	0	0	0	0	0	0	0	0	0	0	0	0	0	0	0	0	0	0	0	0	0	0	0	0	0	0	0	0	0	0	0	0	0	1020.43	0	0	0	0	0	0	0	0	0	0	0	0
24	heart_4mm_boundary	0	0	0	959.4	0	0	965.12	0	0	1941.68	0	974.66	1953.12	978.47	980.38	0	984.19	0	2964.02	1979.83	991.82	0	1991.27	1995.09	0	1001.36	1003.27	0	0	2017.97	3032.68	1012.8	3044.13	2033.23	0	1020.43	3067.02	2048.49	0	1028.06	0	1031.88	2067.57	4142.76	1037.6	1039.51	1041.41	2086.64
24	heart_4mm_boundary_0_1	0	0	0	0	0	0	0	0	0	0	0	0	0	0	0	0	0	0	0	0	0	0	0	0	0	0	0	0	0	0	0	0	0	0	0	0	0	1024.25	0	0	0	0	0	0	0	0	1041.41	0
24	heart_4mm_boundary_1_5	0	0	0	0	0	0	965.12	0	0	0	0	0	0	0	0	0	984.19	0	0	0	0	0	0	0	0	0	0	0	0	0	1010.89	0	0	0	0	0	0	0	0	1028.06	0	0	1033.78	1035.69	0	0	0	1043.32
24	heart_4mm_boundary_5_10	0	0	0	0	0	0	0	0	0	0	0	0	0	0	0	0	0	0	0	0	0	0	0	0	0	0	0	0	0	0	0	0	0	0	0	0	0	0	0	0	0	0	0	1035.69	0	0	0	0
24	heart_4mm_boundary_10_20	0	0	0	0	0	0	0	0	0	0	0	0	0	0	0	0	0	0	0	0	0	0	0	0	0	1001.36	0	0	0	0	0	0	0	0	0	0	0	0	0	0	0	0	0	0	0	0	0	0
24	heart_4mm_boundary_20_1000	0	0	0	959.4	0	0	0	0	0	1941.68	0	974.66	1953.12	978.47	980.38	0	0	0	2964.02	1979.83	991.82	0	1991.27	1995.09	0	0	1003.27	0	0	2017.97	2021.79	1012.8	3044.13	2033.23	0	1020.43	3067.02	1024.25	0	0	0	1031.88	1033.78	2071.38	1037.6	1039.51	0	1043.32
24	heart_4mm_boundary_0_1	1	955.58	957.49	0	961.3	0	0	0	0	0	0	0	0	0	0	0	0	0	0	0	0	0	0	0	0	0	0	0	0	0	0	0	0	0	0	0	0	0	0	0	0	0	0	0	0	0	0	0
24	heart_4mm_boundary	1	955.58	957.49	0	961.3	0	0	0	0	0	0	0	0	0	0	0	0	0	0	0	0	0	995.64	0	0	0	0	0	0	0	0	0	0	0	0	0	0	0	0	0	0	0	0	0	0	1039.51	0	0
24	heart_4mm_boundary_5_10	1	0	0	0	0	0	0	0	0	0	0	0	0	0	0	0	0	0	0	0	0	0	995.64	0	0	0	0	0	0	0	0	0	0	0	0	0	0	0	0	0	0	0	0	0	0	0	0	0
24	heart_4mm_boundary_1_5	1	0	0	0	0	0	0	0	0	0	0	0	0	0	0	0	0	0	0	0	0	0	0	0	0	0	0	0	0	0	0	0	0	0	0	0	0	0	0	0	0	0	0	0	0	1039.51	0	0
24	heart_4mm_boundary_20_1000	1	0	0	0	0	0	0	0	0	0	0	0	0	0	0	0	0	0	0	0	0	0	0	0	0	0	0	0	0	0	0	0	0	0	0	0	0	0	0	0	0	0	0	0	0	0	0	0
24	heart_4mm_boundary_10_20	1	0	0	0	0	0	0	0	0	0	0	0	0	0	0	0	0	0	0	0	0	0	0	0	0	0	0	0	0	0	0	0	0	0	0	0	0	0	0	0	0	0	0	0	0	0	0	0
25	heart_4mm_boundary_0_1	0	0	0	0	0	0	0	0	0	0	0	0	0	0	0	0	0	0	0	0	0	0	0	0	0	0	1003.27	0	0	0	1010.89	0	0	0	0	0	0	0	0	0	0	0	0	0	0	0	0	0
25	heart_4mm_boundary	0	0	957.49	1918.79	2883.91	0	965.12	2901.08	0	970.84	0	1949.31	976.56	978.47	980.38	1964.57	1968.38	986.1	988.01	989.91	991.82	0	995.64	1995.09	999.45	1001.36	3009.8	1005.17	1007.08	2017.97	4043.58	1012.8	1014.71	2033.23	0	0	1022.34	1024.25	1026.15	2056.12	0	1031.88	3101.35	2071.38	1037.6	1039.51	2082.82	3129.96
25	heart_4mm_boundary_5_10	0	0	0	0	0	0	0	0	0	0	0	0	976.56	0	0	0	0	0	0	0	0	0	0	0	0	0	0	0	0	0	1010.89	0	0	0	0	0	0	0	1026.15	0	0	0	0	0	0	1039.51	0	0
25	heart_4mm_boundary_1_5	0	0	0	0	961.3	0	0	967.03	0	0	0	974.66	0	0	0	0	0	0	0	0	0	0	995.64	0	0	0	0	0	0	0	0	0	0	0	0	0	0	1024.25	0	0	0	0	0	0	0	0	0	0
25	heart_4mm_boundary_10_20	0	0	0	0	0	0	0	0	0	0	0	0	0	0	0	0	0	0	0	0	0	0	0	0	0	0	0	0	0	0	0	0	0	0	0	0	1022.34	0	0	0	0	0	0	0	0	0	0	0
25	heart_4mm_boundary_20_1000	0	0	957.49	1918.79	1922.61	0	965.12	1934.05	0	970.84	0	974.66	0	978.47	980.38	1964.57	1968.38	986.1	988.01	989.91	991.82	0	0	1995.09	999.45	1001.36	2006.53	1005.17	1007.08	2017.97	2021.79	1012.8	1014.71	2033.23	0	0	0	0	0	2056.12	0	1031.88	3101.35	2071.38	1037.6	0	2082.82	3129.96
25	heart_4mm_boundary_0_1	1	0	0	0	0	0	0	0	0	0	0	0	0	0	0	0	0	0	0	0	0	0	0	0	0	0	0	0	0	0	0	0	0	0	0	0	0	0	0	0	0	0	0	0	0	0	0	0
25	heart_4mm_boundary_1_5	1	0	0	0	0	0	0	0	0	0	0	0	0	0	0	0	0	0	0	0	0	0	0	0	0	0	0	0	0	0	0	0	0	0	0	0	0	0	0	0	0	0	0	0	0	0	0	0
25	heart_4mm_boundary_5_10	1	0	0	0	0	0	0	0	0	0	0	0	0	0	0	0	0	0	0	0	0	0	0	0	0	0	0	0	0	0	0	0	0	0	0	0	0	0	0	0	0	0	0	0	0	0	0	0
25	heart_4mm_boundary	1	0	0	0	0	0	0	0	0	0	0	0	0	0	0	0	0	0	0	0	0	0	0	0	0	0	0	0	0	0	0	0	0	0	0	0	0	0	0	0	0	0	0	0	0	0	0	0
25	heart_4mm_boundary_10_20	1	0	0	0	0	0	0	0	0	0	0	0	0	0	0	0	0	0	0	0	0	0	0	0	0	0	0	0	0	0	0	0	0	0	0	0	0	0	0	0	0	0	0	0	0	0	0	0
25	heart_4mm_boundary_20_1000	1	0	0	0	0	0	0	0	0	0	0	0	0	0	0	0	0	0	0	0	0	0	0	0	0	0	0	0	0	0	0	0	0	0	0	0	0	0	0	0	0	0	0	0	0	0	0	0
26	heart_4mm_boundary_1_5	0	0	0	0	0	0	0	0	0	0	0	0	0	0	0	0	0	0	0	0	0	0	0	0	0	0	0	0	0	0	0	0	0	0	0	0	0	0	0	0	0	0	0	0	0	0	0	0
26	heart_4mm_boundary_0_1	0	2866.74	957.49	1918.79	1922.61	963.21	0	0	968.93	3883.36	1945.5	974.66	976.56	6849.29	1960.75	2946.85	0	2958.3	1976.01	2969.74	991.82	993.73	2986.91	2992.63	1998.9	1001.36	0	4020.69	3021.24	4035.95	4043.58	4051.21	3044.13	2033.23	2037.05	1020.43	2044.68	1024.25	4104.61	3084.18	3089.9	2063.75	3101.35	4142.76	1037.6	1039.51	0	3129.96
26	heart_4mm_boundary	0	2866.74	957.49	1918.79	1922.61	963.21	0	0	968.93	3883.36	1945.5	974.66	976.56	6849.29	1960.75	2946.85	0	2958.3	1976.01	2969.74	991.82	993.73	2986.91	2992.63	1998.9	1001.36	0	4020.69	3021.24	4035.95	4043.58	4051.21	3044.13	2033.23	2037.05	1020.43	2044.68	1024.25	4104.61	3084.18	3089.9	2063.75	3101.35	4142.76	1037.6	1039.51	0	3129.96
26	heart_4mm_boundary_10_20	0	0	0	0	0	0	0	0	0	0	0	0	0	0	0	0	0	0	0	0	0	0	0	0	0	0	0	0	0	0	0	0	0	0	0	0	0	0	0	0	0	0	0	0	0	0	0	0
26	heart_4mm_boundary_5_10	0	0	0	0	0	0	0	0	0	0	0	0	0	0	0	0	0	0	0	0	0	0	0	0	0	0	0	0	0	0	0	0	0	0	0	0	0	0	0	0	0	0	0	0	0	0	0	0
26	heart_4mm_boundary_20_1000	0	0	0	0	0	0	0	0	0	0	0	0	0	0	0	0	0	0	0	0	0	0	0	0	0	0	0	0	0	0	0	0	0	0	0	0	0	0	0	0	0	0	0	0	0	0	0	0
26	heart_4mm_boundary_0_1	1	955.58	0	0	0	1926.42	965.12	0	0	0	0	0	1953.12	978.47	980.38	0	0	986.1	0	0	0	0	995.64	0	999.45	0	3009.8	0	1007.08	0	1010.89	1012.8	1014.71	0	1018.52	0	0	0	1026.15	1028.06	0	1031.88	0	0	0	0	0	1043.32
26	heart_4mm_boundary_1_5	1	0	0	0	0	0	0	0	0	0	0	0	0	0	0	0	0	0	0	0	0	0	0	0	0	0	0	0	0	0	0	0	0	0	0	0	0	0	0	0	0	0	0	0	0	0	0	0
26	heart_4mm_boundary_5_10	1	0	0	0	0	0	0	0	0	0	0	0	0	0	0	0	0	0	0	0	0	0	0	0	0	0	0	0	0	0	0	0	0	0	0	0	0	0	0	0	0	0	0	0	0	0	0	0
26	heart_4mm_boundary_10_20	1	0	0	0	0	0	0	0	0	0	0	0	0	0	0	0	0	0	0	0	0	0	0	0	0	0	0	0	0	0	0	0	0	0	0	0	0	0	0	0	0	0	0	0	0	0	0	0
26	heart_4mm_boundary_20_1000	1	0	0	0	0	0	0	0	0	0	0	0	0	0	0	0	0	0	0	0	0	0	0	0	0	0	0	0	0	0	0	0	0	0	0	0	0	0	0	0	0	0	0	0	0	0	0	0
26	heart_4mm_boundary	1	955.58	0	0	0	1926.42	965.12	0	0	0	0	0	1953.12	978.47	980.38	0	0	986.1	0	0	0	0	995.64	0	999.45	0	3009.8	0	1007.08	0	1010.89	1012.8	1014.71	0	1018.52	0	0	0	1026.15	1028.06	0	1031.88	0	0	0	0	0	1043.32
27	heart_4mm_boundary_0_1	0	0	0	0	0	0	0	0	0	0	0	0	0	0	0	0	0	0	0	0	0	0	0	0	0	0	0	0	0	0	0	0	0	0	0	0	0	0	0	0	0	0	0	0	0	0	0	0
27	heart_4mm_boundary	0	0	0	0	0	0	0	0	0	0	0	0	0	0	0	0	0	0	0	0	0	0	0	0	0	0	0	0	0	0	0	0	0	0	0	0	0	0	0	0	0	0	0	0	0	0	0	0
27	heart_4mm_boundary_20_1000	0	0	0	0	0	0	0	0	0	0	0	0	0	0	0	0	0	0	0	0	0	0	0	0	0	0	0	0	0	0	0	0	0	0	0	0	0	0	0	0	0	0	0	0	0	0	0	0
27	heart_4mm_boundary_1_5	0	0	0	0	0	0	0	0	0	0	0	0	0	0	0	0	0	0	0	0	0	0	0	0	0	0	0	0	0	0	0	0	0	0	0	0	0	0	0	0	0	0	0	0	0	0	0	0
27	heart_4mm_boundary_10_20	0	0	0	0	0	0	0	0	0	0	0	0	0	0	0	0	0	0	0	0	0	0	0	0	0	0	0	0	0	0	0	0	0	0	0	0	0	0	0	0	0	0	0	0	0	0	0	0
27	heart_4mm_boundary_1_5	1	0	0	0	0	0	0	0	0	0	0	0	0	0	0	0	0	0	0	0	0	0	0	0	0	0	0	0	0	0	0	0	0	0	0	0	0	0	0	0	0	0	0	0	0	0	0	0
27	heart_4mm_boundary_0_1	1	0	0	0	0	0	0	0	0	0	0	0	0	0	0	0	0	0	0	0	0	0	0	0	0	0	0	0	0	0	0	0	0	0	0	0	0	0	0	0	0	0	0	0	0	0	0	0
27	heart_4mm_boundary_5_10	0	0	0	0	0	0	0	0	0	0	0	0	0	0	0	0	0	0	0	0	0	0	0	0	0	0	0	0	0	0	0	0	0	0	0	0	0	0	0	0	0	0	0	0	0	0	0	0
27	heart_4mm_boundary	1	0	0	0	0	0	0	0	0	0	0	0	0	0	0	0	0	0	0	0	0	0	0	0	0	0	0	0	0	0	0	0	0	0	0	0	0	0	0	0	0	0	0	0	0	0	0	0
27	heart_4mm_boundary_5_10	1	0	0	0	0	0	0	0	0	0	0	0	0	0	0	0	0	0	0	0	0	0	0	0	0	0	0	0	0	0	0	0	0	0	0	0	0	0	0	0	0	0	0	0	0	0	0	0
27	heart_4mm_boundary_10_20	1	0	0	0	0	0	0	0	0	0	0	0	0	0	0	0	0	0	0	0	0	0	0	0	0	0	0	0	0	0	0	0	0	0	0	0	0	0	0	0	0	0	0	0	0	0	0	0
27	heart_4mm_boundary_20_1000	1	0	0	0	0	0	0	0	0	0	0	0	0	0	0	0	0	0	0	0	0	0	0	0	0	0	0	0	0	0	0	0	0	0	0	0	0	0	0	0	0	0	0	0	0	0	0	0
28	heart_4mm_boundary_0_1	0	0	0	0	0	963.21	0	0	0	1941.68	0	0	0	0	0	0	0	0	0	0	0	993.73	0	997.54	999.45	1001.36	1003.27	0	0	0	0	0	1014.71	0	1018.52	0	0	0	1026.15	0	0	0	0	0	0	0	0	0
28	heart_4mm_boundary	0	0	0	0	0	963.21	0	0	0	1941.68	0	0	0	0	0	0	0	0	0	0	0	993.73	0	997.54	999.45	1001.36	1003.27	0	0	0	0	0	1014.71	0	1018.52	0	0	0	1026.15	0	0	0	0	0	0	0	0	0
28	heart_4mm_boundary_5_10	0	0	0	0	0	0	0	0	0	0	0	0	0	0	0	0	0	0	0	0	0	0	0	0	0	0	0	0	0	0	0	0	0	0	0	0	0	0	0	0	0	0	0	0	0	0	0	0
28	heart_4mm_boundary_1_5	0	0	0	0	0	0	0	0	0	0	0	0	0	0	0	0	0	0	0	0	0	0	0	0	0	0	0	0	0	0	0	0	0	0	0	0	0	0	0	0	0	0	0	0	0	0	0	0
28	heart_4mm_boundary_10_20	0	0	0	0	0	0	0	0	0	0	0	0	0	0	0	0	0	0	0	0	0	0	0	0	0	0	0	0	0	0	0	0	0	0	0	0	0	0	0	0	0	0	0	0	0	0	0	0
28	heart_4mm_boundary_20_1000	0	0	0	0	0	0	0	0	0	0	0	0	0	0	0	0	0	0	0	0	0	0	0	0	0	0	0	0	0	0	0	0	0	0	0	0	0	0	0	0	0	0	0	0	0	0	0	0
28	heart_4mm_boundary_0_1	1	0	0	0	0	0	0	0	0	0	0	0	0	0	0	0	0	0	0	0	0	0	0	0	0	0	0	0	0	0	0	0	0	0	0	0	0	0	0	0	0	0	0	0	0	0	0	0
28	heart_4mm_boundary	1	0	0	0	0	0	0	0	0	0	0	0	0	0	0	0	0	0	0	0	0	0	0	0	0	0	0	0	0	0	0	0	0	0	0	0	0	0	0	0	0	0	0	0	0	0	0	0
28	heart_4mm_boundary_1_5	1	0	0	0	0	0	0	0	0	0	0	0	0	0	0	0	0	0	0	0	0	0	0	0	0	0	0	0	0	0	0	0	0	0	0	0	0	0	0	0	0	0	0	0	0	0	0	0
28	heart_4mm_boundary_5_10	1	0	0	0	0	0	0	0	0	0	0	0	0	0	0	0	0	0	0	0	0	0	0	0	0	0	0	0	0	0	0	0	0	0	0	0	0	0	0	0	0	0	0	0	0	0	0	0
28	heart_4mm_boundary_10_20	1	0	0	0	0	0	0	0	0	0	0	0	0	0	0	0	0	0	0	0	0	0	0	0	0	0	0	0	0	0	0	0	0	0	0	0	0	0	0	0	0	0	0	0	0	0	0	0
28	heart_4mm_boundary_20_1000	1	0	0	0	0	0	0	0	0	0	0	0	0	0	0	0	0	0	0	0	0	0	0	0	0	0	0	0	0	0	0	0	0	0	0	0	0	0	0	0	0	0	0	0	0	0	0	0
29	heart_4mm_boundary_0_1	0	0	0	0	0	0	0	0	0	0	0	0	0	0	0	0	0	0	0	0	0	1490.59	0	0	0	0	0	0	0	0	0	0	0	0	0	1530.65	0	0	0	0	0	0	0	0	0	0	0	0
29	heart_4mm_boundary_1_5	0	0	0	0	0	0	0	0	0	0	1459.12	0	0	0	0	0	0	0	0	0	0	0	0	1496.32	0	0	0	0	0	0	1516.34	0	0	1524.93	0	0	0	0	0	0	0	0	0	1553.54	0	0	0	0
29	heart_4mm_boundary	0	0	0	0	0	0	0	0	0	0	1459.12	0	1464.84	0	1470.57	0	0	0	0	0	1487.73	1490.59	0	2992.63	0	0	0	0	0	0	1516.34	0	0	1524.93	1527.79	1530.65	0	0	0	0	0	0	1550.67	1553.54	1556.4	0	0	1564.98
29	heart_4mm_boundary_5_10	0	0	0	0	0	0	0	0	0	0	0	0	0	0	0	0	0	0	0	0	0	0	0	0	0	0	0	0	0	0	0	0	0	0	0	0	0	0	0	0	0	0	0	0	0	0	0	0
29	heart_4mm_boundary_10_20	0	0	0	0	0	0	0	0	0	0	0	0	0	0	0	0	0	0	0	0	0	0	0	0	0	0	0	0	0	0	0	0	0	0	0	0	0	0	0	0	0	0	0	0	0	0	0	0
29	heart_4mm_boundary_0_1	1	0	0	0	0	0	0	0	0	0	0	0	0	0	0	0	0	0	0	0	0	0	0	0	0	0	0	0	0	0	0	0	0	0	0	0	0	0	0	0	0	0	0	0	0	0	0	0
29	heart_4mm_boundary_20_1000	0	0	0	0	0	0	0	0	0	0	0	0	1464.84	0	1470.57	0	0	0	0	0	1487.73	0	0	1496.32	0	0	0	0	0	0	0	0	0	0	1527.79	0	0	0	0	0	0	0	1550.67	0	1556.4	0	0	1564.98
29	heart_4mm_boundary	1	0	0	0	0	0	0	0	0	0	0	0	0	0	0	0	0	0	0	0	0	0	0	0	0	0	0	0	0	0	0	0	0	0	0	0	0	0	0	0	0	0	0	0	0	0	0	0
29	heart_4mm_boundary_5_10	1	0	0	0	0	0	0	0	0	0	0	0	0	0	0	0	0	0	0	0	0	0	0	0	0	0	0	0	0	0	0	0	0	0	0	0	0	0	0	0	0	0	0	0	0	0	0	0
29	heart_4mm_boundary_1_5	1	0	0	0	0	0	0	0	0	0	0	0	0	0	0	0	0	0	0	0	0	0	0	0	0	0	0	0	0	0	0	0	0	0	0	0	0	0	0	0	0	0	0	0	0	0	0	0
29	heart_4mm_boundary_10_20	1	0	0	0	0	0	0	0	0	0	0	0	0	0	0	0	0	0	0	0	0	0	0	0	0	0	0	0	0	0	0	0	0	0	0	0	0	0	0	0	0	0	0	0	0	0	0	0
29	heart_4mm_boundary_20_1000	1	0	0	0	0	0	0	0	0	0	0	0	0	0	0	0	0	0	0	0	0	0	0	0	0	0	0	0	0	0	0	0	0	0	0	0	0	0	0	0	0	0	0	0	0	0	0	0
30	heart_4mm_boundary_0_1	0	0	0	0	0	0	0	0	0	0	0	0	0	0	980.38	0	0	0	0	0	0	0	995.64	0	0	0	0	0	0	0	0	0	0	0	0	0	1022.34	1024.25	1026.15	0	1029.97	0	0	0	0	0	0	0
30	heart_4mm_boundary_1_5	0	0	0	0	0	0	0	0	0	0	0	0	0	0	0	0	0	0	0	0	0	0	0	0	0	0	0	0	0	0	0	0	0	0	0	0	0	0	0	0	0	0	0	0	1037.6	1039.51	0	0
30	heart_4mm_boundary_5_10	0	0	0	0	0	0	0	0	0	0	0	0	0	0	0	0	0	0	0	0	0	0	0	0	0	0	0	0	0	0	0	0	0	0	0	0	0	0	0	0	0	0	0	0	0	0	0	0
30	heart_4mm_boundary	0	0	0	0	0	0	0	0	0	0	0	0	0	0	980.38	0	0	0	0	0	0	0	995.64	0	0	0	0	0	0	0	0	0	0	0	0	0	1022.34	1024.25	1026.15	0	1029.97	0	0	0	1037.6	1039.51	0	0
30	heart_4mm_boundary_10_20	0	0	0	0	0	0	0	0	0	0	0	0	0	0	0	0	0	0	0	0	0	0	0	0	0	0	0	0	0	0	0	0	0	0	0	0	0	0	0	0	0	0	0	0	0	0	0	0
30	heart_4mm_boundary_1_5	1	0	0	0	0	0	0	0	0	0	0	0	0	0	0	0	0	0	0	0	0	0	0	0	0	0	0	0	0	0	0	0	0	0	0	0	0	0	0	0	0	0	0	0	0	0	0	0
30	heart_4mm_boundary_0_1	1	0	0	0	0	0	0	0	0	0	0	0	0	0	0	0	0	0	0	0	0	0	0	0	0	0	0	0	0	0	0	0	0	0	0	0	0	0	0	0	0	0	0	0	0	0	0	0
30	heart_4mm_boundary_20_1000	0	0	0	0	0	0	0	0	0	0	0	0	0	0	0	0	0	0	0	0	0	0	0	0	0	0	0	0	0	0	0	0	0	0	0	0	0	0	0	0	0	0	0	0	0	0	0	0
30	heart_4mm_boundary_5_10	1	0	0	0	0	0	0	0	0	0	0	0	0	0	0	0	0	0	0	0	0	0	0	0	0	0	0	0	0	0	0	0	0	0	0	0	0	0	0	0	0	0	0	0	0	0	0	0
30	heart_4mm_boundary_20_1000	1	0	0	0	0	0	0	0	0	0	0	0	0	0	0	0	0	0	0	0	0	0	0	0	0	0	0	0	0	0	0	0	0	0	0	0	0	0	0	0	0	0	0	0	0	0	0	0
30	heart_4mm_boundary_10_20	1	0	0	0	0	0	0	0	0	0	0	0	0	0	0	0	0	0	0	0	0	0	0	0	0	0	0	0	0	0	0	0	0	0	0	0	0	0	0	0	0	0	0	0	0	0	0	0
30	heart_4mm_boundary	1	0	0	0	0	0	0	0	0	0	0	0	0	0	0	0	0	0	0	0	0	0	0	0	0	0	0	0	0	0	0	0	0	0	0	0	0	0	0	0	0	0	0	0	0	0	0	0
31	heart_4mm_boundary_0_1	0	0	0	0	0	963.21	0	0	0	970.84	0	974.66	0	0	0	0	0	0	0	0	0	0	0	997.54	0	0	0	0	1007.08	0	1010.89	0	0	0	0	1020.43	1022.34	0	0	0	0	2063.75	0	0	0	1039.51	0	0
31	heart_4mm_boundary	0	0	0	0	0	963.21	0	0	0	970.84	0	974.66	0	0	0	0	0	0	0	0	0	0	0	997.54	0	0	0	0	1007.08	0	1010.89	0	0	0	0	1020.43	1022.34	0	0	0	0	2063.75	0	0	0	1039.51	0	0
31	heart_4mm_boundary_5_10	0	0	0	0	0	0	0	0	0	0	0	0	0	0	0	0	0	0	0	0	0	0	0	0	0	0	0	0	0	0	0	0	0	0	0	0	0	0	0	0	0	0	0	0	0	0	0	0
31	heart_4mm_boundary_10_20	0	0	0	0	0	0	0	0	0	0	0	0	0	0	0	0	0	0	0	0	0	0	0	0	0	0	0	0	0	0	0	0	0	0	0	0	0	0	0	0	0	0	0	0	0	0	0	0
31	heart_4mm_boundary_1_5	0	0	0	0	0	0	0	0	0	0	0	0	0	0	0	0	0	0	0	0	0	0	0	0	0	0	0	0	0	0	0	0	0	0	0	0	0	0	0	0	0	0	0	0	0	0	0	0
31	heart_4mm_boundary_20_1000	0	0	0	0	0	0	0	0	0	0	0	0	0	0	0	0	0	0	0	0	0	0	0	0	0	0	0	0	0	0	0	0	0	0	0	0	0	0	0	0	0	0	0	0	0	0	0	0
31	heart_4mm_boundary_0_1	1	0	0	959.4	0	0	0	0	0	970.84	0	0	0	0	0	0	0	986.1	988.01	0	0	0	0	0	999.45	0	0	0	0	0	0	0	0	0	1018.52	0	0	2048.49	0	0	0	0	0	0	0	0	1041.41	0
31	heart_4mm_boundary_1_5	1	0	0	0	0	0	0	0	0	0	0	0	0	0	0	0	0	0	0	0	0	0	0	0	0	0	0	0	0	0	0	0	0	0	0	0	0	0	0	0	0	0	0	0	0	0	0	0
31	heart_4mm_boundary	1	0	0	959.4	0	0	0	0	0	970.84	0	0	0	0	0	0	0	986.1	988.01	0	0	0	0	0	999.45	0	0	0	0	0	0	0	0	0	1018.52	0	0	2048.49	0	0	0	0	0	0	0	0	1041.41	0
31	heart_4mm_boundary_5_10	1	0	0	0	0	0	0	0	0	0	0	0	0	0	0	0	0	0	0	0	0	0	0	0	0	0	0	0	0	0	0	0	0	0	0	0	0	0	0	0	0	0	0	0	0	0	0	0
31	heart_4mm_boundary_10_20	1	0	0	0	0	0	0	0	0	0	0	0	0	0	0	0	0	0	0	0	0	0	0	0	0	0	0	0	0	0	0	0	0	0	0	0	0	0	0	0	0	0	0	0	0	0	0	0
31	heart_4mm_boundary_20_1000	1	0	0	0	0	0	0	0	0	0	0	0	0	0	0	0	0	0	0	0	0	0	0	0	0	0	0	0	0	0	0	0	0	0	0	0	0	0	0	0	0	0	0	0	0	0	0	0
32	heart_4mm_boundary_0_1	0	0	0	0	0	0	0	0	0	0	0	0	0	0	0	0	0	0	0	0	0	0	0	0	0	0	0	0	0	0	0	0	0	0	0	0	0	0	0	0	0	0	0	0	0	0	0	0
32	heart_4mm_boundary	0	0	0	0	0	0	0	0	1899.11	0	1906.59	0	0	0	0	0	0	0	0	0	0	1947.71	0	0	0	0	1966.4	0	1973.88	0	0	0	0	0	0	4000.09	0	0	2011.26	2015	0	0	2026.21	2029.95	0	0	0	2044.91
32	heart_4mm_boundary_20_1000	0	0	0	0	0	0	0	0	0	0	1906.59	0	0	0	0	0	0	0	0	0	0	1947.71	0	0	0	0	0	0	0	0	0	0	0	0	0	0	0	0	0	2015	0	0	0	0	0	0	0	0
32	heart_4mm_boundary_1_5	0	0	0	0	0	0	0	0	0	0	0	0	0	0	0	0	0	0	0	0	0	0	0	0	0	0	1966.4	0	0	0	0	0	0	0	0	2000.05	0	0	0	0	0	0	0	2029.95	0	0	0	2044.91
32	heart_4mm_boundary_10_20	0	0	0	0	0	0	0	0	0	0	0	0	0	0	0	0	0	0	0	0	0	0	0	0	0	0	0	0	0	0	0	0	0	0	0	0	0	0	0	0	0	0	0	0	0	0	0	0
32	heart_4mm_boundary_5_10	0	0	0	0	0	0	0	0	1899.11	0	0	0	0	0	0	0	0	0	0	0	0	0	0	0	0	0	0	0	1973.88	0	0	0	0	0	0	2000.05	0	0	2011.26	0	0	0	2026.21	0	0	0	0	0
32	heart_4mm_boundary_0_1	1	0	0	0	0	0	0	0	0	0	0	0	0	0	0	0	0	0	0	0	0	0	0	0	0	0	0	0	0	0	0	0	0	0	0	0	0	0	0	0	0	0	0	0	0	0	0	0
32	heart_4mm_boundary_5_10	1	0	0	0	0	0	0	0	0	0	0	0	0	0	0	0	0	0	1936.49	0	0	1947.71	0	0	0	0	0	0	0	0	0	0	0	0	0	0	0	0	0	0	0	2022.48	0	2029.95	0	0	0	0
32	heart_4mm_boundary_1_5	1	0	0	0	0	0	0	0	0	0	0	0	0	0	0	0	0	0	0	0	0	0	0	0	0	0	0	0	0	0	0	0	0	0	0	0	0	0	2011.26	0	0	0	0	0	0	0	0	0
32	heart_4mm_boundary	1	0	0	0	0	0	0	0	0	0	0	0	0	0	0	0	0	0	1936.49	0	0	1947.71	0	0	0	0	0	0	0	0	0	0	0	0	0	0	0	0	2011.26	0	0	2022.48	0	2029.95	0	0	0	0
32	heart_4mm_boundary_10_20	1	0	0	0	0	0	0	0	0	0	0	0	0	0	0	0	0	0	0	0	0	0	0	0	0	0	0	0	0	0	0	0	0	0	0	0	0	0	0	0	0	0	0	0	0	0	0	0
32	heart_4mm_boundary_20_1000	1	0	0	0	0	0	0	0	0	0	0	0	0	0	0	0	0	0	0	0	0	0	0	0	0	0	0	0	0	0	0	0	0	0	0	0	0	0	0	0	0	0	0	0	0	0	0	0
33	heart_4mm_boundary_0_1	0	0	0	0	0	0	0	0	0	0	0	0	0	0	0	0	0	0	0	0	0	0	0	0	0	0	0	0	0	0	0	0	0	0	0	0	0	0	0	0	0	0	0	0	0	0	0	0
33	heart_4mm_boundary_1_5	0	0	0	0	0	0	0	0	0	0	0	0	0	0	0	0	0	0	0	0	0	0	0	0	999.45	0	0	0	0	0	0	0	0	0	1018.52	0	0	0	0	0	1029.97	0	0	0	0	0	0	1043.32
33	heart_4mm_boundary_5_10	0	0	0	0	0	0	0	0	0	0	0	0	0	0	0	0	0	0	0	0	0	0	0	0	0	0	0	0	0	0	0	0	0	0	0	0	0	0	0	0	0	0	0	0	0	0	0	0
33	heart_4mm_boundary_10_20	0	0	0	0	0	0	0	0	0	0	0	0	0	0	0	0	0	0	0	0	0	0	0	0	0	0	0	0	0	0	0	0	0	0	0	0	0	0	0	0	0	0	0	0	0	0	0	0
33	heart_4mm_boundary	0	0	0	0	0	0	0	0	0	0	0	0	0	0	0	0	0	0	0	0	0	0	0	0	999.45	0	0	0	0	0	0	0	0	0	1018.52	0	0	0	0	0	1029.97	0	0	0	0	0	0	1043.32
33	heart_4mm_boundary_20_1000	0	0	0	0	0	0	0	0	0	0	0	0	0	0	0	0	0	0	0	0	0	0	0	0	0	0	0	0	0	0	0	0	0	0	0	0	0	0	0	0	0	0	0	0	0	0	0	0
33	heart_4mm_boundary_0_1	1	0	0	0	0	0	0	0	0	0	0	0	0	0	0	0	0	0	0	0	0	0	0	0	0	0	0	0	0	0	0	0	0	0	0	0	0	0	0	0	0	0	0	0	0	0	0	0
33	heart_4mm_boundary	1	0	0	0	0	963.21	0	0	0	0	0	0	0	0	0	0	0	0	0	0	0	0	0	0	999.45	0	0	0	0	0	0	0	0	0	0	0	0	0	0	0	0	0	0	0	0	0	0	0
33	heart_4mm_boundary_1_5	1	0	0	0	0	963.21	0	0	0	0	0	0	0	0	0	0	0	0	0	0	0	0	0	0	999.45	0	0	0	0	0	0	0	0	0	0	0	0	0	0	0	0	0	0	0	0	0	0	0
33	heart_4mm_boundary_5_10	1	0	0	0	0	0	0	0	0	0	0	0	0	0	0	0	0	0	0	0	0	0	0	0	0	0	0	0	0	0	0	0	0	0	0	0	0	0	0	0	0	0	0	0	0	0	0	0
33	heart_4mm_boundary_10_20	1	0	0	0	0	0	0	0	0	0	0	0	0	0	0	0	0	0	0	0	0	0	0	0	0	0	0	0	0	0	0	0	0	0	0	0	0	0	0	0	0	0	0	0	0	0	0	0
33	heart_4mm_boundary_20_1000	1	0	0	0	0	0	0	0	0	0	0	0	0	0	0	0	0	0	0	0	0	0	0	0	0	0	0	0	0	0	0	0	0	0	0	0	0	0	0	0	0	0	0	0	0	0	0	0
34	heart_4mm_boundary_0_1	0	0	0	0	0	0	0	0	0	0	0	0	0	0	0	0	0	0	0	0	0	0	0	0	0	0	0	0	0	0	0	0	0	0	0	0	0	0	0	0	0	0	0	0	0	0	0	0
34	heart_4mm_boundary_1_5	0	0	0	0	0	0	0	0	0	0	0	0	0	0	0	0	0	0	0	0	0	0	0	0	0	0	0	0	0	0	0	0	0	0	0	0	0	0	0	0	0	0	0	0	0	0	0	0
34	heart_4mm_boundary_5_10	0	0	0	0	0	0	0	0	0	0	0	0	0	0	0	0	0	0	0	0	0	0	0	0	0	0	0	1005.17	1007.08	0	0	0	0	0	0	0	0	0	0	0	0	0	0	0	0	0	0	0
34	heart_4mm_boundary	0	0	0	0	0	0	0	0	0	0	0	0	0	0	0	0	0	0	0	0	0	0	0	0	0	0	0	1005.17	1007.08	0	0	0	0	0	0	0	0	0	0	0	0	0	0	0	0	0	0	0
34	heart_4mm_boundary_10_20	0	0	0	0	0	0	0	0	0	0	0	0	0	0	0	0	0	0	0	0	0	0	0	0	0	0	0	0	0	0	0	0	0	0	0	0	0	0	0	0	0	0	0	0	0	0	0	0
34	heart_4mm_boundary_20_1000	0	0	0	0	0	0	0	0	0	0	0	0	0	0	0	0	0	0	0	0	0	0	0	0	0	0	0	0	0	0	0	0	0	0	0	0	0	0	0	0	0	0	0	0	0	0	0	0
34	heart_4mm_boundary_0_1	1	0	0	0	0	0	0	0	0	0	0	0	0	0	0	0	0	0	0	0	0	0	0	0	0	0	0	0	0	0	0	0	0	0	0	0	0	0	0	0	0	0	0	0	0	0	0	0
34	heart_4mm_boundary	1	0	0	0	0	0	0	0	0	0	0	0	0	0	0	0	0	0	0	0	0	0	0	0	0	0	0	0	0	0	0	0	0	0	0	0	0	0	0	0	0	0	0	0	0	0	0	0
34	heart_4mm_boundary_1_5	1	0	0	0	0	0	0	0	0	0	0	0	0	0	0	0	0	0	0	0	0	0	0	0	0	0	0	0	0	0	0	0	0	0	0	0	0	0	0	0	0	0	0	0	0	0	0	0
34	heart_4mm_boundary_5_10	1	0	0	0	0	0	0	0	0	0	0	0	0	0	0	0	0	0	0	0	0	0	0	0	0	0	0	0	0	0	0	0	0	0	0	0	0	0	0	0	0	0	0	0	0	0	0	0
34	heart_4mm_boundary_10_20	1	0	0	0	0	0	0	0	0	0	0	0	0	0	0	0	0	0	0	0	0	0	0	0	0	0	0	0	0	0	0	0	0	0	0	0	0	0	0	0	0	0	0	0	0	0	0	0
34	heart_4mm_boundary_20_1000	1	0	0	0	0	0	0	0	0	0	0	0	0	0	0	0	0	0	0	0	0	0	0	0	0	0	0	0	0	0	0	0	0	0	0	0	0	0	0	0	0	0	0	0	0	0	0	0
35	heart_4mm_boundary_0_1	0	0	0	0	0	0	0	0	0	0	0	0	0	0	0	0	0	0	0	0	0	0	0	0	0	0	0	0	0	0	0	0	0	0	0	0	0	0	0	0	0	1031.88	0	0	0	0	0	0
35	heart_4mm_boundary_1_5	0	0	0	0	0	0	0	0	0	0	0	0	0	0	0	0	0	0	0	0	0	0	0	0	0	0	0	0	0	0	0	0	0	0	0	0	0	0	0	0	0	0	0	0	1037.6	0	0	0
35	heart_4mm_boundary_10_20	0	0	0	0	0	0	0	0	0	0	0	0	0	0	0	0	0	0	0	0	0	0	0	0	0	0	0	0	0	0	0	0	0	0	0	0	0	0	0	0	0	0	0	0	0	0	0	0
35	heart_4mm_boundary	0	0	0	0	0	0	0	0	0	0	0	0	0	0	0	0	0	0	0	0	0	0	0	0	0	0	0	0	0	0	0	0	0	0	0	0	0	0	0	0	0	1031.88	0	0	1037.6	0	0	0
35	heart_4mm_boundary_5_10	0	0	0	0	0	0	0	0	0	0	0	0	0	0	0	0	0	0	0	0	0	0	0	0	0	0	0	0	0	0	0	0	0	0	0	0	0	0	0	0	0	0	0	0	0	0	0	0
35	heart_4mm_boundary_20_1000	0	0	0	0	0	0	0	0	0	0	0	0	0	0	0	0	0	0	0	0	0	0	0	0	0	0	0	0	0	0	0	0	0	0	0	0	0	0	0	0	0	0	0	0	0	0	0	0
35	heart_4mm_boundary	1	0	0	0	0	0	0	0	0	0	0	0	0	0	0	0	0	0	0	0	0	0	0	0	0	0	0	0	0	0	0	0	0	0	0	0	0	0	0	0	0	0	0	0	0	0	0	0
35	heart_4mm_boundary_0_1	1	0	0	0	0	0	0	0	0	0	0	0	0	0	0	0	0	0	0	0	0	0	0	0	0	0	0	0	0	0	0	0	0	0	0	0	0	0	0	0	0	0	0	0	0	0	0	0
35	heart_4mm_boundary_1_5	1	0	0	0	0	0	0	0	0	0	0	0	0	0	0	0	0	0	0	0	0	0	0	0	0	0	0	0	0	0	0	0	0	0	0	0	0	0	0	0	0	0	0	0	0	0	0	0
35	heart_4mm_boundary_5_10	1	0	0	0	0	0	0	0	0	0	0	0	0	0	0	0	0	0	0	0	0	0	0	0	0	0	0	0	0	0	0	0	0	0	0	0	0	0	0	0	0	0	0	0	0	0	0	0
35	heart_4mm_boundary_10_20	1	0	0	0	0	0	0	0	0	0	0	0	0	0	0	0	0	0	0	0	0	0	0	0	0	0	0	0	0	0	0	0	0	0	0	0	0	0	0	0	0	0	0	0	0	0	0	0
35	heart_4mm_boundary_20_1000	1	0	0	0	0	0	0	0	0	0	0	0	0	0	0	0	0	0	0	0	0	0	0	0	0	0	0	0	0	0	0	0	0	0	0	0	0	0	0	0	0	0	0	0	0	0	0	0
36	heart_4mm_boundary_0_1	0	0	0	0	0	0	0	0	0	0	0	0	0	0	0	0	0	0	0	0	0	0	0	0	0	0	0	0	0	0	0	0	0	0	0	1020.43	0	0	0	0	0	0	0	0	1037.6	0	0	0
36	heart_4mm_boundary_1_5	0	0	0	0	961.3	0	0	0	968.93	0	0	0	0	0	0	0	984.19	0	988.01	0	0	0	995.64	997.54	999.45	1001.36	1003.27	0	0	0	0	0	0	0	0	0	0	2048.49	0	0	0	0	0	0	1037.6	1039.51	0	0
36	heart_4mm_boundary	0	0	0	0	961.3	0	0	0	968.93	0	0	0	0	0	0	0	984.19	0	988.01	0	0	0	995.64	997.54	999.45	1001.36	1003.27	0	0	0	0	0	0	0	0	1020.43	0	2048.49	0	0	0	0	0	0	2075.2	1039.51	0	0
36	heart_4mm_boundary_20_1000	0	0	0	0	0	0	0	0	0	0	0	0	0	0	0	0	0	0	0	0	0	0	0	0	0	0	0	0	0	0	0	0	0	0	0	0	0	0	0	0	0	0	0	0	0	0	0	0
36	heart_4mm_boundary_5_10	0	0	0	0	0	0	0	0	0	0	0	0	0	0	0	0	0	0	0	0	0	0	0	0	0	0	0	0	0	0	0	0	0	0	0	0	0	0	0	0	0	0	0	0	0	0	0	0
36	heart_4mm_boundary_10_20	0	0	0	0	0	0	0	0	0	0	0	0	0	0	0	0	0	0	0	0	0	0	0	0	0	0	0	0	0	0	0	0	0	0	0	0	0	0	0	0	0	0	0	0	0	0	0	0
36	heart_4mm_boundary_0_1	1	0	0	0	0	0	0	0	0	0	0	0	0	0	0	0	0	0	0	0	0	0	0	0	0	0	0	0	0	0	0	0	0	0	0	0	0	0	0	0	0	0	0	0	0	0	0	0
36	heart_4mm_boundary_1_5	1	0	0	0	0	0	0	0	0	0	0	0	0	0	0	0	0	0	0	0	0	0	0	0	0	0	0	0	0	0	0	0	0	0	0	0	0	0	0	0	0	0	0	0	0	0	0	0
36	heart_4mm_boundary	1	0	0	0	0	0	0	0	0	0	0	0	0	0	0	0	0	0	0	0	0	0	0	0	0	0	0	0	0	0	0	0	0	0	0	0	0	0	0	0	0	0	0	0	0	0	0	0
36	heart_4mm_boundary_5_10	1	0	0	0	0	0	0	0	0	0	0	0	0	0	0	0	0	0	0	0	0	0	0	0	0	0	0	0	0	0	0	0	0	0	0	0	0	0	0	0	0	0	0	0	0	0	0	0
36	heart_4mm_boundary_20_1000	1	0	0	0	0	0	0	0	0	0	0	0	0	0	0	0	0	0	0	0	0	0	0	0	0	0	0	0	0	0	0	0	0	0	0	0	0	0	0	0	0	0	0	0	0	0	0	0
36	heart_4mm_boundary_10_20	1	0	0	0	0	0	0	0	0	0	0	0	0	0	0	0	0	0	0	0	0	0	0	0	0	0	0	0	0	0	0	0	0	0	0	0	0	0	0	0	0	0	0	0	0	0	0	0
37	heart_4mm_boundary_0_1	0	0	0	0	0	0	0	0	0	0	0	0	0	0	0	0	0	0	0	0	0	0	0	0	0	0	0	0	0	0	0	0	0	0	0	0	0	0	0	0	0	0	0	0	0	0	0	0
37	heart_4mm_boundary_1_5	0	0	957.49	0	0	0	0	0	0	970.84	972.75	974.66	976.56	0	980.38	982.28	984.19	1972.2	0	0	0	1987.46	995.64	0	1998.9	0	0	0	0	1008.99	0	3038.41	0	1016.62	1018.52	0	0	1024.25	3078.46	0	0	0	0	1035.69	1037.6	0	1041.41	2086.64
37	heart_4mm_boundary_10_20	0	0	0	0	0	0	0	0	0	0	0	0	0	0	980.38	0	0	0	988.01	0	0	0	0	0	0	0	0	0	0	0	0	0	0	0	0	0	1022.34	0	1026.15	1028.06	0	0	1033.78	0	0	0	0	1043.32
37	heart_4mm_boundary_5_10	0	2866.74	0	959.4	961.3	0	965.12	1934.05	968.93	0	0	974.66	976.56	0	980.38	0	984.19	986.1	988.01	989.91	0	1987.46	0	0	0	2002.72	2006.53	2010.35	0	2017.97	0	5064.01	1014.71	1016.62	5092.62	3061.29	2044.68	0	1026.15	2056.12	1029.97	3095.63	2067.57	2071.38	0	0	0	0
37	heart_4mm_boundary_20_1000	0	0	0	0	0	0	0	0	968.93	0	0	0	0	0	0	0	0	0	0	0	0	0	0	0	999.45	0	1003.27	0	0	1008.99	1010.89	0	0	0	0	0	0	0	0	0	1029.97	0	0	1035.69	0	0	0	1043.32
37	heart_4mm_boundary	0	2866.74	957.49	959.4	961.3	0	965.12	1934.05	1937.87	970.84	972.75	1949.31	1953.12	0	2941.13	982.28	1968.38	2958.3	1976.01	989.91	0	3974.91	995.64	0	2998.35	2002.72	3009.8	2010.35	0	4035.95	1010.89	8102.42	1014.71	2033.23	6111.15	3061.29	3067.02	1024.25	5130.77	3084.18	2059.94	3095.63	3101.35	4142.76	1037.6	0	1041.41	4173.28
37	heart_4mm_boundary	1	0	0	0	0	0	0	0	0	0	0	0	0	0	0	0	0	0	0	0	0	0	0	0	0	0	0	0	0	0	0	0	0	0	0	0	0	0	0	0	0	0	0	0	0	0	0	0
37	heart_4mm_boundary_0_1	1	0	0	0	0	0	0	0	0	0	0	0	0	0	0	0	0	0	0	0	0	0	0	0	0	0	0	0	0	0	0	0	0	0	0	0	0	0	0	0	0	0	0	0	0	0	0	0
37	heart_4mm_boundary_1_5	1	0	0	0	0	0	0	0	0	0	0	0	0	0	0	0	0	0	0	0	0	0	0	0	0	0	0	0	0	0	0	0	0	0	0	0	0	0	0	0	0	0	0	0	0	0	0	0
37	heart_4mm_boundary_10_20	1	0	0	0	0	0	0	0	0	0	0	0	0	0	0	0	0	0	0	0	0	0	0	0	0	0	0	0	0	0	0	0	0	0	0	0	0	0	0	0	0	0	0	0	0	0	0	0
37	heart_4mm_boundary_5_10	1	0	0	0	0	0	0	0	0	0	0	0	0	0	0	0	0	0	0	0	0	0	0	0	0	0	0	0	0	0	0	0	0	0	0	0	0	0	0	0	0	0	0	0	0	0	0	0
37	heart_4mm_boundary_20_1000	1	0	0	0	0	0	0	0	0	0	0	0	0	0	0	0	0	0	0	0	0	0	0	0	0	0	0	0	0	0	0	0	0	0	0	0	0	0	0	0	0	0	0	0	0	0	0	0
38	heart_4mm_boundary_1_5	0	0	0	0	0	0	0	0	0	0	0	0	0	0	0	0	0	0	0	0	0	0	0	0	0	0	0	0	0	0	0	0	0	0	0	0	0	0	0	0	0	0	0	0	0	0	0	0
38	heart_4mm_boundary_0_1	0	0	0	0	0	0	0	0	0	0	0	0	0	0	0	0	0	0	0	0	0	0	0	0	0	0	0	0	0	0	0	0	0	0	0	0	0	0	2011.26	0	0	0	0	0	0	0	0	0
38	heart_4mm_boundary	0	0	0	0	0	0	0	0	0	0	0	0	0	0	0	0	0	0	0	0	0	0	0	0	0	0	0	0	0	0	0	0	0	0	0	0	0	0	2011.26	0	0	0	0	0	0	0	0	0
38	heart_4mm_boundary_10_20	0	0	0	0	0	0	0	0	0	0	0	0	0	0	0	0	0	0	0	0	0	0	0	0	0	0	0	0	0	0	0	0	0	0	0	0	0	0	0	0	0	0	0	0	0	0	0	0
38	heart_4mm_boundary_5_10	0	0	0	0	0	0	0	0	0	0	0	0	0	0	0	0	0	0	0	0	0	0	0	0	0	0	0	0	0	0	0	0	0	0	0	0	0	0	0	0	0	0	0	0	0	0	0	0
38	heart_4mm_boundary_20_1000	0	0	0	0	0	0	0	0	0	0	0	0	0	0	0	0	0	0	0	0	0	0	0	0	0	0	0	0	0	0	0	0	0	0	0	0	0	0	0	0	0	0	0	0	0	0	0	0
38	heart_4mm_boundary_1_5	1	0	0	0	0	0	0	0	0	0	0	0	0	0	0	0	0	0	0	0	0	0	0	0	0	0	0	0	0	0	0	0	0	0	0	0	0	0	0	0	0	0	0	0	0	0	0	0
38	heart_4mm_boundary_5_10	1	0	0	0	0	0	0	0	0	0	0	0	0	0	0	0	0	0	0	0	0	0	0	0	0	0	0	0	0	0	0	0	0	0	0	0	0	0	0	0	0	0	0	0	0	0	0	0
38	heart_4mm_boundary_0_1	1	0	0	0	0	0	0	0	0	0	0	0	0	0	1921.54	0	0	0	0	0	0	0	0	0	0	1962.66	1966.4	0	0	0	0	0	1988.83	0	0	0	0	0	0	0	0	0	0	0	0	0	0	2044.91
38	heart_4mm_boundary	1	0	0	0	0	0	0	0	0	0	0	0	0	0	1921.54	0	0	0	0	0	0	0	0	0	0	1962.66	1966.4	0	0	0	0	0	1988.83	0	0	0	0	0	0	0	0	0	0	0	0	0	0	2044.91
38	heart_4mm_boundary_10_20	1	0	0	0	0	0	0	0	0	0	0	0	0	0	0	0	0	0	0	0	0	0	0	0	0	0	0	0	0	0	0	0	0	0	0	0	0	0	0	0	0	0	0	0	0	0	0	0
38	heart_4mm_boundary_20_1000	1	0	0	0	0	0	0	0	0	0	0	0	0	0	0	0	0	0	0	0	0	0	0	0	0	0	0	0	0	0	0	0	0	0	0	0	0	0	0	0	0	0	0	0	0	0	0	0
39	heart_4mm_boundary	0	3745.88	1876.68	1880.42	1884.16	5663.68	1891.63	0	1899.11	1902.85	0	0	0	0	5764.62	3850.56	1929.02	1932.75	1936.49	1940.23	0	0	0	1955.18	3917.85	0	0	0	0	3955.23	0	1985.09	0	1992.57	3992.61	0	0	2007.52	2011.26	0	0	0	0	0	2033.69	2037.43	6123.5	2044.91
39	heart_4mm_boundary_0_1	0	0	0	0	0	0	0	0	0	0	0	0	0	0	0	0	0	0	0	0	0	0	0	0	0	0	0	0	0	0	0	0	0	0	0	0	0	0	0	0	0	0	0	0	0	0	0	0
39	heart_4mm_boundary_5_10	0	1872.94	0	0	1884.16	0	0	0	0	1902.85	0	0	0	0	0	0	0	0	0	0	0	0	0	0	0	0	0	0	0	0	0	1985.09	0	1992.57	0	0	0	2007.52	0	0	0	0	0	0	0	0	4082.34	0
39	heart_4mm_boundary_10_20	0	1872.94	0	0	0	1887.89	1891.63	0	1899.11	0	0	0	0	0	0	1925.28	0	1932.75	1936.49	0	0	0	0	0	0	0	0	0	0	1977.62	0	0	0	0	0	0	0	0	0	0	0	0	0	0	0	0	0	2044.91
39	heart_4mm_boundary_1_5	0	0	1876.68	1880.42	0	1887.89	0	0	0	0	0	0	0	0	3843.08	1925.28	1929.02	0	0	1940.23	0	0	0	1955.18	1958.92	0	0	0	0	0	0	0	0	0	3992.61	0	0	0	0	0	0	0	0	0	0	0	2041.17	0
39	heart_4mm_boundary_20_1000	0	0	0	0	0	1887.89	0	0	0	0	0	0	0	0	1921.54	0	0	0	0	0	0	0	0	0	1958.92	0	0	0	0	1977.62	0	0	0	0	0	0	0	0	2011.26	0	0	0	0	0	2033.69	2037.43	0	0
39	heart_4mm_boundary_0_1	1	0	0	0	0	0	0	0	0	0	0	0	0	0	0	0	0	0	0	0	0	0	0	0	0	0	0	0	0	0	0	0	0	0	0	0	0	0	0	0	0	0	0	0	0	0	0	0
39	heart_4mm_boundary	1	0	0	0	0	0	0	0	0	0	0	0	0	0	0	0	0	0	0	0	0	0	0	0	0	0	0	0	0	0	0	0	0	0	0	0	0	0	0	0	2018.74	0	0	0	0	0	0	0
39	heart_4mm_boundary_1_5	1	0	0	0	0	0	0	0	0	0	0	0	0	0	0	0	0	0	0	0	0	0	0	0	0	0	0	0	0	0	0	0	0	0	0	0	0	0	0	0	0	0	0	0	0	0	0	0
39	heart_4mm_boundary_10_20	1	0	0	0	0	0	0	0	0	0	0	0	0	0	0	0	0	0	0	0	0	0	0	0	0	0	0	0	0	0	0	0	0	0	0	0	0	0	0	0	0	0	0	0	0	0	0	0
39	heart_4mm_boundary_5_10	1	0	0	0	0	0	0	0	0	0	0	0	0	0	0	0	0	0	0	0	0	0	0	0	0	0	0	0	0	0	0	0	0	0	0	0	0	0	0	0	2018.74	0	0	0	0	0	0	0
39	heart_4mm_boundary_20_1000	1	0	0	0	0	0	0	0	0	0	0	0	0	0	0	0	0	0	0	0	0	0	0	0	0	0	0	0	0	0	0	0	0	0	0	0	0	0	0	0	0	0	0	0	0	0	0	0
40	heart_4mm_boundary_0_1	0	0	0	1880.42	0	0	0	0	0	0	0	0	0	1917.8	0	0	0	0	1936.49	0	0	0	0	0	0	0	0	0	0	0	0	1985.09	0	0	0	0	2003.78	0	2011.26	0	0	0	2026.21	2029.95	0	0	0	0
40	heart_4mm_boundary_10_20	0	0	0	0	0	0	0	0	0	0	0	0	0	0	0	0	0	0	0	0	0	0	0	0	0	0	0	0	0	0	0	0	0	0	0	0	0	0	0	0	0	0	0	0	0	0	0	0
40	heart_4mm_boundary	0	0	0	3760.83	0	0	0	0	0	0	0	0	0	1917.8	0	0	0	0	1936.49	0	0	0	0	0	0	0	0	0	0	0	0	1985.09	0	0	0	0	2003.78	0	2011.26	0	0	0	2026.21	2029.95	0	0	0	0
40	heart_4mm_boundary_1_5	0	0	0	1880.42	0	0	0	0	0	0	0	0	0	0	0	0	0	0	0	0	0	0	0	0	0	0	0	0	0	0	0	0	0	0	0	0	0	0	0	0	0	0	0	0	0	0	0	0
40	heart_4mm_boundary_20_1000	0	0	0	0	0	0	0	0	0	0	0	0	0	0	0	0	0	0	0	0	0	0	0	0	0	0	0	0	0	0	0	0	0	0	0	0	0	0	0	0	0	0	0	0	0	0	0	0
40	heart_4mm_boundary_5_10	0	0	0	0	0	0	0	0	0	0	0	0	0	0	0	0	0	0	0	0	0	0	0	0	0	0	0	0	0	0	0	0	0	0	0	0	0	0	0	0	0	0	0	0	0	0	0	0
40	heart_4mm_boundary_0_1	1	0	0	0	0	0	0	0	0	0	0	0	0	0	0	0	0	0	0	0	0	0	0	0	0	0	0	0	0	0	0	0	0	0	0	0	0	0	0	0	0	0	0	0	0	0	0	0
40	heart_4mm_boundary	1	0	0	0	0	0	0	0	0	0	0	0	0	0	0	0	0	0	0	0	0	0	0	0	0	0	0	0	0	0	0	0	0	0	0	0	0	0	0	0	0	0	0	0	0	0	0	0
40	heart_4mm_boundary_1_5	1	0	0	0	0	0	0	0	0	0	0	0	0	0	0	0	0	0	0	0	0	0	0	0	0	0	0	0	0	0	0	0	0	0	0	0	0	0	0	0	0	0	0	0	0	0	0	0
40	heart_4mm_boundary_10_20	1	0	0	0	0	0	0	0	0	0	0	0	0	0	0	0	0	0	0	0	0	0	0	0	0	0	0	0	0	0	0	0	0	0	0	0	0	0	0	0	0	0	0	0	0	0	0	0
40	heart_4mm_boundary_20_1000	1	0	0	0	0	0	0	0	0	0	0	0	0	0	0	0	0	0	0	0	0	0	0	0	0	0	0	0	0	0	0	0	0	0	0	0	0	0	0	0	0	0	0	0	0	0	0	0
40	heart_4mm_boundary_5_10	1	0	0	0	0	0	0	0	0	0	0	0	0	0	0	0	0	0	0	0	0	0	0	0	0	0	0	0	0	0	0	0	0	0	0	0	0	0	0	0	0	0	0	0	0	0	0	0
41	heart_4mm_boundary_0_1	0	0	0	0	0	0	0	0	0	0	0	974.66	0	0	0	0	0	986.1	0	1979.83	0	0	0	0	0	0	0	0	0	0	0	0	0	0	0	0	0	0	0	1028.06	0	1031.88	0	0	0	0	0	0
41	heart_4mm_boundary_5_10	0	0	0	0	0	0	0	0	0	0	0	0	0	0	0	0	0	0	0	0	0	0	0	0	0	0	0	0	0	0	0	0	0	0	0	0	0	0	0	0	0	0	0	0	0	0	0	0
41	heart_4mm_boundary_1_5	0	0	0	0	0	0	0	0	0	0	0	0	0	0	0	0	0	0	0	0	0	0	0	0	0	0	0	0	0	0	0	0	0	0	0	0	0	0	0	0	0	0	0	0	0	0	0	0
41	heart_4mm_boundary	0	0	0	0	0	0	0	0	0	0	0	974.66	0	0	0	0	0	986.1	0	1979.83	0	0	0	0	0	0	0	0	0	0	0	0	0	0	0	0	0	0	0	1028.06	0	1031.88	0	0	0	0	0	0
41	heart_4mm_boundary_10_20	0	0	0	0	0	0	0	0	0	0	0	0	0	0	0	0	0	0	0	0	0	0	0	0	0	0	0	0	0	0	0	0	0	0	0	0	0	0	0	0	0	0	0	0	0	0	0	0
41	heart_4mm_boundary_0_1	1	0	0	0	0	0	0	0	0	0	0	0	0	0	0	0	984.19	0	0	0	0	0	0	0	0	0	0	0	0	0	0	0	0	0	0	0	0	0	0	0	0	0	0	0	0	0	0	0
41	heart_4mm_boundary_20_1000	0	0	0	0	0	0	0	0	0	0	0	0	0	0	0	0	0	0	0	0	0	0	0	0	0	0	0	0	0	0	0	0	0	0	0	0	0	0	0	0	0	0	0	0	0	0	0	0
41	heart_4mm_boundary_1_5	1	0	0	0	0	0	0	0	0	0	0	0	0	0	0	0	0	0	0	0	0	0	0	0	0	0	0	0	0	0	0	0	0	0	0	0	0	0	0	0	0	0	0	0	0	0	0	0
41	heart_4mm_boundary_10_20	1	0	0	0	0	0	0	0	0	0	0	0	0	0	0	0	0	0	0	0	0	0	0	0	0	0	0	0	0	0	0	0	0	0	0	0	0	0	0	0	0	0	0	0	0	0	0	0
41	heart_4mm_boundary_5_10	1	0	0	0	0	0	0	0	0	0	0	0	0	0	0	0	0	0	0	0	0	0	0	0	0	0	0	0	0	0	0	0	0	0	0	0	0	0	0	0	0	0	0	0	0	0	0	0
41	heart_4mm_boundary	1	0	0	0	0	0	0	0	0	0	0	0	0	0	0	0	984.19	0	0	0	0	0	0	0	0	0	0	0	0	0	0	0	0	0	0	0	0	0	0	0	0	0	0	0	0	0	0	0
41	heart_4mm_boundary_20_1000	1	0	0	0	0	0	0	0	0	0	0	0	0	0	0	0	0	0	0	0	0	0	0	0	0	0	0	0	0	0	0	0	0	0	0	0	0	0	0	0	0	0	0	0	0	0	0	0
42	heart_4mm_boundary_0_1	0	0	0	0	0	0	0	0	0	0	0	0	0	0	0	0	0	0	0	0	0	0	0	0	0	0	0	0	0	0	0	0	0	0	0	0	0	0	0	0	0	0	0	0	0	0	0	0
42	heart_4mm_boundary	0	0	0	0	961.3	0	0	0	968.93	0	972.75	974.66	0	0	0	0	0	1972.2	2964.02	0	0	0	995.64	0	0	3004.07	0	0	0	0	1010.89	1012.8	0	0	1018.52	1020.43	1022.34	1024.25	0	1028.06	0	1031.88	2067.57	0	0	1039.51	0	0
42	heart_4mm_boundary_1_5	0	0	0	0	0	0	0	0	0	0	0	0	0	0	0	0	0	0	1976.01	0	0	0	995.64	0	0	1001.36	0	0	0	0	0	0	0	0	0	0	0	1024.25	0	0	0	0	2067.57	0	0	0	0	0
42	heart_4mm_boundary_10_20	0	0	0	0	0	0	0	0	968.93	0	0	0	0	0	0	0	0	1972.2	0	0	0	0	0	0	0	0	0	0	0	0	0	0	0	0	0	0	0	0	0	0	0	0	0	0	0	0	0	0
42	heart_4mm_boundary_5_10	0	0	0	0	0	0	0	0	0	0	0	0	0	0	0	0	0	0	0	0	0	0	0	0	0	0	0	0	0	0	0	0	0	0	0	0	0	0	0	0	0	0	0	0	0	0	0	0
42	heart_4mm_boundary_20_1000	0	0	0	0	961.3	0	0	0	0	0	972.75	974.66	0	0	0	0	0	0	988.01	0	0	0	0	0	0	2002.72	0	0	0	0	1010.89	1012.8	0	0	1018.52	1020.43	1022.34	0	0	1028.06	0	1031.88	0	0	0	1039.51	0	0
42	heart_4mm_boundary_0_1	1	0	0	0	0	0	0	0	0	0	0	0	0	0	0	0	0	0	0	0	0	0	0	0	0	0	0	0	0	0	0	0	0	0	0	0	0	0	0	0	0	0	0	0	0	0	0	0
42	heart_4mm_boundary	1	0	0	0	0	0	0	0	0	0	0	0	0	0	0	0	0	0	0	0	0	0	0	0	0	0	0	0	0	0	0	0	0	0	0	0	0	0	0	0	0	0	0	0	0	0	0	0
42	heart_4mm_boundary_1_5	1	0	0	0	0	0	0	0	0	0	0	0	0	0	0	0	0	0	0	0	0	0	0	0	0	0	0	0	0	0	0	0	0	0	0	0	0	0	0	0	0	0	0	0	0	0	0	0
42	heart_4mm_boundary_5_10	1	0	0	0	0	0	0	0	0	0	0	0	0	0	0	0	0	0	0	0	0	0	0	0	0	0	0	0	0	0	0	0	0	0	0	0	0	0	0	0	0	0	0	0	0	0	0	0
42	heart_4mm_boundary_10_20	1	0	0	0	0	0	0	0	0	0	0	0	0	0	0	0	0	0	0	0	0	0	0	0	0	0	0	0	0	0	0	0	0	0	0	0	0	0	0	0	0	0	0	0	0	0	0	0
42	heart_4mm_boundary_20_1000	1	0	0	0	0	0	0	0	0	0	0	0	0	0	0	0	0	0	0	0	0	0	0	0	0	0	0	0	0	0	0	0	0	0	0	0	0	0	0	0	0	0	0	0	0	0	0	0
43	heart_4mm_boundary	0	0	0	0	1884.16	1887.89	1891.63	1895.37	3798.22	1902.85	1906.59	0	0	0	1921.54	3850.56	1929.02	1932.75	0	3880.46	0	1947.71	3902.89	3910.37	5876.77	0	1966.4	0	1973.88	0	3962.71	3970.18	1988.83	0	0	0	0	2007.52	2011.26	4030	2018.74	0	4052.43	0	2033.69	2037.43	2041.17	0
43	heart_4mm_boundary_0_1	0	0	0	0	1884.16	0	1891.63	1895.37	1899.11	1902.85	0	0	0	0	1921.54	3850.56	0	1932.75	0	1940.23	0	1947.71	3902.89	1955.18	5876.77	0	1966.4	0	0	0	0	3970.18	1988.83	0	0	0	0	0	2011.26	2015	2018.74	0	2026.21	0	0	2037.43	2041.17	0
43	heart_4mm_boundary_20_1000	0	0	0	0	0	0	0	0	0	0	0	0	0	0	0	0	0	0	0	0	0	0	0	0	0	0	0	0	0	0	0	0	0	0	0	0	0	0	0	0	0	0	0	0	0	0	0	0
43	heart_4mm_boundary_5_10	0	0	0	0	0	0	0	0	0	0	0	0	0	0	0	0	0	0	0	0	0	0	0	0	0	0	0	0	0	0	0	0	0	0	0	0	0	2007.52	0	0	0	0	0	0	0	0	0	0
43	heart_4mm_boundary_1_5	0	0	0	0	0	1887.89	0	0	1899.11	0	1906.59	0	0	0	0	0	1929.02	0	0	1940.23	0	0	0	1955.18	0	0	0	0	1973.88	0	3962.71	0	0	0	0	0	0	0	0	2015	0	0	2026.21	0	2033.69	0	0	0
43	heart_4mm_boundary_10_20	0	0	0	0	0	0	0	0	0	0	0	0	0	0	0	0	0	0	0	0	0	0	0	0	0	0	0	0	0	0	0	0	0	0	0	0	0	0	0	0	0	0	0	0	0	0	0	0
43	heart_4mm_boundary_0_1	1	0	0	0	0	1887.89	0	0	0	0	0	0	0	0	0	0	0	0	0	0	0	0	0	0	0	1962.66	0	0	0	0	0	0	0	0	0	0	0	2007.52	0	0	0	0	0	2029.95	0	0	0	0
43	heart_4mm_boundary_1_5	1	0	0	0	0	0	0	0	0	0	0	0	0	0	0	0	0	0	0	0	0	0	0	0	0	0	0	0	0	0	0	0	0	0	0	0	0	0	0	0	0	0	0	0	0	0	0	0
43	heart_4mm_boundary	1	0	0	0	0	1887.89	0	0	0	0	0	0	0	0	0	0	0	0	0	0	0	0	0	0	0	1962.66	0	0	0	0	0	0	0	0	0	0	0	2007.52	0	0	0	0	0	2029.95	0	0	0	0
43	heart_4mm_boundary_20_1000	1	0	0	0	0	0	0	0	0	0	0	0	0	0	0	0	0	0	0	0	0	0	0	0	0	0	0	0	0	0	0	0	0	0	0	0	0	0	0	0	0	0	0	0	0	0	0	0
43	heart_4mm_boundary_5_10	1	0	0	0	0	0	0	0	0	0	0	0	0	0	0	0	0	0	0	0	0	0	0	0	0	0	0	0	0	0	0	0	0	0	0	0	0	0	0	0	0	0	0	0	0	0	0	0
43	heart_4mm_boundary_10_20	1	0	0	0	0	0	0	0	0	0	0	0	0	0	0	0	0	0	0	0	0	0	0	0	0	0	0	0	0	0	0	0	0	0	0	0	0	0	0	0	0	0	0	0	0	0	0	0
44	heart_4mm_boundary_0_1	0	0	0	0	0	0	0	0	0	0	0	0	0	0	0	0	0	0	0	0	0	0	0	0	0	0	0	0	0	0	0	0	0	0	0	0	0	0	0	0	0	0	0	0	0	0	0	0
44	heart_4mm_boundary_5_10	0	0	0	0	0	0	0	0	0	0	0	0	0	0	0	0	0	0	0	0	0	0	0	0	0	0	0	0	0	0	0	0	0	0	0	0	0	0	0	0	0	0	0	0	0	0	0	0
44	heart_4mm_boundary_1_5	0	0	0	0	0	963.21	0	0	0	0	0	0	0	0	0	0	0	0	0	0	0	0	0	0	0	0	0	0	0	0	1010.89	0	0	0	0	0	0	0	0	0	0	0	0	0	0	0	1041.41	0
44	heart_4mm_boundary	0	0	0	0	0	963.21	0	967.03	0	0	0	0	0	0	0	0	0	0	0	0	0	0	0	0	0	0	0	0	0	0	1010.89	0	0	0	0	0	0	0	0	0	0	0	0	0	0	0	1041.41	0
44	heart_4mm_boundary_10_20	0	0	0	0	0	0	0	967.03	0	0	0	0	0	0	0	0	0	0	0	0	0	0	0	0	0	0	0	0	0	0	0	0	0	0	0	0	0	0	0	0	0	0	0	0	0	0	0	0
44	heart_4mm_boundary_20_1000	0	0	0	0	0	0	0	0	0	0	0	0	0	0	0	0	0	0	0	0	0	0	0	0	0	0	0	0	0	0	0	0	0	0	0	0	0	0	0	0	0	0	0	0	0	0	0	0
44	heart_4mm_boundary_0_1	1	0	0	0	0	0	0	0	0	0	0	0	0	0	0	0	0	0	0	0	0	0	0	0	0	0	0	0	0	0	0	0	0	0	0	0	0	0	0	0	0	0	0	0	0	0	0	0
44	heart_4mm_boundary_1_5	1	0	0	0	0	0	0	0	0	0	0	0	0	0	0	0	0	0	0	0	0	0	0	0	0	0	0	0	0	0	0	0	0	0	0	0	0	0	0	0	0	0	0	0	0	0	0	0
44	heart_4mm_boundary_5_10	1	0	0	0	0	0	0	0	0	0	0	0	0	0	0	0	0	0	0	0	0	0	0	0	0	0	0	0	0	0	0	0	0	0	0	0	0	0	0	0	0	0	0	0	0	0	0	0
44	heart_4mm_boundary	1	0	0	0	0	0	0	0	0	0	0	0	0	0	0	0	0	0	0	0	0	0	0	0	0	0	0	0	0	0	0	0	0	0	0	0	0	0	0	0	0	0	0	0	0	0	0	0
44	heart_4mm_boundary_10_20	1	0	0	0	0	0	0	0	0	0	0	0	0	0	0	0	0	0	0	0	0	0	0	0	0	0	0	0	0	0	0	0	0	0	0	0	0	0	0	0	0	0	0	0	0	0	0	0
44	heart_4mm_boundary_20_1000	1	0	0	0	0	0	0	0	0	0	0	0	0	0	0	0	0	0	0	0	0	0	0	0	0	0	0	0	0	0	0	0	0	0	0	0	0	0	0	0	0	0	0	0	0	0	0	0
45	heart_4mm_boundary_0_1	0	0	0	0	0	0	0	0	0	0	0	0	0	0	0	0	0	0	0	0	0	0	0	0	0	0	0	0	0	0	0	0	0	0	0	0	0	0	0	0	0	0	0	0	0	0	0	0
45	heart_4mm_boundary_1_5	0	0	0	0	0	0	0	0	0	0	0	0	0	0	0	0	0	0	0	0	0	0	0	0	0	0	0	0	0	0	0	0	0	0	0	0	0	0	0	0	0	0	0	0	0	0	0	0
45	heart_4mm_boundary	0	0	0	0	0	0	0	0	0	0	0	0	0	0	0	0	0	0	0	0	0	0	0	0	0	0	0	0	0	0	0	0	0	0	0	0	0	0	0	0	0	0	0	0	0	0	0	0
45	heart_4mm_boundary_5_10	0	0	0	0	0	0	0	0	0	0	0	0	0	0	0	0	0	0	0	0	0	0	0	0	0	0	0	0	0	0	0	0	0	0	0	0	0	0	0	0	0	0	0	0	0	0	0	0
45	heart_4mm_boundary_10_20	0	0	0	0	0	0	0	0	0	0	0	0	0	0	0	0	0	0	0	0	0	0	0	0	0	0	0	0	0	0	0	0	0	0	0	0	0	0	0	0	0	0	0	0	0	0	0	0
45	heart_4mm_boundary_20_1000	0	0	0	0	0	0	0	0	0	0	0	0	0	0	0	0	0	0	0	0	0	0	0	0	0	0	0	0	0	0	0	0	0	0	0	0	0	0	0	0	0	0	0	0	0	0	0	0
45	heart_4mm_boundary_0_1	1	0	0	0	0	0	0	0	0	0	0	0	0	0	0	0	0	0	0	0	0	0	0	0	0	0	0	0	0	0	0	0	0	0	0	0	0	0	0	0	0	0	0	0	0	0	0	0
45	heart_4mm_boundary_1_5	1	0	0	0	0	0	0	0	0	0	0	0	0	0	0	0	0	0	0	0	0	0	0	0	0	0	0	0	0	0	0	0	0	0	0	0	0	0	0	0	0	0	0	0	0	0	0	0
45	heart_4mm_boundary_5_10	1	0	0	0	0	0	0	0	0	0	0	0	0	0	0	0	0	0	0	0	0	0	0	0	0	0	0	0	0	0	0	0	0	0	0	0	0	0	0	0	0	0	0	0	0	0	0	0
45	heart_4mm_boundary_10_20	1	0	0	0	0	0	0	0	0	0	0	0	0	0	0	0	0	0	0	0	0	0	0	0	0	0	0	0	0	0	0	0	0	0	0	0	0	0	0	0	0	0	0	0	0	0	0	0
45	heart_4mm_boundary	1	0	0	0	0	0	0	0	0	0	0	0	0	0	0	0	0	0	0	0	0	0	0	0	0	0	0	0	0	0	0	0	0	0	0	0	0	0	0	0	0	0	0	0	0	0	0	0
45	heart_4mm_boundary_20_1000	1	0	0	0	0	0	0	0	0	0	0	0	0	0	0	0	0	0	0	0	0	0	0	0	0	0	0	0	0	0	0	0	0	0	0	0	0	0	0	0	0	0	0	0	0	0	0	0
46	heart_4mm_boundary_0_1	0	955.58	0	0	0	0	0	0	0	0	0	0	0	0	0	0	0	0	0	0	0	0	0	0	0	0	0	0	0	0	0	0	0	0	0	0	0	0	0	0	0	0	0	0	0	0	0	0
46	heart_4mm_boundary	0	955.58	0	0	0	0	0	0	0	0	0	0	0	0	0	0	0	0	0	0	0	0	0	0	0	0	0	0	0	0	0	0	0	0	0	0	0	0	0	0	0	0	0	0	0	0	0	0
46	heart_4mm_boundary_1_5	0	0	0	0	0	0	0	0	0	0	0	0	0	0	0	0	0	0	0	0	0	0	0	0	0	0	0	0	0	0	0	0	0	0	0	0	0	0	0	0	0	0	0	0	0	0	0	0
46	heart_4mm_boundary_5_10	0	0	0	0	0	0	0	0	0	0	0	0	0	0	0	0	0	0	0	0	0	0	0	0	0	0	0	0	0	0	0	0	0	0	0	0	0	0	0	0	0	0	0	0	0	0	0	0
46	heart_4mm_boundary_10_20	0	0	0	0	0	0	0	0	0	0	0	0	0	0	0	0	0	0	0	0	0	0	0	0	0	0	0	0	0	0	0	0	0	0	0	0	0	0	0	0	0	0	0	0	0	0	0	0
46	heart_4mm_boundary_0_1	1	0	0	0	0	0	0	0	0	0	0	0	0	0	0	0	0	0	0	0	0	0	0	0	0	0	0	0	0	0	0	0	0	0	0	0	0	0	0	0	0	0	0	0	0	0	0	0
46	heart_4mm_boundary_20_1000	0	0	0	0	0	0	0	0	0	0	0	0	0	0	0	0	0	0	0	0	0	0	0	0	0	0	0	0	0	0	0	0	0	0	0	0	0	0	0	0	0	0	0	0	0	0	0	0
46	heart_4mm_boundary	1	0	0	0	0	0	0	0	0	0	0	0	0	0	0	0	0	0	0	0	0	0	0	0	0	0	0	0	0	0	0	0	0	0	0	0	0	0	0	0	0	0	0	0	0	0	0	0
46	heart_4mm_boundary_1_5	1	0	0	0	0	0	0	0	0	0	0	0	0	0	0	0	0	0	0	0	0	0	0	0	0	0	0	0	0	0	0	0	0	0	0	0	0	0	0	0	0	0	0	0	0	0	0	0
46	heart_4mm_boundary_5_10	1	0	0	0	0	0	0	0	0	0	0	0	0	0	0	0	0	0	0	0	0	0	0	0	0	0	0	0	0	0	0	0	0	0	0	0	0	0	0	0	0	0	0	0	0	0	0	0
46	heart_4mm_boundary_20_1000	1	0	0	0	0	0	0	0	0	0	0	0	0	0	0	0	0	0	0	0	0	0	0	0	0	0	0	0	0	0	0	0	0	0	0	0	0	0	0	0	0	0	0	0	0	0	0	0
46	heart_4mm_boundary_10_20	1	0	0	0	0	0	0	0	0	0	0	0	0	0	0	0	0	0	0	0	0	0	0	0	0	0	0	0	0	0	0	0	0	0	0	0	0	0	0	0	0	0	0	0	0	0	0	0
47	heart_4mm_boundary_0_1	0	0	0	0	0	0	965.12	0	0	0	0	974.66	0	0	0	0	0	0	0	0	0	993.73	0	0	0	0	0	0	1007.08	0	0	0	0	0	0	0	0	1024.25	0	0	0	0	0	0	1037.6	1039.51	0	0
47	heart_4mm_boundary_1_5	0	0	0	0	0	0	0	0	0	0	0	0	0	0	0	0	0	0	0	0	0	0	0	0	0	0	0	0	0	0	0	0	0	0	0	0	0	0	0	0	0	0	0	0	0	0	0	0
47	heart_4mm_boundary	0	0	0	0	0	0	965.12	0	0	0	0	974.66	0	0	0	0	0	0	0	0	0	993.73	0	0	0	0	0	0	1007.08	0	0	0	0	0	0	0	0	1024.25	0	0	0	0	0	0	1037.6	1039.51	0	0
47	heart_4mm_boundary_5_10	0	0	0	0	0	0	0	0	0	0	0	0	0	0	0	0	0	0	0	0	0	0	0	0	0	0	0	0	0	0	0	0	0	0	0	0	0	0	0	0	0	0	0	0	0	0	0	0
47	heart_4mm_boundary_10_20	0	0	0	0	0	0	0	0	0	0	0	0	0	0	0	0	0	0	0	0	0	0	0	0	0	0	0	0	0	0	0	0	0	0	0	0	0	0	0	0	0	0	0	0	0	0	0	0
47	heart_4mm_boundary_20_1000	0	0	0	0	0	0	0	0	0	0	0	0	0	0	0	0	0	0	0	0	0	0	0	0	0	0	0	0	0	0	0	0	0	0	0	0	0	0	0	0	0	0	0	0	0	0	0	0
47	heart_4mm_boundary_0_1	1	0	0	0	0	0	0	0	0	0	0	0	0	0	0	0	0	0	0	0	0	0	0	0	0	0	0	0	0	0	0	0	0	0	0	0	0	0	0	0	0	0	0	0	0	0	0	0
47	heart_4mm_boundary	1	0	0	0	0	0	0	0	0	0	0	0	0	0	0	0	0	0	0	0	0	0	0	0	0	0	0	0	0	0	0	0	0	0	0	0	0	0	0	0	0	0	0	0	0	0	0	0
47	heart_4mm_boundary_1_5	1	0	0	0	0	0	0	0	0	0	0	0	0	0	0	0	0	0	0	0	0	0	0	0	0	0	0	0	0	0	0	0	0	0	0	0	0	0	0	0	0	0	0	0	0	0	0	0
47	heart_4mm_boundary_5_10	1	0	0	0	0	0	0	0	0	0	0	0	0	0	0	0	0	0	0	0	0	0	0	0	0	0	0	0	0	0	0	0	0	0	0	0	0	0	0	0	0	0	0	0	0	0	0	0
47	heart_4mm_boundary_20_1000	1	0	0	0	0	0	0	0	0	0	0	0	0	0	0	0	0	0	0	0	0	0	0	0	0	0	0	0	0	0	0	0	0	0	0	0	0	0	0	0	0	0	0	0	0	0	0	0
47	heart_4mm_boundary_10_20	1	0	0	0	0	0	0	0	0	0	0	0	0	0	0	0	0	0	0	0	0	0	0	0	0	0	0	0	0	0	0	0	0	0	0	0	0	0	0	0	0	0	0	0	0	0	0	0
48	heart_4mm_boundary_0_1	0	0	0	0	0	0	0	0	0	0	0	0	0	0	0	0	0	0	0	0	0	0	0	0	0	0	0	0	0	0	0	0	0	0	0	0	0	0	0	0	0	0	0	0	0	0	0	0
48	heart_4mm_boundary_1_5	0	0	0	0	0	0	0	0	0	0	0	0	0	0	0	0	0	0	0	0	0	0	0	0	0	0	0	0	0	0	0	0	0	0	0	0	0	0	0	0	0	0	0	0	0	0	0	0
48	heart_4mm_boundary_5_10	0	0	0	0	0	0	0	0	0	0	0	0	0	0	0	0	0	0	0	0	0	0	0	0	0	0	0	0	0	0	0	0	0	0	0	0	0	0	0	0	0	0	0	0	0	0	0	0
48	heart_4mm_boundary	0	0	0	0	0	0	0	0	0	0	0	0	0	0	0	0	0	0	0	0	0	0	0	0	0	0	0	0	0	0	0	0	0	0	0	0	0	0	0	0	0	0	0	0	0	0	0	0
48	heart_4mm_boundary_20_1000	0	0	0	0	0	0	0	0	0	0	0	0	0	0	0	0	0	0	0	0	0	0	0	0	0	0	0	0	0	0	0	0	0	0	0	0	0	0	0	0	0	0	0	0	0	0	0	0
48	heart_4mm_boundary_10_20	0	0	0	0	0	0	0	0	0	0	0	0	0	0	0	0	0	0	0	0	0	0	0	0	0	0	0	0	0	0	0	0	0	0	0	0	0	0	0	0	0	0	0	0	0	0	0	0
48	heart_4mm_boundary_20_1000	1	0	0	0	0	0	0	0	0	0	0	0	0	0	0	0	0	0	0	0	0	0	0	0	0	0	0	0	0	0	0	0	0	0	0	0	0	0	0	0	0	0	0	0	0	0	0	0
48	heart_4mm_boundary_0_1	1	0	0	0	0	0	0	0	0	0	0	0	0	0	0	0	0	0	0	0	0	0	0	0	0	0	0	0	0	0	0	0	0	0	0	0	0	0	0	0	0	0	0	0	0	0	0	0
48	heart_4mm_boundary	1	0	0	0	0	0	0	0	0	0	0	0	0	0	0	0	0	0	0	0	0	0	0	0	0	0	0	0	0	0	0	0	0	0	0	0	0	0	0	0	0	0	0	0	0	0	0	0
48	heart_4mm_boundary_1_5	1	0	0	0	0	0	0	0	0	0	0	0	0	0	0	0	0	0	0	0	0	0	0	0	0	0	0	0	0	0	0	0	0	0	0	0	0	0	0	0	0	0	0	0	0	0	0	0
48	heart_4mm_boundary_10_20	1	0	0	0	0	0	0	0	0	0	0	0	0	0	0	0	0	0	0	0	0	0	0	0	0	0	0	0	0	0	0	0	0	0	0	0	0	0	0	0	0	0	0	0	0	0	0	0
48	heart_4mm_boundary_5_10	1	0	0	0	0	0	0	0	0	0	0	0	0	0	0	0	0	0	0	0	0	0	0	0	0	0	0	0	0	0	0	0	0	0	0	0	0	0	0	0	0	0	0	0	0	0	0	0
49	heart_4mm_boundary_0_1	0	0	0	0	0	0	0	0	0	0	0	0	0	0	0	0	0	0	0	0	0	0	0	0	0	0	0	0	0	0	0	0	0	0	0	0	0	0	0	0	0	0	0	0	0	0	0	0
49	heart_4mm_boundary	0	0	0	0	0	0	0	967.03	0	0	972.75	0	976.56	0	0	0	0	1972.2	0	0	0	993.73	0	1995.09	0	0	0	1005.17	0	1008.99	0	0	1014.71	3049.85	1018.52	1020.43	1022.34	1024.25	1026.15	0	1029.97	0	1033.78	3107.07	3112.79	0	0	0
49	heart_4mm_boundary_1_5	0	0	0	0	0	0	0	967.03	0	0	972.75	0	976.56	0	0	0	0	1972.2	0	0	0	993.73	0	1995.09	0	0	0	0	0	1008.99	0	0	1014.71	3049.85	1018.52	0	0	1024.25	1026.15	0	1029.97	0	1033.78	2071.38	2075.2	0	0	0
49	heart_4mm_boundary_5_10	0	0	0	0	0	0	0	0	0	0	0	0	0	0	0	0	0	0	0	0	0	0	0	0	0	0	0	1005.17	0	0	0	0	0	0	0	0	1022.34	0	0	0	0	0	0	0	0	0	0	0
49	heart_4mm_boundary_10_20	0	0	0	0	0	0	0	0	0	0	0	0	0	0	0	0	0	0	0	0	0	0	0	0	0	0	0	0	0	0	0	0	0	0	0	1020.43	0	0	0	0	0	0	0	1035.69	1037.6	0	0	0
49	heart_4mm_boundary_20_1000	0	0	0	0	0	0	0	0	0	0	0	0	0	0	0	0	0	0	0	0	0	0	0	0	0	0	0	0	0	0	0	0	0	0	0	0	0	0	0	0	0	0	0	0	0	0	0	0
49	heart_4mm_boundary_0_1	1	0	0	0	0	0	0	0	0	0	0	0	0	0	0	0	0	0	0	0	0	0	0	0	0	0	0	0	0	0	0	0	0	0	0	0	0	0	0	0	0	0	0	0	0	0	0	0
49	heart_4mm_boundary	1	0	0	0	0	0	0	0	0	0	0	0	0	0	0	0	0	0	0	0	0	0	0	0	0	0	0	0	0	0	0	0	0	0	0	0	0	0	0	0	0	0	0	0	0	0	0	0
49	heart_4mm_boundary_1_5	1	0	0	0	0	0	0	0	0	0	0	0	0	0	0	0	0	0	0	0	0	0	0	0	0	0	0	0	0	0	0	0	0	0	0	0	0	0	0	0	0	0	0	0	0	0	0	0
49	heart_4mm_boundary_5_10	1	0	0	0	0	0	0	0	0	0	0	0	0	0	0	0	0	0	0	0	0	0	0	0	0	0	0	0	0	0	0	0	0	0	0	0	0	0	0	0	0	0	0	0	0	0	0	0
49	heart_4mm_boundary_10_20	1	0	0	0	0	0	0	0	0	0	0	0	0	0	0	0	0	0	0	0	0	0	0	0	0	0	0	0	0	0	0	0	0	0	0	0	0	0	0	0	0	0	0	0	0	0	0	0
49	heart_4mm_boundary_20_1000	1	0	0	0	0	0	0	0	0	0	0	0	0	0	0	0	0	0	0	0	0	0	0	0	0	0	0	0	0	0	0	0	0	0	0	0	0	0	0	0	0	0	0	0	0	0	0	0
50	heart_4mm_boundary_0_1	0	1911.16	0	0	961.3	0	0	0	0	0	0	0	0	0	0	0	0	0	0	0	0	0	995.64	0	0	0	0	0	0	0	1010.89	0	1014.71	1016.62	0	1020.43	1022.34	1024.25	0	0	0	0	0	0	0	1039.51	0	0
50	heart_4mm_boundary	0	1911.16	0	0	961.3	0	0	0	0	0	0	0	0	0	0	0	0	0	0	0	0	0	995.64	0	0	0	0	0	0	0	1010.89	0	1014.71	1016.62	0	1020.43	1022.34	1024.25	0	0	0	0	0	0	0	1039.51	0	0
50	heart_4mm_boundary_5_10	0	0	0	0	0	0	0	0	0	0	0	0	0	0	0	0	0	0	0	0	0	0	0	0	0	0	0	0	0	0	0	0	0	0	0	0	0	0	0	0	0	0	0	0	0	0	0	0
50	heart_4mm_boundary_1_5	0	0	0	0	0	0	0	0	0	0	0	0	0	0	0	0	0	0	0	0	0	0	0	0	0	0	0	0	0	0	0	0	0	0	0	0	0	0	0	0	0	0	0	0	0	0	0	0
50	heart_4mm_boundary_20_1000	0	0	0	0	0	0	0	0	0	0	0	0	0	0	0	0	0	0	0	0	0	0	0	0	0	0	0	0	0	0	0	0	0	0	0	0	0	0	0	0	0	0	0	0	0	0	0	0
50	heart_4mm_boundary_10_20	0	0	0	0	0	0	0	0	0	0	0	0	0	0	0	0	0	0	0	0	0	0	0	0	0	0	0	0	0	0	0	0	0	0	0	0	0	0	0	0	0	0	0	0	0	0	0	0
50	heart_4mm_boundary_0_1	1	0	0	0	0	0	0	0	0	0	0	0	0	0	0	0	0	0	0	0	0	0	0	0	0	0	0	0	0	0	0	0	0	0	0	0	0	0	0	0	0	0	0	0	0	0	0	0
50	heart_4mm_boundary	1	0	0	0	0	0	0	0	0	0	0	0	0	0	0	0	0	0	0	0	0	0	0	0	0	0	0	0	0	0	0	0	0	0	0	0	0	0	0	0	0	0	0	0	0	0	0	0
50	heart_4mm_boundary_5_10	1	0	0	0	0	0	0	0	0	0	0	0	0	0	0	0	0	0	0	0	0	0	0	0	0	0	0	0	0	0	0	0	0	0	0	0	0	0	0	0	0	0	0	0	0	0	0	0
50	heart_4mm_boundary_1_5	1	0	0	0	0	0	0	0	0	0	0	0	0	0	0	0	0	0	0	0	0	0	0	0	0	0	0	0	0	0	0	0	0	0	0	0	0	0	0	0	0	0	0	0	0	0	0	0
50	heart_4mm_boundary_20_1000	1	0	0	0	0	0	0	0	0	0	0	0	0	0	0	0	0	0	0	0	0	0	0	0	0	0	0	0	0	0	0	0	0	0	0	0	0	0	0	0	0	0	0	0	0	0	0	0
50	heart_4mm_boundary_10_20	1	0	0	0	0	0	0	0	0	0	0	0	0	0	0	0	0	0	0	0	0	0	0	0	0	0	0	0	0	0	0	0	0	0	0	0	0	0	0	0	0	0	0	0	0	0	0	0
51	heart_4mm_boundary_0_1	0	0	0	0	0	0	0	0	0	0	0	0	0	0	0	0	0	0	0	0	0	0	0	0	0	0	0	0	0	0	0	0	0	0	0	0	0	0	0	0	0	0	0	0	0	0	0	0
51	heart_4mm_boundary	0	0	957.49	0	0	0	0	0	0	0	0	0	0	0	980.38	0	0	986.1	0	0	0	0	0	0	0	0	0	0	0	1008.99	1010.89	0	0	0	0	0	1022.34	0	1026.15	0	0	0	0	0	0	0	0	0
51	heart_4mm_boundary_1_5	0	0	957.49	0	0	0	0	0	0	0	0	0	0	0	0	0	0	0	0	0	0	0	0	0	0	0	0	0	0	0	1010.89	0	0	0	0	0	1022.34	0	0	0	0	0	0	0	0	0	0	0
51	heart_4mm_boundary_20_1000	0	0	0	0	0	0	0	0	0	0	0	0	0	0	0	0	0	0	0	0	0	0	0	0	0	0	0	0	0	0	0	0	0	0	0	0	0	0	0	0	0	0	0	0	0	0	0	0
51	heart_4mm_boundary_5_10	0	0	0	0	0	0	0	0	0	0	0	0	0	0	980.38	0	0	986.1	0	0	0	0	0	0	0	0	0	0	0	1008.99	0	0	0	0	0	0	0	0	1026.15	0	0	0	0	0	0	0	0	0
51	heart_4mm_boundary_10_20	0	0	0	0	0	0	0	0	0	0	0	0	0	0	0	0	0	0	0	0	0	0	0	0	0	0	0	0	0	0	0	0	0	0	0	0	0	0	0	0	0	0	0	0	0	0	0	0
51	heart_4mm_boundary_0_1	1	0	0	0	0	0	0	0	0	0	0	0	0	0	0	0	0	0	0	0	0	0	0	0	0	0	0	0	0	0	0	0	0	0	0	0	0	0	0	0	0	0	0	0	0	0	0	0
51	heart_4mm_boundary	1	0	0	0	0	0	0	0	0	0	0	0	0	0	0	0	0	0	0	0	0	0	0	0	0	0	0	0	0	0	0	0	0	0	0	0	0	0	0	0	0	0	0	0	0	0	0	0
51	heart_4mm_boundary_1_5	1	0	0	0	0	0	0	0	0	0	0	0	0	0	0	0	0	0	0	0	0	0	0	0	0	0	0	0	0	0	0	0	0	0	0	0	0	0	0	0	0	0	0	0	0	0	0	0
51	heart_4mm_boundary_5_10	1	0	0	0	0	0	0	0	0	0	0	0	0	0	0	0	0	0	0	0	0	0	0	0	0	0	0	0	0	0	0	0	0	0	0	0	0	0	0	0	0	0	0	0	0	0	0	0
51	heart_4mm_boundary_20_1000	1	0	0	0	0	0	0	0	0	0	0	0	0	0	0	0	0	0	0	0	0	0	0	0	0	0	0	0	0	0	0	0	0	0	0	0	0	0	0	0	0	0	0	0	0	0	0	0
51	heart_4mm_boundary_10_20	1	0	0	0	0	0	0	0	0	0	0	0	0	0	0	0	0	0	0	0	0	0	0	0	0	0	0	0	0	0	0	0	0	0	0	0	0	0	0	0	0	0	0	0	0	0	0	0
52	heart_4mm_boundary_0_1	0	0	957.49	1918.79	1922.61	963.21	965.12	3868.1	968.93	970.84	0	1949.31	2929.69	0	2941.13	982.28	0	3944.4	0	0	2975.46	1987.46	2986.91	2992.63	1998.9	2002.72	2006.53	2010.35	2014.16	3026.96	0	4051.21	2029.42	2033.23	0	3061.29	2044.68	2048.49	2052.31	3084.18	3089.9	0	1033.78	1035.69	2075.2	3118.52	3124.24	0
52	heart_4mm_boundary_1_5	0	2866.74	1914.98	959.4	0	1926.42	965.12	967.03	968.93	2912.52	972.75	0	0	1956.94	2941.13	982.28	0	0	2964.02	0	1983.64	2981.19	995.64	0	0	2002.72	4013.06	1005.17	0	0	0	3038.41	0	1016.62	1018.52	2040.86	0	2048.49	0	1028.06	4119.87	2063.75	0	2071.38	1037.6	1039.51	2082.82	0
52	heart_4mm_boundary	0	2866.74	2872.47	2878.19	2883.91	2889.63	1930.24	4835.13	1937.87	3883.36	972.75	1949.31	2929.69	1956.94	5882.26	1964.57	0	4930.5	2964.02	0	4959.11	4968.64	4978.18	2992.63	2998.35	4005.43	6019.59	3015.52	2014.16	3026.96	0	7089.61	2029.42	3049.85	1018.52	5102.16	2044.68	4096.98	2052.31	4112.24	7209.78	3095.63	1033.78	3107.07	3112.79	4158.02	5207.06	1043.32
52	heart_4mm_boundary_10_20	0	0	0	0	0	0	0	0	0	0	0	0	0	0	0	0	0	0	0	0	0	0	0	0	0	0	0	0	0	0	0	0	0	0	0	0	0	0	0	0	0	0	0	0	0	0	0	0
52	heart_4mm_boundary_20_1000	0	0	0	0	0	0	0	0	0	0	0	0	0	0	0	0	0	0	0	0	0	0	0	0	0	0	0	0	0	0	0	0	0	0	0	0	0	0	0	0	0	0	0	0	0	0	0	0
52	heart_4mm_boundary_5_10	0	0	0	0	961.3	0	0	0	0	0	0	0	0	0	0	0	0	986.1	0	0	0	0	995.64	0	999.45	0	0	0	0	0	0	0	0	0	0	0	0	0	0	0	0	1031.88	0	0	0	0	0	1043.32
52	heart_4mm_boundary_0_1	1	0	0	0	961.3	0	965.12	0	0	0	0	0	0	0	0	0	984.19	0	0	0	0	0	0	0	0	0	0	0	1007.08	0	0	0	0	0	0	0	0	0	0	0	0	0	0	0	0	0	0	0
52	heart_4mm_boundary	1	0	0	0	961.3	0	965.12	0	0	0	0	0	0	0	0	0	984.19	0	0	0	0	0	0	0	0	0	0	0	1007.08	0	0	0	0	0	0	0	0	0	0	0	0	0	0	0	0	0	0	0
52	heart_4mm_boundary_5_10	1	0	0	0	0	0	0	0	0	0	0	0	0	0	0	0	0	0	0	0	0	0	0	0	0	0	0	0	0	0	0	0	0	0	0	0	0	0	0	0	0	0	0	0	0	0	0	0
52	heart_4mm_boundary_1_5	1	0	0	0	0	0	0	0	0	0	0	0	0	0	0	0	0	0	0	0	0	0	0	0	0	0	0	0	0	0	0	0	0	0	0	0	0	0	0	0	0	0	0	0	0	0	0	0
52	heart_4mm_boundary_10_20	1	0	0	0	0	0	0	0	0	0	0	0	0	0	0	0	0	0	0	0	0	0	0	0	0	0	0	0	0	0	0	0	0	0	0	0	0	0	0	0	0	0	0	0	0	0	0	0
52	heart_4mm_boundary_20_1000	1	0	0	0	0	0	0	0	0	0	0	0	0	0	0	0	0	0	0	0	0	0	0	0	0	0	0	0	0	0	0	0	0	0	0	0	0	0	0	0	0	0	0	0	0	0	0	0
53	heart_4mm_boundary_0_1	0	0	0	0	0	0	0	0	0	0	0	0	0	0	0	0	0	0	0	0	0	0	0	0	0	0	1504.9	0	0	0	0	1519.2	0	0	0	0	0	0	0	0	0	0	0	0	0	0	0	0
53	heart_4mm_boundary_1_5	0	0	0	0	0	0	0	0	1453.4	0	1459.12	1461.98	1464.84	0	0	0	1476.29	0	0	0	1487.73	0	0	0	1499.18	1502.04	0	0	0	0	3032.68	0	0	0	0	0	0	0	1539.23	1542.09	1544.95	0	0	3107.07	0	0	1562.12	1564.98
53	heart_4mm_boundary	0	1433.37	0	0	1441.96	1444.82	0	1450.54	1453.4	0	1459.12	2923.97	1464.84	0	0	0	2952.58	0	1482.01	0	1487.73	0	1493.45	0	1499.18	3004.07	1504.9	0	0	1513.48	3032.68	1519.2	0	1524.93	1527.79	0	0	6145.48	1539.23	3084.18	1544.95	0	1550.67	7767.68	1556.4	0	4686.36	4694.94
53	heart_4mm_boundary_5_10	0	0	0	0	1441.96	0	0	1450.54	0	0	0	0	0	0	0	0	0	0	0	0	0	0	0	0	0	0	0	0	0	0	0	0	0	0	0	0	0	0	0	1542.09	0	0	0	1553.54	1556.4	0	0	3129.96
53	heart_4mm_boundary_10_20	0	0	0	0	0	1444.82	0	0	0	0	0	0	0	0	0	0	0	0	0	0	0	0	0	0	0	1502.04	0	0	0	1513.48	0	0	0	1524.93	0	0	0	6145.48	0	0	0	0	1550.67	3107.07	0	0	3124.24	0
53	heart_4mm_boundary_0_1	1	0	0	0	0	0	0	0	0	0	0	0	0	0	0	0	0	0	0	0	0	0	0	0	0	0	0	0	0	0	0	0	0	0	0	0	0	0	0	0	0	0	0	0	0	0	0	0
53	heart_4mm_boundary_20_1000	0	1433.37	0	0	0	0	0	0	0	0	0	1461.98	0	0	0	0	1476.29	0	1482.01	0	0	0	1493.45	0	0	0	0	0	0	0	0	0	0	0	1527.79	0	0	0	0	0	0	0	0	0	0	0	0	0
53	heart_4mm_boundary_1_5	1	0	0	0	0	0	0	0	0	0	0	0	0	0	0	1473.43	0	0	0	0	0	0	0	0	0	0	0	0	0	0	0	0	0	0	0	0	0	0	0	0	0	0	0	0	0	0	0	0
53	heart_4mm_boundary	1	0	0	0	0	0	0	0	0	0	0	0	0	0	0	1473.43	0	0	0	0	0	0	0	0	0	0	0	0	0	0	1516.34	0	0	0	0	0	0	0	0	0	0	0	0	0	0	0	0	0
53	heart_4mm_boundary_5_10	1	0	0	0	0	0	0	0	0	0	0	0	0	0	0	0	0	0	0	0	0	0	0	0	0	0	0	0	0	0	0	0	0	0	0	0	0	0	0	0	0	0	0	0	0	0	0	0
53	heart_4mm_boundary_10_20	1	0	0	0	0	0	0	0	0	0	0	0	0	0	0	0	0	0	0	0	0	0	0	0	0	0	0	0	0	0	1516.34	0	0	0	0	0	0	0	0	0	0	0	0	0	0	0	0	0
53	heart_4mm_boundary_20_1000	1	0	0	0	0	0	0	0	0	0	0	0	0	0	0	0	0	0	0	0	0	0	0	0	0	0	0	0	0	0	0	0	0	0	0	0	0	0	0	0	0	0	0	0	0	0	0	0
54	heart_4mm_boundary_0_1	0	0	0	2878.19	0	0	0	0	0	970.84	972.75	974.66	1953.12	0	980.38	0	0	0	0	0	991.82	0	0	0	0	0	1003.27	1005.17	1007.08	2017.97	2021.79	0	0	3049.85	0	2040.86	1022.34	0	0	0	1029.97	0	1033.78	1035.69	1037.6	2079.01	1041.41	0
54	heart_4mm_boundary_5_10	0	0	0	0	0	0	0	0	0	0	0	0	0	0	0	0	0	0	0	0	0	0	0	0	0	0	0	0	0	0	0	0	0	0	0	0	0	0	0	0	0	0	0	0	0	0	0	0
54	heart_4mm_boundary	0	0	0	2878.19	0	0	0	0	0	970.84	972.75	974.66	1953.12	0	980.38	0	0	0	0	0	991.82	0	0	0	0	0	1003.27	1005.17	1007.08	2017.97	2021.79	0	0	3049.85	0	2040.86	1022.34	0	0	0	1029.97	0	1033.78	1035.69	1037.6	2079.01	1041.41	0
54	heart_4mm_boundary_1_5	0	0	0	0	0	0	0	0	0	0	0	0	0	0	0	0	0	0	0	0	0	0	0	0	0	0	0	0	0	0	0	0	0	0	0	0	0	0	0	0	0	0	0	0	0	0	0	0
54	heart_4mm_boundary_10_20	0	0	0	0	0	0	0	0	0	0	0	0	0	0	0	0	0	0	0	0	0	0	0	0	0	0	0	0	0	0	0	0	0	0	0	0	0	0	0	0	0	0	0	0	0	0	0	0
54	heart_4mm_boundary_20_1000	0	0	0	0	0	0	0	0	0	0	0	0	0	0	0	0	0	0	0	0	0	0	0	0	0	0	0	0	0	0	0	0	0	0	0	0	0	0	0	0	0	0	0	0	0	0	0	0
54	heart_4mm_boundary_0_1	1	0	0	0	0	0	0	0	0	0	0	0	976.56	0	0	0	0	0	0	0	0	0	0	997.54	999.45	0	0	0	0	0	0	0	0	0	0	0	0	0	0	0	0	0	0	0	0	0	0	1043.32
54	heart_4mm_boundary_10_20	1	0	0	0	0	0	0	0	0	0	0	0	0	0	0	0	0	0	0	0	0	0	0	0	0	0	0	0	0	0	0	0	0	0	0	0	0	0	0	0	0	0	0	0	0	0	0	0
54	heart_4mm_boundary_1_5	1	0	0	0	0	0	0	0	0	0	0	0	0	0	0	0	0	0	0	0	0	0	0	0	0	0	0	0	0	0	0	0	0	0	0	0	0	0	0	0	0	0	0	0	0	0	0	0
54	heart_4mm_boundary_5_10	1	0	0	0	0	0	0	0	0	0	0	0	0	0	0	0	0	0	0	0	0	0	0	0	0	0	0	0	0	0	0	0	0	0	0	0	0	0	0	0	0	0	0	0	0	0	0	0
54	heart_4mm_boundary	1	0	0	0	0	0	0	0	0	0	0	0	976.56	0	0	0	0	0	0	0	0	0	0	997.54	999.45	0	0	0	0	0	0	0	0	0	0	0	0	0	0	0	0	0	0	0	0	0	0	1043.32
54	heart_4mm_boundary_20_1000	1	0	0	0	0	0	0	0	0	0	0	0	0	0	0	0	0	0	0	0	0	0	0	0	0	0	0	0	0	0	0	0	0	0	0	0	0	0	0	0	0	0	0	0	0	0	0	0
55	heart_4mm_boundary_0_1	0	0	0	0	0	0	0	0	0	0	0	0	0	0	0	0	0	0	0	0	0	0	0	0	0	0	0	0	0	0	0	0	0	0	0	0	0	0	0	0	0	0	0	0	0	0	0	0
55	heart_4mm_boundary_1_5	0	955.58	0	0	0	0	0	0	0	0	972.75	0	976.56	0	0	0	0	986.1	0	989.91	0	0	0	0	0	0	0	0	0	0	0	0	0	0	1018.52	0	1022.34	0	0	1028.06	0	1031.88	0	0	0	0	1041.41	0
55	heart_4mm_boundary_5_10	0	0	0	0	0	0	0	0	0	0	0	0	0	0	0	0	0	0	0	0	0	0	0	0	0	0	0	0	0	0	0	0	0	0	0	0	0	0	0	0	0	0	0	0	0	0	0	0
55	heart_4mm_boundary	0	955.58	0	0	0	0	0	0	0	0	972.75	0	976.56	0	0	0	0	986.1	0	989.91	0	0	0	0	0	0	0	0	0	0	0	0	0	0	1018.52	0	1022.34	0	0	1028.06	0	1031.88	0	0	0	0	1041.41	0
55	heart_4mm_boundary_10_20	0	0	0	0	0	0	0	0	0	0	0	0	0	0	0	0	0	0	0	0	0	0	0	0	0	0	0	0	0	0	0	0	0	0	0	0	0	0	0	0	0	0	0	0	0	0	0	0
55	heart_4mm_boundary_20_1000	0	0	0	0	0	0	0	0	0	0	0	0	0	0	0	0	0	0	0	0	0	0	0	0	0	0	0	0	0	0	0	0	0	0	0	0	0	0	0	0	0	0	0	0	0	0	0	0
55	heart_4mm_boundary_0_1	1	0	0	0	0	0	0	0	0	0	0	0	0	0	0	0	0	0	0	0	0	0	0	0	0	0	0	0	0	0	0	0	0	0	0	0	0	0	0	0	0	0	0	0	0	0	0	0
55	heart_4mm_boundary	1	0	0	0	0	0	0	0	0	0	0	0	0	0	0	0	0	0	0	0	0	0	0	0	0	0	0	0	0	0	0	0	0	0	0	0	0	0	1026.15	0	0	0	0	0	0	0	0	0
55	heart_4mm_boundary_5_10	1	0	0	0	0	0	0	0	0	0	0	0	0	0	0	0	0	0	0	0	0	0	0	0	0	0	0	0	0	0	0	0	0	0	0	0	0	0	0	0	0	0	0	0	0	0	0	0
55	heart_4mm_boundary_10_20	1	0	0	0	0	0	0	0	0	0	0	0	0	0	0	0	0	0	0	0	0	0	0	0	0	0	0	0	0	0	0	0	0	0	0	0	0	0	0	0	0	0	0	0	0	0	0	0
55	heart_4mm_boundary_1_5	1	0	0	0	0	0	0	0	0	0	0	0	0	0	0	0	0	0	0	0	0	0	0	0	0	0	0	0	0	0	0	0	0	0	0	0	0	0	1026.15	0	0	0	0	0	0	0	0	0
55	heart_4mm_boundary_20_1000	1	0	0	0	0	0	0	0	0	0	0	0	0	0	0	0	0	0	0	0	0	0	0	0	0	0	0	0	0	0	0	0	0	0	0	0	0	0	0	0	0	0	0	0	0	0	0	0
56	heart_4mm_boundary_0_1	0	0	0	1880.42	0	0	0	0	0	0	0	0	0	0	0	0	0	0	0	0	0	0	1951.45	0	1958.92	0	0	0	0	0	1981.35	0	1988.83	0	1996.31	0	0	0	0	2015	0	0	2026.21	0	0	2037.43	2041.17	0
56	heart_4mm_boundary_1_5	0	0	0	0	0	0	0	0	0	0	0	0	0	0	0	0	0	0	0	0	0	0	0	0	0	0	0	0	0	0	0	0	0	0	0	0	0	0	0	0	0	0	0	0	0	0	0	0
56	heart_4mm_boundary_5_10	0	0	0	0	0	0	0	0	0	0	0	0	0	0	0	0	0	0	0	0	0	0	0	0	0	0	0	0	0	0	0	0	0	0	0	0	0	0	0	0	0	0	0	0	0	0	0	0
56	heart_4mm_boundary	0	0	0	1880.42	0	0	0	0	0	0	0	0	0	0	0	0	0	0	0	0	0	0	1951.45	0	1958.92	0	0	0	0	0	1981.35	0	1988.83	0	1996.31	0	0	0	0	2015	0	0	2026.21	0	0	2037.43	2041.17	0
56	heart_4mm_boundary_10_20	0	0	0	0	0	0	0	0	0	0	0	0	0	0	0	0	0	0	0	0	0	0	0	0	0	0	0	0	0	0	0	0	0	0	0	0	0	0	0	0	0	0	0	0	0	0	0	0
56	heart_4mm_boundary_20_1000	0	0	0	0	0	0	0	0	0	0	0	0	0	0	0	0	0	0	0	0	0	0	0	0	0	0	0	0	0	0	0	0	0	0	0	0	0	0	0	0	0	0	0	0	0	0	0	0
56	heart_4mm_boundary_1_5	1	0	0	0	0	0	0	0	0	0	0	0	0	0	0	0	0	0	0	0	0	0	0	0	0	0	0	0	0	0	0	0	0	0	0	0	0	0	0	0	0	0	0	0	0	0	0	0
56	heart_4mm_boundary_0_1	1	0	0	1880.42	0	0	0	1895.37	0	0	0	0	0	0	0	0	0	0	0	1940.23	0	0	1951.45	0	0	0	0	1970.14	0	1977.62	0	0	1988.83	0	0	4000.09	0	0	2011.26	2015	0	0	2026.21	0	0	0	0	0
56	heart_4mm_boundary_5_10	1	0	0	0	0	0	0	0	0	0	0	0	0	0	0	0	0	0	0	0	0	0	0	0	0	0	0	0	0	0	0	0	0	0	0	0	0	0	0	0	0	0	0	0	0	0	0	0
56	heart_4mm_boundary_10_20	1	0	0	0	0	0	0	0	0	0	0	0	0	0	0	0	0	0	0	0	0	0	0	0	0	0	0	0	0	0	0	0	0	0	0	0	0	0	0	0	0	0	0	0	0	0	0	0
56	heart_4mm_boundary	1	0	0	1880.42	0	0	0	1895.37	0	0	0	0	0	0	0	0	0	0	0	1940.23	0	0	1951.45	0	0	0	0	1970.14	0	1977.62	0	0	1988.83	0	0	4000.09	0	0	2011.26	2015	0	0	2026.21	0	0	0	0	0
56	heart_4mm_boundary_20_1000	1	0	0	0	0	0	0	0	0	0	0	0	0	0	0	0	0	0	0	0	0	0	0	0	0	0	0	0	0	0	0	0	0	0	0	0	0	0	0	0	0	0	0	0	0	0	0	0
57	heart_4mm_boundary_1_5	0	0	0	0	0	0	0	0	0	0	0	0	0	0	0	0	0	0	0	0	0	0	0	0	0	0	0	0	0	0	0	0	0	0	0	0	0	0	0	0	0	0	0	0	0	0	0	0
57	heart_4mm_boundary_5_10	0	0	0	0	0	0	0	0	0	0	0	0	0	0	0	0	0	0	0	0	0	0	0	0	0	0	0	0	0	0	0	0	0	0	0	0	0	0	0	0	0	0	0	0	0	0	0	0
57	heart_4mm_boundary	0	0	0	0	961.3	963.21	965.12	2901.08	0	970.84	972.75	0	1953.13	978.47	1960.75	982.28	0	986.1	3952.03	989.91	1983.64	993.73	0	0	999.45	1001.36	1003.27	1005.17	1007.08	0	0	1012.8	0	1016.62	0	0	1022.34	0	1026.15	1028.06	2059.94	2063.75	2067.57	1035.69	0	1039.51	1041.41	2086.64
57	heart_4mm_boundary_10_20	0	0	0	0	0	0	0	0	0	0	0	0	0	0	0	0	0	0	0	0	0	0	0	0	0	0	0	0	0	0	0	0	0	0	0	0	0	0	0	0	0	0	0	0	0	0	0	0
57	heart_4mm_boundary_0_1	0	0	0	0	961.3	963.21	965.12	2901.08	0	970.84	972.75	0	1953.13	978.47	1960.75	982.28	0	986.1	3952.03	989.91	1983.64	993.73	0	0	999.45	1001.36	1003.27	1005.17	1007.08	0	0	1012.8	0	1016.62	0	0	1022.34	0	1026.15	1028.06	2059.94	2063.75	2067.57	1035.69	0	1039.51	1041.41	2086.64
57	heart_4mm_boundary_20_1000	0	0	0	0	0	0	0	0	0	0	0	0	0	0	0	0	0	0	0	0	0	0	0	0	0	0	0	0	0	0	0	0	0	0	0	0	0	0	0	0	0	0	0	0	0	0	0	0
57	heart_4mm_boundary_0_1	1	0	0	0	0	0	1930.24	967.03	0	970.84	0	0	0	0	1960.75	0	984.19	0	0	0	0	0	0	0	999.45	0	1003.27	0	0	0	0	1012.8	0	1016.62	0	0	1022.34	0	0	1028.06	0	1031.88	1033.78	0	0	1039.51	1041.41	0
57	heart_4mm_boundary_1_5	1	0	0	0	0	0	0	0	0	0	0	0	0	0	0	0	0	0	0	0	0	0	0	0	0	0	0	0	0	0	0	0	0	0	0	0	0	0	0	0	0	0	0	0	0	0	0	0
57	heart_4mm_boundary	1	0	0	0	0	0	1930.24	967.03	0	970.84	0	0	0	0	1960.75	0	984.19	0	0	0	0	0	0	0	999.45	0	1003.27	0	0	0	0	1012.8	0	1016.62	0	0	1022.34	0	0	1028.06	0	1031.88	1033.78	0	0	1039.51	1041.41	0
57	heart_4mm_boundary_10_20	1	0	0	0	0	0	0	0	0	0	0	0	0	0	0	0	0	0	0	0	0	0	0	0	0	0	0	0	0	0	0	0	0	0	0	0	0	0	0	0	0	0	0	0	0	0	0	0
57	heart_4mm_boundary_20_1000	1	0	0	0	0	0	0	0	0	0	0	0	0	0	0	0	0	0	0	0	0	0	0	0	0	0	0	0	0	0	0	0	0	0	0	0	0	0	0	0	0	0	0	0	0	0	0	0
57	heart_4mm_boundary_5_10	1	0	0	0	0	0	0	0	0	0	0	0	0	0	0	0	0	0	0	0	0	0	0	0	0	0	0	0	0	0	0	0	0	0	0	0	0	0	0	0	0	0	0	0	0	0	0	0
58	heart_4mm_boundary_0_1	0	0	0	479.7	0	0	0	0	0	0	0	0	0	0	0	0	0	0	0	0	495.91	0	0	0	0	0	0	0	0	0	0	0	0	0	0	0	0	0	513.08	0	514.98	0	516.89	0	0	519.75	0	0
58	heart_4mm_boundary_1_5	0	0	0	0	0	0	0	0	0	0	0	0	0	0	0	0	0	0	0	0	0	0	0	0	0	0	0	0	0	0	0	0	0	0	0	0	0	0	0	0	0	0	0	0	0	0	0	0
58	heart_4mm_boundary_5_10	0	0	0	0	0	0	0	0	0	0	0	0	0	0	0	0	0	0	0	0	0	0	0	0	0	0	0	0	0	0	0	0	0	0	0	0	0	0	0	0	0	0	0	517.85	0	0	0	0
58	heart_4mm_boundary	0	955.58	957.49	479.7	480.65	481.61	1447.68	0	484.47	0	1459.12	487.33	976.56	1467.7	0	491.14	0	986.1	0	494.96	991.82	0	497.82	0	499.73	0	0	502.59	0	1008.99	0	0	2029.42	1016.62	509.26	510.22	2044.68	1536.37	1539.23	1542.09	1544.95	1031.88	516.89	1035.69	518.8	1039.51	1041.41	0
58	heart_4mm_boundary_10_20	0	0	478.74	0	0	0	0	0	484.47	0	486.37	487.33	488.28	0	0	491.14	0	493.05	0	0	0	0	0	0	0	0	0	0	0	0	0	0	1014.71	508.31	0	0	511.17	512.12	513.08	1028.06	1029.97	1031.88	0	0	0	0	520.71	0
58	heart_4mm_boundary_20_1000	0	955.58	478.74	0	480.65	481.61	1447.68	0	0	0	972.75	0	488.28	1467.7	0	0	0	493.05	0	494.96	495.91	0	497.82	0	499.73	0	0	502.59	0	1008.99	0	0	1014.71	508.31	509.26	510.22	1533.51	1024.25	513.08	514.03	0	0	0	517.85	518.8	519.75	520.71	0
58	heart_4mm_boundary_0_1	1	0	0	0	0	481.61	0	0	0	0	0	0	0	0	0	0	0	493.05	0	0	0	0	0	0	0	0	0	0	0	0	0	0	0	0	0	510.22	511.17	0	513.08	0	0	515.94	0	0	0	0	0	521.66
58	heart_4mm_boundary	1	0	0	479.7	480.65	481.61	0	0	0	0	0	0	0	0	0	0	492.1	493.05	0	0	0	0	0	0	0	0	0	502.59	0	0	505.45	0	0	0	509.26	510.22	511.17	0	513.08	514.03	514.98	1031.88	516.89	0	0	519.75	0	1564.98
58	heart_4mm_boundary_1_5	1	0	0	0	0	0	0	0	0	0	0	0	0	0	0	0	0	0	0	0	0	0	0	0	0	0	0	0	0	0	0	0	0	0	0	0	0	0	0	0	0	0	0	0	0	0	0	0
58	heart_4mm_boundary_5_10	1	0	0	0	0	0	0	0	0	0	0	0	0	0	0	0	0	0	0	0	0	0	0	0	0	0	0	0	0	0	0	0	0	0	509.26	0	0	0	0	0	0	0	0	0	0	0	0	0
58	heart_4mm_boundary_10_20	1	0	0	479.7	480.65	0	0	0	0	0	0	0	0	0	0	0	492.1	0	0	0	0	0	0	0	0	0	0	502.59	0	0	505.45	0	0	0	0	0	0	0	0	514.03	514.98	515.94	0	0	0	519.75	0	1043.32
58	heart_4mm_boundary_20_1000	1	0	0	0	0	0	0	0	0	0	0	0	0	0	0	0	0	0	0	0	0	0	0	0	0	0	0	0	0	0	0	0	0	0	0	0	0	0	0	0	0	0	516.89	0	0	0	0	0
59	heart_4mm_boundary_0_1	0	0	3753.36	0	3768.31	1887.89	0	3790.74	0	0	0	0	1914.06	0	1921.54	1925.28	0	1932.75	1936.49	0	0	0	0	3910.37	0	3925.32	0	0	0	1977.62	1981.35	0	0	0	0	2000.05	0	0	4022.52	0	0	0	2026.21	0	0	6112.29	4082.34	0
59	heart_4mm_boundary_5_10	0	0	0	0	0	0	0	0	0	0	0	0	0	0	0	0	0	0	0	0	0	0	0	0	0	0	0	0	0	0	0	0	0	0	0	0	0	0	0	0	0	0	0	0	0	0	0	0
59	heart_4mm_boundary	0	0	3753.36	0	3768.31	1887.89	0	3790.74	0	0	0	0	1914.06	0	1921.54	1925.28	0	1932.75	1936.49	0	0	0	0	3910.37	0	3925.32	0	0	0	1977.62	1981.35	0	0	1992.57	0	2000.05	0	0	4022.52	0	0	0	2026.21	2029.95	0	6112.29	4082.34	0
59	heart_4mm_boundary_1_5	0	0	0	0	0	0	0	0	0	0	0	0	0	0	0	0	0	0	0	0	0	0	0	0	0	0	0	0	0	0	0	0	0	0	0	0	0	0	0	0	0	0	0	0	0	0	0	0
59	heart_4mm_boundary_20_1000	0	0	0	0	0	0	0	0	0	0	0	0	0	0	0	0	0	0	0	0	0	0	0	0	0	0	0	0	0	0	0	0	0	1992.57	0	0	0	0	0	0	0	0	0	0	0	0	0	0
59	heart_4mm_boundary_10_20	0	0	0	0	0	0	0	0	0	0	0	0	0	0	0	0	0	0	0	0	0	0	0	0	0	0	0	0	0	0	0	0	0	0	0	0	0	0	0	0	0	0	0	2029.95	0	0	0	0
59	heart_4mm_boundary_0_1	1	0	0	0	0	0	0	0	0	0	0	0	0	0	0	0	0	0	0	0	0	0	0	0	0	0	0	0	0	0	0	0	0	0	0	0	0	0	0	0	0	0	0	0	0	0	0	0
59	heart_4mm_boundary	1	0	0	0	0	0	0	0	0	0	0	0	0	0	0	0	0	0	0	0	0	0	0	0	0	0	0	0	0	0	0	0	0	0	0	0	0	0	0	0	0	0	0	0	0	0	0	0
59	heart_4mm_boundary_1_5	1	0	0	0	0	0	0	0	0	0	0	0	0	0	0	0	0	0	0	0	0	0	0	0	0	0	0	0	0	0	0	0	0	0	0	0	0	0	0	0	0	0	0	0	0	0	0	0
59	heart_4mm_boundary_5_10	1	0	0	0	0	0	0	0	0	0	0	0	0	0	0	0	0	0	0	0	0	0	0	0	0	0	0	0	0	0	0	0	0	0	0	0	0	0	0	0	0	0	0	0	0	0	0	0
59	heart_4mm_boundary_10_20	1	0	0	0	0	0	0	0	0	0	0	0	0	0	0	0	0	0	0	0	0	0	0	0	0	0	0	0	0	0	0	0	0	0	0	0	0	0	0	0	0	0	0	0	0	0	0	0
59	heart_4mm_boundary_20_1000	1	0	0	0	0	0	0	0	0	0	0	0	0	0	0	0	0	0	0	0	0	0	0	0	0	0	0	0	0	0	0	0	0	0	0	0	0	0	0	0	0	0	0	0	0	0	0	0
60	heart_4mm_boundary_0_1	0	0	0	0	0	0	0	0	0	0	0	0	0	0	0	0	0	0	0	0	0	0	0	0	0	0	0	0	1007.08	0	0	0	0	0	0	0	0	0	0	0	0	0	0	0	0	0	1041.41	0
60	heart_4mm_boundary_1_5	0	0	0	0	0	0	0	0	0	0	0	0	0	0	0	0	0	0	0	0	0	0	0	0	0	0	0	0	0	0	0	0	0	0	0	0	0	0	0	0	0	0	0	0	0	0	0	0
60	heart_4mm_boundary_5_10	0	0	0	0	0	0	0	0	0	0	0	0	0	0	0	0	0	0	0	0	0	0	0	0	0	0	0	0	0	0	0	0	0	0	0	0	0	0	0	0	0	0	0	0	0	0	0	0
60	heart_4mm_boundary	0	0	0	0	2883.91	2889.63	3860.47	967.03	3875.73	970.84	2918.24	4873.28	3906.25	4892.35	980.38	0	1968.38	2958.3	988.01	989.91	2975.46	1987.46	995.64	2992.63	1998.9	0	4013.06	1005.17	5035.4	1008.99	4043.58	2025.6	2029.42	1016.62	5092.62	1020.43	1022.34	2048.49	5130.77	5140.3	3089.9	5159.38	3101.35	2071.38	2075.2	1039.51	5207.06	5216.6
60	heart_4mm_boundary_10_20	0	0	0	0	0	0	0	0	0	0	0	0	0	0	0	0	0	0	0	0	0	0	0	0	0	0	0	0	0	0	0	0	0	0	0	0	0	0	0	0	0	0	0	0	0	0	0	0
60	heart_4mm_boundary_20_1000	0	0	0	0	2883.91	2889.63	3860.47	967.03	3875.73	970.84	2918.24	4873.28	3906.25	4892.35	980.38	0	1968.38	2958.3	988.01	989.91	2975.46	1987.46	995.64	2992.63	1998.9	0	4013.06	1005.17	4028.32	1008.99	4043.58	2025.6	2029.42	1016.62	5092.62	1020.43	1022.34	2048.49	5130.77	5140.3	3089.9	5159.38	3101.35	2071.38	2075.2	1039.51	4165.65	5216.6
60	heart_4mm_boundary_0_1	1	0	0	0	0	0	0	967.03	0	0	0	0	0	0	0	0	0	0	0	0	0	0	0	0	0	0	1003.27	0	0	0	1010.89	0	0	1016.62	0	0	1022.34	0	0	1028.06	0	0	0	0	0	0	0	0
60	heart_4mm_boundary_5_10	1	0	0	0	0	0	0	0	0	0	0	0	0	0	0	0	0	0	0	0	0	0	0	0	0	0	0	0	0	0	0	0	0	0	0	0	0	0	0	0	0	0	0	0	0	0	0	0
60	heart_4mm_boundary	1	0	0	0	0	0	0	967.03	0	0	972.75	0	976.56	0	0	0	0	986.1	0	0	0	0	0	0	999.45	0	1003.27	0	0	1008.99	1010.89	0	1014.71	1016.62	0	0	1022.34	0	0	1028.06	0	0	0	1035.69	0	0	0	0
60	heart_4mm_boundary_1_5	1	0	0	0	0	0	0	0	0	0	972.75	0	976.56	0	0	0	0	986.1	0	0	0	0	0	0	0	0	0	0	0	1008.99	0	0	0	0	0	0	0	0	0	0	0	0	0	1035.69	0	0	0	0
60	heart_4mm_boundary_10_20	1	0	0	0	0	0	0	0	0	0	0	0	0	0	0	0	0	0	0	0	0	0	0	0	0	0	0	0	0	0	0	0	0	0	0	0	0	0	0	0	0	0	0	0	0	0	0	0
60	heart_4mm_boundary_20_1000	1	0	0	0	0	0	0	0	0	0	0	0	0	0	0	0	0	0	0	0	0	0	0	0	999.45	0	0	0	0	0	0	0	1014.71	0	0	0	0	0	0	0	0	0	0	0	0	0	0	0
61	heart_4mm_boundary_0_1	0	0	0	0	0	0	0	0	0	0	0	0	0	0	0	0	0	0	0	0	0	0	0	0	0	0	0	0	0	0	0	0	0	0	0	0	0	0	0	0	0	0	0	0	0	0	0	0
61	heart_4mm_boundary	0	955.58	0	1918.79	961.3	0	0	2901.08	0	0	972.75	1949.31	976.56	978.47	0	0	0	2958.3	0	0	0	0	0	0	999.45	1001.36	0	1005.17	0	0	1010.89	0	3044.13	3049.85	0	1020.43	0	1024.25	0	1028.06	1029.97	0	2067.57	0	0	1039.51	0	1043.32
61	heart_4mm_boundary_1_5	0	0	0	0	0	0	0	967.03	0	0	0	974.66	0	0	0	0	0	986.1	0	0	0	0	0	0	0	0	0	1005.17	0	0	1010.89	0	2029.42	1016.62	0	0	0	1024.25	0	1028.06	0	0	0	0	0	0	0	0
61	heart_4mm_boundary_5_10	0	0	0	0	0	0	0	1934.05	0	0	0	974.66	976.56	0	0	0	0	0	0	0	0	0	0	0	0	1001.36	0	0	0	0	0	0	1014.71	2033.23	0	1020.43	0	0	0	0	1029.97	0	2067.57	0	0	1039.51	0	1043.32
61	heart_4mm_boundary_10_20	0	955.58	0	1918.79	961.3	0	0	0	0	0	972.75	0	0	978.47	0	0	0	1972.2	0	0	0	0	0	0	999.45	0	0	0	0	0	0	0	0	0	0	0	0	0	0	0	0	0	0	0	0	0	0	0
61	heart_4mm_boundary_20_1000	0	0	0	0	0	0	0	0	0	0	0	0	0	0	0	0	0	0	0	0	0	0	0	0	0	0	0	0	0	0	0	0	0	0	0	0	0	0	0	0	0	0	0	0	0	0	0	0
61	heart_4mm_boundary_0_1	1	0	0	0	0	0	0	0	0	0	0	0	0	0	0	0	0	0	0	0	0	0	0	0	0	0	0	0	0	0	0	0	0	0	0	0	0	0	0	0	0	0	0	0	0	0	0	0
61	heart_4mm_boundary_5_10	1	0	0	0	0	0	0	0	0	0	0	0	0	0	0	0	0	0	0	0	0	0	0	0	0	0	0	0	0	1008.99	0	0	0	0	0	0	0	0	0	0	0	0	0	0	0	1039.51	1041.41	0
61	heart_4mm_boundary	1	0	0	0	0	0	0	0	0	0	0	0	0	0	0	0	0	0	0	0	0	0	0	0	0	0	0	0	0	1008.99	0	0	0	0	0	0	0	0	0	0	0	0	0	0	0	1039.51	1041.41	0
61	heart_4mm_boundary_1_5	1	0	0	0	0	0	0	0	0	0	0	0	0	0	0	0	0	0	0	0	0	0	0	0	0	0	0	0	0	0	0	0	0	0	0	0	0	0	0	0	0	0	0	0	0	0	0	0
61	heart_4mm_boundary_10_20	1	0	0	0	0	0	0	0	0	0	0	0	0	0	0	0	0	0	0	0	0	0	0	0	0	0	0	0	0	0	0	0	0	0	0	0	0	0	0	0	0	0	0	0	0	0	0	0
61	heart_4mm_boundary_20_1000	1	0	0	0	0	0	0	0	0	0	0	0	0	0	0	0	0	0	0	0	0	0	0	0	0	0	0	0	0	0	0	0	0	0	0	0	0	0	0	0	0	0	0	0	0	0	0	0
62	heart_4mm_boundary_0_1	0	0	0	0	0	0	0	0	0	0	0	974.66	1953.12	0	0	0	984.19	986.1	0	989.91	0	0	0	0	0	0	0	0	0	0	0	1012.8	0	0	1018.52	0	2044.68	0	1026.15	0	0	0	0	0	0	2079.01	0	0
62	heart_4mm_boundary_1_5	0	955.58	0	0	961.3	0	0	0	0	0	0	974.66	0	978.47	0	0	0	986.1	988.01	0	0	0	0	0	0	0	0	0	0	0	0	0	0	0	1018.52	0	0	0	0	0	0	0	0	0	0	0	1041.41	0
62	heart_4mm_boundary	0	955.58	0	0	961.3	0	0	0	0	0	0	1949.31	1953.12	978.47	0	0	984.19	1972.2	988.01	989.91	0	0	0	0	0	0	0	0	0	0	0	1012.8	0	0	2037.05	0	2044.68	0	1026.15	0	0	0	0	0	0	2079.01	1041.41	0
62	heart_4mm_boundary_5_10	0	0	0	0	0	0	0	0	0	0	0	0	0	0	0	0	0	0	0	0	0	0	0	0	0	0	0	0	0	0	0	0	0	0	0	0	0	0	0	0	0	0	0	0	0	0	0	0
62	heart_4mm_boundary_10_20	0	0	0	0	0	0	0	0	0	0	0	0	0	0	0	0	0	0	0	0	0	0	0	0	0	0	0	0	0	0	0	0	0	0	0	0	0	0	0	0	0	0	0	0	0	0	0	0
62	heart_4mm_boundary_0_1	1	0	0	0	0	0	0	0	0	0	0	0	0	0	0	0	0	0	0	0	0	0	0	0	0	0	0	0	0	0	0	0	0	0	0	0	0	0	0	0	0	0	0	0	0	0	0	0
62	heart_4mm_boundary_1_5	1	0	0	0	0	0	0	0	0	0	0	0	0	0	0	0	0	0	0	0	0	0	0	0	0	0	0	0	0	0	0	0	0	0	0	0	0	0	0	0	0	0	0	0	0	0	0	0
62	heart_4mm_boundary_20_1000	0	0	0	0	0	0	0	0	0	0	0	0	0	0	0	0	0	0	0	0	0	0	0	0	0	0	0	0	0	0	0	0	0	0	0	0	0	0	0	0	0	0	0	0	0	0	0	0
62	heart_4mm_boundary	1	0	0	0	0	0	0	0	0	0	0	0	0	0	0	0	0	0	0	0	0	0	0	0	0	0	0	0	0	0	0	0	0	0	0	0	0	0	0	0	0	0	0	0	0	0	0	0
62	heart_4mm_boundary_5_10	1	0	0	0	0	0	0	0	0	0	0	0	0	0	0	0	0	0	0	0	0	0	0	0	0	0	0	0	0	0	0	0	0	0	0	0	0	0	0	0	0	0	0	0	0	0	0	0
62	heart_4mm_boundary_10_20	1	0	0	0	0	0	0	0	0	0	0	0	0	0	0	0	0	0	0	0	0	0	0	0	0	0	0	0	0	0	0	0	0	0	0	0	0	0	0	0	0	0	0	0	0	0	0	0
62	heart_4mm_boundary_20_1000	1	0	0	0	0	0	0	0	0	0	0	0	0	0	0	0	0	0	0	0	0	0	0	0	0	0	0	0	0	0	0	0	0	0	0	0	0	0	0	0	0	0	0	0	0	0	0	0
63	heart_4mm_boundary_0_1	0	0	0	0	0	0	0	0	0	0	0	0	0	0	0	0	0	0	0	0	0	0	0	0	0	0	0	0	0	0	0	0	0	0	0	0	0	0	0	0	0	0	0	0	0	0	0	0
63	heart_4mm_boundary	0	955.58	0	0	0	0	965.12	0	0	0	0	0	0	0	0	0	0	0	0	0	991.82	0	0	0	0	0	0	0	0	0	1010.89	0	0	0	0	0	0	0	0	0	0	0	0	0	0	0	0	0
63	heart_4mm_boundary_1_5	0	955.58	0	0	0	0	0	0	0	0	0	0	0	0	0	0	0	0	0	0	0	0	0	0	0	0	0	0	0	0	0	0	0	0	0	0	0	0	0	0	0	0	0	0	0	0	0	0
63	heart_4mm_boundary_5_10	0	0	0	0	0	0	965.12	0	0	0	0	0	0	0	0	0	0	0	0	0	0	0	0	0	0	0	0	0	0	0	1010.89	0	0	0	0	0	0	0	0	0	0	0	0	0	0	0	0	0
63	heart_4mm_boundary_0_1	1	0	0	0	0	0	0	0	0	0	0	0	0	0	0	0	0	0	0	0	0	0	0	0	0	0	0	0	0	0	0	0	0	0	0	0	0	0	0	0	0	0	0	0	0	0	0	0
63	heart_4mm_boundary_10_20	0	0	0	0	0	0	0	0	0	0	0	0	0	0	0	0	0	0	0	0	991.82	0	0	0	0	0	0	0	0	0	0	0	0	0	0	0	0	0	0	0	0	0	0	0	0	0	0	0
63	heart_4mm_boundary_20_1000	0	0	0	0	0	0	0	0	0	0	0	0	0	0	0	0	0	0	0	0	0	0	0	0	0	0	0	0	0	0	0	0	0	0	0	0	0	0	0	0	0	0	0	0	0	0	0	0
63	heart_4mm_boundary	1	955.58	0	0	0	0	0	0	0	0	0	0	0	0	0	0	0	0	0	0	0	0	0	0	0	0	0	0	0	0	0	0	0	0	0	0	0	0	0	0	0	0	0	0	0	0	0	0
63	heart_4mm_boundary_1_5	1	0	0	0	0	0	0	0	0	0	0	0	0	0	0	0	0	0	0	0	0	0	0	0	0	0	0	0	0	0	0	0	0	0	0	0	0	0	0	0	0	0	0	0	0	0	0	0
63	heart_4mm_boundary_5_10	1	0	0	0	0	0	0	0	0	0	0	0	0	0	0	0	0	0	0	0	0	0	0	0	0	0	0	0	0	0	0	0	0	0	0	0	0	0	0	0	0	0	0	0	0	0	0	0
63	heart_4mm_boundary_10_20	1	955.58	0	0	0	0	0	0	0	0	0	0	0	0	0	0	0	0	0	0	0	0	0	0	0	0	0	0	0	0	0	0	0	0	0	0	0	0	0	0	0	0	0	0	0	0	0	0
63	heart_4mm_boundary_20_1000	1	0	0	0	0	0	0	0	0	0	0	0	0	0	0	0	0	0	0	0	0	0	0	0	0	0	0	0	0	0	0	0	0	0	0	0	0	0	0	0	0	0	0	0	0	0	0	0
64	heart_4mm_boundary_0_1	0	0	0	0	0	0	0	0	0	0	0	0	0	0	0	0	0	0	0	0	0	0	0	0	0	0	0	0	0	0	0	0	0	0	0	0	0	0	0	0	0	0	0	0	0	0	0	0
64	heart_4mm_boundary_5_10	0	0	0	0	0	0	0	0	0	0	0	0	0	0	0	0	0	0	0	0	0	0	0	0	0	0	0	0	0	0	0	0	0	0	0	0	0	0	0	0	0	0	0	0	0	0	0	0
64	heart_4mm_boundary_1_5	0	0	0	0	0	0	0	0	0	0	0	0	0	0	0	0	0	0	0	0	0	0	0	0	0	0	0	0	0	0	0	0	0	0	0	0	0	0	0	0	0	0	0	0	0	0	0	0
64	heart_4mm_boundary	0	0	0	0	0	0	0	0	0	0	0	0	0	0	0	0	0	0	0	0	0	0	0	0	0	0	0	0	0	0	0	0	0	0	0	0	0	0	0	0	0	0	0	0	0	0	0	0
64	heart_4mm_boundary_0_1	1	0	0	0	0	0	0	0	0	0	0	0	0	0	0	0	0	0	0	0	0	0	0	0	0	0	0	0	0	0	0	0	0	0	0	0	0	0	0	0	0	0	0	0	0	0	0	0
64	heart_4mm_boundary_10_20	0	0	0	0	0	0	0	0	0	0	0	0	0	0	0	0	0	0	0	0	0	0	0	0	0	0	0	0	0	0	0	0	0	0	0	0	0	0	0	0	0	0	0	0	0	0	0	0
64	heart_4mm_boundary_20_1000	0	0	0	0	0	0	0	0	0	0	0	0	0	0	0	0	0	0	0	0	0	0	0	0	0	0	0	0	0	0	0	0	0	0	0	0	0	0	0	0	0	0	0	0	0	0	0	0
64	heart_4mm_boundary	1	0	0	0	0	0	0	0	0	0	0	0	0	0	0	0	0	0	0	0	0	0	0	0	0	0	0	0	0	0	0	0	0	0	0	0	0	0	0	0	0	0	0	0	0	0	0	0
64	heart_4mm_boundary_1_5	1	0	0	0	0	0	0	0	0	0	0	0	0	0	0	0	0	0	0	0	0	0	0	0	0	0	0	0	0	0	0	0	0	0	0	0	0	0	0	0	0	0	0	0	0	0	0	0
64	heart_4mm_boundary_5_10	1	0	0	0	0	0	0	0	0	0	0	0	0	0	0	0	0	0	0	0	0	0	0	0	0	0	0	0	0	0	0	0	0	0	0	0	0	0	0	0	0	0	0	0	0	0	0	0
64	heart_4mm_boundary_10_20	1	0	0	0	0	0	0	0	0	0	0	0	0	0	0	0	0	0	0	0	0	0	0	0	0	0	0	0	0	0	0	0	0	0	0	0	0	0	0	0	0	0	0	0	0	0	0	0
64	heart_4mm_boundary_20_1000	1	0	0	0	0	0	0	0	0	0	0	0	0	0	0	0	0	0	0	0	0	0	0	0	0	0	0	0	0	0	0	0	0	0	0	0	0	0	0	0	0	0	0	0	0	0	0	0
65	heart_4mm_boundary	0	0	0	0	0	0	0	0	0	0	0	0	0	0	0	0	984.19	0	0	0	0	0	0	0	0	0	0	0	0	0	0	0	0	0	1018.52	0	0	0	0	0	0	0	1033.78	0	0	1039.51	1041.41	0
65	heart_4mm_boundary_0_1	0	0	0	0	0	0	0	0	0	0	0	0	0	0	0	0	0	0	0	0	0	0	0	0	0	0	0	0	0	0	0	0	0	0	0	0	0	0	0	0	0	0	0	0	0	1039.51	0	0
65	heart_4mm_boundary_1_5	0	0	0	0	0	0	0	0	0	0	0	0	0	0	0	0	984.19	0	0	0	0	0	0	0	0	0	0	0	0	0	0	0	0	0	1018.52	0	0	0	0	0	0	0	1033.78	0	0	0	1041.41	0
65	heart_4mm_boundary_10_20	0	0	0	0	0	0	0	0	0	0	0	0	0	0	0	0	0	0	0	0	0	0	0	0	0	0	0	0	0	0	0	0	0	0	0	0	0	0	0	0	0	0	0	0	0	0	0	0
65	heart_4mm_boundary_5_10	0	0	0	0	0	0	0	0	0	0	0	0	0	0	0	0	0	0	0	0	0	0	0	0	0	0	0	0	0	0	0	0	0	0	0	0	0	0	0	0	0	0	0	0	0	0	0	0
65	heart_4mm_boundary_20_1000	0	0	0	0	0	0	0	0	0	0	0	0	0	0	0	0	0	0	0	0	0	0	0	0	0	0	0	0	0	0	0	0	0	0	0	0	0	0	0	0	0	0	0	0	0	0	0	0
65	heart_4mm_boundary_0_1	1	0	0	0	0	0	0	0	0	0	0	0	0	0	0	0	0	0	0	0	0	0	0	0	0	0	0	0	0	0	0	0	0	0	0	0	0	0	0	0	0	0	0	0	0	0	0	0
65	heart_4mm_boundary	1	0	0	0	0	0	0	0	0	0	0	0	0	0	0	0	0	0	0	0	0	0	0	0	0	0	0	0	0	0	0	0	0	0	0	0	0	0	0	0	0	0	0	0	0	0	0	0
65	heart_4mm_boundary_1_5	1	0	0	0	0	0	0	0	0	0	0	0	0	0	0	0	0	0	0	0	0	0	0	0	0	0	0	0	0	0	0	0	0	0	0	0	0	0	0	0	0	0	0	0	0	0	0	0
65	heart_4mm_boundary_5_10	1	0	0	0	0	0	0	0	0	0	0	0	0	0	0	0	0	0	0	0	0	0	0	0	0	0	0	0	0	0	0	0	0	0	0	0	0	0	0	0	0	0	0	0	0	0	0	0
65	heart_4mm_boundary_10_20	1	0	0	0	0	0	0	0	0	0	0	0	0	0	0	0	0	0	0	0	0	0	0	0	0	0	0	0	0	0	0	0	0	0	0	0	0	0	0	0	0	0	0	0	0	0	0	0
65	heart_4mm_boundary_20_1000	1	0	0	0	0	0	0	0	0	0	0	0	0	0	0	0	0	0	0	0	0	0	0	0	0	0	0	0	0	0	0	0	0	0	0	0	0	0	0	0	0	0	0	0	0	0	0	0
66	heart_4mm_boundary_5_10	0	0	0	0	0	0	0	0	0	0	0	0	0	0	0	0	0	0	0	0	0	0	0	0	0	0	0	0	0	0	0	0	0	0	0	0	0	0	0	0	0	0	0	0	0	0	0	0
66	heart_4mm_boundary_1_5	0	0	0	0	0	0	0	0	0	0	0	0	0	0	0	0	0	0	0	0	0	0	0	0	0	0	0	0	0	0	0	0	0	0	0	0	0	0	0	0	0	0	0	0	0	0	0	0
66	heart_4mm_boundary_0_1	0	0	0	0	0	0	0	0	0	0	0	0	0	0	0	0	0	0	0	0	0	0	0	0	0	0	0	0	0	0	0	0	0	0	0	0	0	0	0	0	0	0	0	0	0	0	0	0
66	heart_4mm_boundary	0	0	0	0	0	0	0	0	0	0	0	0	0	0	0	0	0	0	0	0	0	0	0	0	0	0	0	0	0	0	0	0	0	0	0	0	0	0	0	0	0	0	0	0	0	0	0	0
66	heart_4mm_boundary_10_20	0	0	0	0	0	0	0	0	0	0	0	0	0	0	0	0	0	0	0	0	0	0	0	0	0	0	0	0	0	0	0	0	0	0	0	0	0	0	0	0	0	0	0	0	0	0	0	0
66	heart_4mm_boundary_20_1000	0	0	0	0	0	0	0	0	0	0	0	0	0	0	0	0	0	0	0	0	0	0	0	0	0	0	0	0	0	0	0	0	0	0	0	0	0	0	0	0	0	0	0	0	0	0	0	0
66	heart_4mm_boundary_1_5	1	0	0	0	0	0	0	0	0	0	0	0	0	0	0	0	0	0	0	0	0	0	0	0	0	0	0	0	0	0	0	0	0	0	0	0	0	0	0	0	0	0	0	0	0	0	0	0
66	heart_4mm_boundary_0_1	1	1911.16	0	0	961.3	0	0	0	0	0	972.75	0	0	0	980.38	0	0	0	0	0	991.82	993.73	995.64	997.54	0	0	0	0	0	0	0	0	1014.71	0	1018.52	0	0	1024.25	0	0	0	0	0	2071.38	0	0	0	1043.32
66	heart_4mm_boundary	1	1911.16	0	0	961.3	0	0	0	0	0	972.75	0	0	0	980.38	0	0	0	0	0	991.82	993.73	995.64	997.54	0	0	0	0	0	0	0	0	1014.71	0	1018.52	0	0	1024.25	0	0	0	0	0	2071.38	0	0	0	1043.32
66	heart_4mm_boundary_10_20	1	0	0	0	0	0	0	0	0	0	0	0	0	0	0	0	0	0	0	0	0	0	0	0	0	0	0	0	0	0	0	0	0	0	0	0	0	0	0	0	0	0	0	0	0	0	0	0
66	heart_4mm_boundary_20_1000	1	0	0	0	0	0	0	0	0	0	0	0	0	0	0	0	0	0	0	0	0	0	0	0	0	0	0	0	0	0	0	0	0	0	0	0	0	0	0	0	0	0	0	0	0	0	0	0
66	heart_4mm_boundary_5_10	1	0	0	0	0	0	0	0	0	0	0	0	0	0	0	0	0	0	0	0	0	0	0	0	0	0	0	0	0	0	0	0	0	0	0	0	0	0	0	0	0	0	0	0	0	0	0	0
67	heart_4mm_boundary_0_1	0	955.58	0	0	1922.61	0	0	967.03	0	0	0	0	0	0	0	0	984.19	986.1	988.01	0	1983.64	0	0	997.54	0	0	1003.27	1005.17	0	1008.99	0	1012.8	1014.71	1016.62	0	0	0	0	0	1028.06	1029.97	1031.88	1033.78	0	0	0	1041.41	0
67	heart_4mm_boundary	0	955.58	1914.98	0	1922.61	0	965.12	1934.05	0	0	972.75	0	0	0	980.38	982.28	984.19	2958.3	988.01	0	2975.46	0	1991.27	997.54	0	1001.36	2006.53	1005.17	0	1008.99	0	1012.8	1014.71	2033.23	2037.05	2040.86	0	0	0	3084.18	2059.94	1031.88	2067.57	2071.38	2075.2	0	2082.82	1043.32
67	heart_4mm_boundary_1_5	0	0	1914.98	0	0	0	965.12	967.03	0	0	972.75	0	0	0	980.38	982.28	0	1972.2	0	0	991.82	0	1991.27	0	0	1001.36	1003.27	0	0	0	0	0	0	1016.62	2037.05	2040.86	0	0	0	2056.12	1029.97	0	1033.78	2071.38	2075.2	0	1041.41	1043.32
67	heart_4mm_boundary_5_10	0	0	0	0	0	0	0	0	0	0	0	0	0	0	0	0	0	0	0	0	0	0	0	0	0	0	0	0	0	0	0	0	0	0	0	0	0	0	0	0	0	0	0	0	0	0	0	0
67	heart_4mm_boundary_10_20	0	0	0	0	0	0	0	0	0	0	0	0	0	0	0	0	0	0	0	0	0	0	0	0	0	0	0	0	0	0	0	0	0	0	0	0	0	0	0	0	0	0	0	0	0	0	0	0
67	heart_4mm_boundary_20_1000	0	0	0	0	0	0	0	0	0	0	0	0	0	0	0	0	0	0	0	0	0	0	0	0	0	0	0	0	0	0	0	0	0	0	0	0	0	0	0	0	0	0	0	0	0	0	0	0
67	heart_4mm_boundary_0_1	1	0	957.49	0	0	0	0	0	0	0	0	0	0	0	0	0	0	986.1	0	0	991.82	0	0	0	999.45	0	0	0	0	0	1010.89	0	2029.42	1016.62	0	0	0	0	2052.31	0	1029.97	0	0	1035.69	0	0	0	1043.32
67	heart_4mm_boundary	1	0	957.49	0	0	963.21	0	0	0	0	0	0	976.56	0	0	982.28	0	986.1	0	0	991.82	0	0	0	999.45	0	1003.27	1005.17	0	0	1010.89	0	2029.42	1016.62	0	0	0	0	3078.46	1028.06	1029.97	0	0	2071.38	0	0	0	1043.32
67	heart_4mm_boundary_5_10	1	0	0	0	0	963.21	0	0	0	0	0	0	976.56	0	0	0	0	0	0	0	0	0	0	0	0	0	0	0	0	0	0	0	0	0	0	0	0	0	0	1028.06	0	0	0	0	0	0	0	0
67	heart_4mm_boundary_1_5	1	0	0	0	0	0	0	0	0	0	0	0	0	0	0	982.28	0	0	0	0	0	0	0	0	0	0	1003.27	1005.17	0	0	0	0	0	0	0	0	0	0	0	0	0	0	0	0	0	0	0	0
67	heart_4mm_boundary_10_20	1	0	0	0	0	0	0	0	0	0	0	0	0	0	0	0	0	0	0	0	0	0	0	0	0	0	0	0	0	0	0	0	0	0	0	0	0	0	0	0	0	0	0	0	0	0	0	0
67	heart_4mm_boundary_20_1000	1	0	0	0	0	0	0	0	0	0	0	0	0	0	0	0	0	0	0	0	0	0	0	0	0	0	0	0	0	0	0	0	0	0	0	0	0	0	1026.15	0	0	0	0	1035.69	0	0	0	0
68	heart_4mm_boundary_0_1	0	2866.74	0	959.4	0	963.21	965.12	0	1937.87	970.84	1945.5	974.66	976.56	1956.94	980.38	0	1968.38	986.1	1976.01	989.91	991.82	993.73	0	997.54	999.45	0	2006.53	1005.17	1007.08	2017.97	2021.79	0	1014.71	3049.85	3055.57	3061.29	3067.02	0	4104.61	3084.18	2059.94	3095.63	0	2071.38	2075.2	4158.02	3124.24	2086.64
68	heart_4mm_boundary	0	2866.74	0	959.4	0	963.21	965.12	0	1937.87	970.84	1945.5	974.66	976.56	1956.94	980.38	0	1968.38	986.1	1976.01	989.91	991.82	993.73	0	997.54	999.45	0	2006.53	1005.17	1007.08	2017.97	2021.79	0	1014.71	3049.85	3055.57	3061.29	3067.02	0	4104.61	3084.18	2059.94	3095.63	0	2071.38	2075.2	4158.02	3124.24	2086.64
68	heart_4mm_boundary_1_5	0	0	0	0	0	0	0	0	0	0	0	0	0	0	0	0	0	0	0	0	0	0	0	0	0	0	0	0	0	0	0	0	0	0	0	0	0	0	0	0	0	0	0	0	0	0	0	0
68	heart_4mm_boundary_5_10	0	0	0	0	0	0	0	0	0	0	0	0	0	0	0	0	0	0	0	0	0	0	0	0	0	0	0	0	0	0	0	0	0	0	0	0	0	0	0	0	0	0	0	0	0	0	0	0
68	heart_4mm_boundary_10_20	0	0	0	0	0	0	0	0	0	0	0	0	0	0	0	0	0	0	0	0	0	0	0	0	0	0	0	0	0	0	0	0	0	0	0	0	0	0	0	0	0	0	0	0	0	0	0	0
68	heart_4mm_boundary_20_1000	0	0	0	0	0	0	0	0	0	0	0	0	0	0	0	0	0	0	0	0	0	0	0	0	0	0	0	0	0	0	0	0	0	0	0	0	0	0	0	0	0	0	0	0	0	0	0	0
68	heart_4mm_boundary_0_1	1	0	0	0	0	0	0	0	0	0	0	0	0	0	0	0	0	0	0	0	0	0	0	0	0	0	0	0	0	0	0	0	0	0	0	0	0	0	0	0	0	0	0	0	0	0	0	0
68	heart_4mm_boundary_1_5	1	0	0	0	0	0	0	0	0	0	0	0	0	0	0	0	0	0	0	0	0	0	0	0	0	0	0	0	0	0	0	0	0	0	0	0	0	0	0	0	0	0	0	0	0	0	0	0
68	heart_4mm_boundary_10_20	1	0	0	0	0	0	0	0	0	0	0	0	0	0	0	0	0	0	0	0	0	0	0	0	0	0	0	0	0	0	0	0	0	0	0	0	0	0	0	0	0	0	0	0	0	0	0	0
68	heart_4mm_boundary	1	0	0	0	0	0	0	0	0	0	0	0	0	0	0	0	0	0	0	0	0	0	0	0	0	0	0	0	0	0	0	0	0	0	0	0	0	0	0	0	0	0	0	0	0	0	0	0
68	heart_4mm_boundary_5_10	1	0	0	0	0	0	0	0	0	0	0	0	0	0	0	0	0	0	0	0	0	0	0	0	0	0	0	0	0	0	0	0	0	0	0	0	0	0	0	0	0	0	0	0	0	0	0	0
68	heart_4mm_boundary_20_1000	1	0	0	0	0	0	0	0	0	0	0	0	0	0	0	0	0	0	0	0	0	0	0	0	0	0	0	0	0	0	0	0	0	0	0	0	0	0	0	0	0	0	0	0	0	0	0	0
69	heart_4mm_boundary_0_1	0	0	0	0	0	0	0	0	0	0	0	974.66	0	0	0	0	0	0	0	0	0	0	0	0	0	0	0	0	0	0	0	1012.8	0	0	1018.52	0	1022.34	0	0	0	0	0	0	1035.69	0	0	0	0
69	heart_4mm_boundary_1_5	0	0	0	959.4	0	0	965.12	0	0	0	1945.5	0	0	0	0	0	0	0	0	989.91	0	0	0	0	0	0	1003.27	0	0	0	0	0	0	1016.62	0	0	0	0	0	0	0	0	0	1035.69	0	0	0	0
69	heart_4mm_boundary	0	0	0	959.4	0	0	965.12	967.03	0	0	1945.5	974.66	976.56	0	980.38	0	984.19	986.1	0	989.91	0	0	0	0	0	1001.36	1003.27	0	0	0	0	3038.41	1014.71	2033.23	1018.52	1020.43	1022.34	0	0	0	0	0	0	3107.07	1037.6	0	0	0
69	heart_4mm_boundary_5_10	0	0	0	0	0	0	0	967.03	0	0	0	0	0	0	980.38	0	0	986.1	0	0	0	0	0	0	0	1001.36	0	0	0	0	0	1012.8	1014.71	1016.62	0	0	0	0	0	0	0	0	0	0	0	0	0	0
69	heart_4mm_boundary_10_20	0	0	0	0	0	0	0	0	0	0	0	0	976.56	0	0	0	984.19	0	0	0	0	0	0	0	0	0	0	0	0	0	0	0	0	0	0	1020.43	0	0	0	0	0	0	0	1035.69	1037.6	0	0	0
69	heart_4mm_boundary_0_1	1	0	0	0	0	0	0	0	0	970.84	0	0	0	0	0	0	0	0	0	0	0	0	0	0	0	0	0	1005.17	0	0	0	0	0	0	0	0	0	0	0	0	0	0	0	0	0	0	1041.41	0
69	heart_4mm_boundary_20_1000	0	0	0	0	0	0	0	0	0	0	0	0	0	0	0	0	0	0	0	0	0	0	0	0	0	0	0	0	0	0	0	1012.8	0	0	0	0	0	0	0	0	0	0	0	0	0	0	0	0
69	heart_4mm_boundary	1	0	0	0	0	0	0	0	0	970.84	0	0	0	0	0	0	0	0	0	0	0	0	0	0	0	0	0	1005.17	0	0	0	0	0	0	0	0	0	0	0	0	0	0	0	0	0	0	1041.41	0
69	heart_4mm_boundary_1_5	1	0	0	0	0	0	0	0	0	0	0	0	0	0	0	0	0	0	0	0	0	0	0	0	0	0	0	0	0	0	0	0	0	0	0	0	0	0	0	0	0	0	0	0	0	0	0	0
69	heart_4mm_boundary_5_10	1	0	0	0	0	0	0	0	0	0	0	0	0	0	0	0	0	0	0	0	0	0	0	0	0	0	0	0	0	0	0	0	0	0	0	0	0	0	0	0	0	0	0	0	0	0	0	0
69	heart_4mm_boundary_10_20	1	0	0	0	0	0	0	0	0	0	0	0	0	0	0	0	0	0	0	0	0	0	0	0	0	0	0	0	0	0	0	0	0	0	0	0	0	0	0	0	0	0	0	0	0	0	0	0
69	heart_4mm_boundary_20_1000	1	0	0	0	0	0	0	0	0	0	0	0	0	0	0	0	0	0	0	0	0	0	0	0	0	0	0	0	0	0	0	0	0	0	0	0	0	0	0	0	0	0	0	0	0	0	0	0
70	heart_4mm_boundary_0_1	0	0	0	0	0	0	0	0	0	0	0	2192.97	0	0	0	2210.14	0	0	0	0	0	0	0	0	0	0	0	0	0	0	0	0	0	0	0	0	0	0	0	0	0	0	2326.01	0	0	0	0	0
70	heart_4mm_boundary	0	0	0	0	0	0	0	0	0	0	0	2192.97	0	0	0	4420.28	0	0	0	0	0	0	0	0	0	2253.06	0	0	0	0	0	0	0	0	0	0	0	0	0	0	0	0	2326.01	0	0	0	0	0
70	heart_4mm_boundary_5_10	0	0	0	0	0	0	0	0	0	0	0	0	0	0	0	0	0	0	0	0	0	0	0	0	0	0	0	0	0	0	0	0	0	0	0	0	0	0	0	0	0	0	0	0	0	0	0	0
70	heart_4mm_boundary_1_5	0	0	0	0	0	0	0	0	0	0	0	0	0	0	0	2210.14	0	0	0	0	0	0	0	0	0	2253.06	0	0	0	0	0	0	0	0	0	0	0	0	0	0	0	0	0	0	0	0	0	0
70	heart_4mm_boundary_10_20	0	0	0	0	0	0	0	0	0	0	0	0	0	0	0	0	0	0	0	0	0	0	0	0	0	0	0	0	0	0	0	0	0	0	0	0	0	0	0	0	0	0	0	0	0	0	0	0
70	heart_4mm_boundary_20_1000	0	0	0	0	0	0	0	0	0	0	0	0	0	0	0	0	0	0	0	0	0	0	0	0	0	0	0	0	0	0	0	0	0	0	0	0	0	0	0	0	0	0	0	0	0	0	0	0
70	heart_4mm_boundary_0_1	1	0	0	0	0	0	0	0	0	0	0	0	0	0	0	0	0	0	0	0	0	0	0	0	0	0	0	0	0	0	0	0	0	0	0	0	0	0	0	0	0	0	0	0	0	0	0	0
70	heart_4mm_boundary_1_5	1	0	0	0	0	0	0	0	0	0	0	0	0	0	0	0	0	0	0	0	0	0	0	0	0	0	0	0	0	0	0	0	0	0	0	0	0	0	0	0	0	0	0	0	0	0	0	0
70	heart_4mm_boundary	1	0	0	0	0	0	0	0	0	0	0	0	0	0	0	0	0	0	0	0	0	0	0	0	0	0	0	0	0	0	0	0	0	0	0	0	0	0	0	0	0	0	0	0	0	0	0	0
70	heart_4mm_boundary_5_10	1	0	0	0	0	0	0	0	0	0	0	0	0	0	0	0	0	0	0	0	0	0	0	0	0	0	0	0	0	0	0	0	0	0	0	0	0	0	0	0	0	0	0	0	0	0	0	0
70	heart_4mm_boundary_10_20	1	0	0	0	0	0	0	0	0	0	0	0	0	0	0	0	0	0	0	0	0	0	0	0	0	0	0	0	0	0	0	0	0	0	0	0	0	0	0	0	0	0	0	0	0	0	0	0
70	heart_4mm_boundary_20_1000	1	0	0	0	0	0	0	0	0	0	0	0	0	0	0	0	0	0	0	0	0	0	0	0	0	0	0	0	0	0	0	0	0	0	0	0	0	0	0	0	0	0	0	0	0	0	0	0
71	heart_4mm_boundary_0_1	0	0	957.49	0	0	963.21	0	0	0	0	0	974.66	0	978.47	0	0	0	0	0	0	0	0	995.64	0	0	0	1003.27	0	0	0	0	0	0	0	0	0	0	0	0	0	0	0	0	0	1037.6	1039.51	0	0
71	heart_4mm_boundary	0	0	1914.98	0	0	1926.42	965.12	0	968.93	970.84	1945.5	1949.31	976.56	978.47	0	0	0	986.1	0	989.91	991.82	0	995.64	0	999.45	1001.36	1003.27	0	0	0	1010.89	3038.41	1014.71	0	1018.52	1020.43	0	2048.49	0	1028.06	0	1031.88	0	0	2075.2	1039.51	3124.24	2086.64
71	heart_4mm_boundary_5_10	0	0	0	0	0	963.21	0	0	0	970.84	0	0	0	0	0	0	0	0	0	989.91	0	0	0	0	0	0	0	0	0	0	0	1012.8	1014.71	0	1018.52	0	0	2048.49	0	0	0	1031.88	0	0	0	0	0	0
71	heart_4mm_boundary_1_5	0	0	0	0	0	0	0	0	0	0	1945.5	0	976.56	0	0	0	0	0	0	0	0	0	0	0	0	0	0	0	0	0	0	0	0	0	0	1020.43	0	0	0	0	0	0	0	0	0	0	0	0
71	heart_4mm_boundary_10_20	0	0	957.49	0	0	0	965.12	0	968.93	0	0	974.66	0	0	0	0	0	0	0	0	0	0	0	0	0	1001.36	0	0	0	0	1010.89	1012.8	0	0	0	0	0	0	0	0	0	0	0	0	0	0	3124.24	1043.32
71	heart_4mm_boundary_20_1000	0	0	0	0	0	0	0	0	0	0	0	0	0	0	0	0	0	986.1	0	0	991.82	0	0	0	999.45	0	0	0	0	0	0	1012.8	0	0	0	0	0	0	0	1028.06	0	0	0	0	1037.6	0	0	1043.32
71	heart_4mm_boundary_0_1	1	0	0	0	0	963.21	0	0	0	0	0	0	0	0	0	0	0	0	0	0	0	0	0	0	0	0	0	0	0	0	0	0	0	0	0	0	0	0	0	0	0	0	0	0	0	0	0	0
71	heart_4mm_boundary	1	0	0	0	961.3	963.21	965.12	0	0	0	0	0	0	0	0	982.28	0	0	0	0	0	0	0	0	0	0	0	0	0	0	0	0	0	0	0	0	0	0	1026.15	0	1029.97	1031.88	0	0	0	0	0	0
71	heart_4mm_boundary_1_5	1	0	0	0	0	0	965.12	0	0	0	0	0	0	0	0	0	0	0	0	0	0	0	0	0	0	0	0	0	0	0	0	0	0	0	0	0	0	0	0	0	1029.97	0	0	0	0	0	0	0
71	heart_4mm_boundary_5_10	1	0	0	0	961.3	0	0	0	0	0	0	0	0	0	0	982.28	0	0	0	0	0	0	0	0	0	0	0	0	0	0	0	0	0	0	0	0	0	0	0	0	0	0	0	0	0	0	0	0
71	heart_4mm_boundary_10_20	1	0	0	0	0	0	0	0	0	0	0	0	0	0	0	0	0	0	0	0	0	0	0	0	0	0	0	0	0	0	0	0	0	0	0	0	0	0	1026.15	0	0	1031.88	0	0	0	0	0	0
71	heart_4mm_boundary_20_1000	1	0	0	0	0	0	0	0	0	0	0	0	0	0	0	0	0	0	0	0	0	0	0	0	0	0	0	0	0	0	0	0	0	0	0	0	0	0	0	0	0	0	0	0	0	0	0	0
72	heart_4mm_boundary_0_1	0	0	0	0	0	0	0	0	0	0	0	0	0	0	0	0	0	0	0	0	0	0	0	0	0	0	0	0	0	0	0	0	0	0	0	0	0	0	0	0	0	0	0	0	0	0	0	0
72	heart_4mm_boundary	0	955.58	0	0	961.3	0	0	1934.05	0	970.84	972.75	1949.31	0	0	0	0	0	0	988.01	0	0	0	995.64	0	999.45	0	1003.27	0	1007.08	0	0	0	0	1016.62	1018.52	0	1022.34	1024.25	0	1028.06	0	1031.88	0	0	1037.6	0	2082.82	0
72	heart_4mm_boundary_0_1	1	0	0	0	0	0	0	0	0	0	0	0	0	0	0	0	0	0	0	0	0	0	0	0	0	0	0	0	0	0	0	0	0	0	0	0	0	0	0	0	0	0	0	0	0	0	0	0
72	heart_4mm_boundary_1_5	0	0	0	0	0	0	0	0	0	0	0	0	0	0	0	0	0	0	0	0	0	0	0	0	0	0	0	0	0	0	0	0	0	0	0	0	0	0	0	0	0	0	0	0	0	0	0	0
72	heart_4mm_boundary_5_10	0	0	0	0	0	0	0	0	0	0	972.75	0	0	0	0	0	0	0	0	0	0	0	0	0	0	0	0	0	1007.08	0	0	0	0	0	0	0	1022.34	0	0	0	0	1031.88	0	0	0	0	1041.41	0
72	heart_4mm_boundary_20_1000	0	955.58	0	0	961.3	0	0	967.03	0	970.84	0	1949.31	0	0	0	0	0	0	988.01	0	0	0	0	0	999.45	0	1003.27	0	0	0	0	0	0	1016.62	1018.52	0	0	1024.25	0	1028.06	0	0	0	0	1037.6	0	1041.41	0
72	heart_4mm_boundary_10_20	0	0	0	0	0	0	0	967.03	0	0	0	0	0	0	0	0	0	0	0	0	0	0	995.64	0	0	0	0	0	0	0	0	0	0	0	0	0	0	0	0	0	0	0	0	0	0	0	0	0
72	heart_4mm_boundary_1_5	1	0	0	0	0	0	0	0	0	0	0	0	0	0	0	0	0	0	0	0	0	0	0	0	0	0	0	0	0	0	0	0	0	0	0	0	0	0	0	0	0	0	0	0	0	0	0	0
72	heart_4mm_boundary_5_10	1	0	0	0	0	0	0	0	0	0	0	0	0	0	0	0	0	0	0	0	0	0	0	0	0	0	0	0	0	0	0	0	0	0	0	0	0	0	0	0	0	0	0	0	0	0	0	0
72	heart_4mm_boundary	1	0	0	0	0	0	0	0	0	0	0	0	0	0	0	0	0	0	0	0	0	0	0	0	0	0	0	0	0	0	0	0	0	0	0	0	0	0	0	0	0	0	0	0	0	0	0	0
72	heart_4mm_boundary_10_20	1	0	0	0	0	0	0	0	0	0	0	0	0	0	0	0	0	0	0	0	0	0	0	0	0	0	0	0	0	0	0	0	0	0	0	0	0	0	0	0	0	0	0	0	0	0	0	0
72	heart_4mm_boundary_20_1000	1	0	0	0	0	0	0	0	0	0	0	0	0	0	0	0	0	0	0	0	0	0	0	0	0	0	0	0	0	0	0	0	0	0	0	0	0	0	0	0	0	0	0	0	0	0	0	0
73	heart_4mm_boundary_0_1	0	0	0	0	0	0	0	0	0	0	0	0	0	0	0	0	0	0	0	0	0	0	0	0	0	0	0	0	0	0	0	0	0	0	0	0	0	0	0	0	0	0	0	0	0	0	0	0
73	heart_4mm_boundary_1_5	0	0	0	0	0	0	0	0	0	0	0	0	0	0	0	0	0	0	0	0	0	0	0	0	0	0	0	0	0	0	0	0	0	0	0	0	0	0	0	0	0	0	0	0	0	0	0	0
73	heart_4mm_boundary	0	0	0	0	0	0	0	0	0	0	0	0	0	0	0	0	0	0	0	0	0	0	0	0	0	0	0	0	0	0	0	0	0	0	0	0	0	0	0	0	0	0	0	0	0	0	0	0
73	heart_4mm_boundary_5_10	0	0	0	0	0	0	0	0	0	0	0	0	0	0	0	0	0	0	0	0	0	0	0	0	0	0	0	0	0	0	0	0	0	0	0	0	0	0	0	0	0	0	0	0	0	0	0	0
73	heart_4mm_boundary_10_20	0	0	0	0	0	0	0	0	0	0	0	0	0	0	0	0	0	0	0	0	0	0	0	0	0	0	0	0	0	0	0	0	0	0	0	0	0	0	0	0	0	0	0	0	0	0	0	0
73	heart_4mm_boundary_0_1	1	0	0	0	0	0	0	0	0	0	0	0	0	0	0	0	0	0	0	0	0	0	0	0	0	0	0	0	0	0	0	0	0	0	0	0	0	0	0	0	0	0	0	0	0	0	0	0
73	heart_4mm_boundary_20_1000	0	0	0	0	0	0	0	0	0	0	0	0	0	0	0	0	0	0	0	0	0	0	0	0	0	0	0	0	0	0	0	0	0	0	0	0	0	0	0	0	0	0	0	0	0	0	0	0
73	heart_4mm_boundary_1_5	1	0	0	0	0	0	0	0	0	0	0	0	0	0	0	0	0	0	0	0	0	0	0	0	0	0	0	0	0	0	0	0	0	0	0	0	0	0	0	0	0	0	0	0	0	0	0	0
73	heart_4mm_boundary	1	0	0	0	0	0	0	0	0	0	0	0	0	0	0	0	0	0	0	0	0	0	0	0	0	0	0	0	0	0	0	0	0	0	0	0	0	0	0	0	0	0	0	0	0	0	0	0
73	heart_4mm_boundary_5_10	1	0	0	0	0	0	0	0	0	0	0	0	0	0	0	0	0	0	0	0	0	0	0	0	0	0	0	0	0	0	0	0	0	0	0	0	0	0	0	0	0	0	0	0	0	0	0	0
73	heart_4mm_boundary_10_20	1	0	0	0	0	0	0	0	0	0	0	0	0	0	0	0	0	0	0	0	0	0	0	0	0	0	0	0	0	0	0	0	0	0	0	0	0	0	0	0	0	0	0	0	0	0	0	0
73	heart_4mm_boundary_20_1000	1	0	0	0	0	0	0	0	0	0	0	0	0	0	0	0	0	0	0	0	0	0	0	0	0	0	0	0	0	0	0	0	0	0	0	0	0	0	0	0	0	0	0	0	0	0	0	0
74	heart_4mm_boundary_1_5	0	0	0	0	0	0	0	0	0	0	0	0	0	0	0	0	0	0	0	0	0	0	0	0	0	0	0	0	0	0	0	0	0	0	0	0	0	0	0	0	0	0	0	0	0	0	0	0
74	heart_4mm_boundary_0_1	0	0	0	0	0	0	0	0	0	0	0	0	0	0	0	0	0	0	0	0	0	0	0	0	0	0	0	0	0	0	0	0	0	0	0	0	0	0	0	0	0	0	0	0	0	0	0	0
74	heart_4mm_boundary_5_10	0	0	0	0	0	0	0	0	0	0	0	0	0	0	0	0	0	0	0	0	0	0	0	0	0	0	0	0	0	0	0	0	0	0	0	0	0	0	0	0	0	0	0	0	0	0	0	0
74	heart_4mm_boundary	0	0	0	0	0	0	0	0	0	0	0	0	0	0	0	0	0	0	0	0	0	0	0	0	0	0	0	0	0	0	0	0	0	0	0	0	0	0	0	0	0	0	0	0	0	0	0	0
74	heart_4mm_boundary_10_20	0	0	0	0	0	0	0	0	0	0	0	0	0	0	0	0	0	0	0	0	0	0	0	0	0	0	0	0	0	0	0	0	0	0	0	0	0	0	0	0	0	0	0	0	0	0	0	0
74	heart_4mm_boundary_20_1000	0	0	0	0	0	0	0	0	0	0	0	0	0	0	0	0	0	0	0	0	0	0	0	0	0	0	0	0	0	0	0	0	0	0	0	0	0	0	0	0	0	0	0	0	0	0	0	0
74	heart_4mm_boundary_1_5	1	0	0	0	0	0	0	0	0	0	0	0	0	0	0	0	0	0	0	0	0	0	0	0	0	0	0	0	0	0	0	0	0	0	0	0	0	0	0	0	0	0	0	0	0	0	0	0
74	heart_4mm_boundary_0_1	1	0	0	0	0	0	0	0	0	0	0	0	0	0	0	0	0	0	0	0	0	0	0	0	0	0	0	0	0	0	0	0	0	0	0	0	0	0	0	0	0	0	0	0	0	0	0	0
74	heart_4mm_boundary	1	0	0	0	0	0	0	0	0	0	0	0	0	0	0	0	0	0	0	0	0	0	0	0	0	0	0	0	0	0	0	0	0	0	0	0	0	0	0	0	0	0	0	0	0	0	0	0
74	heart_4mm_boundary_5_10	1	0	0	0	0	0	0	0	0	0	0	0	0	0	0	0	0	0	0	0	0	0	0	0	0	0	0	0	0	0	0	0	0	0	0	0	0	0	0	0	0	0	0	0	0	0	0	0
74	heart_4mm_boundary_10_20	1	0	0	0	0	0	0	0	0	0	0	0	0	0	0	0	0	0	0	0	0	0	0	0	0	0	0	0	0	0	0	0	0	0	0	0	0	0	0	0	0	0	0	0	0	0	0	0
74	heart_4mm_boundary_20_1000	1	0	0	0	0	0	0	0	0	0	0	0	0	0	0	0	0	0	0	0	0	0	0	0	0	0	0	0	0	0	0	0	0	0	0	0	0	0	0	0	0	0	0	0	0	0	0	0
75	heart_4mm_boundary_0_1	0	0	0	0	0	0	0	0	0	0	0	0	0	0	0	0	0	0	0	0	0	0	0	0	0	0	0	0	0	0	0	0	0	0	0	0	0	0	0	0	0	0	0	0	0	0	0	0
75	heart_4mm_boundary	0	0	0	0	0	1444.82	0	0	0	0	0	0	0	0	1470.57	0	0	0	1482.01	0	0	0	0	0	0	1502.04	1504.9	0	0	0	0	0	0	0	0	0	0	0	0	1542.09	0	1547.81	0	0	0	0	0	0
75	heart_4mm_boundary_5_10	0	0	0	0	0	0	0	0	0	0	0	0	0	0	0	0	0	0	1482.01	0	0	0	0	0	0	0	0	0	0	0	0	0	0	0	0	0	0	0	0	0	0	0	0	0	0	0	0	0
75	heart_4mm_boundary_10_20	0	0	0	0	0	0	0	0	0	0	0	0	0	0	0	0	0	0	0	0	0	0	0	0	0	0	0	0	0	0	0	0	0	0	0	0	0	0	0	0	0	0	0	0	0	0	0	0
75	heart_4mm_boundary_1_5	0	0	0	0	0	0	0	0	0	0	0	0	0	0	0	0	0	0	0	0	0	0	0	0	0	0	0	0	0	0	0	0	0	0	0	0	0	0	0	0	0	0	0	0	0	0	0	0
75	heart_4mm_boundary_20_1000	0	0	0	0	0	1444.82	0	0	0	0	0	0	0	0	1470.57	0	0	0	0	0	0	0	0	0	0	1502.04	1504.9	0	0	0	0	0	0	0	0	0	0	0	0	1542.09	0	1547.81	0	0	0	0	0	0
75	heart_4mm_boundary_0_1	1	0	0	0	0	0	0	0	0	0	0	0	0	0	0	0	0	0	0	0	0	0	0	0	0	0	0	0	0	0	0	0	0	0	0	0	0	0	0	0	0	0	0	0	0	0	0	0
75	heart_4mm_boundary	1	0	0	1439.09	0	0	0	0	0	0	0	0	0	0	0	0	1476.29	1479.15	1482.01	0	0	0	0	0	0	0	0	0	0	0	0	0	1522.06	0	0	0	0	0	1539.23	0	0	0	0	0	0	0	0	0
75	heart_4mm_boundary_1_5	1	0	0	1439.09	0	0	0	0	0	0	0	0	0	0	0	0	0	0	0	0	0	0	0	0	0	0	0	0	0	0	0	0	0	0	0	0	0	0	0	0	0	0	0	0	0	0	0	0
75	heart_4mm_boundary_5_10	1	0	0	0	0	0	0	0	0	0	0	0	0	0	0	0	0	1479.15	0	0	0	0	0	0	0	0	0	0	0	0	0	0	0	0	0	0	0	0	0	0	0	0	0	0	0	0	0	0
75	heart_4mm_boundary_10_20	1	0	0	0	0	0	0	0	0	0	0	0	0	0	0	0	0	0	0	0	0	0	0	0	0	0	0	0	0	0	0	0	0	0	0	0	0	0	0	0	0	0	0	0	0	0	0	0
75	heart_4mm_boundary_20_1000	1	0	0	0	0	0	0	0	0	0	0	0	0	0	0	0	1476.29	0	1482.01	0	0	0	0	0	0	0	0	0	0	0	0	0	1522.06	0	0	0	0	0	1539.23	0	0	0	0	0	0	0	0	0
76	heart_4mm_boundary	0	0	0	0	0	0	0	0	0	0	0	0	0	0	0	0	0	0	0	0	0	0	0	0	0	0	0	0	0	0	0	0	0	0	0	0	0	0	0	0	0	0	0	0	0	0	0	0
76	heart_4mm_boundary_0_1	0	0	0	0	0	0	0	0	0	0	0	0	0	0	0	0	0	0	0	0	0	0	0	0	0	0	0	0	0	0	0	0	0	0	0	0	0	0	0	0	0	0	0	0	0	0	0	0
76	heart_4mm_boundary_1_5	0	0	0	0	0	0	0	0	0	0	0	0	0	0	0	0	0	0	0	0	0	0	0	0	0	0	0	0	0	0	0	0	0	0	0	0	0	0	0	0	0	0	0	0	0	0	0	0
76	heart_4mm_boundary_5_10	0	0	0	0	0	0	0	0	0	0	0	0	0	0	0	0	0	0	0	0	0	0	0	0	0	0	0	0	0	0	0	0	0	0	0	0	0	0	0	0	0	0	0	0	0	0	0	0
76	heart_4mm_boundary_10_20	0	0	0	0	0	0	0	0	0	0	0	0	0	0	0	0	0	0	0	0	0	0	0	0	0	0	0	0	0	0	0	0	0	0	0	0	0	0	0	0	0	0	0	0	0	0	0	0
76	heart_4mm_boundary_20_1000	0	0	0	0	0	0	0	0	0	0	0	0	0	0	0	0	0	0	0	0	0	0	0	0	0	0	0	0	0	0	0	0	0	0	0	0	0	0	0	0	0	0	0	0	0	0	0	0
76	heart_4mm_boundary_0_1	1	0	0	0	0	0	0	0	0	0	0	0	0	0	0	0	0	0	0	0	0	0	0	0	0	0	0	0	0	0	0	0	0	0	0	0	0	0	0	0	0	0	0	0	0	0	0	0
76	heart_4mm_boundary_1_5	1	0	0	0	0	0	0	0	0	0	0	0	0	0	0	0	0	0	0	0	0	0	0	0	0	0	0	0	0	0	0	0	0	0	0	0	0	0	0	0	0	0	0	0	0	0	0	0
76	heart_4mm_boundary	1	0	0	0	0	0	0	0	0	0	0	0	0	0	0	0	0	0	0	0	0	0	0	0	0	0	0	0	0	0	0	0	0	0	0	0	0	0	0	0	0	0	0	0	0	0	0	0
76	heart_4mm_boundary_5_10	1	0	0	0	0	0	0	0	0	0	0	0	0	0	0	0	0	0	0	0	0	0	0	0	0	0	0	0	0	0	0	0	0	0	0	0	0	0	0	0	0	0	0	0	0	0	0	0
76	heart_4mm_boundary_10_20	1	0	0	0	0	0	0	0	0	0	0	0	0	0	0	0	0	0	0	0	0	0	0	0	0	0	0	0	0	0	0	0	0	0	0	0	0	0	0	0	0	0	0	0	0	0	0	0
76	heart_4mm_boundary_20_1000	1	0	0	0	0	0	0	0	0	0	0	0	0	0	0	0	0	0	0	0	0	0	0	0	0	0	0	0	0	0	0	0	0	0	0	0	0	0	0	0	0	0	0	0	0	0	0	0
77	heart_4mm_boundary	0	955.58	0	0	0	0	0	0	0	0	0	974.66	1953.12	2935.41	0	0	984.19	986.1	0	989.91	1983.64	0	2986.91	0	0	1001.36	0	0	1007.08	0	1010.89	0	0	1016.62	3055.57	0	1022.34	0	2052.31	0	0	1031.88	1033.78	1035.69	1037.6	1039.51	0	2086.64
77	heart_4mm_boundary_0_1	0	955.58	0	0	0	0	0	0	0	0	0	974.66	1953.12	2935.41	0	0	0	986.1	0	989.91	1983.64	0	2986.91	0	0	0	0	0	1007.08	0	1010.89	0	0	1016.62	2037.05	0	1022.34	0	0	0	0	1031.88	1033.78	0	1037.6	1039.51	0	2086.64
77	heart_4mm_boundary_0_1	1	0	0	0	0	0	0	0	0	0	0	0	0	0	0	0	0	0	0	0	0	0	0	0	0	0	0	0	0	0	0	0	0	0	0	0	0	0	0	0	0	0	0	0	0	0	0	0
77	heart_4mm_boundary_5_10	0	0	0	0	0	0	0	0	0	0	0	0	0	0	0	0	0	0	0	0	0	0	0	0	0	0	0	0	0	0	0	0	0	0	0	0	0	0	0	0	0	0	0	0	0	0	0	0
77	heart_4mm_boundary_20_1000	0	0	0	0	0	0	0	0	0	0	0	0	0	0	0	0	984.19	0	0	0	0	0	0	0	0	1001.36	0	0	0	0	0	0	0	0	1018.52	0	0	0	2052.31	0	0	0	0	1035.69	0	0	0	0
77	heart_4mm_boundary_1_5	1	0	0	0	0	0	0	0	0	0	0	0	0	0	0	0	0	0	0	0	0	0	0	0	0	0	0	0	0	0	0	0	0	0	0	0	0	0	0	0	0	0	0	0	0	0	0	0
77	heart_4mm_boundary_1_5	0	0	0	0	0	0	0	0	0	0	0	0	0	0	0	0	0	0	0	0	0	0	0	0	0	0	0	0	0	0	0	0	0	0	0	0	0	0	0	0	0	0	0	0	0	0	0	0
77	heart_4mm_boundary_10_20	0	0	0	0	0	0	0	0	0	0	0	0	0	0	0	0	0	0	0	0	0	0	0	0	0	0	0	0	0	0	0	0	0	0	0	0	0	0	0	0	0	0	0	0	0	0	0	0
77	heart_4mm_boundary_5_10	1	0	0	0	0	0	0	0	0	0	0	0	0	0	0	0	0	0	0	0	0	0	0	0	0	0	0	0	0	0	0	0	0	0	0	0	0	0	0	0	0	0	0	0	0	0	0	0
77	heart_4mm_boundary	1	0	0	0	0	0	0	0	0	0	0	0	0	0	0	0	0	0	0	0	0	0	0	0	0	0	0	0	0	0	0	0	0	0	0	0	0	0	0	0	0	0	0	0	0	0	0	0
77	heart_4mm_boundary_10_20	1	0	0	0	0	0	0	0	0	0	0	0	0	0	0	0	0	0	0	0	0	0	0	0	0	0	0	0	0	0	0	0	0	0	0	0	0	0	0	0	0	0	0	0	0	0	0	0
77	heart_4mm_boundary_20_1000	1	0	0	0	0	0	0	0	0	0	0	0	0	0	0	0	0	0	0	0	0	0	0	0	0	0	0	0	0	0	0	0	0	0	0	0	0	0	0	0	0	0	0	0	0	0	0	0
78	heart_4mm_boundary_0_1	0	0	0	0	0	0	0	0	0	0	0	0	0	0	0	0	0	0	0	0	0	0	0	0	0	0	0	0	0	0	0	0	0	0	0	0	0	0	0	0	0	0	0	0	0	0	0	0
78	heart_4mm_boundary_1_5	0	0	0	0	0	0	0	967.03	0	0	0	0	0	0	0	0	0	0	988.01	989.91	0	0	0	0	0	0	0	0	1007.08	1008.99	1010.89	0	0	0	0	0	1022.34	0	0	0	0	0	0	1035.69	0	1039.51	0	0
78	heart_4mm_boundary_5_10	0	0	0	1918.79	961.3	0	0	0	0	0	0	0	0	0	0	0	0	0	0	0	0	0	995.64	0	999.45	1001.36	1003.27	0	1007.08	0	0	0	0	0	0	0	0	1024.25	0	0	0	0	0	0	0	0	0	0
78	heart_4mm_boundary	0	0	0	1918.79	1922.61	0	0	967.03	0	0	0	0	0	0	0	0	0	0	988.01	989.91	0	0	995.64	0	999.45	1001.36	1003.27	0	2014.16	2017.97	1010.89	0	0	0	0	0	1022.34	1024.25	0	0	0	0	0	1035.69	0	2079.01	0	0
78	heart_4mm_boundary_10_20	0	0	0	0	961.3	0	0	0	0	0	0	0	0	0	0	0	0	0	0	0	0	0	0	0	0	0	0	0	0	1008.99	0	0	0	0	0	0	0	0	0	0	0	0	0	0	0	1039.51	0	0
78	heart_4mm_boundary_0_1	1	0	0	0	0	0	0	0	0	0	0	0	0	0	0	0	0	0	0	0	0	0	0	0	0	0	0	0	0	0	0	0	0	0	0	0	0	0	0	0	0	0	0	0	0	0	0	0
78	heart_4mm_boundary_1_5	1	0	0	0	0	0	0	0	0	0	0	0	0	0	0	0	0	0	0	0	0	0	0	0	0	0	0	0	0	0	0	0	0	0	0	0	0	0	0	0	0	0	0	0	0	0	0	0
78	heart_4mm_boundary_20_1000	0	0	0	0	0	0	0	0	0	0	0	0	0	0	0	0	0	0	0	0	0	0	0	0	0	0	0	0	0	0	0	0	0	0	0	0	0	0	0	0	0	0	0	0	0	0	0	0
78	heart_4mm_boundary	1	0	0	0	0	0	0	0	0	0	0	0	0	0	0	0	0	0	0	0	0	0	0	0	0	0	0	0	0	0	0	0	0	0	0	0	0	0	0	0	0	0	0	0	0	0	0	0
78	heart_4mm_boundary_5_10	1	0	0	0	0	0	0	0	0	0	0	0	0	0	0	0	0	0	0	0	0	0	0	0	0	0	0	0	0	0	0	0	0	0	0	0	0	0	0	0	0	0	0	0	0	0	0	0
78	heart_4mm_boundary_10_20	1	0	0	0	0	0	0	0	0	0	0	0	0	0	0	0	0	0	0	0	0	0	0	0	0	0	0	0	0	0	0	0	0	0	0	0	0	0	0	0	0	0	0	0	0	0	0	0
78	heart_4mm_boundary_20_1000	1	0	0	0	0	0	0	0	0	0	0	0	0	0	0	0	0	0	0	0	0	0	0	0	0	0	0	0	0	0	0	0	0	0	0	0	0	0	0	0	0	0	0	0	0	0	0	0
79	heart_4mm_boundary_1_5	0	0	0	0	0	0	0	0	0	0	0	0	0	0	0	0	0	0	0	0	0	0	0	0	0	0	0	0	0	0	0	0	0	0	0	0	0	0	0	0	0	0	0	0	0	0	0	0
79	heart_4mm_boundary_0_1	0	0	0	0	0	1444.82	1447.68	0	1453.4	0	0	0	0	0	1470.57	1473.43	1476.29	0	0	0	0	2981.19	0	0	0	0	1504.9	0	1510.62	1513.48	4549.03	0	1522.06	1524.93	1527.79	0	3067.02	0	1539.23	0	1544.95	1547.81	1550.67	4660.61	1556.4	0	1562.12	1564.98
79	heart_4mm_boundary	0	0	0	0	0	1444.82	1447.68	0	1453.4	0	0	0	0	0	1470.57	1473.43	1476.29	0	0	0	0	2981.19	0	0	0	0	1504.9	0	1510.62	1513.48	4549.03	0	1522.06	1524.93	1527.79	0	3067.02	0	1539.23	0	1544.95	1547.81	1550.67	4660.61	1556.4	0	1562.12	1564.98
79	heart_4mm_boundary_5_10	0	0	0	0	0	0	0	0	0	0	0	0	0	0	0	0	0	0	0	0	0	0	0	0	0	0	0	0	0	0	0	0	0	0	0	0	0	0	0	0	0	0	0	0	0	0	0	0
79	heart_4mm_boundary_10_20	0	0	0	0	0	0	0	0	0	0	0	0	0	0	0	0	0	0	0	0	0	0	0	0	0	0	0	0	0	0	0	0	0	0	0	0	0	0	0	0	0	0	0	0	0	0	0	0
79	heart_4mm_boundary_20_1000	0	0	0	0	0	0	0	0	0	0	0	0	0	0	0	0	0	0	0	0	0	0	0	0	0	0	0	0	0	0	0	0	0	0	0	0	0	0	0	0	0	0	0	0	0	0	0	0
79	heart_4mm_boundary_1_5	1	0	0	0	0	0	0	0	0	0	0	0	0	0	0	0	0	0	0	0	0	0	0	0	0	0	0	0	0	0	0	0	0	0	0	0	0	0	0	0	0	0	0	0	0	0	0	0
79	heart_4mm_boundary_0_1	1	0	0	0	0	0	0	1450.54	0	0	0	0	1464.84	0	0	1473.43	0	0	0	0	0	0	0	0	0	0	0	0	1510.62	0	0	0	0	0	0	1530.65	0	0	0	0	0	0	0	0	0	0	0	0
79	heart_4mm_boundary	1	0	0	0	0	0	0	1450.54	0	0	0	0	1464.84	0	0	1473.43	0	0	0	0	0	0	0	0	0	0	0	0	1510.62	0	0	0	0	0	0	1530.65	0	0	0	0	0	0	0	0	0	0	0	0
79	heart_4mm_boundary_5_10	1	0	0	0	0	0	0	0	0	0	0	0	0	0	0	0	0	0	0	0	0	0	0	0	0	0	0	0	0	0	0	0	0	0	0	0	0	0	0	0	0	0	0	0	0	0	0	0
79	heart_4mm_boundary_10_20	1	0	0	0	0	0	0	0	0	0	0	0	0	0	0	0	0	0	0	0	0	0	0	0	0	0	0	0	0	0	0	0	0	0	0	0	0	0	0	0	0	0	0	0	0	0	0	0
79	heart_4mm_boundary_20_1000	1	0	0	0	0	0	0	0	0	0	0	0	0	0	0	0	0	0	0	0	0	0	0	0	0	0	0	0	0	0	0	0	0	0	0	0	0	0	0	0	0	0	0	0	0	0	0	0
80	heart_4mm_boundary_0_1	0	0	1914.98	0	961.3	0	0	0	0	0	972.75	0	1953.12	0	980.38	0	0	0	988.01	1979.83	991.82	0	0	0	999.45	1001.36	0	0	1007.08	0	0	0	1014.71	0	0	3061.29	1022.34	0	0	5140.3	1029.97	0	0	1035.69	1037.6	0	1041.41	1043.32
80	heart_4mm_boundary	0	0	1914.98	0	961.3	0	0	0	0	0	972.75	0	1953.12	0	980.38	0	0	0	988.01	1979.83	991.82	0	0	0	999.45	1001.36	0	0	1007.08	0	0	0	1014.71	0	0	3061.29	1022.34	0	0	5140.3	1029.97	0	0	1035.69	1037.6	0	1041.41	1043.32
80	heart_4mm_boundary_10_20	0	0	0	0	0	0	0	0	0	0	0	0	0	0	0	0	0	0	0	0	0	0	0	0	0	0	0	0	0	0	0	0	0	0	0	0	0	0	0	0	0	0	0	0	0	0	0	0
80	heart_4mm_boundary_1_5	0	0	0	0	0	0	0	0	0	0	0	0	0	0	0	0	0	0	0	0	0	0	0	0	0	0	0	0	0	0	0	0	0	0	0	0	0	0	0	0	0	0	0	0	0	0	0	0
80	heart_4mm_boundary_20_1000	0	0	0	0	0	0	0	0	0	0	0	0	0	0	0	0	0	0	0	0	0	0	0	0	0	0	0	0	0	0	0	0	0	0	0	0	0	0	0	0	0	0	0	0	0	0	0	0
80	heart_4mm_boundary_5_10	0	0	0	0	0	0	0	0	0	0	0	0	0	0	0	0	0	0	0	0	0	0	0	0	0	0	0	0	0	0	0	0	0	0	0	0	0	0	0	0	0	0	0	0	0	0	0	0
80	heart_4mm_boundary_0_1	1	0	0	0	0	0	0	0	968.93	0	0	0	0	0	0	0	0	0	0	0	0	0	0	0	0	0	0	0	0	0	0	0	0	0	1018.52	0	0	0	0	1028.06	0	0	0	0	0	0	0	0
80	heart_4mm_boundary_1_5	1	0	0	0	0	0	0	0	0	0	0	0	0	0	0	0	0	0	0	0	0	0	0	0	0	0	0	0	0	0	0	0	0	0	0	0	0	0	0	0	0	0	0	0	0	0	0	0
80	heart_4mm_boundary	1	0	0	0	0	0	0	0	968.93	0	0	0	0	0	0	0	0	0	0	0	0	0	0	0	0	0	0	0	0	0	0	0	0	0	1018.52	0	0	0	0	1028.06	0	0	0	0	0	0	0	0
80	heart_4mm_boundary_10_20	1	0	0	0	0	0	0	0	0	0	0	0	0	0	0	0	0	0	0	0	0	0	0	0	0	0	0	0	0	0	0	0	0	0	0	0	0	0	0	0	0	0	0	0	0	0	0	0
80	heart_4mm_boundary_5_10	1	0	0	0	0	0	0	0	0	0	0	0	0	0	0	0	0	0	0	0	0	0	0	0	0	0	0	0	0	0	0	0	0	0	0	0	0	0	0	0	0	0	0	0	0	0	0	0
80	heart_4mm_boundary_20_1000	1	0	0	0	0	0	0	0	0	0	0	0	0	0	0	0	0	0	0	0	0	0	0	0	0	0	0	0	0	0	0	0	0	0	0	0	0	0	0	0	0	0	0	0	0	0	0	0
81	heart_4mm_boundary_0_1	0	0	0	0	0	0	0	0	0	0	0	0	0	0	0	0	0	0	0	0	0	0	0	0	0	0	0	0	0	0	0	0	0	0	0	0	0	0	0	0	0	0	0	0	0	0	0	0
81	heart_4mm_boundary_1_5	0	0	0	0	0	0	0	0	0	0	0	0	0	0	0	0	0	0	0	0	0	0	0	0	0	0	0	0	0	0	0	0	0	0	0	0	0	0	0	0	0	0	0	0	0	0	0	0
81	heart_4mm_boundary	0	0	0	0	0	0	0	0	0	0	0	0	0	0	0	0	0	0	0	0	0	0	0	0	0	0	0	0	0	0	0	0	0	0	0	0	0	0	0	0	0	0	0	0	0	0	0	0
81	heart_4mm_boundary_5_10	0	0	0	0	0	0	0	0	0	0	0	0	0	0	0	0	0	0	0	0	0	0	0	0	0	0	0	0	0	0	0	0	0	0	0	0	0	0	0	0	0	0	0	0	0	0	0	0
81	heart_4mm_boundary_20_1000	0	0	0	0	0	0	0	0	0	0	0	0	0	0	0	0	0	0	0	0	0	0	0	0	0	0	0	0	0	0	0	0	0	0	0	0	0	0	0	0	0	0	0	0	0	0	0	0
81	heart_4mm_boundary_10_20	0	0	0	0	0	0	0	0	0	0	0	0	0	0	0	0	0	0	0	0	0	0	0	0	0	0	0	0	0	0	0	0	0	0	0	0	0	0	0	0	0	0	0	0	0	0	0	0
81	heart_4mm_boundary_0_1	1	0	0	0	0	0	0	0	0	0	0	0	0	0	0	0	0	0	0	0	0	0	0	0	0	0	0	0	0	0	0	0	0	0	0	0	0	0	0	0	0	0	0	0	0	0	0	0
81	heart_4mm_boundary_1_5	1	0	0	0	0	0	0	0	0	0	0	0	0	0	0	0	0	0	0	0	0	0	0	0	0	0	0	0	0	0	0	0	0	0	0	0	0	0	0	0	0	0	0	0	0	0	0	0
81	heart_4mm_boundary	1	0	0	0	0	0	0	0	0	0	0	0	0	0	0	0	0	0	0	0	0	0	0	0	0	0	0	0	0	0	0	0	0	0	0	0	0	0	0	0	0	0	0	0	0	0	0	0
81	heart_4mm_boundary_5_10	1	0	0	0	0	0	0	0	0	0	0	0	0	0	0	0	0	0	0	0	0	0	0	0	0	0	0	0	0	0	0	0	0	0	0	0	0	0	0	0	0	0	0	0	0	0	0	0
81	heart_4mm_boundary_10_20	1	0	0	0	0	0	0	0	0	0	0	0	0	0	0	0	0	0	0	0	0	0	0	0	0	0	0	0	0	0	0	0	0	0	0	0	0	0	0	0	0	0	0	0	0	0	0	0
81	heart_4mm_boundary_20_1000	1	0	0	0	0	0	0	0	0	0	0	0	0	0	0	0	0	0	0	0	0	0	0	0	0	0	0	0	0	0	0	0	0	0	0	0	0	0	0	0	0	0	0	0	0	0	0	0
82	heart_4mm_boundary_0_1	0	0	0	0	0	0	0	0	0	0	0	0	0	0	0	0	0	0	0	0	0	0	0	0	0	0	0	0	0	0	0	0	0	0	0	0	0	0	0	0	0	0	0	0	0	0	0	0
82	heart_4mm_boundary_1_5	0	0	0	0	0	0	0	0	0	0	0	0	976.56	0	0	0	0	0	0	0	0	0	0	0	0	0	0	1005.17	0	0	0	0	0	0	0	0	0	0	0	0	0	0	0	0	0	0	0	0
82	heart_4mm_boundary	0	1911.16	0	0	1922.61	2889.63	965.12	967.03	968.93	970.84	1945.5	974.66	1953.12	978.47	0	0	984.19	986.1	988.01	989.91	0	993.73	995.64	997.54	0	0	0	1005.17	0	1008.99	0	0	2029.42	2033.23	0	1020.43	0	0	0	2056.12	1029.97	0	2067.57	0	0	2079.01	0	2086.64
82	heart_4mm_boundary_10_20	0	0	0	0	0	0	0	0	0	0	0	0	0	0	0	0	0	0	0	0	0	0	0	0	0	0	0	0	0	0	0	0	0	0	0	0	0	0	0	0	0	0	0	0	0	0	0	0
82	heart_4mm_boundary_5_10	0	0	0	0	0	0	0	0	0	0	0	0	0	0	0	0	0	0	0	0	0	0	0	0	0	0	0	0	0	0	0	0	0	0	0	0	0	0	0	0	0	0	0	0	0	0	0	0
82	heart_4mm_boundary_0_1	1	0	0	0	0	0	0	0	0	0	0	0	0	0	0	0	0	0	0	0	0	0	0	0	0	0	0	0	0	0	0	0	0	0	0	0	0	0	0	0	0	0	0	0	0	0	0	0
82	heart_4mm_boundary_20_1000	0	1911.16	0	0	1922.61	2889.63	965.12	967.03	968.93	970.84	1945.5	974.66	976.56	978.47	0	0	984.19	986.1	988.01	989.91	0	993.73	995.64	997.54	0	0	0	0	0	1008.99	0	0	2029.42	2033.23	0	1020.43	0	0	0	2056.12	1029.97	0	2067.57	0	0	2079.01	0	2086.64
82	heart_4mm_boundary_1_5	1	0	0	0	0	0	0	0	0	0	0	0	0	0	0	0	0	0	0	0	0	0	0	0	0	0	0	0	0	0	0	0	0	0	0	0	0	0	0	0	0	0	0	0	0	0	0	0
82	heart_4mm_boundary_5_10	1	0	0	0	0	0	0	0	0	0	0	0	0	0	0	0	0	0	0	0	0	0	0	0	0	0	0	0	0	0	0	0	0	0	0	0	0	0	0	0	0	0	0	0	0	0	0	0
82	heart_4mm_boundary	1	0	0	0	0	0	0	0	0	0	0	0	0	0	0	0	0	0	0	0	0	0	0	0	0	0	0	0	0	0	0	0	0	0	0	0	0	0	0	0	0	0	0	0	0	0	0	0
82	heart_4mm_boundary_10_20	1	0	0	0	0	0	0	0	0	0	0	0	0	0	0	0	0	0	0	0	0	0	0	0	0	0	0	0	0	0	0	0	0	0	0	0	0	0	0	0	0	0	0	0	0	0	0	0
82	heart_4mm_boundary_20_1000	1	0	0	0	0	0	0	0	0	0	0	0	0	0	0	0	0	0	0	0	0	0	0	0	0	0	0	0	0	0	0	0	0	0	0	0	0	0	0	0	0	0	0	0	0	0	0	0
83	heart_4mm_boundary_0_1	0	955.58	0	0	0	0	0	0	0	0	0	0	976.56	978.47	0	982.28	2952.58	2958.3	0	989.91	0	0	0	997.54	999.45	0	1003.27	1005.17	0	1008.99	1010.89	0	0	0	0	1020.43	1022.34	1024.25	1026.15	0	1029.97	1031.88	0	0	0	1039.51	0	0
83	heart_4mm_boundary_5_10	0	0	0	0	0	0	0	0	968.93	0	0	0	0	0	0	0	0	0	0	0	0	0	0	0	0	0	0	0	0	1008.99	0	0	0	0	0	0	0	0	0	0	0	0	0	0	0	0	0	0
83	heart_4mm_boundary	0	955.58	0	0	0	0	0	0	968.93	0	0	0	976.56	978.47	0	982.28	2952.58	2958.3	0	1979.83	0	0	0	997.54	999.45	1001.36	1003.27	2010.35	0	2017.98	1010.89	0	0	0	0	1020.43	1022.34	1024.25	1026.15	0	1029.97	2063.75	0	0	0	1039.51	0	1043.32
83	heart_4mm_boundary_1_5	0	0	0	0	0	0	0	0	0	0	0	0	0	0	0	0	0	0	0	989.91	0	0	0	0	0	1001.36	0	1005.17	0	0	0	0	0	0	0	0	0	0	0	0	0	1031.88	0	0	0	0	0	1043.32
83	heart_4mm_boundary_20_1000	0	0	0	0	0	0	0	0	0	0	0	0	0	0	0	0	0	0	0	0	0	0	0	0	0	0	0	0	0	0	0	0	0	0	0	0	0	0	0	0	0	0	0	0	0	0	0	0
83	heart_4mm_boundary_10_20	0	0	0	0	0	0	0	0	0	0	0	0	0	0	0	0	0	0	0	0	0	0	0	0	0	0	0	0	0	0	0	0	0	0	0	0	0	0	0	0	0	0	0	0	0	0	0	0
83	heart_4mm_boundary_0_1	1	955.58	0	0	0	0	0	0	0	0	0	0	0	0	0	0	0	0	0	0	0	0	0	0	0	0	0	0	0	0	0	0	1014.71	0	0	0	0	0	0	0	0	0	0	0	0	0	0	0
83	heart_4mm_boundary	1	955.58	0	0	0	0	0	0	0	0	0	0	0	0	0	0	0	0	0	0	0	0	0	0	0	0	0	0	0	0	0	0	1014.71	0	0	0	0	0	0	0	0	0	0	0	0	0	0	0
83	heart_4mm_boundary_1_5	1	0	0	0	0	0	0	0	0	0	0	0	0	0	0	0	0	0	0	0	0	0	0	0	0	0	0	0	0	0	0	0	0	0	0	0	0	0	0	0	0	0	0	0	0	0	0	0
83	heart_4mm_boundary_20_1000	1	0	0	0	0	0	0	0	0	0	0	0	0	0	0	0	0	0	0	0	0	0	0	0	0	0	0	0	0	0	0	0	0	0	0	0	0	0	0	0	0	0	0	0	0	0	0	0
83	heart_4mm_boundary_10_20	1	0	0	0	0	0	0	0	0	0	0	0	0	0	0	0	0	0	0	0	0	0	0	0	0	0	0	0	0	0	0	0	0	0	0	0	0	0	0	0	0	0	0	0	0	0	0	0
83	heart_4mm_boundary_5_10	1	0	0	0	0	0	0	0	0	0	0	0	0	0	0	0	0	0	0	0	0	0	0	0	0	0	0	0	0	0	0	0	0	0	0	0	0	0	0	0	0	0	0	0	0	0	0	0
84	heart_4mm_boundary_0_1	0	0	0	1439.09	0	0	1447.68	0	1453.4	1456.26	1459.12	0	0	0	1470.57	0	1476.29	0	1482.01	0	0	1490.59	2986.91	0	0	3004.07	0	0	4531.86	1513.48	1516.34	0	0	1524.93	0	1530.65	0	3072.74	1539.23	0	0	1547.81	1550.67	0	0	0	0	0
84	heart_4mm_boundary_1_5	0	0	0	0	0	0	0	0	0	0	0	0	0	0	0	0	0	0	0	0	1487.73	0	0	0	0	0	0	0	0	0	0	0	0	0	0	0	0	0	0	1542.09	0	0	0	0	0	0	1562.12	0
84	heart_4mm_boundary	0	0	0	1439.09	0	0	1447.68	0	1453.4	1456.26	1459.12	0	0	0	1470.57	0	1476.29	0	1482.01	0	1487.73	1490.59	4480.36	0	0	3004.07	0	0	4531.86	1513.48	1516.34	0	0	1524.93	1527.79	1530.65	0	3072.74	4617.69	1542.09	0	1547.81	1550.67	0	1556.4	0	1562.12	0
84	heart_4mm_boundary_10_20	0	0	0	0	0	0	0	0	0	0	0	0	0	0	0	0	0	0	0	0	0	0	0	0	0	0	0	0	0	0	0	0	0	0	0	0	0	0	0	0	0	0	0	0	0	0	0	0
84	heart_4mm_boundary_20_1000	0	0	0	0	0	0	0	0	0	0	0	0	0	0	0	0	0	0	0	0	0	0	0	0	0	0	0	0	0	0	0	0	0	0	1527.79	0	0	0	3078.46	0	0	0	0	0	0	0	0	0
84	heart_4mm_boundary_5_10	0	0	0	0	0	0	0	0	0	0	0	0	0	0	0	0	0	0	0	0	0	0	1493.45	0	0	0	0	0	0	0	0	0	0	0	0	0	0	0	0	0	0	0	0	0	1556.4	0	0	0
84	heart_4mm_boundary_0_1	1	0	0	0	0	0	0	0	0	0	0	0	0	0	0	0	0	0	0	0	0	0	0	0	0	0	0	0	0	0	0	0	0	0	0	0	0	0	0	0	0	0	0	0	0	0	0	0
84	heart_4mm_boundary	1	0	0	0	0	1444.82	0	0	0	0	0	0	0	0	0	0	1476.29	0	0	0	0	0	0	0	0	0	0	0	0	0	0	0	0	0	0	0	0	0	0	0	0	0	0	0	0	0	0	0
84	heart_4mm_boundary_1_5	1	0	0	0	0	1444.82	0	0	0	0	0	0	0	0	0	0	0	0	0	0	0	0	0	0	0	0	0	0	0	0	0	0	0	0	0	0	0	0	0	0	0	0	0	0	0	0	0	0
84	heart_4mm_boundary_5_10	1	0	0	0	0	0	0	0	0	0	0	0	0	0	0	0	0	0	0	0	0	0	0	0	0	0	0	0	0	0	0	0	0	0	0	0	0	0	0	0	0	0	0	0	0	0	0	0
84	heart_4mm_boundary_20_1000	1	0	0	0	0	0	0	0	0	0	0	0	0	0	0	0	1476.29	0	0	0	0	0	0	0	0	0	0	0	0	0	0	0	0	0	0	0	0	0	0	0	0	0	0	0	0	0	0	0
84	heart_4mm_boundary_10_20	1	0	0	0	0	0	0	0	0	0	0	0	0	0	0	0	0	0	0	0	0	0	0	0	0	0	0	0	0	0	0	0	0	0	0	0	0	0	0	0	0	0	0	0	0	0	0	0
85	heart_4mm_boundary_1_5	0	0	0	0	0	0	0	0	0	0	0	0	0	0	0	0	0	0	0	0	0	0	0	0	0	0	0	0	0	0	0	0	0	0	0	0	0	0	0	0	0	0	0	0	0	0	0	0
85	heart_4mm_boundary_0_1	0	0	0	0	961.3	0	0	0	0	970.84	0	0	0	978.47	0	0	0	0	0	0	0	0	0	0	0	0	0	0	0	0	0	0	0	0	0	0	0	0	1026.15	0	0	0	0	0	1037.6	0	0	0
85	heart_4mm_boundary_5_10	0	0	0	0	0	0	0	0	0	0	0	0	0	0	0	0	0	0	0	0	0	0	0	0	0	0	0	0	0	0	0	0	0	0	0	0	0	0	0	0	0	0	0	0	0	0	0	0
85	heart_4mm_boundary	0	0	0	0	961.3	0	0	0	0	970.84	0	0	0	978.47	0	0	0	0	0	0	0	0	0	0	0	0	0	0	0	0	0	0	0	0	0	0	0	0	1026.15	0	0	0	0	0	1037.6	0	0	0
85	heart_4mm_boundary_10_20	0	0	0	0	0	0	0	0	0	0	0	0	0	0	0	0	0	0	0	0	0	0	0	0	0	0	0	0	0	0	0	0	0	0	0	0	0	0	0	0	0	0	0	0	0	0	0	0
85	heart_4mm_boundary_20_1000	0	0	0	0	0	0	0	0	0	0	0	0	0	0	0	0	0	0	0	0	0	0	0	0	0	0	0	0	0	0	0	0	0	0	0	0	0	0	0	0	0	0	0	0	0	0	0	0
85	heart_4mm_boundary_0_1	1	0	0	0	0	0	0	0	0	0	0	0	0	0	0	0	0	0	0	0	0	0	0	0	0	0	0	0	0	1008.99	0	0	0	0	0	0	0	0	0	0	0	0	0	0	0	0	0	0
85	heart_4mm_boundary_1_5	1	0	0	0	0	0	0	0	0	0	0	0	0	0	0	0	0	0	0	0	0	0	0	0	0	0	0	0	0	0	0	0	0	0	0	0	0	0	0	0	0	0	0	0	0	0	0	0
85	heart_4mm_boundary_5_10	1	0	0	0	0	0	0	0	0	0	0	0	0	0	0	0	0	0	0	0	0	0	0	0	0	0	0	0	0	0	0	0	0	0	0	0	0	0	0	0	0	0	0	0	0	0	0	0
85	heart_4mm_boundary	1	0	0	0	0	0	0	0	0	0	0	0	0	0	0	0	0	0	0	0	0	0	0	0	0	0	0	0	0	1008.99	0	0	0	0	0	0	0	0	0	0	0	0	0	0	0	0	0	0
85	heart_4mm_boundary_10_20	1	0	0	0	0	0	0	0	0	0	0	0	0	0	0	0	0	0	0	0	0	0	0	0	0	0	0	0	0	0	0	0	0	0	0	0	0	0	0	0	0	0	0	0	0	0	0	0
85	heart_4mm_boundary_20_1000	1	0	0	0	0	0	0	0	0	0	0	0	0	0	0	0	0	0	0	0	0	0	0	0	0	0	0	0	0	0	0	0	0	0	0	0	0	0	0	0	0	0	0	0	0	0	0	0
86	heart_4mm_boundary_0_1	0	0	0	0	0	0	0	0	0	0	0	0	0	0	0	0	0	0	0	0	991.82	0	0	0	0	0	0	0	0	0	0	0	0	0	0	0	0	0	0	0	0	0	0	0	0	0	0	0
86	heart_4mm_boundary_1_5	0	955.58	957.49	0	0	0	0	0	0	0	0	0	0	0	980.38	0	0	0	0	0	0	0	0	0	0	0	0	0	0	1008.99	0	0	1014.71	0	0	0	0	0	0	0	2059.94	0	0	1035.69	0	0	0	0
86	heart_4mm_boundary_5_10	0	0	0	0	0	0	0	0	0	0	0	0	0	0	0	0	0	0	0	0	0	0	0	0	0	0	0	0	0	0	0	0	0	0	0	0	0	0	0	0	0	0	0	0	0	0	0	0
86	heart_4mm_boundary_10_20	0	0	0	0	0	0	0	0	0	0	0	0	0	0	0	0	984.19	0	0	0	0	0	0	0	0	0	0	0	0	0	0	0	0	0	0	0	0	0	0	0	0	0	0	0	0	0	0	0
86	heart_4mm_boundary	0	955.58	1914.98	959.4	1922.61	963.21	965.12	967.03	968.93	970.84	0	0	0	0	980.38	0	984.19	986.1	988.01	989.91	991.82	0	0	2992.63	0	0	0	0	0	2017.97	1010.89	1012.8	1014.71	1016.62	0	0	0	0	1026.15	1028.06	2059.94	1031.88	0	1035.69	1037.6	1039.51	0	1043.32
86	heart_4mm_boundary_20_1000	0	0	957.49	959.4	1922.61	963.21	965.12	967.03	968.93	970.84	0	0	0	0	0	0	0	986.1	988.01	989.91	0	0	0	2992.63	0	0	0	0	0	1008.99	1010.89	1012.8	0	1016.62	0	0	0	0	1026.15	1028.06	0	1031.88	0	0	1037.6	1039.51	0	1043.32
86	heart_4mm_boundary	1	0	0	0	0	0	0	0	0	1941.68	0	0	1953.12	0	0	0	0	0	0	0	991.82	993.73	0	0	0	0	0	0	0	1008.99	0	0	0	1016.62	0	0	0	1024.25	0	0	0	0	1033.78	0	0	1039.51	0	1043.32
86	heart_4mm_boundary_0_1	1	0	0	0	0	0	0	0	0	0	0	0	0	0	0	0	0	0	0	0	0	0	0	0	0	0	0	0	0	0	0	0	0	0	0	0	0	0	0	0	0	0	0	0	0	0	0	0
86	heart_4mm_boundary_1_5	1	0	0	0	0	0	0	0	0	0	0	0	976.56	0	0	0	0	0	0	0	0	0	0	0	0	0	0	0	0	1008.99	0	0	0	0	0	0	0	0	0	0	0	0	0	0	0	1039.51	0	1043.32
86	heart_4mm_boundary_5_10	1	0	0	0	0	0	0	0	0	0	0	0	0	0	0	0	0	0	0	0	0	0	0	0	0	0	0	0	0	0	0	0	0	0	0	0	0	0	0	0	0	0	0	0	0	0	0	0
86	heart_4mm_boundary_10_20	1	0	0	0	0	0	0	0	0	0	0	0	0	0	0	0	0	0	0	0	0	0	0	0	0	0	0	0	0	0	0	0	0	0	0	0	0	0	0	0	0	0	0	0	0	0	0	0
86	heart_4mm_boundary_20_1000	1	0	0	0	0	0	0	0	0	1941.68	0	0	976.56	0	0	0	0	0	0	0	991.82	993.73	0	0	0	0	0	0	0	0	0	0	0	1016.62	0	0	0	1024.25	0	0	0	0	1033.78	0	0	0	0	0
87	heart_4mm_boundary_0_1	0	0	0	0	0	0	0	0	0	0	0	0	976.56	0	0	0	0	0	0	0	0	0	995.64	0	0	0	1003.27	0	0	0	1010.89	2025.6	0	0	0	0	0	0	0	0	0	0	0	0	1037.6	1039.51	0	0
87	heart_4mm_boundary	0	0	957.49	1918.79	961.3	963.21	0	0	968.93	970.84	0	0	976.56	0	0	0	0	1972.2	988.01	989.91	0	0	995.64	0	999.45	0	1003.27	0	1007.08	1008.99	2021.79	3038.41	0	1016.62	3055.57	0	1022.34	3072.74	0	4112.24	0	0	0	0	2075.2	1039.51	1041.41	0
87	heart_4mm_boundary_20_1000	0	0	0	0	0	0	0	0	0	0	0	0	0	0	0	0	0	0	0	0	0	0	0	0	0	0	0	0	0	0	0	0	0	0	0	0	0	0	0	0	0	0	0	0	0	0	0	0
87	heart_4mm_boundary_1_5	0	0	957.49	959.4	961.3	963.21	0	0	968.93	970.84	0	0	0	0	0	0	0	1972.2	988.01	989.91	0	0	0	0	999.45	0	0	0	1007.08	1008.99	1010.89	1012.8	0	0	3055.57	0	0	1024.25	0	4112.24	0	0	0	0	1037.6	0	1041.41	0
87	heart_4mm_boundary_5_10	0	0	0	0	0	0	0	0	0	0	0	0	0	0	0	0	0	0	0	0	0	0	0	0	0	0	0	0	0	0	0	0	0	0	0	0	1022.34	2048.49	0	0	0	0	0	0	0	0	0	0
87	heart_4mm_boundary_10_20	0	0	0	959.4	0	0	0	0	0	0	0	0	0	0	0	0	0	0	0	0	0	0	0	0	0	0	0	0	0	0	0	0	0	1016.62	0	0	0	0	0	0	0	0	0	0	0	0	0	0
87	heart_4mm_boundary_0_1	1	0	0	0	0	0	0	0	0	0	0	0	0	0	0	0	0	0	0	0	0	0	0	0	0	0	0	0	0	0	0	0	0	0	0	0	0	0	0	0	0	0	0	0	0	0	0	0
87	heart_4mm_boundary	1	0	0	0	0	0	0	0	0	0	0	0	0	978.47	0	0	0	0	0	989.91	0	0	995.64	0	0	0	0	0	0	0	0	0	0	0	0	0	0	0	0	0	0	0	0	0	0	0	0	0
87	heart_4mm_boundary_1_5	1	0	0	0	0	0	0	0	0	0	0	0	0	978.47	0	0	0	0	0	989.91	0	0	995.64	0	0	0	0	0	0	0	0	0	0	0	0	0	0	0	0	0	0	0	0	0	0	0	0	0
87	heart_4mm_boundary_20_1000	1	0	0	0	0	0	0	0	0	0	0	0	0	0	0	0	0	0	0	0	0	0	0	0	0	0	0	0	0	0	0	0	0	0	0	0	0	0	0	0	0	0	0	0	0	0	0	0
87	heart_4mm_boundary_5_10	1	0	0	0	0	0	0	0	0	0	0	0	0	0	0	0	0	0	0	0	0	0	0	0	0	0	0	0	0	0	0	0	0	0	0	0	0	0	0	0	0	0	0	0	0	0	0	0
87	heart_4mm_boundary_10_20	1	0	0	0	0	0	0	0	0	0	0	0	0	0	0	0	0	0	0	0	0	0	0	0	0	0	0	0	0	0	0	0	0	0	0	0	0	0	0	0	0	0	0	0	0	0	0	0
88	heart_4mm_boundary_1_5	0	0	0	0	0	0	0	0	0	0	0	0	0	0	0	0	0	0	0	0	0	0	0	0	0	0	0	0	0	0	0	0	0	0	0	0	0	0	0	0	0	0	0	0	0	0	0	0
88	heart_4mm_boundary_5_10	0	0	0	0	0	0	0	0	0	0	0	0	0	0	0	0	0	0	0	0	0	0	0	0	0	0	0	0	0	0	0	0	0	0	0	0	0	0	0	0	0	0	0	0	0	0	0	0
88	heart_4mm_boundary_0_1	0	0	957.49	0	0	0	0	0	0	0	0	0	0	0	0	0	984.19	0	0	0	0	993.73	0	0	0	0	0	0	1007.08	0	1010.89	0	0	0	0	0	0	0	0	0	0	0	1033.78	1035.69	0	2079.01	0	0
88	heart_4mm_boundary	0	0	957.49	0	0	0	0	0	0	0	0	0	0	0	0	0	984.19	0	0	0	0	993.73	0	0	0	0	0	0	1007.08	0	1010.89	0	0	0	0	0	0	0	0	0	0	0	1033.78	1035.69	0	2079.01	0	0
88	heart_4mm_boundary_10_20	0	0	0	0	0	0	0	0	0	0	0	0	0	0	0	0	0	0	0	0	0	0	0	0	0	0	0	0	0	0	0	0	0	0	0	0	0	0	0	0	0	0	0	0	0	0	0	0
88	heart_4mm_boundary_20_1000	0	0	0	0	0	0	0	0	0	0	0	0	0	0	0	0	0	0	0	0	0	0	0	0	0	0	0	0	0	0	0	0	0	0	0	0	0	0	0	0	0	0	0	0	0	0	0	0
88	heart_4mm_boundary_1_5	1	0	0	0	0	0	0	0	0	0	0	0	0	0	0	0	0	0	0	0	0	0	0	0	0	0	0	0	0	0	0	0	0	0	0	0	0	0	0	0	0	0	0	0	0	0	0	0
88	heart_4mm_boundary_0_1	1	0	0	0	0	0	0	0	0	0	0	0	0	0	0	0	0	0	0	0	0	0	0	0	0	0	0	0	0	0	0	0	0	0	0	0	0	0	0	0	0	0	0	0	0	1039.51	0	0
88	heart_4mm_boundary_5_10	1	0	0	0	0	0	0	0	0	0	0	0	0	0	0	0	0	0	0	0	0	0	0	0	0	0	0	0	0	0	0	0	0	0	0	0	0	0	0	0	0	0	0	0	0	0	0	0
88	heart_4mm_boundary	1	0	0	0	0	0	0	0	0	0	0	0	0	0	0	0	0	0	0	0	0	0	0	0	0	0	0	0	0	0	0	0	0	0	0	0	0	0	0	0	0	0	0	0	0	1039.51	0	0
88	heart_4mm_boundary_10_20	1	0	0	0	0	0	0	0	0	0	0	0	0	0	0	0	0	0	0	0	0	0	0	0	0	0	0	0	0	0	0	0	0	0	0	0	0	0	0	0	0	0	0	0	0	0	0	0
88	heart_4mm_boundary_20_1000	1	0	0	0	0	0	0	0	0	0	0	0	0	0	0	0	0	0	0	0	0	0	0	0	0	0	0	0	0	0	0	0	0	0	0	0	0	0	0	0	0	0	0	0	0	0	0	0
89	heart_4mm_boundary_1_5	0	0	0	0	0	0	0	0	0	0	0	0	0	0	0	0	0	0	0	0	0	0	0	0	0	0	0	0	0	0	0	0	0	0	0	0	0	0	0	0	0	0	0	0	0	0	0	0
89	heart_4mm_boundary_0_1	0	0	0	0	0	0	0	0	0	0	0	1949.31	0	0	0	0	0	0	0	0	0	0	0	0	1998.9	0	0	1005.17	0	0	0	0	0	0	1018.52	0	0	1024.25	0	1028.06	0	0	0	1035.69	0	0	0	0
89	heart_4mm_boundary_5_10	0	0	0	0	0	0	0	0	0	0	0	0	0	0	0	0	0	0	0	0	0	0	0	0	0	0	0	0	0	0	0	0	0	0	0	0	0	0	0	0	0	0	0	0	0	0	0	0
89	heart_4mm_boundary	0	0	0	0	0	0	0	0	0	0	0	1949.31	0	0	0	0	0	0	0	0	0	0	0	0	1998.9	0	0	1005.17	0	0	0	0	0	0	1018.52	0	0	1024.25	0	1028.06	0	0	0	1035.69	0	0	0	0
89	heart_4mm_boundary_10_20	0	0	0	0	0	0	0	0	0	0	0	0	0	0	0	0	0	0	0	0	0	0	0	0	0	0	0	0	0	0	0	0	0	0	0	0	0	0	0	0	0	0	0	0	0	0	0	0
89	heart_4mm_boundary_20_1000	0	0	0	0	0	0	0	0	0	0	0	0	0	0	0	0	0	0	0	0	0	0	0	0	0	0	0	0	0	0	0	0	0	0	0	0	0	0	0	0	0	0	0	0	0	0	0	0
89	heart_4mm_boundary_1_5	1	0	0	0	0	0	0	0	0	0	0	0	0	0	0	0	0	0	0	0	0	0	0	0	0	0	0	0	0	0	0	0	0	0	0	0	0	0	0	0	0	0	0	0	0	0	0	0
89	heart_4mm_boundary_0_1	1	0	0	0	0	0	0	0	0	0	0	0	0	0	0	0	0	0	0	0	0	0	0	0	0	0	0	0	0	0	0	0	0	0	0	0	0	0	0	0	0	0	0	0	0	0	0	0
89	heart_4mm_boundary_5_10	1	0	0	0	0	0	0	0	0	0	0	0	0	0	0	0	0	0	0	0	0	0	0	0	0	0	0	0	0	0	0	0	0	0	0	0	0	0	0	0	0	0	0	0	0	0	0	0
89	heart_4mm_boundary	1	0	0	0	0	0	0	0	0	0	0	0	0	0	0	0	0	0	0	0	0	0	0	0	0	0	0	0	0	0	0	0	0	0	0	0	0	0	0	0	0	0	0	0	0	0	0	0
89	heart_4mm_boundary_10_20	1	0	0	0	0	0	0	0	0	0	0	0	0	0	0	0	0	0	0	0	0	0	0	0	0	0	0	0	0	0	0	0	0	0	0	0	0	0	0	0	0	0	0	0	0	0	0	0
89	heart_4mm_boundary_20_1000	1	0	0	0	0	0	0	0	0	0	0	0	0	0	0	0	0	0	0	0	0	0	0	0	0	0	0	0	0	0	0	0	0	0	0	0	0	0	0	0	0	0	0	0	0	0	0	0
90	heart_4mm_boundary_1_5	0	0	0	959.4	0	963.21	1930.24	0	1937.87	970.84	0	0	0	0	0	0	0	0	1976.01	989.91	0	0	0	0	999.45	2002.72	0	0	0	0	0	0	1014.71	0	0	0	0	0	0	0	0	0	0	2071.38	1037.6	0	1041.41	0
90	heart_4mm_boundary_0_1	0	955.58	0	959.4	0	0	0	1934.05	0	0	972.75	0	0	0	0	0	0	0	988.01	0	0	993.73	0	0	999.45	0	0	0	0	0	0	1012.8	0	0	0	0	1022.34	0	1026.15	0	0	1031.88	0	0	0	0	1041.41	0
90	heart_4mm_boundary	0	955.58	0	1918.79	1922.61	963.21	1930.24	1934.05	1937.87	970.84	972.75	0	0	0	0	982.28	0	986.1	2964.02	989.91	0	993.73	995.64	997.54	1998.9	2002.72	0	0	0	0	0	1012.8	2029.42	0	0	0	1022.34	0	1026.15	0	0	1031.88	0	2071.38	1037.6	0	2082.82	0
90	heart_4mm_boundary_5_10	0	0	0	0	0	0	0	0	0	0	0	0	0	0	0	0	0	0	0	0	0	0	0	0	0	0	0	0	0	0	0	0	0	0	0	0	0	0	0	0	0	0	0	0	0	0	0	0
90	heart_4mm_boundary_20_1000	0	0	0	0	1922.61	0	0	0	0	0	0	0	0	0	0	982.28	0	986.1	0	0	0	0	995.64	0	0	0	0	0	0	0	0	0	1014.71	0	0	0	0	0	0	0	0	0	0	0	0	0	0	0
90	heart_4mm_boundary_10_20	0	0	0	0	0	0	0	0	0	0	0	0	0	0	0	0	0	0	0	0	0	0	0	997.54	0	0	0	0	0	0	0	0	0	0	0	0	0	0	0	0	0	0	0	0	0	0	0	0
90	heart_4mm_boundary_0_1	1	0	0	0	0	0	0	0	0	0	0	0	0	0	0	0	0	0	0	0	0	0	0	0	0	0	0	0	0	0	0	0	0	0	0	0	0	0	0	0	0	0	0	0	0	0	0	0
90	heart_4mm_boundary	1	0	0	0	0	0	0	0	0	0	0	0	0	0	0	0	0	0	0	0	0	0	0	0	0	0	0	0	0	0	0	0	0	0	0	0	0	0	0	0	0	0	0	0	0	0	0	0
90	heart_4mm_boundary_1_5	1	0	0	0	0	0	0	0	0	0	0	0	0	0	0	0	0	0	0	0	0	0	0	0	0	0	0	0	0	0	0	0	0	0	0	0	0	0	0	0	0	0	0	0	0	0	0	0
90	heart_4mm_boundary_10_20	1	0	0	0	0	0	0	0	0	0	0	0	0	0	0	0	0	0	0	0	0	0	0	0	0	0	0	0	0	0	0	0	0	0	0	0	0	0	0	0	0	0	0	0	0	0	0	0
90	heart_4mm_boundary_5_10	1	0	0	0	0	0	0	0	0	0	0	0	0	0	0	0	0	0	0	0	0	0	0	0	0	0	0	0	0	0	0	0	0	0	0	0	0	0	0	0	0	0	0	0	0	0	0	0
90	heart_4mm_boundary_20_1000	1	0	0	0	0	0	0	0	0	0	0	0	0	0	0	0	0	0	0	0	0	0	0	0	0	0	0	0	0	0	0	0	0	0	0	0	0	0	0	0	0	0	0	0	0	0	0	0
91	heart_4mm_boundary_0_1	0	0	0	0	0	0	0	0	0	0	0	0	0	0	0	0	0	0	0	0	0	0	0	0	0	0	0	0	0	0	0	1012.8	1014.71	0	0	0	0	0	0	0	0	1031.88	0	1035.69	0	0	0	0
91	heart_4mm_boundary_1_5	0	0	0	0	0	0	0	0	0	0	0	0	0	0	0	0	0	0	0	0	0	0	0	0	0	0	0	0	0	0	0	0	0	0	0	0	0	0	0	0	0	0	0	0	0	0	0	0
91	heart_4mm_boundary	0	0	0	0	0	0	0	0	0	0	0	0	0	0	0	0	0	0	0	0	0	0	0	0	0	0	0	0	0	0	0	1012.8	1014.71	0	0	0	0	0	0	0	0	1031.88	0	1035.69	0	0	0	0
91	heart_4mm_boundary_5_10	0	0	0	0	0	0	0	0	0	0	0	0	0	0	0	0	0	0	0	0	0	0	0	0	0	0	0	0	0	0	0	0	0	0	0	0	0	0	0	0	0	0	0	0	0	0	0	0
91	heart_4mm_boundary_10_20	0	0	0	0	0	0	0	0	0	0	0	0	0	0	0	0	0	0	0	0	0	0	0	0	0	0	0	0	0	0	0	0	0	0	0	0	0	0	0	0	0	0	0	0	0	0	0	0
91	heart_4mm_boundary_0_1	1	0	0	0	0	0	0	0	0	0	0	0	0	0	0	0	0	0	0	0	0	0	0	0	0	0	0	0	0	0	0	0	0	0	0	0	0	0	0	0	0	0	0	0	0	0	0	0
91	heart_4mm_boundary_20_1000	0	0	0	0	0	0	0	0	0	0	0	0	0	0	0	0	0	0	0	0	0	0	0	0	0	0	0	0	0	0	0	0	0	0	0	0	0	0	0	0	0	0	0	0	0	0	0	0
91	heart_4mm_boundary	1	0	0	0	0	0	0	0	0	0	0	0	0	0	0	0	0	0	0	0	0	0	0	0	0	0	0	0	0	0	0	0	0	0	0	0	0	0	0	0	0	0	0	0	0	0	0	0
91	heart_4mm_boundary_1_5	1	0	0	0	0	0	0	0	0	0	0	0	0	0	0	0	0	0	0	0	0	0	0	0	0	0	0	0	0	0	0	0	0	0	0	0	0	0	0	0	0	0	0	0	0	0	0	0
91	heart_4mm_boundary_5_10	1	0	0	0	0	0	0	0	0	0	0	0	0	0	0	0	0	0	0	0	0	0	0	0	0	0	0	0	0	0	0	0	0	0	0	0	0	0	0	0	0	0	0	0	0	0	0	0
91	heart_4mm_boundary_10_20	1	0	0	0	0	0	0	0	0	0	0	0	0	0	0	0	0	0	0	0	0	0	0	0	0	0	0	0	0	0	0	0	0	0	0	0	0	0	0	0	0	0	0	0	0	0	0	0
91	heart_4mm_boundary_20_1000	1	0	0	0	0	0	0	0	0	0	0	0	0	0	0	0	0	0	0	0	0	0	0	0	0	0	0	0	0	0	0	0	0	0	0	0	0	0	0	0	0	0	0	0	0	0	0	0
92	heart_4mm_boundary_0_1	0	0	0	0	0	0	0	0	0	0	0	0	0	0	0	0	0	0	0	0	0	0	0	0	0	0	0	0	0	0	0	0	0	0	0	0	0	0	0	0	0	0	0	0	0	0	0	0
92	heart_4mm_boundary	0	0	0	0	0	2889.63	0	967.03	0	0	1945.5	974.66	976.56	0	0	0	0	986.1	0	989.91	0	0	995.64	0	0	0	1003.27	0	0	0	2021.79	1012.8	0	0	0	1020.43	1022.34	1024.25	0	0	0	0	1033.78	0	0	1039.51	0	0
92	heart_4mm_boundary_1_5	0	0	0	0	0	963.21	0	967.03	0	0	0	0	0	0	0	0	0	0	0	0	0	0	995.64	0	0	0	0	0	0	0	1010.89	1012.8	0	0	0	1020.43	0	0	0	0	0	0	1033.78	0	0	1039.51	0	0
92	heart_4mm_boundary_5_10	0	0	0	0	0	0	0	0	0	0	0	0	976.56	0	0	0	0	0	0	0	0	0	0	0	0	0	1003.27	0	0	0	0	0	0	0	0	0	0	0	0	0	0	0	0	0	0	0	0	0
92	heart_4mm_boundary_10_20	0	0	0	0	0	0	0	0	0	0	972.75	0	0	0	0	0	0	0	0	0	0	0	0	0	0	0	0	0	0	0	1010.89	0	0	0	0	0	1022.34	0	0	0	0	0	0	0	0	0	0	0
92	heart_4mm_boundary_20_1000	0	0	0	0	0	1926.42	0	0	0	0	972.75	974.66	0	0	0	0	0	986.1	0	989.91	0	0	0	0	0	0	0	0	0	0	0	0	0	0	0	0	0	1024.25	0	0	0	0	0	0	0	0	0	0
92	heart_4mm_boundary_0_1	1	0	0	0	0	0	0	0	0	0	0	0	0	0	0	0	0	0	0	0	0	0	0	0	0	0	0	0	0	0	0	0	0	0	0	0	0	0	0	0	0	0	0	0	0	0	0	0
92	heart_4mm_boundary	1	0	0	0	0	0	0	0	0	0	0	0	0	0	0	0	0	0	0	0	0	0	0	0	0	0	0	0	0	0	0	0	0	0	0	0	0	0	0	0	0	0	0	0	0	0	0	0
92	heart_4mm_boundary_1_5	1	0	0	0	0	0	0	0	0	0	0	0	0	0	0	0	0	0	0	0	0	0	0	0	0	0	0	0	0	0	0	0	0	0	0	0	0	0	0	0	0	0	0	0	0	0	0	0
92	heart_4mm_boundary_5_10	1	0	0	0	0	0	0	0	0	0	0	0	0	0	0	0	0	0	0	0	0	0	0	0	0	0	0	0	0	0	0	0	0	0	0	0	0	0	0	0	0	0	0	0	0	0	0	0
92	heart_4mm_boundary_10_20	1	0	0	0	0	0	0	0	0	0	0	0	0	0	0	0	0	0	0	0	0	0	0	0	0	0	0	0	0	0	0	0	0	0	0	0	0	0	0	0	0	0	0	0	0	0	0	0
92	heart_4mm_boundary_20_1000	1	0	0	0	0	0	0	0	0	0	0	0	0	0	0	0	0	0	0	0	0	0	0	0	0	0	0	0	0	0	0	0	0	0	0	0	0	0	0	0	0	0	0	0	0	0	0	0
93	heart_4mm_boundary_0_1	0	955.58	0	959.4	961.3	0	1930.24	0	1937.87	2912.52	0	0	976.56	0	0	982.28	984.19	986.1	0	0	991.82	993.73	995.64	1995.09	999.45	1001.36	2006.53	1005.17	0	1008.99	0	0	0	2033.23	0	0	0	2048.49	2052.31	1028.06	2059.94	0	2067.57	2071.38	2075.2	1039.51	2082.82	0
93	heart_4mm_boundary_1_5	0	0	0	0	0	0	0	0	0	0	0	0	0	0	0	0	0	0	0	0	0	0	0	0	0	0	0	0	0	0	0	0	0	0	0	0	0	0	0	0	0	0	0	0	0	0	0	0
93	heart_4mm_boundary_5_10	0	0	0	0	0	0	0	0	0	0	0	0	0	0	0	0	0	0	0	0	0	0	0	0	0	0	0	0	0	0	0	0	0	0	0	0	0	0	0	0	0	0	0	0	0	0	0	0
93	heart_4mm_boundary	0	955.58	0	959.4	961.3	0	1930.24	0	1937.87	2912.52	0	0	976.56	0	0	982.28	984.19	986.1	0	0	991.82	993.73	995.64	1995.09	999.45	1001.36	2006.53	1005.17	0	1008.99	0	0	0	2033.23	0	0	0	2048.49	2052.31	1028.06	2059.94	0	2067.57	2071.38	2075.2	1039.51	2082.82	0
93	heart_4mm_boundary_10_20	0	0	0	0	0	0	0	0	0	0	0	0	0	0	0	0	0	0	0	0	0	0	0	0	0	0	0	0	0	0	0	0	0	0	0	0	0	0	0	0	0	0	0	0	0	0	0	0
93	heart_4mm_boundary_20_1000	0	0	0	0	0	0	0	0	0	0	0	0	0	0	0	0	0	0	0	0	0	0	0	0	0	0	0	0	0	0	0	0	0	0	0	0	0	0	0	0	0	0	0	0	0	0	0	0
93	heart_4mm_boundary_0_1	1	0	0	0	0	0	0	0	0	0	0	0	0	0	0	0	0	0	0	0	0	0	0	0	0	0	0	0	0	0	0	0	0	0	0	0	0	0	0	0	0	0	0	0	0	0	0	0
93	heart_4mm_boundary	1	0	0	0	0	0	0	0	0	0	0	0	0	0	0	0	0	0	0	0	0	0	0	0	0	0	0	0	0	0	0	0	0	0	0	0	0	0	0	0	0	0	0	0	0	0	0	0
93	heart_4mm_boundary_5_10	1	0	0	0	0	0	0	0	0	0	0	0	0	0	0	0	0	0	0	0	0	0	0	0	0	0	0	0	0	0	0	0	0	0	0	0	0	0	0	0	0	0	0	0	0	0	0	0
93	heart_4mm_boundary_1_5	1	0	0	0	0	0	0	0	0	0	0	0	0	0	0	0	0	0	0	0	0	0	0	0	0	0	0	0	0	0	0	0	0	0	0	0	0	0	0	0	0	0	0	0	0	0	0	0
93	heart_4mm_boundary_20_1000	1	0	0	0	0	0	0	0	0	0	0	0	0	0	0	0	0	0	0	0	0	0	0	0	0	0	0	0	0	0	0	0	0	0	0	0	0	0	0	0	0	0	0	0	0	0	0	0
93	heart_4mm_boundary_10_20	1	0	0	0	0	0	0	0	0	0	0	0	0	0	0	0	0	0	0	0	0	0	0	0	0	0	0	0	0	0	0	0	0	0	0	0	0	0	0	0	0	0	0	0	0	0	0	0
94	heart_4mm_boundary_0_1	0	0	957.49	0	2883.91	0	965.12	3868.1	0	0	1945.5	1949.31	0	978.47	1960.75	982.28	0	986.1	1976.01	989.91	991.82	993.73	995.64	997.54	2998.35	1001.36	1003.27	2010.35	1007.08	0	1010.89	3038.41	1014.71	0	2037.05	0	1022.34	2048.49	2052.31	2056.12	4119.87	2063.75	2067.57	0	4150.39	2079.01	0	3129.96
94	heart_4mm_boundary_1_5	0	0	0	0	0	0	0	0	0	0	0	0	0	0	0	0	0	0	0	0	0	0	0	0	0	0	0	0	0	0	0	0	0	1016.62	1018.52	0	0	0	0	1028.06	0	0	1033.78	1035.69	0	1039.51	0	0
94	heart_4mm_boundary	0	0	957.49	0	2883.91	0	965.12	3868.1	0	0	1945.5	1949.31	0	978.47	1960.75	982.28	0	986.1	1976.01	989.91	991.82	993.73	995.64	997.54	2998.35	1001.36	1003.27	2010.35	1007.08	0	1010.89	3038.41	1014.71	1016.62	3055.57	0	1022.34	2048.49	2052.31	3084.18	4119.87	2063.75	3101.35	1035.69	4150.39	3118.52	0	3129.96
94	heart_4mm_boundary_5_10	0	0	0	0	0	0	0	0	0	0	0	0	0	0	0	0	0	0	0	0	0	0	0	0	0	0	0	0	0	0	0	0	0	0	0	0	0	0	0	0	0	0	0	0	0	0	0	0
94	heart_4mm_boundary_10_20	0	0	0	0	0	0	0	0	0	0	0	0	0	0	0	0	0	0	0	0	0	0	0	0	0	0	0	0	0	0	0	0	0	0	0	0	0	0	0	0	0	0	0	0	0	0	0	0
94	heart_4mm_boundary_0_1	1	0	0	0	0	0	0	0	0	0	0	0	0	0	0	0	0	0	0	989.91	0	0	0	0	0	0	0	0	0	0	0	0	0	0	0	0	0	0	0	0	0	0	0	0	0	0	0	0
94	heart_4mm_boundary_20_1000	0	0	0	0	0	0	0	0	0	0	0	0	0	0	0	0	0	0	0	0	0	0	0	0	0	0	0	0	0	0	0	0	0	0	0	0	0	0	0	0	0	0	0	0	0	0	0	0
94	heart_4mm_boundary	1	0	0	0	0	0	0	0	0	0	0	0	0	0	0	0	0	0	0	989.91	0	0	0	0	0	0	0	0	0	0	0	0	0	0	0	0	0	0	0	0	0	0	0	0	0	0	0	0
94	heart_4mm_boundary_1_5	1	0	0	0	0	0	0	0	0	0	0	0	0	0	0	0	0	0	0	0	0	0	0	0	0	0	0	0	0	0	0	0	0	0	0	0	0	0	0	0	0	0	0	0	0	0	0	0
94	heart_4mm_boundary_5_10	1	0	0	0	0	0	0	0	0	0	0	0	0	0	0	0	0	0	0	0	0	0	0	0	0	0	0	0	0	0	0	0	0	0	0	0	0	0	0	0	0	0	0	0	0	0	0	0
94	heart_4mm_boundary_10_20	1	0	0	0	0	0	0	0	0	0	0	0	0	0	0	0	0	0	0	0	0	0	0	0	0	0	0	0	0	0	0	0	0	0	0	0	0	0	0	0	0	0	0	0	0	0	0	0
94	heart_4mm_boundary_20_1000	1	0	0	0	0	0	0	0	0	0	0	0	0	0	0	0	0	0	0	0	0	0	0	0	0	0	0	0	0	0	0	0	0	0	0	0	0	0	0	0	0	0	0	0	0	0	0	0
95	heart_4mm_boundary_0_1	0	0	0	0	0	0	0	0	0	0	0	0	0	0	0	0	0	0	0	0	0	0	0	0	0	0	0	0	0	0	0	1012.8	0	0	0	0	0	0	0	0	0	0	0	0	0	0	0	1043.32
95	heart_4mm_boundary_5_10	0	0	0	0	0	0	0	0	0	0	0	0	0	0	0	0	0	0	0	0	0	0	0	0	0	0	0	0	0	0	0	0	0	0	0	0	0	0	0	0	0	0	0	0	0	0	0	0
95	heart_4mm_boundary	0	0	0	0	0	0	0	0	0	0	0	0	0	0	0	0	0	0	0	0	0	0	0	0	999.45	0	0	0	0	1008.99	0	1012.8	1014.71	0	0	0	1022.34	0	0	1028.06	1029.97	0	1033.78	0	0	0	0	2086.64
95	heart_4mm_boundary_20_1000	0	0	0	0	0	0	0	0	0	0	0	0	0	0	0	0	0	0	0	0	0	0	0	0	999.45	0	0	0	0	1008.99	0	0	1014.71	0	0	0	1022.34	0	0	1028.06	1029.97	0	0	0	0	0	0	1043.32
95	heart_4mm_boundary_10_20	0	0	0	0	0	0	0	0	0	0	0	0	0	0	0	0	0	0	0	0	0	0	0	0	0	0	0	0	0	0	0	0	0	0	0	0	0	0	0	0	0	0	0	0	0	0	0	0
95	heart_4mm_boundary_1_5	0	0	0	0	0	0	0	0	0	0	0	0	0	0	0	0	0	0	0	0	0	0	0	0	0	0	0	0	0	0	0	0	0	0	0	0	0	0	0	0	0	0	1033.78	0	0	0	0	0
95	heart_4mm_boundary_0_1	1	0	0	0	0	0	0	0	0	0	0	0	0	0	0	0	0	0	0	0	0	0	0	0	0	0	0	0	0	0	0	0	0	0	0	0	0	0	0	0	0	0	0	0	0	0	0	0
95	heart_4mm_boundary	1	0	0	0	0	0	0	0	0	0	0	0	0	0	0	0	0	0	0	0	0	0	0	0	0	0	0	0	0	0	0	0	0	0	0	0	0	0	0	0	0	0	0	0	0	0	0	0
95	heart_4mm_boundary_1_5	1	0	0	0	0	0	0	0	0	0	0	0	0	0	0	0	0	0	0	0	0	0	0	0	0	0	0	0	0	0	0	0	0	0	0	0	0	0	0	0	0	0	0	0	0	0	0	0
95	heart_4mm_boundary_5_10	1	0	0	0	0	0	0	0	0	0	0	0	0	0	0	0	0	0	0	0	0	0	0	0	0	0	0	0	0	0	0	0	0	0	0	0	0	0	0	0	0	0	0	0	0	0	0	0
95	heart_4mm_boundary_10_20	1	0	0	0	0	0	0	0	0	0	0	0	0	0	0	0	0	0	0	0	0	0	0	0	0	0	0	0	0	0	0	0	0	0	0	0	0	0	0	0	0	0	0	0	0	0	0	0
95	heart_4mm_boundary_20_1000	1	0	0	0	0	0	0	0	0	0	0	0	0	0	0	0	0	0	0	0	0	0	0	0	0	0	0	0	0	0	0	0	0	0	0	0	0	0	0	0	0	0	0	0	0	0	0	0
96	heart_4mm_boundary_0_1	0	0	0	0	2883.91	0	0	0	0	970.84	0	1949.31	976.56	1956.94	1960.75	0	0	986.1	0	0	1983.64	0	0	997.54	0	1001.36	0	1005.17	1007.08	2017.97	1010.89	1012.8	1014.71	2033.23	0	0	1022.34	0	0	0	2059.94	2063.75	1033.78	1035.69	1037.6	0	2082.82	1043.32
96	heart_4mm_boundary_1_5	0	0	0	0	0	0	0	0	0	0	0	0	0	0	0	0	0	0	0	0	0	0	0	0	0	0	0	0	0	0	0	0	0	0	0	0	0	0	0	0	0	0	0	0	0	0	0	0
96	heart_4mm_boundary	0	0	0	0	2883.91	0	0	0	0	970.84	0	1949.31	976.56	1956.94	1960.75	0	0	986.1	0	0	1983.64	0	0	997.54	0	1001.36	0	1005.17	1007.08	2017.97	1010.89	1012.8	1014.71	2033.23	0	0	1022.34	0	0	0	2059.94	2063.75	1033.78	1035.69	1037.6	0	2082.82	1043.32
96	heart_4mm_boundary_10_20	0	0	0	0	0	0	0	0	0	0	0	0	0	0	0	0	0	0	0	0	0	0	0	0	0	0	0	0	0	0	0	0	0	0	0	0	0	0	0	0	0	0	0	0	0	0	0	0
96	heart_4mm_boundary_5_10	0	0	0	0	0	0	0	0	0	0	0	0	0	0	0	0	0	0	0	0	0	0	0	0	0	0	0	0	0	0	0	0	0	0	0	0	0	0	0	0	0	0	0	0	0	0	0	0
96	heart_4mm_boundary_20_1000	0	0	0	0	0	0	0	0	0	0	0	0	0	0	0	0	0	0	0	0	0	0	0	0	0	0	0	0	0	0	0	0	0	0	0	0	0	0	0	0	0	0	0	0	0	0	0	0
96	heart_4mm_boundary_0_1	1	0	0	0	0	0	0	0	0	0	0	0	0	0	0	0	0	0	0	0	0	0	0	0	0	0	0	0	0	0	0	0	0	0	0	0	0	0	0	0	0	0	0	0	0	0	0	0
96	heart_4mm_boundary	1	0	0	0	0	0	0	0	0	0	0	0	0	0	0	0	0	0	0	0	0	0	0	0	0	0	0	0	0	0	0	0	0	0	0	0	0	0	0	0	0	0	0	0	0	0	0	0
96	heart_4mm_boundary_10_20	1	0	0	0	0	0	0	0	0	0	0	0	0	0	0	0	0	0	0	0	0	0	0	0	0	0	0	0	0	0	0	0	0	0	0	0	0	0	0	0	0	0	0	0	0	0	0	0
96	heart_4mm_boundary_1_5	1	0	0	0	0	0	0	0	0	0	0	0	0	0	0	0	0	0	0	0	0	0	0	0	0	0	0	0	0	0	0	0	0	0	0	0	0	0	0	0	0	0	0	0	0	0	0	0
96	heart_4mm_boundary_5_10	1	0	0	0	0	0	0	0	0	0	0	0	0	0	0	0	0	0	0	0	0	0	0	0	0	0	0	0	0	0	0	0	0	0	0	0	0	0	0	0	0	0	0	0	0	0	0	0
96	heart_4mm_boundary_20_1000	1	0	0	0	0	0	0	0	0	0	0	0	0	0	0	0	0	0	0	0	0	0	0	0	0	0	0	0	0	0	0	0	0	0	0	0	0	0	0	0	0	0	0	0	0	0	0	0
97	heart_4mm_boundary_1_5	0	0	0	0	0	0	0	0	0	0	0	0	0	0	0	0	0	0	0	0	0	0	0	0	0	0	0	0	0	0	0	0	0	0	0	0	0	0	0	0	0	0	0	0	0	0	0	0
97	heart_4mm_boundary_5_10	0	0	0	0	0	0	0	0	0	0	0	0	0	0	0	0	0	0	0	0	0	0	0	0	0	0	0	0	0	0	0	0	0	0	0	0	0	0	0	0	0	0	0	0	0	0	0	0
97	heart_4mm_boundary_0_1	0	0	0	1880.42	0	0	0	0	0	0	0	1910.32	0	1917.8	0	1925.28	0	1932.75	3872.99	3880.46	1943.97	0	1951.45	0	1958.92	0	1966.4	0	0	0	0	3970.18	1988.83	0	5988.92	4000.09	0	0	0	4030	2018.74	0	0	0	0	2037.43	2041.17	0
97	heart_4mm_boundary_10_20	0	0	0	0	0	0	0	0	0	0	0	0	0	0	0	0	0	0	0	0	0	0	0	0	0	0	0	0	0	0	0	0	0	0	0	0	0	0	0	0	0	0	0	0	0	0	0	0
97	heart_4mm_boundary	0	0	0	1880.42	0	0	0	0	0	0	0	1910.32	0	1917.8	0	1925.28	0	1932.75	3872.99	3880.46	1943.97	0	1951.45	0	1958.92	0	1966.4	0	0	0	0	3970.18	1988.83	0	5988.92	4000.09	0	0	0	4030	2018.74	0	0	0	0	2037.43	2041.17	0
97	heart_4mm_boundary_20_1000	0	0	0	0	0	0	0	0	0	0	0	0	0	0	0	0	0	0	0	0	0	0	0	0	0	0	0	0	0	0	0	0	0	0	0	0	0	0	0	0	0	0	0	0	0	0	0	0
97	heart_4mm_boundary_1_5	1	0	0	0	0	0	0	0	0	0	0	0	0	0	0	0	0	0	0	0	0	0	0	0	0	0	0	0	0	0	0	0	0	0	0	0	0	0	0	0	0	0	0	0	0	0	0	0
97	heart_4mm_boundary_5_10	1	0	0	0	0	0	0	0	0	0	0	0	0	0	0	0	0	0	0	0	0	0	0	0	0	0	0	0	0	0	0	0	0	0	0	0	0	0	0	0	0	0	0	0	0	0	0	0
97	heart_4mm_boundary_10_20	1	0	0	0	0	0	0	0	0	0	0	0	0	0	0	0	0	0	0	0	0	0	0	0	0	0	0	0	0	0	0	0	0	0	0	0	0	0	0	0	0	0	0	0	0	0	0	0
97	heart_4mm_boundary_0_1	1	0	0	0	0	0	0	0	0	0	0	0	0	0	0	0	0	0	0	0	0	0	0	0	0	0	0	0	0	0	0	0	0	0	0	0	0	0	0	0	0	0	0	0	0	0	0	0
97	heart_4mm_boundary	1	0	0	0	0	0	0	0	0	0	0	0	0	0	0	0	0	0	0	0	0	0	0	0	0	0	0	0	0	0	0	0	0	0	0	0	0	0	0	0	0	0	0	0	0	0	0	0
97	heart_4mm_boundary_20_1000	1	0	0	0	0	0	0	0	0	0	0	0	0	0	0	0	0	0	0	0	0	0	0	0	0	0	0	0	0	0	0	0	0	0	0	0	0	0	0	0	0	0	0	0	0	0	0	0
98	heart_4mm_boundary_0_1	0	0	0	0	0	0	0	0	0	0	0	0	0	0	0	0	0	0	0	0	0	0	0	0	0	0	0	0	0	0	0	0	0	0	0	0	0	0	0	0	0	0	0	0	0	0	0	0
98	heart_4mm_boundary	0	4777.91	0	0	2883.91	1926.42	965.12	0	968.93	1941.68	0	0	1953.12	978.47	1960.75	982.28	984.19	986.1	3952.03	2969.74	991.82	993.73	0	2992.63	999.45	2002.72	3009.8	1005.17	0	1008.99	1010.89	2025.6	2029.42	0	1018.52	4081.73	2044.68	1024.25	2052.31	3084.18	2059.94	2063.75	1033.78	2071.38	1037.6	2079.01	4165.65	3129.96
98	heart_4mm_boundary_1_5	0	0	0	0	0	0	0	0	0	0	0	0	0	0	0	0	0	0	0	0	0	0	0	0	0	0	0	0	0	0	0	0	0	0	0	0	0	0	0	0	0	0	0	0	0	0	0	0
98	heart_4mm_boundary_10_20	0	0	0	0	0	0	0	0	0	0	0	0	0	0	0	0	0	0	0	0	0	0	0	0	0	0	0	0	0	0	0	0	0	0	0	0	0	0	0	0	0	0	0	0	0	0	0	0
98	heart_4mm_boundary_20_1000	0	1911.16	0	0	961.3	963.21	0	0	0	1941.68	0	0	976.56	0	980.38	0	0	0	1976.01	0	0	993.73	0	997.54	0	1001.36	3009.8	0	0	0	1010.89	0	1014.71	0	1018.52	2040.86	0	1024.25	0	2056.12	1029.97	0	1033.78	1035.69	1037.6	2079.01	1041.41	2086.64
98	heart_4mm_boundary_5_10	0	2866.74	0	0	1922.61	963.21	965.12	0	968.93	0	0	0	976.56	978.47	980.38	982.28	984.19	986.1	1976.01	2969.74	991.82	0	0	1995.09	999.45	1001.36	0	1005.17	0	1008.99	0	2025.6	1014.71	0	0	2040.86	2044.68	0	2052.31	1028.06	1029.97	2063.75	0	1035.69	0	0	3124.24	1043.32
98	heart_4mm_boundary_0_1	1	0	0	0	0	0	0	0	0	0	0	0	0	0	0	0	0	0	0	0	0	0	0	0	0	0	0	0	0	0	0	0	0	0	0	0	0	0	0	0	0	0	0	0	0	0	0	0
98	heart_4mm_boundary_1_5	1	0	0	0	0	0	0	0	0	0	0	0	0	0	0	0	0	0	0	0	0	0	0	0	0	0	0	0	0	0	0	0	0	0	0	0	0	0	0	0	0	0	0	0	0	0	0	0
98	heart_4mm_boundary_5_10	1	0	0	0	0	0	0	0	0	0	0	0	0	0	0	0	0	0	0	0	0	0	0	0	0	0	0	0	0	0	0	0	0	0	0	0	0	0	0	0	0	0	0	0	0	0	0	0
98	heart_4mm_boundary	1	0	0	0	0	0	0	0	0	0	0	0	0	0	0	0	0	0	0	0	0	0	0	0	0	0	0	0	0	0	0	0	0	0	0	0	0	0	0	0	0	0	0	0	0	0	0	0
98	heart_4mm_boundary_10_20	1	0	0	0	0	0	0	0	0	0	0	0	0	0	0	0	0	0	0	0	0	0	0	0	0	0	0	0	0	0	0	0	0	0	0	0	0	0	0	0	0	0	0	0	0	0	0	0
98	heart_4mm_boundary_20_1000	1	0	0	0	0	0	0	0	0	0	0	0	0	0	0	0	0	0	0	0	0	0	0	0	0	0	0	0	0	0	0	0	0	0	0	0	0	0	0	0	0	0	0	0	0	0	0	0
99	heart_4mm_boundary_1_5	0	0	0	0	0	0	0	0	0	0	0	0	0	0	0	0	0	0	0	0	0	0	0	0	0	0	0	0	0	0	0	0	0	0	0	0	0	0	0	0	0	0	0	0	0	0	0	0
99	heart_4mm_boundary_0_1	0	0	0	0	0	0	0	0	0	0	0	0	0	0	0	0	0	0	0	0	0	993.73	0	0	0	0	0	0	0	0	0	0	0	0	1018.52	0	0	0	0	1028.06	0	0	0	0	0	0	0	0
99	heart_4mm_boundary_5_10	0	0	0	0	0	0	0	0	0	0	0	0	0	0	0	0	0	0	0	0	0	0	0	0	0	0	0	0	0	0	0	0	0	0	0	0	0	0	0	0	0	0	0	0	0	0	0	0
99	heart_4mm_boundary	0	0	0	0	0	0	0	0	0	0	0	0	0	0	0	0	0	0	0	0	0	993.73	0	0	0	0	0	0	0	0	0	0	0	0	1018.52	0	0	0	0	1028.06	0	0	0	0	0	0	0	0
99	heart_4mm_boundary_20_1000	0	0	0	0	0	0	0	0	0	0	0	0	0	0	0	0	0	0	0	0	0	0	0	0	0	0	0	0	0	0	0	0	0	0	0	0	0	0	0	0	0	0	0	0	0	0	0	0
99	heart_4mm_boundary_10_20	0	0	0	0	0	0	0	0	0	0	0	0	0	0	0	0	0	0	0	0	0	0	0	0	0	0	0	0	0	0	0	0	0	0	0	0	0	0	0	0	0	0	0	0	0	0	0	0
99	heart_4mm_boundary_1_5	1	0	0	0	0	0	0	0	0	0	0	0	0	0	0	0	0	0	0	0	0	0	0	0	0	0	0	0	0	0	0	0	0	0	0	0	0	0	0	0	0	0	0	0	0	0	0	0
99	heart_4mm_boundary_5_10	1	0	0	0	0	0	0	0	0	0	0	0	0	0	0	0	0	0	0	0	0	0	0	0	0	0	0	0	0	0	0	0	0	0	0	0	0	0	0	0	0	0	0	0	0	0	0	0
99	heart_4mm_boundary_0_1	1	0	0	0	0	0	0	0	0	0	0	0	0	0	0	0	0	0	0	0	0	0	0	0	0	0	0	0	0	0	0	0	0	0	0	0	0	0	0	0	0	0	0	0	0	0	0	0
99	heart_4mm_boundary_10_20	1	0	0	0	0	0	0	0	0	0	0	0	0	0	0	0	0	0	0	0	0	0	0	0	0	0	0	0	0	0	0	0	0	0	0	0	0	0	0	0	0	0	0	0	0	0	0	0
99	heart_4mm_boundary	1	0	0	0	0	0	0	0	0	0	0	0	0	0	0	0	0	0	0	0	0	0	0	0	0	0	0	0	0	0	0	0	0	0	0	0	0	0	0	0	0	0	0	0	0	0	0	0
99	heart_4mm_boundary_20_1000	1	0	0	0	0	0	0	0	0	0	0	0	0	0	0	0	0	0	0	0	0	0	0	0	0	0	0	0	0	0	0	0	0	0	0	0	0	0	0	0	0	0	0	0	0	0	0	0
100	heart_4mm_boundary	0	0	0	0	961.3	0	0	0	0	970.84	0	0	0	1956.94	980.38	0	0	1972.2	0	989.91	991.82	993.73	0	997.54	0	1001.36	0	1005.17	0	1008.99	0	0	0	0	0	1020.43	0	1024.25	1026.15	0	0	1031.88	0	2071.38	0	0	0	1043.32
100	heart_4mm_boundary_0_1	0	0	0	0	0	0	0	0	0	0	0	0	0	0	0	0	0	0	0	0	0	0	0	0	0	0	0	0	0	0	0	0	0	0	0	0	0	0	0	0	0	0	0	0	0	0	0	0
100	heart_4mm_boundary_0_1	1	0	0	0	0	0	0	0	0	0	0	0	0	0	0	0	0	0	0	0	0	0	0	0	0	0	0	0	0	0	0	0	0	0	0	0	0	0	0	0	0	0	0	0	0	0	0	0
100	heart_4mm_boundary_1_5	0	0	0	0	0	0	0	0	0	0	0	0	0	0	0	0	0	0	0	989.91	0	0	0	0	0	0	0	0	0	0	0	0	0	0	0	0	0	0	0	0	0	0	0	0	0	0	0	0
100	heart_4mm_boundary_10_20	0	0	0	0	961.3	0	0	0	0	0	0	0	0	0	980.38	0	0	986.1	0	0	991.82	993.73	0	997.54	0	0	0	1005.17	0	0	0	0	0	0	0	0	0	0	0	0	0	1031.88	0	0	0	0	0	0
100	heart_4mm_boundary_20_1000	0	0	0	0	0	0	0	0	0	970.84	0	0	0	978.47	0	0	0	986.1	0	0	0	0	0	0	0	1001.36	0	0	0	1008.99	0	0	0	0	0	1020.43	0	1024.25	1026.15	0	0	0	0	2071.38	0	0	0	0
100	heart_4mm_boundary_5_10	0	0	0	0	0	0	0	0	0	0	0	0	0	978.47	0	0	0	0	0	0	0	0	0	0	0	0	0	0	0	0	0	0	0	0	0	0	0	0	0	0	0	0	0	0	0	0	0	1043.32
100	heart_4mm_boundary_1_5	1	0	0	0	0	0	0	0	0	0	0	0	0	0	0	0	0	0	0	0	0	0	0	0	0	0	0	0	0	0	0	0	0	0	0	0	0	0	0	0	0	0	0	0	0	0	0	0
100	heart_4mm_boundary	1	0	0	0	0	0	0	0	0	0	0	0	976.56	0	0	0	984.19	0	0	0	0	0	0	0	0	0	1003.27	0	0	0	0	0	0	0	0	1020.43	0	0	0	0	0	0	1033.78	0	0	1039.51	0	0
100	heart_4mm_boundary_10_20	1	0	0	0	0	0	0	0	0	0	0	0	976.56	0	0	0	984.19	0	0	0	0	0	0	0	0	0	1003.27	0	0	0	0	0	0	0	0	1020.43	0	0	0	0	0	0	1033.78	0	0	1039.51	0	0
100	heart_4mm_boundary_5_10	1	0	0	0	0	0	0	0	0	0	0	0	0	0	0	0	0	0	0	0	0	0	0	0	0	0	0	0	0	0	0	0	0	0	0	0	0	0	0	0	0	0	0	0	0	0	0	0
100	heart_4mm_boundary_20_1000	1	0	0	0	0	0	0	0	0	0	0	0	0	0	0	0	0	0	0	0	0	0	0	0	0	0	0	0	0	0	0	0	0	0	0	0	0	0	0	0	0	0	0	0	0	0	0	0
101	heart_4mm_boundary	0	0	0	1439.09	0	1444.82	1447.68	2901.08	0	0	0	1461.98	2929.69	1467.7	0	0	0	0	1482.01	0	0	0	0	0	1499.18	0	0	0	0	0	0	1519.2	3044.13	1524.93	0	1530.65	0	1536.37	0	0	0	0	0	0	1556.4	0	1562.12	0
101	heart_4mm_boundary_0_1	0	0	0	0	0	0	0	1450.54	0	0	0	0	0	1467.7	0	0	0	0	0	0	0	0	0	0	1499.18	0	0	0	0	0	0	0	3044.13	1524.93	0	0	0	0	0	0	0	0	0	0	0	0	0	0
101	heart_4mm_boundary_1_5	0	0	0	1439.09	0	1444.82	1447.68	1450.54	0	0	0	1461.98	2929.69	0	0	0	0	0	0	0	0	0	0	0	0	0	0	0	0	0	0	1519.2	0	0	0	1530.65	0	1536.37	0	0	0	0	0	0	1556.4	0	1562.12	0
101	heart_4mm_boundary_5_10	0	0	0	0	0	0	0	0	0	0	0	0	0	0	0	0	0	0	0	0	0	0	0	0	0	0	0	0	0	0	0	0	0	0	0	0	0	0	0	0	0	0	0	0	0	0	0	0
101	heart_4mm_boundary_10_20	0	0	0	0	0	0	0	0	0	0	0	0	0	0	0	0	0	0	1482.01	0	0	0	0	0	0	0	0	0	0	0	0	0	0	0	0	0	0	0	0	0	0	0	0	0	0	0	0	0
101	heart_4mm_boundary_20_1000	0	0	0	0	0	0	0	0	0	0	0	0	0	0	0	0	0	0	0	0	0	0	0	0	0	0	0	0	0	0	0	0	0	0	0	0	0	0	0	0	0	0	0	0	0	0	0	0
101	heart_4mm_boundary_0_1	1	0	0	0	0	0	0	0	0	0	0	0	0	0	0	0	0	0	0	0	0	0	0	0	0	0	0	0	0	0	0	0	0	0	0	0	0	0	0	0	0	0	0	0	0	0	0	0
101	heart_4mm_boundary	1	0	0	0	0	0	0	0	0	0	0	0	0	0	0	0	0	0	0	0	0	0	0	0	0	0	0	0	0	0	0	0	0	0	0	0	0	0	0	0	0	1547.81	0	0	0	0	0	0
101	heart_4mm_boundary_1_5	1	0	0	0	0	0	0	0	0	0	0	0	0	0	0	0	0	0	0	0	0	0	0	0	0	0	0	0	0	0	0	0	0	0	0	0	0	0	0	0	0	1547.81	0	0	0	0	0	0
101	heart_4mm_boundary_5_10	1	0	0	0	0	0	0	0	0	0	0	0	0	0	0	0	0	0	0	0	0	0	0	0	0	0	0	0	0	0	0	0	0	0	0	0	0	0	0	0	0	0	0	0	0	0	0	0
101	heart_4mm_boundary_10_20	1	0	0	0	0	0	0	0	0	0	0	0	0	0	0	0	0	0	0	0	0	0	0	0	0	0	0	0	0	0	0	0	0	0	0	0	0	0	0	0	0	0	0	0	0	0	0	0
101	heart_4mm_boundary_20_1000	1	0	0	0	0	0	0	0	0	0	0	0	0	0	0	0	0	0	0	0	0	0	0	0	0	0	0	0	0	0	0	0	0	0	0	0	0	0	0	0	0	0	0	0	0	0	0	0
102	heart_4mm_boundary_0_1	0	0	0	0	0	0	0	0	0	0	0	0	0	0	0	0	0	0	0	0	0	0	0	0	0	0	0	0	0	0	0	0	0	0	0	0	0	0	0	0	0	0	0	0	0	0	0	0
102	heart_4mm_boundary_1_5	0	0	0	0	0	963.21	0	0	968.93	0	972.75	0	0	0	980.38	0	0	0	988.01	0	991.82	993.73	0	997.54	0	0	0	0	1007.08	0	0	0	0	0	0	0	0	1024.25	1026.15	1028.06	0	0	0	0	1037.6	0	0	0
102	heart_4mm_boundary_5_10	0	0	0	0	0	0	0	0	0	0	0	0	0	0	0	0	0	0	0	0	0	0	0	0	0	0	0	0	0	0	0	0	0	0	0	0	0	0	0	0	0	0	0	0	0	0	0	0
102	heart_4mm_boundary	0	955.58	0	0	0	963.21	0	0	968.93	0	972.75	0	0	978.47	980.38	0	0	0	988.01	0	991.82	993.73	0	997.54	0	1001.36	0	0	1007.08	0	0	0	0	0	1018.52	0	0	2048.49	1026.15	1028.06	0	0	0	0	1037.6	0	0	0
102	heart_4mm_boundary_10_20	0	955.58	0	0	0	0	0	0	0	0	0	0	0	978.47	0	0	0	0	0	0	0	0	0	0	0	1001.36	0	0	0	0	0	0	0	0	0	0	0	1024.25	0	0	0	0	0	0	0	0	0	0
102	heart_4mm_boundary_20_1000	0	0	0	0	0	0	0	0	0	0	0	0	0	0	0	0	0	0	0	0	0	0	0	0	0	0	0	0	0	0	0	0	0	0	1018.52	0	0	0	0	0	0	0	0	0	0	0	0	0
102	heart_4mm_boundary_0_1	1	0	0	0	0	0	0	0	0	0	0	0	0	0	0	0	0	0	0	0	0	0	0	0	0	0	0	0	0	0	0	0	0	0	0	0	0	0	0	0	0	0	0	0	0	0	0	0
102	heart_4mm_boundary	1	0	0	0	0	0	0	0	0	0	0	0	0	0	0	0	0	0	0	0	0	0	0	0	0	0	0	0	0	0	0	0	0	0	0	0	0	0	1026.15	0	0	0	0	0	0	0	0	0
102	heart_4mm_boundary_1_5	1	0	0	0	0	0	0	0	0	0	0	0	0	0	0	0	0	0	0	0	0	0	0	0	0	0	0	0	0	0	0	0	0	0	0	0	0	0	0	0	0	0	0	0	0	0	0	0
102	heart_4mm_boundary_5_10	1	0	0	0	0	0	0	0	0	0	0	0	0	0	0	0	0	0	0	0	0	0	0	0	0	0	0	0	0	0	0	0	0	0	0	0	0	0	1026.15	0	0	0	0	0	0	0	0	0
102	heart_4mm_boundary_10_20	1	0	0	0	0	0	0	0	0	0	0	0	0	0	0	0	0	0	0	0	0	0	0	0	0	0	0	0	0	0	0	0	0	0	0	0	0	0	0	0	0	0	0	0	0	0	0	0
102	heart_4mm_boundary_20_1000	1	0	0	0	0	0	0	0	0	0	0	0	0	0	0	0	0	0	0	0	0	0	0	0	0	0	0	0	0	0	0	0	0	0	0	0	0	0	0	0	0	0	0	0	0	0	0	0
103	heart_4mm_boundary_0_1	0	0	0	0	0	1444.82	0	0	0	0	1459.12	0	0	1467.7	0	0	0	0	0	0	1487.73	0	2986.91	0	0	0	0	0	0	0	0	0	0	0	1527.79	0	0	0	0	0	0	0	0	1553.54	1556.4	0	0	3129.96
103	heart_4mm_boundary_1_5	0	0	0	0	1441.96	0	0	0	0	0	1459.12	0	0	0	0	0	0	0	0	0	0	0	0	0	0	0	0	0	0	0	0	0	0	0	0	1530.65	0	0	0	0	0	0	0	0	0	0	0	0
103	heart_4mm_boundary	0	0	0	0	1441.96	1444.82	0	0	0	0	2918.24	0	0	1467.7	0	0	0	0	0	0	1487.73	0	2986.91	0	0	0	0	0	0	0	0	0	0	0	1527.79	1530.65	0	0	0	0	0	0	0	1553.54	1556.4	0	0	3129.96
103	heart_4mm_boundary_5_10	0	0	0	0	0	0	0	0	0	0	0	0	0	0	0	0	0	0	0	0	0	0	0	0	0	0	0	0	0	0	0	0	0	0	0	0	0	0	0	0	0	0	0	0	0	0	0	0
103	heart_4mm_boundary_10_20	0	0	0	0	0	0	0	0	0	0	0	0	0	0	0	0	0	0	0	0	0	0	0	0	0	0	0	0	0	0	0	0	0	0	0	0	0	0	0	0	0	0	0	0	0	0	0	0
103	heart_4mm_boundary_20_1000	0	0	0	0	0	0	0	0	0	0	0	0	0	0	0	0	0	0	0	0	0	0	0	0	0	0	0	0	0	0	0	0	0	0	0	0	0	0	0	0	0	0	0	0	0	0	0	0
103	heart_4mm_boundary_0_1	1	0	0	0	0	0	0	0	0	0	0	0	0	0	0	1473.43	0	0	1482.01	0	0	0	0	0	0	1502.04	0	0	0	0	0	0	0	0	0	0	0	1536.37	0	0	0	0	0	0	0	0	0	0
103	heart_4mm_boundary_1_5	1	0	0	0	0	0	0	0	0	0	0	0	0	0	0	0	0	0	0	0	0	0	0	0	0	0	0	0	0	0	0	0	0	0	0	0	0	0	0	0	0	0	0	0	0	0	0	0
103	heart_4mm_boundary	1	0	0	0	0	0	0	0	0	0	0	0	0	0	0	1473.43	0	0	1482.01	0	0	0	0	0	0	1502.04	0	0	0	0	0	0	0	0	0	0	0	1536.37	0	0	0	0	0	0	0	0	0	0
103	heart_4mm_boundary_5_10	1	0	0	0	0	0	0	0	0	0	0	0	0	0	0	0	0	0	0	0	0	0	0	0	0	0	0	0	0	0	0	0	0	0	0	0	0	0	0	0	0	0	0	0	0	0	0	0
103	heart_4mm_boundary_10_20	1	0	0	0	0	0	0	0	0	0	0	0	0	0	0	0	0	0	0	0	0	0	0	0	0	0	0	0	0	0	0	0	0	0	0	0	0	0	0	0	0	0	0	0	0	0	0	0
103	heart_4mm_boundary_20_1000	1	0	0	0	0	0	0	0	0	0	0	0	0	0	0	0	0	0	0	0	0	0	0	0	0	0	0	0	0	0	0	0	0	0	0	0	0	0	0	0	0	0	0	0	0	0	0	0
104	heart_4mm_boundary_1_5	0	0	0	0	0	0	0	0	0	0	0	0	0	0	0	0	0	0	0	0	0	0	0	0	0	0	0	0	0	0	0	0	0	0	0	0	0	0	0	0	0	0	0	0	0	0	0	0
104	heart_4mm_boundary_0_1	0	0	0	0	0	0	0	0	0	0	0	0	0	0	980.38	0	0	986.1	0	0	0	0	0	0	0	0	1003.27	0	0	1008.99	0	0	0	0	0	0	0	0	0	0	1029.97	0	0	0	0	0	1041.41	0
104	heart_4mm_boundary	0	0	0	0	0	0	0	0	0	0	0	0	0	0	980.38	0	0	986.1	0	0	0	0	0	0	0	0	1003.27	0	0	1008.99	0	0	0	0	0	0	0	0	0	0	1029.97	0	0	0	0	0	1041.41	0
104	heart_4mm_boundary_5_10	0	0	0	0	0	0	0	0	0	0	0	0	0	0	0	0	0	0	0	0	0	0	0	0	0	0	0	0	0	0	0	0	0	0	0	0	0	0	0	0	0	0	0	0	0	0	0	0
104	heart_4mm_boundary_10_20	0	0	0	0	0	0	0	0	0	0	0	0	0	0	0	0	0	0	0	0	0	0	0	0	0	0	0	0	0	0	0	0	0	0	0	0	0	0	0	0	0	0	0	0	0	0	0	0
104	heart_4mm_boundary_20_1000	0	0	0	0	0	0	0	0	0	0	0	0	0	0	0	0	0	0	0	0	0	0	0	0	0	0	0	0	0	0	0	0	0	0	0	0	0	0	0	0	0	0	0	0	0	0	0	0
104	heart_4mm_boundary_1_5	1	0	0	0	0	0	0	0	0	0	0	0	0	0	0	0	0	0	0	0	0	0	0	0	0	0	0	0	0	0	0	0	0	0	0	0	0	0	0	0	0	0	0	0	0	0	0	0
104	heart_4mm_boundary_5_10	1	0	0	0	0	0	0	0	0	0	0	0	0	0	0	0	0	0	0	0	0	0	0	0	0	0	0	0	0	0	0	0	0	0	0	0	0	0	0	0	0	0	0	0	0	0	0	0
104	heart_4mm_boundary_0_1	1	0	0	0	0	0	0	0	0	0	0	0	0	0	0	0	0	0	0	0	0	0	0	0	0	0	0	0	0	0	0	0	0	0	0	0	0	0	0	0	0	0	0	0	0	0	0	1043.32
104	heart_4mm_boundary_10_20	1	0	0	0	0	0	0	0	0	0	0	0	0	0	0	0	0	0	0	0	0	0	0	0	0	0	0	0	0	0	0	0	0	0	0	0	0	0	0	0	0	0	0	0	0	0	0	0
104	heart_4mm_boundary	1	0	0	0	0	0	0	0	0	0	0	0	0	0	0	0	0	0	0	0	0	0	0	0	0	0	0	0	0	0	0	0	0	0	0	0	0	0	0	0	0	0	0	0	0	0	0	1043.32
104	heart_4mm_boundary_20_1000	1	0	0	0	0	0	0	0	0	0	0	0	0	0	0	0	0	0	0	0	0	0	0	0	0	0	0	0	0	0	0	0	0	0	0	0	0	0	0	0	0	0	0	0	0	0	0	0
105	heart_4mm_boundary_0_1	0	0	957.49	959.4	4806.52	963.21	0	0	0	0	1945.5	0	976.56	978.47	0	0	984.19	0	0	0	0	993.73	995.64	997.54	999.45	0	2006.53	0	1007.08	0	0	0	0	2033.23	3055.57	0	0	0	0	2056.12	1029.97	0	1033.78	0	1037.6	3118.52	1041.41	1043.32
105	heart_4mm_boundary_1_5	0	0	0	0	0	0	0	0	0	0	0	0	0	0	0	0	0	0	0	0	0	0	0	0	0	0	0	0	0	0	0	0	0	0	0	0	0	0	0	0	0	0	0	0	0	0	0	0
105	heart_4mm_boundary	0	0	957.49	959.4	4806.52	963.21	0	0	0	0	1945.5	0	976.56	978.47	0	0	984.19	0	0	0	0	993.73	995.64	997.54	999.45	0	2006.53	0	1007.08	0	0	0	0	2033.23	3055.57	0	0	0	0	2056.12	1029.97	0	1033.78	0	1037.6	3118.52	1041.41	1043.32
105	heart_4mm_boundary_10_20	0	0	0	0	0	0	0	0	0	0	0	0	0	0	0	0	0	0	0	0	0	0	0	0	0	0	0	0	0	0	0	0	0	0	0	0	0	0	0	0	0	0	0	0	0	0	0	0
105	heart_4mm_boundary_5_10	0	0	0	0	0	0	0	0	0	0	0	0	0	0	0	0	0	0	0	0	0	0	0	0	0	0	0	0	0	0	0	0	0	0	0	0	0	0	0	0	0	0	0	0	0	0	0	0
105	heart_4mm_boundary_20_1000	0	0	0	0	0	0	0	0	0	0	0	0	0	0	0	0	0	0	0	0	0	0	0	0	0	0	0	0	0	0	0	0	0	0	0	0	0	0	0	0	0	0	0	0	0	0	0	0
105	heart_4mm_boundary_0_1	1	955.58	957.49	0	961.3	1926.42	965.12	0	0	0	0	1949.31	0	978.47	980.38	982.28	1968.38	0	988.01	0	991.82	0	1991.27	0	0	2002.72	1003.27	2010.35	0	1008.99	2021.79	1012.8	0	0	1018.52	0	1022.34	1024.25	1026.15	3084.18	0	1031.88	0	1035.69	1037.6	1039.51	1041.41	0
105	heart_4mm_boundary_1_5	1	0	0	0	0	0	0	0	0	0	0	0	0	0	0	0	0	0	0	0	0	0	0	0	0	0	0	0	0	0	0	0	0	0	0	0	0	0	0	0	0	0	0	0	0	0	0	0
105	heart_4mm_boundary	1	955.58	957.49	0	961.3	1926.42	965.12	0	0	0	0	1949.31	0	978.47	980.38	982.28	1968.38	0	988.01	0	991.82	0	1991.27	0	0	2002.72	1003.27	2010.35	0	1008.99	2021.79	1012.8	0	0	1018.52	0	1022.34	1024.25	1026.15	3084.18	0	1031.88	0	1035.69	1037.6	1039.51	1041.41	0
105	heart_4mm_boundary_10_20	1	0	0	0	0	0	0	0	0	0	0	0	0	0	0	0	0	0	0	0	0	0	0	0	0	0	0	0	0	0	0	0	0	0	0	0	0	0	0	0	0	0	0	0	0	0	0	0
105	heart_4mm_boundary_20_1000	1	0	0	0	0	0	0	0	0	0	0	0	0	0	0	0	0	0	0	0	0	0	0	0	0	0	0	0	0	0	0	0	0	0	0	0	0	0	0	0	0	0	0	0	0	0	0	0
105	heart_4mm_boundary_5_10	1	0	0	0	0	0	0	0	0	0	0	0	0	0	0	0	0	0	0	0	0	0	0	0	0	0	0	0	0	0	0	0	0	0	0	0	0	0	0	0	0	0	0	0	0	0	0	0
106	heart_4mm_boundary_0_1	0	0	0	0	961.3	0	0	0	0	0	0	0	0	0	0	0	0	0	0	0	0	0	0	0	999.45	0	0	0	0	0	0	0	0	0	0	0	0	0	0	0	0	0	0	0	0	0	0	0
106	heart_4mm_boundary	0	0	0	0	961.3	963.21	0	0	0	970.84	0	0	0	0	0	0	0	0	0	1979.83	0	0	0	0	999.45	1001.36	0	0	1007.08	0	0	0	0	0	0	1020.43	1022.34	0	0	0	3089.9	1031.88	0	0	2075.2	3118.52	1041.41	0
106	heart_4mm_boundary_1_5	0	0	0	0	0	0	0	0	0	970.84	0	0	0	0	0	0	0	0	0	989.91	0	0	0	0	0	0	0	0	1007.08	0	0	0	0	0	0	0	0	0	0	0	2059.94	1031.88	0	0	1037.6	2079.01	0	0
106	heart_4mm_boundary_5_10	0	0	0	0	0	963.21	0	0	0	0	0	0	0	0	0	0	0	0	0	0	0	0	0	0	0	0	0	0	0	0	0	0	0	0	0	0	0	0	0	0	1029.97	0	0	0	1037.6	1039.51	0	0
106	heart_4mm_boundary_10_20	0	0	0	0	0	0	0	0	0	0	0	0	0	0	0	0	0	0	0	989.91	0	0	0	0	0	1001.36	0	0	0	0	0	0	0	0	0	1020.43	1022.34	0	0	0	0	0	0	0	0	0	1041.41	0
106	heart_4mm_boundary_0_1	1	0	0	0	0	0	0	0	0	0	0	0	0	0	0	0	0	0	0	0	0	0	0	0	0	0	0	0	0	0	0	0	0	0	0	0	0	0	0	0	0	0	0	0	0	0	0	0
106	heart_4mm_boundary_20_1000	0	0	0	0	0	0	0	0	0	0	0	0	0	0	0	0	0	0	0	0	0	0	0	0	0	0	0	0	0	0	0	0	0	0	0	0	0	0	0	0	0	0	0	0	0	0	0	0
106	heart_4mm_boundary_1_5	1	0	0	0	0	0	0	0	0	0	0	0	0	0	0	0	0	0	0	0	0	0	0	0	0	0	0	0	0	0	0	0	0	0	0	0	0	0	0	0	0	0	0	0	0	0	0	0
106	heart_4mm_boundary	1	0	0	0	0	0	0	0	0	0	0	0	0	0	0	0	0	0	988.01	0	0	0	0	0	0	0	0	0	0	0	0	1012.8	0	0	0	0	0	0	0	0	0	0	0	0	0	0	1041.41	0
106	heart_4mm_boundary_5_10	1	0	0	0	0	0	0	0	0	0	0	0	0	0	0	0	0	0	988.01	0	0	0	0	0	0	0	0	0	0	0	0	1012.8	0	0	0	0	0	0	0	0	0	0	0	0	0	0	0	0
106	heart_4mm_boundary_20_1000	1	0	0	0	0	0	0	0	0	0	0	0	0	0	0	0	0	0	0	0	0	0	0	0	0	0	0	0	0	0	0	0	0	0	0	0	0	0	0	0	0	0	0	0	0	0	0	0
106	heart_4mm_boundary_10_20	1	0	0	0	0	0	0	0	0	0	0	0	0	0	0	0	0	0	0	0	0	0	0	0	0	0	0	0	0	0	0	0	0	0	0	0	0	0	0	0	0	0	0	0	0	0	1041.41	0
107	heart_4mm_boundary	0	0	0	0	0	0	0	0	0	1398.01	0	0	0	0	0	0	0	0	0	0	0	1430.97	0	0	0	0	0	0	0	0	0	0	0	0	0	0	0	1474.91	0	1480.41	0	0	0	0	0	0	0	0
107	heart_4mm_boundary_0_1	0	0	0	0	0	0	0	0	0	0	0	0	0	0	0	0	0	0	0	0	0	0	0	0	0	0	0	0	0	0	0	0	0	0	0	0	0	0	0	0	0	0	0	0	0	0	0	0
107	heart_4mm_boundary_1_5	0	0	0	0	0	0	0	0	0	0	0	0	0	0	0	0	0	0	0	0	0	0	0	0	0	0	0	0	0	0	0	0	0	0	0	0	0	0	0	0	0	0	0	0	0	0	0	0
107	heart_4mm_boundary_5_10	0	0	0	0	0	0	0	0	0	0	0	0	0	0	0	0	0	0	0	0	0	0	0	0	0	0	0	0	0	0	0	0	0	0	0	0	0	0	0	1480.41	0	0	0	0	0	0	0	0
107	heart_4mm_boundary_20_1000	0	0	0	0	0	0	0	0	0	0	0	0	0	0	0	0	0	0	0	0	0	1430.97	0	0	0	0	0	0	0	0	0	0	0	0	0	0	0	1474.91	0	0	0	0	0	0	0	0	0	0
107	heart_4mm_boundary_10_20	0	0	0	0	0	0	0	0	0	1398.01	0	0	0	0	0	0	0	0	0	0	0	0	0	0	0	0	0	0	0	0	0	0	0	0	0	0	0	0	0	0	0	0	0	0	0	0	0	0
107	heart_4mm_boundary_0_1	1	0	0	0	0	0	0	0	0	0	0	0	0	0	0	0	0	0	0	0	0	0	0	0	0	0	0	0	0	0	0	0	0	0	0	0	0	0	0	0	0	0	0	0	0	0	0	0
107	heart_4mm_boundary_1_5	1	0	0	0	0	0	0	0	0	0	0	0	0	0	0	0	0	0	0	0	0	0	0	0	0	0	0	0	0	0	0	0	0	0	0	0	0	0	0	0	0	0	0	0	0	0	0	0
107	heart_4mm_boundary	1	0	0	0	0	0	0	0	0	0	0	0	0	0	0	0	0	0	0	0	0	0	0	0	0	0	0	0	0	0	0	0	0	0	0	0	0	0	0	0	0	0	0	0	0	0	0	0
107	heart_4mm_boundary_5_10	1	0	0	0	0	0	0	0	0	0	0	0	0	0	0	0	0	0	0	0	0	0	0	0	0	0	0	0	0	0	0	0	0	0	0	0	0	0	0	0	0	0	0	0	0	0	0	0
107	heart_4mm_boundary_10_20	1	0	0	0	0	0	0	0	0	0	0	0	0	0	0	0	0	0	0	0	0	0	0	0	0	0	0	0	0	0	0	0	0	0	0	0	0	0	0	0	0	0	0	0	0	0	0	0
107	heart_4mm_boundary_20_1000	1	0	0	0	0	0	0	0	0	0	0	0	0	0	0	0	0	0	0	0	0	0	0	0	0	0	0	0	0	0	0	0	0	0	0	0	0	0	0	0	0	0	0	0	0	0	0	0
108	heart_4mm_boundary_1_5	0	0	0	0	0	0	0	0	0	0	0	0	0	0	0	0	0	0	0	0	0	0	0	0	0	0	0	0	0	0	0	0	0	0	0	0	0	0	0	0	0	0	0	0	0	0	0	0
108	heart_4mm_boundary_0_1	0	0	957.49	2878.19	0	963.21	0	967.03	968.93	970.84	1945.5	974.66	0	1956.94	0	0	984.19	0	0	0	0	0	0	997.54	1998.9	0	0	1005.17	0	1008.99	0	1012.8	0	0	2037.05	1020.43	2044.68	1024.25	1026.15	0	1029.97	2063.75	1033.78	0	0	1039.51	0	0
108	heart_4mm_boundary	0	0	957.49	2878.19	0	963.21	0	967.03	968.93	970.84	1945.5	974.66	0	1956.94	0	0	984.19	0	0	0	0	0	0	997.54	1998.9	0	0	1005.17	0	1008.99	0	1012.8	0	0	2037.05	1020.43	2044.68	1024.25	1026.15	0	1029.97	2063.75	1033.78	0	0	1039.51	0	0
108	heart_4mm_boundary_5_10	0	0	0	0	0	0	0	0	0	0	0	0	0	0	0	0	0	0	0	0	0	0	0	0	0	0	0	0	0	0	0	0	0	0	0	0	0	0	0	0	0	0	0	0	0	0	0	0
108	heart_4mm_boundary_20_1000	0	0	0	0	0	0	0	0	0	0	0	0	0	0	0	0	0	0	0	0	0	0	0	0	0	0	0	0	0	0	0	0	0	0	0	0	0	0	0	0	0	0	0	0	0	0	0	0
108	heart_4mm_boundary_10_20	0	0	0	0	0	0	0	0	0	0	0	0	0	0	0	0	0	0	0	0	0	0	0	0	0	0	0	0	0	0	0	0	0	0	0	0	0	0	0	0	0	0	0	0	0	0	0	0
108	heart_4mm_boundary_1_5	1	0	0	0	0	0	0	0	0	0	0	0	0	0	0	0	0	0	0	0	0	0	0	0	0	0	0	0	0	0	0	0	0	0	0	0	0	0	0	0	0	0	0	0	0	0	0	0
108	heart_4mm_boundary_0_1	1	0	0	0	0	0	0	0	0	0	0	0	0	0	0	0	0	0	0	0	0	0	0	0	0	0	0	0	0	0	0	0	0	0	0	0	0	0	0	0	0	0	0	0	0	0	0	0
108	heart_4mm_boundary_5_10	1	0	0	0	0	0	0	0	0	0	0	0	0	0	0	0	0	0	0	0	0	0	0	0	0	0	0	0	0	0	0	0	0	0	0	0	0	0	0	0	0	0	0	0	0	0	0	0
108	heart_4mm_boundary	1	0	0	0	0	0	0	0	0	0	0	0	0	0	0	0	0	0	0	0	0	0	0	0	0	0	0	0	0	0	0	0	0	0	0	0	0	0	0	0	0	0	0	0	0	0	0	0
108	heart_4mm_boundary_10_20	1	0	0	0	0	0	0	0	0	0	0	0	0	0	0	0	0	0	0	0	0	0	0	0	0	0	0	0	0	0	0	0	0	0	0	0	0	0	0	0	0	0	0	0	0	0	0	0
108	heart_4mm_boundary_20_1000	1	0	0	0	0	0	0	0	0	0	0	0	0	0	0	0	0	0	0	0	0	0	0	0	0	0	0	0	0	0	0	0	0	0	0	0	0	0	0	0	0	0	0	0	0	0	0	0
109	heart_4mm_boundary_0_1	0	0	0	0	0	0	0	0	0	0	0	0	0	0	0	0	0	0	0	0	0	0	0	0	0	0	0	0	0	0	0	0	0	0	0	0	0	0	0	0	0	0	0	0	0	0	0	0
109	heart_4mm_boundary_1_5	0	0	0	0	0	0	965.12	0	0	0	0	0	0	0	0	0	0	0	0	0	0	0	0	997.54	0	0	0	0	0	0	0	0	0	0	0	0	0	0	0	0	0	0	0	0	0	1039.51	0	0
109	heart_4mm_boundary_5_10	0	0	0	0	0	0	0	0	0	0	0	0	0	0	0	0	0	0	0	0	0	0	0	0	0	0	0	0	0	0	0	0	0	0	0	0	0	0	0	0	0	0	0	0	0	0	0	0
109	heart_4mm_boundary_10_20	0	0	0	0	0	0	0	0	0	0	0	0	0	0	0	0	0	0	0	0	0	0	0	0	0	0	0	0	0	0	0	0	0	0	0	0	0	0	0	0	0	0	0	0	0	0	0	0
109	heart_4mm_boundary	0	0	0	0	0	0	965.12	0	0	0	0	0	0	0	0	0	0	0	0	0	0	0	0	997.54	0	0	0	0	0	0	0	0	0	0	0	0	0	0	0	0	0	0	0	0	0	1039.51	0	0
109	heart_4mm_boundary_20_1000	0	0	0	0	0	0	0	0	0	0	0	0	0	0	0	0	0	0	0	0	0	0	0	0	0	0	0	0	0	0	0	0	0	0	0	0	0	0	0	0	0	0	0	0	0	0	0	0
109	heart_4mm_boundary	1	0	0	0	0	0	0	0	0	0	0	0	0	0	0	0	0	0	0	0	0	0	0	0	0	0	0	0	0	0	0	0	0	0	0	0	0	0	0	0	0	0	0	0	0	0	0	0
109	heart_4mm_boundary_0_1	1	0	0	0	0	0	0	0	0	0	0	0	0	0	0	0	0	0	0	0	0	0	0	0	0	0	0	0	0	0	0	0	0	0	0	0	0	0	0	0	0	0	0	0	0	0	0	0
109	heart_4mm_boundary_1_5	1	0	0	0	0	0	0	0	0	0	0	0	0	0	0	0	0	0	0	0	0	0	0	0	0	0	0	0	0	0	0	0	0	0	0	0	0	0	0	0	0	0	0	0	0	0	0	0
109	heart_4mm_boundary_5_10	1	0	0	0	0	0	0	0	0	0	0	0	0	0	0	0	0	0	0	0	0	0	0	0	0	0	0	0	0	0	0	0	0	0	0	0	0	0	0	0	0	0	0	0	0	0	0	0
109	heart_4mm_boundary_10_20	1	0	0	0	0	0	0	0	0	0	0	0	0	0	0	0	0	0	0	0	0	0	0	0	0	0	0	0	0	0	0	0	0	0	0	0	0	0	0	0	0	0	0	0	0	0	0	0
109	heart_4mm_boundary_20_1000	1	0	0	0	0	0	0	0	0	0	0	0	0	0	0	0	0	0	0	0	0	0	0	0	0	0	0	0	0	0	0	0	0	0	0	0	0	0	0	0	0	0	0	0	0	0	0	0
110	heart_4mm_boundary_1_5	0	0	0	0	0	0	0	0	0	0	0	0	0	0	0	0	0	0	0	0	0	0	0	0	0	0	0	0	0	0	0	0	0	0	0	0	0	0	0	0	0	0	0	0	0	0	0	0
110	heart_4mm_boundary_0_1	0	0	0	0	0	0	0	967.03	0	0	0	974.66	0	0	0	0	1968.38	0	0	0	0	0	0	1995.09	0	0	1003.27	1005.17	2014.16	0	0	1012.8	0	0	1018.52	1020.43	0	0	0	0	0	1031.88	0	1035.69	1037.6	0	0	0
110	heart_4mm_boundary_5_10	0	0	0	0	0	0	0	0	0	0	0	0	0	0	0	0	0	0	0	0	0	0	0	0	0	0	0	0	0	0	0	0	0	0	0	0	0	0	0	0	0	0	0	0	0	0	0	0
110	heart_4mm_boundary	0	0	0	0	0	0	0	967.03	0	0	0	974.66	0	0	0	0	1968.38	0	0	0	0	0	0	1995.09	0	0	1003.27	1005.17	2014.16	0	0	1012.8	0	0	1018.52	1020.43	0	0	0	0	0	1031.88	0	1035.69	1037.6	0	0	0
110	heart_4mm_boundary_10_20	0	0	0	0	0	0	0	0	0	0	0	0	0	0	0	0	0	0	0	0	0	0	0	0	0	0	0	0	0	0	0	0	0	0	0	0	0	0	0	0	0	0	0	0	0	0	0	0
110	heart_4mm_boundary_20_1000	0	0	0	0	0	0	0	0	0	0	0	0	0	0	0	0	0	0	0	0	0	0	0	0	0	0	0	0	0	0	0	0	0	0	0	0	0	0	0	0	0	0	0	0	0	0	0	0
110	heart_4mm_boundary_0_1	1	0	0	0	0	0	0	0	0	0	0	0	0	0	0	0	0	0	0	0	0	0	0	0	0	0	0	0	0	0	0	0	0	0	0	0	0	0	0	0	0	0	0	0	0	0	0	0
110	heart_4mm_boundary_1_5	1	0	0	0	0	0	0	0	0	0	0	0	0	0	0	0	0	0	0	0	0	0	0	0	0	0	0	0	0	0	0	0	0	0	0	0	0	0	0	0	0	0	0	0	0	0	0	0
110	heart_4mm_boundary	1	0	0	0	0	0	0	0	0	0	0	0	0	0	0	0	0	0	0	0	0	0	0	0	0	0	0	0	0	0	0	0	0	0	0	0	0	0	0	0	0	0	0	0	0	0	0	0
110	heart_4mm_boundary_5_10	1	0	0	0	0	0	0	0	0	0	0	0	0	0	0	0	0	0	0	0	0	0	0	0	0	0	0	0	0	0	0	0	0	0	0	0	0	0	0	0	0	0	0	0	0	0	0	0
110	heart_4mm_boundary_10_20	1	0	0	0	0	0	0	0	0	0	0	0	0	0	0	0	0	0	0	0	0	0	0	0	0	0	0	0	0	0	0	0	0	0	0	0	0	0	0	0	0	0	0	0	0	0	0	0
110	heart_4mm_boundary_20_1000	1	0	0	0	0	0	0	0	0	0	0	0	0	0	0	0	0	0	0	0	0	0	0	0	0	0	0	0	0	0	0	0	0	0	0	0	0	0	0	0	0	0	0	0	0	0	0	0
111	heart_4mm_boundary	0	0	0	0	0	0	0	0	0	0	0	0	0	0	0	0	0	0	0	0	0	0	0	0	0	1001.36	0	1005.17	0	0	0	0	0	0	0	0	1022.34	0	0	1028.06	0	0	0	0	0	0	0	0
111	heart_4mm_boundary_0_1	0	0	0	0	0	0	0	0	0	0	0	0	0	0	0	0	0	0	0	0	0	0	0	0	0	0	0	0	0	0	0	0	0	0	0	0	0	0	0	0	0	0	0	0	0	0	0	0
111	heart_4mm_boundary_1_5	0	0	0	0	0	0	0	0	0	0	0	0	0	0	0	0	0	0	0	0	0	0	0	0	0	1001.36	0	1005.17	0	0	0	0	0	0	0	0	1022.34	0	0	0	0	0	0	0	0	0	0	0
111	heart_4mm_boundary_5_10	0	0	0	0	0	0	0	0	0	0	0	0	0	0	0	0	0	0	0	0	0	0	0	0	0	0	0	0	0	0	0	0	0	0	0	0	0	0	0	1028.06	0	0	0	0	0	0	0	0
111	heart_4mm_boundary_10_20	0	0	0	0	0	0	0	0	0	0	0	0	0	0	0	0	0	0	0	0	0	0	0	0	0	0	0	0	0	0	0	0	0	0	0	0	0	0	0	0	0	0	0	0	0	0	0	0
111	heart_4mm_boundary_20_1000	0	0	0	0	0	0	0	0	0	0	0	0	0	0	0	0	0	0	0	0	0	0	0	0	0	0	0	0	0	0	0	0	0	0	0	0	0	0	0	0	0	0	0	0	0	0	0	0
111	heart_4mm_boundary_0_1	1	0	0	0	0	0	0	0	0	0	0	0	0	0	0	0	0	0	0	0	0	0	0	0	0	0	0	0	0	0	0	0	0	0	0	0	0	0	0	0	0	0	0	0	0	0	0	0
111	heart_4mm_boundary_1_5	1	0	0	0	0	0	0	0	0	0	0	0	0	0	0	0	0	0	0	0	0	0	0	0	0	0	0	0	1007.08	0	0	0	0	0	0	0	0	0	0	0	0	1031.88	0	0	0	0	0	0
111	heart_4mm_boundary	1	0	0	0	0	0	0	0	0	0	0	0	0	0	0	0	0	0	0	0	0	0	0	0	0	0	0	0	1007.08	0	0	0	0	0	0	0	0	0	0	0	0	1031.88	0	0	0	0	0	0
111	heart_4mm_boundary_5_10	1	0	0	0	0	0	0	0	0	0	0	0	0	0	0	0	0	0	0	0	0	0	0	0	0	0	0	0	0	0	0	0	0	0	0	0	0	0	0	0	0	0	0	0	0	0	0	0
111	heart_4mm_boundary_10_20	1	0	0	0	0	0	0	0	0	0	0	0	0	0	0	0	0	0	0	0	0	0	0	0	0	0	0	0	0	0	0	0	0	0	0	0	0	0	0	0	0	0	0	0	0	0	0	0
111	heart_4mm_boundary_20_1000	1	0	0	0	0	0	0	0	0	0	0	0	0	0	0	0	0	0	0	0	0	0	0	0	0	0	0	0	0	0	0	0	0	0	0	0	0	0	0	0	0	0	0	0	0	0	0	0
112	heart_4mm_boundary_0_1	0	0	0	0	0	0	0	0	0	0	972.75	0	0	0	0	0	0	0	0	0	0	0	0	0	0	0	0	1005.17	0	0	0	0	0	0	0	0	0	0	0	0	0	0	0	0	0	0	0	0
112	heart_4mm_boundary	0	955.58	0	0	0	963.21	0	0	0	970.84	2918.24	974.66	976.56	978.47	0	0	0	986.1	988.01	0	0	0	995.64	997.54	999.45	1001.36	3009.8	1005.17	0	0	5054.47	1012.8	0	3049.85	0	0	1022.34	2048.49	0	0	1029.97	0	1033.78	1035.69	0	3118.52	2082.82	1043.32
112	heart_4mm_boundary_1_5	0	955.58	0	0	0	0	0	0	0	0	0	0	976.56	978.47	0	0	0	0	0	0	0	0	0	0	0	0	1003.27	0	0	0	3032.68	1012.8	0	0	0	0	0	1024.25	0	0	0	0	0	1035.69	0	2079.01	0	1043.32
112	heart_4mm_boundary_5_10	0	0	0	0	0	963.21	0	0	0	970.84	1945.5	974.66	0	0	0	0	0	986.1	988.01	0	0	0	995.64	997.54	999.45	1001.36	2006.53	0	0	0	2021.79	0	0	3049.85	0	0	0	1024.25	0	0	1029.97	0	1033.78	0	0	1039.51	2082.82	0
112	heart_4mm_boundary_10_20	0	0	0	0	0	0	0	0	0	0	0	0	0	0	0	0	0	0	0	0	0	0	0	0	0	0	0	0	0	0	0	0	0	0	0	0	0	0	0	0	0	0	0	0	0	0	0	0
112	heart_4mm_boundary_20_1000	0	0	0	0	0	0	0	0	0	0	0	0	0	0	0	0	0	0	0	0	0	0	0	0	0	0	0	0	0	0	0	0	0	0	0	0	1022.34	0	0	0	0	0	0	0	0	0	0	0
112	heart_4mm_boundary	1	0	0	0	0	0	0	0	0	0	0	0	0	0	0	0	0	0	0	0	0	0	0	0	0	0	0	0	1007.08	0	0	0	0	0	0	0	0	0	0	0	0	1031.88	0	0	0	0	0	0
112	heart_4mm_boundary_0_1	1	0	0	0	0	0	0	0	0	0	0	0	0	0	0	0	0	0	0	0	0	0	0	0	0	0	0	0	0	0	0	0	0	0	0	0	0	0	0	0	0	0	0	0	0	0	0	0
112	heart_4mm_boundary_1_5	1	0	0	0	0	0	0	0	0	0	0	0	0	0	0	0	0	0	0	0	0	0	0	0	0	0	0	0	0	0	0	0	0	0	0	0	0	0	0	0	0	0	0	0	0	0	0	0
112	heart_4mm_boundary_5_10	1	0	0	0	0	0	0	0	0	0	0	0	0	0	0	0	0	0	0	0	0	0	0	0	0	0	0	0	1007.08	0	0	0	0	0	0	0	0	0	0	0	0	0	0	0	0	0	0	0
112	heart_4mm_boundary_10_20	1	0	0	0	0	0	0	0	0	0	0	0	0	0	0	0	0	0	0	0	0	0	0	0	0	0	0	0	0	0	0	0	0	0	0	0	0	0	0	0	0	1031.88	0	0	0	0	0	0
112	heart_4mm_boundary_20_1000	1	0	0	0	0	0	0	0	0	0	0	0	0	0	0	0	0	0	0	0	0	0	0	0	0	0	0	0	0	0	0	0	0	0	0	0	0	0	0	0	0	0	0	0	0	0	0	0
113	heart_4mm_boundary_1_5	0	0	0	0	0	0	0	0	0	0	0	0	0	0	0	0	0	0	0	0	0	0	0	0	0	0	0	0	0	0	0	0	0	0	0	0	0	0	0	0	0	0	0	0	0	0	0	0
113	heart_4mm_boundary_0_1	0	0	0	0	0	0	0	0	0	0	0	0	0	0	0	0	0	0	0	0	0	0	0	0	0	0	0	0	0	0	0	0	0	0	0	0	0	0	0	0	0	0	0	0	0	0	0	0
113	heart_4mm_boundary_5_10	0	0	0	0	0	0	0	0	0	0	0	0	0	0	0	0	0	0	0	0	0	0	0	0	0	0	0	0	0	0	0	0	0	0	0	0	0	0	0	0	0	0	0	0	0	0	0	0
113	heart_4mm_boundary_10_20	0	0	0	0	0	0	0	0	0	0	0	0	0	0	0	0	0	0	0	0	0	0	0	0	0	0	0	0	0	0	0	0	0	0	0	0	0	0	0	0	0	0	0	0	0	0	0	0
113	heart_4mm_boundary	0	0	0	0	0	0	0	0	0	0	0	0	0	0	0	0	0	0	0	0	0	0	0	0	0	0	0	0	0	0	0	0	0	0	0	0	0	0	0	0	0	0	0	0	0	0	0	0
113	heart_4mm_boundary_20_1000	0	0	0	0	0	0	0	0	0	0	0	0	0	0	0	0	0	0	0	0	0	0	0	0	0	0	0	0	0	0	0	0	0	0	0	0	0	0	0	0	0	0	0	0	0	0	0	0
113	heart_4mm_boundary_1_5	1	0	0	0	0	0	0	0	0	0	0	0	0	0	0	0	0	0	0	0	0	0	0	0	0	0	0	0	0	0	0	0	0	0	0	0	0	0	0	0	0	0	0	0	0	0	0	0
113	heart_4mm_boundary_0_1	1	0	0	0	0	1887.89	0	0	0	0	0	0	0	0	0	0	0	0	0	0	0	0	0	0	0	0	0	0	1973.88	0	0	0	0	0	0	0	0	0	0	0	0	0	0	0	0	0	0	0
113	heart_4mm_boundary_10_20	1	0	0	0	0	0	0	0	0	0	0	0	0	0	0	0	0	0	0	0	0	0	0	0	0	0	0	0	0	0	0	0	0	0	0	0	0	0	0	0	0	0	0	0	0	0	0	0
113	heart_4mm_boundary_5_10	1	0	0	0	0	0	0	0	0	0	0	0	0	0	0	0	0	0	0	0	0	0	0	0	0	0	0	0	0	0	0	0	0	0	0	0	0	0	0	0	0	0	0	0	0	0	0	0
113	heart_4mm_boundary	1	0	0	0	0	1887.89	0	0	0	0	0	0	0	0	0	0	0	0	0	0	0	0	0	0	0	0	0	0	1973.88	0	0	0	0	0	0	0	0	0	0	0	0	0	0	0	0	0	0	0
113	heart_4mm_boundary_20_1000	1	0	0	0	0	0	0	0	0	0	0	0	0	0	0	0	0	0	0	0	0	0	0	0	0	0	0	0	0	0	0	0	0	0	0	0	0	0	0	0	0	0	0	0	0	0	0	0
114	heart_4mm_boundary	0	2866.74	0	959.4	0	963.21	0	967.03	968.93	0	0	974.66	0	0	980.38	982.28	0	0	988.01	0	991.82	0	1991.27	1995.09	0	0	0	2010.35	1007.08	2017.97	2021.79	1012.8	2029.42	0	1018.52	0	5111.69	0	1026.15	0	1029.97	0	1033.78	1035.69	1037.6	2079.01	2082.82	0
114	heart_4mm_boundary_0_1	0	1911.16	0	959.4	0	963.21	0	967.03	968.93	0	0	974.66	0	0	980.38	982.28	0	0	988.01	0	991.82	0	1991.27	997.54	0	0	0	2010.35	1007.08	2017.97	2021.79	1012.8	2029.42	0	1018.52	0	5111.69	0	1026.15	0	1029.97	0	1033.78	1035.69	1037.6	2079.01	1041.41	0
114	heart_4mm_boundary_1_5	0	955.58	0	0	0	0	0	0	0	0	0	0	0	0	0	0	0	0	0	0	0	0	0	997.54	0	0	0	0	0	0	0	0	0	0	0	0	0	0	0	0	0	0	0	0	0	0	1041.41	0
114	heart_4mm_boundary_5_10	0	0	0	0	0	0	0	0	0	0	0	0	0	0	0	0	0	0	0	0	0	0	0	0	0	0	0	0	0	0	0	0	0	0	0	0	0	0	0	0	0	0	0	0	0	0	0	0
114	heart_4mm_boundary_10_20	0	0	0	0	0	0	0	0	0	0	0	0	0	0	0	0	0	0	0	0	0	0	0	0	0	0	0	0	0	0	0	0	0	0	0	0	0	0	0	0	0	0	0	0	0	0	0	0
114	heart_4mm_boundary_20_1000	0	0	0	0	0	0	0	0	0	0	0	0	0	0	0	0	0	0	0	0	0	0	0	0	0	0	0	0	0	0	0	0	0	0	0	0	0	0	0	0	0	0	0	0	0	0	0	0
114	heart_4mm_boundary_0_1	1	0	0	0	0	0	0	0	0	0	0	0	0	0	0	0	0	0	0	0	0	0	0	0	0	0	0	0	0	0	0	0	0	0	0	0	0	0	0	0	0	0	0	0	0	0	0	0
114	heart_4mm_boundary_1_5	1	0	0	0	0	0	0	0	0	0	0	0	0	0	0	0	0	0	0	0	0	0	0	0	0	0	0	0	0	0	0	0	0	0	0	0	0	0	0	0	0	0	0	0	0	0	0	0
114	heart_4mm_boundary_5_10	1	0	0	0	0	0	0	0	0	0	0	0	0	0	0	0	0	0	0	0	0	0	0	0	0	0	0	0	0	0	0	0	0	0	0	0	0	0	0	0	0	0	0	0	0	0	0	0
114	heart_4mm_boundary	1	0	0	0	0	0	0	0	0	0	0	0	0	0	0	0	0	0	0	0	0	0	0	0	0	0	0	0	0	0	0	0	0	0	0	0	0	0	0	0	0	0	0	0	0	0	0	0
114	heart_4mm_boundary_10_20	1	0	0	0	0	0	0	0	0	0	0	0	0	0	0	0	0	0	0	0	0	0	0	0	0	0	0	0	0	0	0	0	0	0	0	0	0	0	0	0	0	0	0	0	0	0	0	0
114	heart_4mm_boundary_20_1000	1	0	0	0	0	0	0	0	0	0	0	0	0	0	0	0	0	0	0	0	0	0	0	0	0	0	0	0	0	0	0	0	0	0	0	0	0	0	0	0	0	0	0	0	0	0	0	0
115	heart_4mm_boundary_0_1	0	0	0	0	0	0	0	0	0	0	0	0	0	0	0	0	0	0	0	0	0	0	0	0	0	0	0	0	0	0	0	0	0	0	0	0	0	0	0	0	0	0	0	0	0	0	0	0
115	heart_4mm_boundary	0	1911.16	957.49	0	0	963.21	965.12	0	968.93	0	0	974.66	0	978.47	0	0	984.19	0	1976.01	0	1983.64	0	0	997.54	0	3004.07	0	1005.17	0	0	1010.89	5064.01	0	1016.62	1018.52	1020.43	0	1024.25	3078.46	0	2059.94	0	1033.78	0	2075.2	3118.52	1041.41	0
115	heart_4mm_boundary_1_5	0	0	0	0	0	0	0	0	0	0	0	0	0	0	0	0	0	0	0	0	0	0	0	0	0	1001.36	0	0	0	0	0	0	0	0	0	0	0	0	0	0	0	0	0	0	0	1039.51	0	0
115	heart_4mm_boundary_5_10	0	955.58	0	0	0	0	0	0	0	0	0	0	0	0	0	0	0	0	0	0	0	0	0	0	0	0	0	0	0	0	0	0	0	0	0	0	0	0	0	0	1029.97	0	0	0	1037.6	1039.51	1041.41	0
115	heart_4mm_boundary_0_1	1	0	0	0	0	0	0	0	0	0	0	0	0	0	0	0	0	0	0	0	0	0	0	0	0	0	0	0	0	0	0	0	0	0	0	0	0	0	0	0	0	0	0	0	0	0	0	0
115	heart_4mm_boundary_10_20	0	0	957.49	0	0	0	965.12	0	0	0	0	0	0	0	0	0	984.19	0	0	0	0	0	0	0	0	0	0	0	0	0	0	1012.8	0	1016.62	1018.52	0	0	0	1026.15	0	0	0	0	0	0	1039.51	0	0
115	heart_4mm_boundary_20_1000	0	955.58	0	0	0	963.21	0	0	968.93	0	0	974.66	0	978.47	0	0	0	0	1976.01	0	1983.64	0	0	997.54	0	2002.72	0	1005.17	0	0	1010.89	4051.21	0	0	0	1020.43	0	1024.25	2052.31	0	1029.97	0	1033.78	0	1037.6	0	0	0
115	heart_4mm_boundary_1_5	1	0	0	0	0	0	0	0	0	0	0	0	0	0	0	0	0	0	0	0	0	0	0	0	0	0	0	0	0	0	0	0	0	0	0	0	0	0	0	0	0	0	0	0	0	0	0	0
115	heart_4mm_boundary	1	0	0	0	0	0	0	0	0	0	0	0	0	0	0	0	0	0	0	0	0	0	0	0	0	0	0	0	0	0	0	0	0	1016.62	0	0	0	0	0	0	0	0	0	0	0	0	0	0
115	heart_4mm_boundary_5_10	1	0	0	0	0	0	0	0	0	0	0	0	0	0	0	0	0	0	0	0	0	0	0	0	0	0	0	0	0	0	0	0	0	1016.62	0	0	0	0	0	0	0	0	0	0	0	0	0	0
115	heart_4mm_boundary_20_1000	1	0	0	0	0	0	0	0	0	0	0	0	0	0	0	0	0	0	0	0	0	0	0	0	0	0	0	0	0	0	0	0	0	0	0	0	0	0	0	0	0	0	0	0	0	0	0	0
115	heart_4mm_boundary_10_20	1	0	0	0	0	0	0	0	0	0	0	0	0	0	0	0	0	0	0	0	0	0	0	0	0	0	0	0	0	0	0	0	0	0	0	0	0	0	0	0	0	0	0	0	0	0	0	0
116	heart_4mm_boundary_0_1	0	0	0	0	0	0	0	0	0	0	0	0	0	0	0	0	0	0	0	0	0	0	0	0	0	0	0	0	0	0	0	0	0	0	0	0	0	0	0	0	0	0	0	0	0	0	0	0
116	heart_4mm_boundary	0	0	957.49	0	0	0	0	0	0	0	0	0	0	0	980.38	982.28	0	0	0	0	0	0	0	0	0	0	0	1005.17	0	0	0	0	0	0	0	0	0	0	0	1028.06	1029.97	0	0	0	1037.6	0	0	0
116	heart_4mm_boundary_1_5	0	0	957.49	0	0	0	0	0	0	0	0	0	0	0	980.38	982.28	0	0	0	0	0	0	0	0	0	0	0	1005.17	0	0	0	0	0	0	0	0	0	0	0	1028.06	1029.97	0	0	0	1037.6	0	0	0
116	heart_4mm_boundary_20_1000	0	0	0	0	0	0	0	0	0	0	0	0	0	0	0	0	0	0	0	0	0	0	0	0	0	0	0	0	0	0	0	0	0	0	0	0	0	0	0	0	0	0	0	0	0	0	0	0
116	heart_4mm_boundary_5_10	0	0	0	0	0	0	0	0	0	0	0	0	0	0	0	0	0	0	0	0	0	0	0	0	0	0	0	0	0	0	0	0	0	0	0	0	0	0	0	0	0	0	0	0	0	0	0	0
116	heart_4mm_boundary_0_1	1	0	0	0	0	0	0	0	0	0	0	0	0	0	0	0	0	0	0	0	0	0	0	0	0	0	0	0	0	0	0	0	0	0	0	0	0	0	0	0	0	0	0	0	0	0	0	0
116	heart_4mm_boundary_10_20	0	0	0	0	0	0	0	0	0	0	0	0	0	0	0	0	0	0	0	0	0	0	0	0	0	0	0	0	0	0	0	0	0	0	0	0	0	0	0	0	0	0	0	0	0	0	0	0
116	heart_4mm_boundary_1_5	1	0	0	0	0	0	0	0	0	0	0	0	0	0	0	0	0	0	0	0	0	0	0	0	0	0	0	0	0	1008.99	0	0	0	0	0	0	0	0	0	0	0	0	0	0	0	0	0	0
116	heart_4mm_boundary	1	0	0	0	0	0	0	0	0	0	0	0	0	0	0	0	0	0	0	0	0	0	0	0	0	0	0	0	0	1008.99	0	0	0	0	0	0	0	0	0	0	0	0	0	0	0	0	0	0
116	heart_4mm_boundary_20_1000	1	0	0	0	0	0	0	0	0	0	0	0	0	0	0	0	0	0	0	0	0	0	0	0	0	0	0	0	0	0	0	0	0	0	0	0	0	0	0	0	0	0	0	0	0	0	0	0
116	heart_4mm_boundary_5_10	1	0	0	0	0	0	0	0	0	0	0	0	0	0	0	0	0	0	0	0	0	0	0	0	0	0	0	0	0	0	0	0	0	0	0	0	0	0	0	0	0	0	0	0	0	0	0	0
116	heart_4mm_boundary_10_20	1	0	0	0	0	0	0	0	0	0	0	0	0	0	0	0	0	0	0	0	0	0	0	0	0	0	0	0	0	0	0	0	0	0	0	0	0	0	0	0	0	0	0	0	0	0	0	0
117	heart_4mm_boundary_0_1	0	0	0	0	0	0	965.12	0	0	0	0	0	976.56	0	0	0	0	0	0	989.91	991.82	0	995.64	0	999.45	1001.36	0	0	0	1008.99	1010.89	0	1014.71	0	0	0	2044.68	0	1026.15	0	0	0	1033.78	0	0	0	1041.41	0
117	heart_4mm_boundary	0	955.58	0	959.4	1922.61	0	1930.24	967.03	0	970.84	0	974.66	976.56	2935.41	0	0	984.19	0	0	989.91	1983.64	0	1991.27	0	999.45	2002.72	0	2010.35	0	2017.97	3032.68	1012.8	1014.71	0	0	0	3067.02	0	1026.15	0	0	0	1033.78	2071.38	0	0	1041.41	0
117	heart_4mm_boundary_1_5	0	955.58	0	959.4	0	0	0	0	0	970.84	0	0	0	978.47	0	0	984.19	0	0	0	0	0	0	0	0	0	0	1005.17	0	0	0	1012.8	0	0	0	0	1022.34	0	0	0	0	0	0	0	0	0	0	0
117	heart_4mm_boundary_5_10	0	0	0	0	0	0	0	0	0	0	0	974.66	0	0	0	0	0	0	0	0	0	0	0	0	0	1001.36	0	0	0	0	0	0	0	0	0	0	0	0	0	0	0	0	0	0	0	0	0	0
117	heart_4mm_boundary_10_20	0	0	0	0	0	0	965.12	0	0	0	0	0	0	0	0	0	0	0	0	0	0	0	0	0	0	0	0	0	0	0	0	0	0	0	0	0	0	0	0	0	0	0	0	0	0	0	0	0
117	heart_4mm_boundary_20_1000	0	0	0	0	1922.61	0	0	967.03	0	0	0	0	0	1956.94	0	0	0	0	0	0	991.82	0	995.64	0	0	0	0	1005.17	0	1008.99	2021.79	0	0	0	0	0	0	0	0	0	0	0	0	2071.38	0	0	0	0
117	heart_4mm_boundary_0_1	1	0	957.49	0	0	0	0	0	1937.87	970.84	972.75	0	976.56	1956.94	0	982.28	0	986.1	0	0	991.82	993.73	0	0	0	0	0	1005.17	0	0	1010.89	0	0	1016.62	0	0	1022.34	0	0	0	0	0	0	0	0	0	2082.82	0
117	heart_4mm_boundary	1	955.58	957.49	0	0	0	0	0	1937.87	970.84	972.75	0	976.56	1956.94	0	982.28	0	986.1	0	0	991.82	993.73	0	0	0	0	0	1005.17	0	0	1010.89	0	0	1016.62	2037.05	1020.43	1022.34	0	0	0	1029.97	0	0	0	0	1039.51	3124.24	0
117	heart_4mm_boundary_1_5	1	955.58	0	0	0	0	0	0	0	0	0	0	0	0	0	0	0	0	0	0	0	0	0	0	0	0	0	0	0	0	0	0	0	0	1018.52	1020.43	0	0	0	0	0	0	0	0	0	1039.51	0	0
117	heart_4mm_boundary_5_10	1	0	0	0	0	0	0	0	0	0	0	0	0	0	0	0	0	0	0	0	0	0	0	0	0	0	0	0	0	0	0	0	0	0	0	0	0	0	0	0	0	0	0	0	0	0	1041.41	0
117	heart_4mm_boundary_10_20	1	0	0	0	0	0	0	0	0	0	0	0	0	0	0	0	0	0	0	0	0	0	0	0	0	0	0	0	0	0	0	0	0	0	0	0	0	0	0	0	1029.97	0	0	0	0	0	0	0
117	heart_4mm_boundary_20_1000	1	0	0	0	0	0	0	0	0	0	0	0	0	0	0	0	0	0	0	0	0	0	0	0	0	0	0	0	0	0	0	0	0	0	1018.52	0	0	0	0	0	0	0	0	0	0	0	0	0
118	heart_4mm_boundary_0_1	0	0	0	0	0	0	0	0	0	0	0	0	0	0	0	0	0	0	0	0	0	0	0	0	0	0	0	0	0	0	0	0	0	0	0	0	0	0	0	0	0	0	0	0	0	0	0	0
118	heart_4mm_boundary	0	0	957.49	959.4	961.3	0	965.12	0	0	0	0	0	0	1956.94	0	0	0	986.1	0	0	0	0	0	0	0	1001.36	1003.27	0	0	1008.99	1010.89	1012.8	1014.71	1016.62	0	3061.29	0	1024.25	1026.15	0	0	1031.88	2067.57	0	0	0	1041.41	0
118	heart_4mm_boundary_1_5	0	0	0	0	0	0	0	0	0	0	0	0	0	978.47	0	0	0	986.1	0	0	0	0	0	0	0	0	0	0	0	1008.99	1010.89	0	0	0	0	1020.43	0	0	0	0	0	0	0	0	0	0	0	0
118	heart_4mm_boundary_5_10	0	0	957.49	0	0	0	0	0	0	0	0	0	0	978.47	0	0	0	0	0	0	0	0	0	0	0	0	1003.27	0	0	0	0	1012.8	0	1016.62	0	0	0	0	0	0	0	0	0	0	0	0	0	0
118	heart_4mm_boundary_10_20	0	0	0	0	0	0	0	0	0	0	0	0	0	0	0	0	0	0	0	0	0	0	0	0	0	0	0	0	0	0	0	0	0	0	0	0	0	0	0	0	0	0	0	0	0	0	0	0
118	heart_4mm_boundary_20_1000	0	0	0	959.4	961.3	0	965.12	0	0	0	0	0	0	0	0	0	0	0	0	0	0	0	0	0	0	1001.36	0	0	0	0	0	0	1014.71	0	0	2040.86	0	1024.25	1026.15	0	0	1031.88	2067.57	0	0	0	1041.41	0
118	heart_4mm_boundary_0_1	1	0	0	0	0	0	0	0	0	0	0	0	0	0	0	0	0	0	0	0	0	0	0	0	0	0	0	0	0	0	0	0	0	0	0	0	0	0	0	0	0	0	0	0	0	0	0	0
118	heart_4mm_boundary	1	0	0	0	0	0	0	0	0	0	0	0	0	0	0	0	984.19	986.1	0	0	0	0	0	0	0	0	0	0	0	0	0	0	0	0	0	0	0	1024.25	0	0	0	0	0	0	0	0	0	0
118	heart_4mm_boundary_1_5	1	0	0	0	0	0	0	0	0	0	0	0	0	0	0	0	0	986.1	0	0	0	0	0	0	0	0	0	0	0	0	0	0	0	0	0	0	0	0	0	0	0	0	0	0	0	0	0	0
118	heart_4mm_boundary_5_10	1	0	0	0	0	0	0	0	0	0	0	0	0	0	0	0	0	0	0	0	0	0	0	0	0	0	0	0	0	0	0	0	0	0	0	0	0	0	0	0	0	0	0	0	0	0	0	0
118	heart_4mm_boundary_10_20	1	0	0	0	0	0	0	0	0	0	0	0	0	0	0	0	984.19	0	0	0	0	0	0	0	0	0	0	0	0	0	0	0	0	0	0	0	0	1024.25	0	0	0	0	0	0	0	0	0	0
118	heart_4mm_boundary_20_1000	1	0	0	0	0	0	0	0	0	0	0	0	0	0	0	0	0	0	0	0	0	0	0	0	0	0	0	0	0	0	0	0	0	0	0	0	0	0	0	0	0	0	0	0	0	0	0	0
119	heart_4mm_boundary_0_1	0	0	0	0	0	0	0	0	0	0	0	0	0	0	0	0	0	0	0	0	0	0	0	0	0	0	0	0	0	0	0	0	0	0	0	0	0	0	0	0	0	0	0	0	0	0	0	0
119	heart_4mm_boundary_1_5	0	0	0	0	0	0	0	0	0	0	0	0	0	0	0	0	0	0	0	0	0	0	0	0	0	0	0	0	0	0	0	0	0	0	0	0	0	0	0	0	0	0	0	0	0	0	0	0
119	heart_4mm_boundary	0	0	0	959.4	0	0	965.12	0	0	0	0	0	0	0	0	0	0	0	0	989.91	0	993.73	0	0	0	0	0	0	0	0	0	0	0	0	0	0	0	0	0	0	0	0	0	0	0	0	0	0
119	heart_4mm_boundary_5_10	0	0	0	0	0	0	0	0	0	0	0	0	0	0	0	0	0	0	0	0	0	0	0	0	0	0	0	0	0	0	0	0	0	0	0	0	0	0	0	0	0	0	0	0	0	0	0	0
119	heart_4mm_boundary_10_20	0	0	0	959.4	0	0	965.12	0	0	0	0	0	0	0	0	0	0	0	0	989.91	0	993.73	0	0	0	0	0	0	0	0	0	0	0	0	0	0	0	0	0	0	0	0	0	0	0	0	0	0
119	heart_4mm_boundary_0_1	1	0	0	0	0	0	0	0	0	0	0	0	0	0	0	0	0	0	0	0	0	0	0	0	0	0	0	0	0	0	0	0	0	0	0	0	0	0	0	0	0	0	0	0	0	0	0	0
119	heart_4mm_boundary_20_1000	0	0	0	0	0	0	0	0	0	0	0	0	0	0	0	0	0	0	0	0	0	0	0	0	0	0	0	0	0	0	0	0	0	0	0	0	0	0	0	0	0	0	0	0	0	0	0	0
119	heart_4mm_boundary	1	0	0	0	0	0	0	0	0	0	0	0	0	0	0	0	0	0	0	0	0	0	0	0	0	0	0	0	0	0	0	0	0	0	0	0	0	0	0	0	0	0	0	0	0	0	0	0
119	heart_4mm_boundary_1_5	1	0	0	0	0	0	0	0	0	0	0	0	0	0	0	0	0	0	0	0	0	0	0	0	0	0	0	0	0	0	0	0	0	0	0	0	0	0	0	0	0	0	0	0	0	0	0	0
119	heart_4mm_boundary_5_10	1	0	0	0	0	0	0	0	0	0	0	0	0	0	0	0	0	0	0	0	0	0	0	0	0	0	0	0	0	0	0	0	0	0	0	0	0	0	0	0	0	0	0	0	0	0	0	0
119	heart_4mm_boundary_10_20	1	0	0	0	0	0	0	0	0	0	0	0	0	0	0	0	0	0	0	0	0	0	0	0	0	0	0	0	0	0	0	0	0	0	0	0	0	0	0	0	0	0	0	0	0	0	0	0
119	heart_4mm_boundary_20_1000	1	0	0	0	0	0	0	0	0	0	0	0	0	0	0	0	0	0	0	0	0	0	0	0	0	0	0	0	0	0	0	0	0	0	0	0	0	0	0	0	0	0	0	0	0	0	0	0
120	heart_4mm_boundary_0_1	0	0	0	0	0	0	0	0	0	0	0	0	0	0	0	982.28	0	0	0	0	991.82	0	0	0	999.45	0	0	0	0	0	0	0	0	0	0	0	0	0	0	0	0	0	0	1035.69	1037.6	0	0	0
120	heart_4mm_boundary	0	0	0	0	0	0	0	0	0	0	0	0	0	0	0	982.28	0	0	0	0	991.82	0	0	0	999.45	0	0	0	0	0	0	0	0	0	0	0	0	0	0	0	0	0	0	1035.69	1037.6	0	0	0
120	heart_4mm_boundary_1_5	0	0	0	0	0	0	0	0	0	0	0	0	0	0	0	0	0	0	0	0	0	0	0	0	0	0	0	0	0	0	0	0	0	0	0	0	0	0	0	0	0	0	0	0	0	0	0	0
120	heart_4mm_boundary_20_1000	0	0	0	0	0	0	0	0	0	0	0	0	0	0	0	0	0	0	0	0	0	0	0	0	0	0	0	0	0	0	0	0	0	0	0	0	0	0	0	0	0	0	0	0	0	0	0	0
120	heart_4mm_boundary_10_20	0	0	0	0	0	0	0	0	0	0	0	0	0	0	0	0	0	0	0	0	0	0	0	0	0	0	0	0	0	0	0	0	0	0	0	0	0	0	0	0	0	0	0	0	0	0	0	0
120	heart_4mm_boundary_5_10	0	0	0	0	0	0	0	0	0	0	0	0	0	0	0	0	0	0	0	0	0	0	0	0	0	0	0	0	0	0	0	0	0	0	0	0	0	0	0	0	0	0	0	0	0	0	0	0
120	heart_4mm_boundary_0_1	1	0	0	0	0	0	0	0	0	0	0	0	0	0	0	0	0	0	0	989.91	0	0	0	0	0	0	0	0	0	0	0	0	0	0	0	0	0	0	0	0	0	0	0	0	0	0	0	0
120	heart_4mm_boundary_1_5	1	0	0	0	0	0	0	0	0	0	0	0	0	0	0	0	0	0	0	0	0	0	0	0	0	0	0	0	0	0	0	0	0	0	0	0	0	0	0	0	0	0	0	0	0	0	0	0
120	heart_4mm_boundary	1	0	0	0	0	0	0	0	0	0	0	0	0	0	0	0	0	0	0	989.91	0	0	0	0	0	0	0	0	0	0	0	0	0	0	0	0	0	0	0	0	0	0	0	0	0	0	0	0
120	heart_4mm_boundary_5_10	1	0	0	0	0	0	0	0	0	0	0	0	0	0	0	0	0	0	0	0	0	0	0	0	0	0	0	0	0	0	0	0	0	0	0	0	0	0	0	0	0	0	0	0	0	0	0	0
120	heart_4mm_boundary_20_1000	1	0	0	0	0	0	0	0	0	0	0	0	0	0	0	0	0	0	0	0	0	0	0	0	0	0	0	0	0	0	0	0	0	0	0	0	0	0	0	0	0	0	0	0	0	0	0	0
120	heart_4mm_boundary_10_20	1	0	0	0	0	0	0	0	0	0	0	0	0	0	0	0	0	0	0	0	0	0	0	0	0	0	0	0	0	0	0	0	0	0	0	0	0	0	0	0	0	0	0	0	0	0	0	0
121	heart_4mm_boundary_0_1	0	0	0	959.4	0	0	0	0	0	970.84	0	974.66	0	0	0	0	1968.38	0	0	0	0	993.73	0	997.54	0	1001.36	0	0	1007.08	3026.96	0	0	0	1016.62	0	0	0	0	1026.15	0	1029.97	0	0	0	0	0	0	0
121	heart_4mm_boundary_1_5	0	955.58	4787.45	1918.79	0	963.21	1930.24	0	968.93	970.84	1945.5	974.66	976.56	0	980.38	2946.85	0	986.1	1976.01	989.91	991.82	0	1991.27	1995.09	999.45	0	4013.06	0	0	1008.99	2021.79	0	0	0	0	1020.43	0	1024.25	2052.31	2056.12	5149.84	2063.75	2067.57	2071.38	1037.6	2079.01	4165.65	3129.96
121	heart_4mm_boundary	0	1911.16	4787.45	2878.19	0	963.21	1930.24	0	968.93	1941.68	1945.5	1949.31	976.56	0	980.38	2946.85	2952.58	1972.2	1976.01	989.91	991.82	993.73	1991.27	2992.63	999.45	3004.07	5016.33	0	1007.08	4035.95	2021.79	0	0	1016.62	0	1020.43	1022.34	1024.25	3078.46	2056.12	6179.81	3095.63	3101.35	3107.07	1037.6	3118.52	4165.65	3129.96
121	heart_4mm_boundary_5_10	0	955.58	0	0	0	0	0	0	0	0	0	0	0	0	0	0	0	986.1	0	0	0	0	0	0	0	0	1003.27	0	0	0	0	0	0	0	0	0	1022.34	0	0	0	0	0	0	1035.69	0	0	0	0
121	heart_4mm_boundary_10_20	0	0	0	0	0	0	0	0	0	0	0	0	0	0	0	0	0	0	0	0	0	0	0	0	0	2002.72	0	0	0	0	0	0	0	0	0	0	0	0	0	0	0	1031.88	1033.78	0	0	1039.51	0	0
121	heart_4mm_boundary_20_1000	0	0	0	0	0	0	0	0	0	0	0	0	0	0	0	0	984.19	0	0	0	0	0	0	0	0	0	0	0	0	0	0	0	0	0	0	0	0	0	0	0	0	0	0	0	0	0	0	0
121	heart_4mm_boundary_0_1	1	0	0	0	0	0	0	0	0	0	0	0	0	0	0	0	0	0	0	0	0	0	0	0	0	0	0	0	0	0	0	0	0	0	0	0	0	0	0	0	0	0	0	0	0	0	0	0
121	heart_4mm_boundary	1	0	0	0	0	0	0	0	0	0	0	0	0	0	0	0	0	0	0	0	0	0	0	0	0	0	0	0	0	0	0	0	0	0	0	0	0	0	0	0	0	0	0	0	0	0	0	0
121	heart_4mm_boundary_1_5	1	0	0	0	0	0	0	0	0	0	0	0	0	0	0	0	0	0	0	0	0	0	0	0	0	0	0	0	0	0	0	0	0	0	0	0	0	0	0	0	0	0	0	0	0	0	0	0
121	heart_4mm_boundary_5_10	1	0	0	0	0	0	0	0	0	0	0	0	0	0	0	0	0	0	0	0	0	0	0	0	0	0	0	0	0	0	0	0	0	0	0	0	0	0	0	0	0	0	0	0	0	0	0	0
121	heart_4mm_boundary_10_20	1	0	0	0	0	0	0	0	0	0	0	0	0	0	0	0	0	0	0	0	0	0	0	0	0	0	0	0	0	0	0	0	0	0	0	0	0	0	0	0	0	0	0	0	0	0	0	0
121	heart_4mm_boundary_20_1000	1	0	0	0	0	0	0	0	0	0	0	0	0	0	0	0	0	0	0	0	0	0	0	0	0	0	0	0	0	0	0	0	0	0	0	0	0	0	0	0	0	0	0	0	0	0	0	0
122	heart_4mm_boundary	0	0	1914.98	0	0	0	0	967.03	0	0	972.75	974.66	976.56	0	1960.75	0	984.19	0	0	1979.83	0	0	0	0	999.45	1001.36	0	0	0	0	1010.89	0	0	1016.62	1018.52	0	3067.02	0	0	2056.12	1029.97	0	0	0	0	0	1041.41	1043.32
122	heart_4mm_boundary_0_1	0	0	0	0	0	0	0	0	0	0	972.75	0	0	0	0	0	0	0	0	0	0	0	0	0	999.45	0	0	0	0	0	1010.89	0	0	1016.62	1018.52	0	1022.34	0	0	1028.06	0	0	0	0	0	0	0	0
122	heart_4mm_boundary_1_5	0	0	957.49	0	0	0	0	0	0	0	0	974.66	0	0	0	0	984.19	0	0	989.91	0	0	0	0	0	1001.36	0	0	0	0	0	0	0	0	0	0	1022.34	0	0	1028.06	0	0	0	0	0	0	0	0
122	heart_4mm_boundary_20_1000	0	0	0	0	0	0	0	0	0	0	0	0	0	0	0	0	0	0	0	0	0	0	0	0	0	0	0	0	0	0	0	0	0	0	0	0	0	0	0	0	0	0	0	0	0	0	0	0
122	heart_4mm_boundary_5_10	0	0	957.49	0	0	0	0	967.03	0	0	0	0	976.56	0	1960.75	0	0	0	0	989.91	0	0	0	0	0	0	0	0	0	0	0	0	0	0	0	0	1022.34	0	0	0	1029.97	0	0	0	0	0	1041.41	1043.32
122	heart_4mm_boundary_10_20	0	0	0	0	0	0	0	0	0	0	0	0	0	0	0	0	0	0	0	0	0	0	0	0	0	0	0	0	0	0	0	0	0	0	0	0	0	0	0	0	0	0	0	0	0	0	0	0
122	heart_4mm_boundary_0_1	1	0	0	959.4	0	0	965.12	0	0	0	0	0	0	0	980.38	982.28	0	0	0	0	0	0	0	0	0	0	0	0	0	0	0	0	0	0	0	0	0	0	0	0	0	0	0	0	0	0	0	0
122	heart_4mm_boundary	1	955.58	0	959.4	0	0	965.12	0	0	0	0	0	0	978.47	980.38	982.28	0	0	0	0	991.82	0	995.64	1995.09	0	0	3009.8	0	0	1008.99	2021.79	0	0	0	0	0	0	1024.25	0	0	1029.97	0	0	0	0	1039.51	0	0
122	heart_4mm_boundary_1_5	1	955.58	0	0	0	0	0	0	0	0	0	0	0	978.47	0	0	0	0	0	0	991.82	0	995.64	1995.09	0	0	3009.8	0	0	1008.99	2021.79	0	0	0	0	0	0	1024.25	0	0	1029.97	0	0	0	0	1039.51	0	0
122	heart_4mm_boundary_20_1000	1	0	0	0	0	0	0	0	0	0	0	0	0	0	0	0	0	0	0	0	0	0	0	0	0	0	0	0	0	0	0	0	0	0	0	0	0	0	0	0	0	0	0	0	0	0	0	0
122	heart_4mm_boundary_5_10	1	0	0	0	0	0	0	0	0	0	0	0	0	0	0	0	0	0	0	0	0	0	0	0	0	0	0	0	0	0	0	0	0	0	0	0	0	0	0	0	0	0	0	0	0	0	0	0
122	heart_4mm_boundary_10_20	1	0	0	0	0	0	0	0	0	0	0	0	0	0	0	0	0	0	0	0	0	0	0	0	0	0	0	0	0	0	0	0	0	0	0	0	0	0	0	0	0	0	0	0	0	0	0	0
123	heart_4mm_boundary_0_1	0	0	0	0	0	0	0	0	0	0	0	0	0	0	0	0	0	0	0	0	0	0	0	0	0	0	0	0	0	0	0	0	0	0	0	0	0	0	0	0	0	0	0	0	0	0	0	0
123	heart_4mm_boundary	0	0	0	0	0	0	0	0	0	0	0	0	0	0	0	0	1476.29	0	0	0	0	0	0	0	0	1502.04	0	0	0	0	0	1519.2	3044.13	0	0	0	0	0	0	0	1544.95	0	0	0	0	0	0	0
123	heart_4mm_boundary_5_10	0	0	0	0	0	0	0	0	0	0	0	0	0	0	0	0	0	0	0	0	0	0	0	0	0	0	0	0	0	0	0	0	0	0	0	0	0	0	0	0	0	0	0	0	0	0	0	0
123	heart_4mm_boundary_1_5	0	0	0	0	0	0	0	0	0	0	0	0	0	0	0	0	0	0	0	0	0	0	0	0	0	0	0	0	0	0	0	1519.2	0	0	0	0	0	0	0	0	0	0	0	0	0	0	0	0
123	heart_4mm_boundary_10_20	0	0	0	0	0	0	0	0	0	0	0	0	0	0	0	0	0	0	0	0	0	0	0	0	0	0	0	0	0	0	0	0	0	0	0	0	0	0	0	0	0	0	0	0	0	0	0	0
123	heart_4mm_boundary_20_1000	0	0	0	0	0	0	0	0	0	0	0	0	0	0	0	0	1476.29	0	0	0	0	0	0	0	0	1502.04	0	0	0	0	0	0	3044.13	0	0	0	0	0	0	0	1544.95	0	0	0	0	0	0	0
123	heart_4mm_boundary_0_1	1	0	0	0	0	0	0	0	0	0	0	0	0	0	0	0	0	0	0	0	0	0	0	0	0	0	0	0	0	0	0	0	0	0	0	0	0	0	0	0	0	0	0	0	0	0	0	0
123	heart_4mm_boundary	1	0	0	0	0	0	0	0	0	0	0	0	0	0	0	0	0	0	0	0	0	0	0	0	0	0	0	1507.76	0	0	0	0	0	0	0	0	0	0	0	0	0	0	0	0	0	0	0	0
123	heart_4mm_boundary_1_5	1	0	0	0	0	0	0	0	0	0	0	0	0	0	0	0	0	0	0	0	0	0	0	0	0	0	0	0	0	0	0	0	0	0	0	0	0	0	0	0	0	0	0	0	0	0	0	0
123	heart_4mm_boundary_5_10	1	0	0	0	0	0	0	0	0	0	0	0	0	0	0	0	0	0	0	0	0	0	0	0	0	0	0	0	0	0	0	0	0	0	0	0	0	0	0	0	0	0	0	0	0	0	0	0
123	heart_4mm_boundary_10_20	1	0	0	0	0	0	0	0	0	0	0	0	0	0	0	0	0	0	0	0	0	0	0	0	0	0	0	0	0	0	0	0	0	0	0	0	0	0	0	0	0	0	0	0	0	0	0	0
123	heart_4mm_boundary_20_1000	1	0	0	0	0	0	0	0	0	0	0	0	0	0	0	0	0	0	0	0	0	0	0	0	0	0	0	1507.76	0	0	0	0	0	0	0	0	0	0	0	0	0	0	0	0	0	0	0	0
124	heart_4mm_boundary	0	0	957.49	0	0	0	0	0	0	0	0	0	976.56	0	0	982.28	0	0	0	0	991.82	0	0	0	999.45	1001.36	0	0	0	0	0	0	1014.71	0	0	0	0	1024.25	0	0	0	1031.88	1033.78	0	0	0	0	0
124	heart_4mm_boundary_0_1	0	0	0	0	0	0	0	0	0	0	0	0	0	0	0	0	0	0	0	0	0	0	0	0	0	0	0	0	0	0	0	0	0	0	0	0	0	0	0	0	0	0	0	0	0	0	0	0
124	heart_4mm_boundary_1_5	0	0	0	0	0	0	0	0	0	0	0	0	0	0	0	0	0	0	0	0	0	0	0	0	0	0	0	0	0	0	0	0	0	0	0	0	0	0	0	0	0	0	0	0	0	0	0	0
124	heart_4mm_boundary_5_10	0	0	957.49	0	0	0	0	0	0	0	0	0	976.56	0	0	0	0	0	0	0	991.82	0	0	0	999.45	1001.36	0	0	0	0	0	0	1014.71	0	0	0	0	0	0	0	0	1031.88	0	0	0	0	0	0
124	heart_4mm_boundary_20_1000	0	0	0	0	0	0	0	0	0	0	0	0	0	0	0	982.28	0	0	0	0	0	0	0	0	0	0	0	0	0	0	0	0	0	0	0	0	0	1024.25	0	0	0	0	1033.78	0	0	0	0	0
124	heart_4mm_boundary_10_20	0	0	0	0	0	0	0	0	0	0	0	0	0	0	0	0	0	0	0	0	0	0	0	0	0	0	0	0	0	0	0	0	0	0	0	0	0	0	0	0	0	0	0	0	0	0	0	0
124	heart_4mm_boundary_0_1	1	0	0	0	0	0	0	0	0	0	0	0	0	0	0	0	0	0	0	0	0	0	0	0	0	0	0	0	0	0	0	0	0	0	0	0	0	0	0	0	0	0	0	0	0	0	0	0
124	heart_4mm_boundary	1	0	0	0	0	0	0	0	0	0	0	0	0	0	0	0	0	0	988.01	0	0	0	0	0	0	0	0	0	0	0	0	0	1014.71	0	0	0	1022.34	0	0	0	0	0	0	0	0	0	1041.41	0
124	heart_4mm_boundary_1_5	1	0	0	0	0	0	0	0	0	0	0	0	0	0	0	0	0	0	0	0	0	0	0	0	0	0	0	0	0	0	0	0	0	0	0	0	0	0	0	0	0	0	0	0	0	0	0	0
124	heart_4mm_boundary_20_1000	1	0	0	0	0	0	0	0	0	0	0	0	0	0	0	0	0	0	0	0	0	0	0	0	0	0	0	0	0	0	0	0	0	0	0	0	0	0	0	0	0	0	0	0	0	0	0	0
124	heart_4mm_boundary_10_20	1	0	0	0	0	0	0	0	0	0	0	0	0	0	0	0	0	0	0	0	0	0	0	0	0	0	0	0	0	0	0	0	0	0	0	0	0	0	0	0	0	0	0	0	0	0	0	0
124	heart_4mm_boundary_5_10	1	0	0	0	0	0	0	0	0	0	0	0	0	0	0	0	0	0	988.01	0	0	0	0	0	0	0	0	0	0	0	0	0	1014.71	0	0	0	1022.34	0	0	0	0	0	0	0	0	0	1041.41	0
125	heart_4mm_boundary_0_1	0	0	0	0	0	0	0	0	0	0	0	0	0	0	0	0	0	0	0	0	991.82	993.73	0	0	0	0	0	0	0	1008.99	0	0	0	0	0	0	0	0	0	0	0	0	1033.78	0	0	0	0	0
125	heart_4mm_boundary	0	0	0	0	961.3	0	0	0	0	0	0	0	0	0	0	0	0	986.1	0	0	991.82	1987.46	0	997.54	0	0	0	0	0	1008.99	0	0	0	0	0	0	0	0	0	1028.06	0	0	1033.78	0	0	0	0	0
125	heart_4mm_boundary_1_5	0	0	0	0	0	0	0	0	0	0	0	0	0	0	0	0	0	986.1	0	0	0	0	0	0	0	0	0	0	0	0	0	0	0	0	0	0	0	0	0	0	0	0	0	0	0	0	0	0
125	heart_4mm_boundary_5_10	0	0	0	0	0	0	0	0	0	0	0	0	0	0	0	0	0	0	0	0	0	0	0	0	0	0	0	0	0	0	0	0	0	0	0	0	0	0	0	0	0	0	0	0	0	0	0	0
125	heart_4mm_boundary_10_20	0	0	0	0	0	0	0	0	0	0	0	0	0	0	0	0	0	0	0	0	0	0	0	0	0	0	0	0	0	0	0	0	0	0	0	0	0	0	0	0	0	0	0	0	0	0	0	0
125	heart_4mm_boundary_0_1	1	0	0	0	0	0	0	0	0	0	0	0	0	0	0	0	0	0	0	0	0	0	0	0	0	0	0	0	0	0	0	0	0	0	0	0	0	0	0	0	0	0	0	0	0	0	0	0
125	heart_4mm_boundary_20_1000	0	0	0	0	961.3	0	0	0	0	0	0	0	0	0	0	0	0	0	0	0	0	993.73	0	997.54	0	0	0	0	0	0	0	0	0	0	0	0	0	0	0	1028.06	0	0	0	0	0	0	0	0
125	heart_4mm_boundary	1	0	0	0	0	0	0	0	0	0	0	0	0	0	0	0	0	0	0	0	0	0	0	0	0	0	0	0	0	0	0	0	0	0	0	0	0	0	0	0	0	0	0	0	0	0	0	0
125	heart_4mm_boundary_1_5	1	0	0	0	0	0	0	0	0	0	0	0	0	0	0	0	0	0	0	0	0	0	0	0	0	0	0	0	0	0	0	0	0	0	0	0	0	0	0	0	0	0	0	0	0	0	0	0
125	heart_4mm_boundary_10_20	1	0	0	0	0	0	0	0	0	0	0	0	0	0	0	0	0	0	0	0	0	0	0	0	0	0	0	0	0	0	0	0	0	0	0	0	0	0	0	0	0	0	0	0	0	0	0	0
125	heart_4mm_boundary_5_10	1	0	0	0	0	0	0	0	0	0	0	0	0	0	0	0	0	0	0	0	0	0	0	0	0	0	0	0	0	0	0	0	0	0	0	0	0	0	0	0	0	0	0	0	0	0	0	0
125	heart_4mm_boundary_20_1000	1	0	0	0	0	0	0	0	0	0	0	0	0	0	0	0	0	0	0	0	0	0	0	0	0	0	0	0	0	0	0	0	0	0	0	0	0	0	0	0	0	0	0	0	0	0	0	0
126	heart_4mm_boundary_0_1	0	0	0	0	0	0	0	0	0	0	0	0	0	0	0	0	0	0	0	0	0	0	0	0	0	0	0	0	0	0	0	0	0	0	0	0	0	0	0	0	0	0	0	0	0	0	0	0
126	heart_4mm_boundary_1_5	0	0	0	0	0	0	0	0	0	0	0	0	0	0	0	0	0	0	0	0	0	0	0	0	0	0	0	0	0	1008.99	0	0	0	0	0	0	0	0	0	0	0	0	0	0	0	0	0	0
126	heart_4mm_boundary	0	0	0	0	0	0	0	0	0	0	0	0	0	0	0	0	0	0	988.01	0	0	0	0	0	0	0	0	0	0	1008.99	0	0	0	0	0	0	0	1024.25	0	0	0	0	1033.78	0	0	0	0	0
126	heart_4mm_boundary_5_10	0	0	0	0	0	0	0	0	0	0	0	0	0	0	0	0	0	0	988.01	0	0	0	0	0	0	0	0	0	0	0	0	0	0	0	0	0	0	1024.25	0	0	0	0	1033.78	0	0	0	0	0
126	heart_4mm_boundary_10_20	0	0	0	0	0	0	0	0	0	0	0	0	0	0	0	0	0	0	0	0	0	0	0	0	0	0	0	0	0	0	0	0	0	0	0	0	0	0	0	0	0	0	0	0	0	0	0	0
126	heart_4mm_boundary_0_1	1	0	0	0	0	0	0	0	0	0	0	0	0	0	0	0	0	0	0	0	0	0	0	0	0	0	0	0	0	0	0	0	0	0	0	0	0	0	0	0	0	0	0	0	0	0	0	0
126	heart_4mm_boundary_20_1000	0	0	0	0	0	0	0	0	0	0	0	0	0	0	0	0	0	0	0	0	0	0	0	0	0	0	0	0	0	0	0	0	0	0	0	0	0	0	0	0	0	0	0	0	0	0	0	0
126	heart_4mm_boundary_1_5	1	0	0	0	0	0	0	0	0	0	0	0	0	0	0	0	0	0	0	0	0	0	0	0	0	0	0	0	0	0	0	0	0	0	0	0	0	0	0	0	0	0	0	0	0	0	0	0
126	heart_4mm_boundary	1	0	0	0	0	0	0	0	0	0	0	0	0	0	0	0	0	0	0	0	0	0	0	0	0	0	0	0	0	0	0	0	0	0	0	0	0	0	0	0	0	0	0	0	0	0	0	0
126	heart_4mm_boundary_5_10	1	0	0	0	0	0	0	0	0	0	0	0	0	0	0	0	0	0	0	0	0	0	0	0	0	0	0	0	0	0	0	0	0	0	0	0	0	0	0	0	0	0	0	0	0	0	0	0
126	heart_4mm_boundary_10_20	1	0	0	0	0	0	0	0	0	0	0	0	0	0	0	0	0	0	0	0	0	0	0	0	0	0	0	0	0	0	0	0	0	0	0	0	0	0	0	0	0	0	0	0	0	0	0	0
126	heart_4mm_boundary_20_1000	1	0	0	0	0	0	0	0	0	0	0	0	0	0	0	0	0	0	0	0	0	0	0	0	0	0	0	0	0	0	0	0	0	0	0	0	0	0	0	0	0	0	0	0	0	0	0	0
127	heart_4mm_boundary_0_1	0	0	0	0	0	0	0	0	0	0	0	0	0	0	0	0	0	0	0	0	0	0	0	0	0	0	0	0	0	0	0	0	0	0	0	0	0	0	0	0	0	0	0	0	0	0	0	0
127	heart_4mm_boundary	0	1433.37	1436.23	1439.09	2883.91	1444.82	1447.68	1450.54	5813.6	0	0	1461.98	1464.84	2935.41	0	0	1476.29	0	0	0	2975.46	2981.19	0	1496.32	1499.18	4506.11	0	3015.52	0	1513.48	3032.68	3038.41	0	1524.93	4583.36	1530.65	1533.51	1536.37	1539.23	0	1544.95	0	3101.35	4660.61	3112.79	0	1562.12	0
127	heart_4mm_boundary_5_10	0	0	0	0	1441.96	1444.82	0	1450.54	2906.8	0	0	0	0	1467.7	0	0	0	0	0	0	1487.73	0	0	0	1499.18	4506.11	0	1507.76	0	0	3032.68	1519.2	0	0	1527.79	1530.65	1533.51	0	1539.23	0	0	0	0	0	0	0	1562.12	0
127	heart_4mm_boundary_1_5	0	0	0	0	0	0	0	0	0	0	0	0	0	0	0	0	0	0	0	0	0	0	0	0	0	0	0	0	0	0	0	0	0	0	0	0	0	0	0	0	0	0	0	0	0	0	0	0
127	heart_4mm_boundary_10_20	0	0	0	0	0	0	0	0	1453.4	0	0	0	0	0	0	0	0	0	0	0	0	0	0	0	0	0	0	1507.76	0	0	0	0	0	0	0	0	0	0	0	0	0	0	0	0	0	0	0	0
127	heart_4mm_boundary_0_1	1	0	0	0	0	0	0	0	0	0	0	0	0	0	0	0	0	0	0	0	0	0	0	0	0	0	0	0	0	0	0	0	0	0	0	0	0	0	0	0	0	0	0	0	0	0	0	0
127	heart_4mm_boundary_20_1000	0	1433.37	1436.23	1439.09	1441.96	0	1447.68	0	1453.4	0	0	1461.98	1464.84	1467.7	0	0	1476.29	0	0	0	1487.73	2981.19	0	1496.32	0	0	0	0	0	1513.48	0	1519.2	0	1524.93	3055.57	0	0	1536.37	0	0	1544.95	0	3101.35	4660.61	3112.79	0	0	0
127	heart_4mm_boundary	1	0	0	0	0	0	0	0	0	0	0	0	0	0	0	0	0	1479.15	0	0	0	0	0	0	0	0	0	0	0	0	0	0	0	0	0	0	0	0	0	0	1544.95	0	0	0	0	0	1562.12	0
127	heart_4mm_boundary_1_5	1	0	0	0	0	0	0	0	0	0	0	0	0	0	0	0	0	0	0	0	0	0	0	0	0	0	0	0	0	0	0	0	0	0	0	0	0	0	0	0	0	0	0	0	0	0	0	0
127	heart_4mm_boundary_5_10	1	0	0	0	0	0	0	0	0	0	0	0	0	0	0	0	0	0	0	0	0	0	0	0	0	0	0	0	0	0	0	0	0	0	0	0	0	0	0	0	0	0	0	0	0	0	0	0
127	heart_4mm_boundary_10_20	1	0	0	0	0	0	0	0	0	0	0	0	0	0	0	0	0	0	0	0	0	0	0	0	0	0	0	0	0	0	0	0	0	0	0	0	0	0	0	0	0	0	0	0	0	0	0	0
127	heart_4mm_boundary_20_1000	1	0	0	0	0	0	0	0	0	0	0	0	0	0	0	0	0	1479.15	0	0	0	0	0	0	0	0	0	0	0	0	0	0	0	0	0	0	0	0	0	0	1544.95	0	0	0	0	0	1562.12	0
128	heart_4mm_boundary_0_1	0	0	0	0	0	0	0	0	0	0	0	0	0	0	0	0	0	0	0	0	0	0	0	0	0	0	0	0	0	0	0	0	0	0	0	0	0	0	0	0	0	0	0	0	0	0	0	0
128	heart_4mm_boundary	0	0	0	0	0	0	0	0	0	0	0	0	0	0	0	0	0	0	0	0	0	0	0	0	0	0	0	0	0	0	0	0	0	0	0	0	0	0	0	0	0	0	0	0	0	0	0	0
128	heart_4mm_boundary_1_5	0	0	0	0	0	0	0	0	0	0	0	0	0	0	0	0	0	0	0	0	0	0	0	0	0	0	0	0	0	0	0	0	0	0	0	0	0	0	0	0	0	0	0	0	0	0	0	0
128	heart_4mm_boundary_5_10	0	0	0	0	0	0	0	0	0	0	0	0	0	0	0	0	0	0	0	0	0	0	0	0	0	0	0	0	0	0	0	0	0	0	0	0	0	0	0	0	0	0	0	0	0	0	0	0
128	heart_4mm_boundary_10_20	0	0	0	0	0	0	0	0	0	0	0	0	0	0	0	0	0	0	0	0	0	0	0	0	0	0	0	0	0	0	0	0	0	0	0	0	0	0	0	0	0	0	0	0	0	0	0	0
128	heart_4mm_boundary_20_1000	0	0	0	0	0	0	0	0	0	0	0	0	0	0	0	0	0	0	0	0	0	0	0	0	0	0	0	0	0	0	0	0	0	0	0	0	0	0	0	0	0	0	0	0	0	0	0	0
128	heart_4mm_boundary_0_1	1	0	0	0	0	0	0	0	0	0	0	0	0	0	0	0	0	0	0	0	0	0	0	0	0	0	0	0	0	0	0	0	0	0	0	0	0	0	0	0	0	0	0	0	0	0	0	0
128	heart_4mm_boundary_1_5	1	0	0	0	0	0	0	0	0	0	0	0	0	0	0	0	0	0	0	0	0	0	0	0	0	0	0	0	0	0	0	0	0	0	0	0	0	0	0	0	0	0	0	0	0	0	0	0
128	heart_4mm_boundary	1	0	0	0	0	0	0	0	0	0	0	0	0	0	0	0	0	0	0	0	0	0	0	0	0	0	0	0	0	0	0	0	0	0	0	0	0	0	0	0	0	0	0	0	0	0	0	0
128	heart_4mm_boundary_5_10	1	0	0	0	0	0	0	0	0	0	0	0	0	0	0	0	0	0	0	0	0	0	0	0	0	0	0	0	0	0	0	0	0	0	0	0	0	0	0	0	0	0	0	0	0	0	0	0
128	heart_4mm_boundary_20_1000	1	0	0	0	0	0	0	0	0	0	0	0	0	0	0	0	0	0	0	0	0	0	0	0	0	0	0	0	0	0	0	0	0	0	0	0	0	0	0	0	0	0	0	0	0	0	0	0
128	heart_4mm_boundary_10_20	1	0	0	0	0	0	0	0	0	0	0	0	0	0	0	0	0	0	0	0	0	0	0	0	0	0	0	0	0	0	0	0	0	0	0	0	0	0	0	0	0	0	0	0	0	0	0	0
129	heart_4mm_boundary_0_1	0	0	957.49	0	0	0	0	0	0	970.84	0	0	0	0	0	0	984.19	0	0	0	0	0	0	0	0	0	0	0	1007.08	0	1010.89	2025.6	0	0	0	0	0	0	2052.31	0	0	1031.88	0	0	0	0	1041.41	1043.32
129	heart_4mm_boundary_1_5	0	0	0	0	0	0	0	0	0	0	0	0	0	0	0	0	0	0	0	0	0	0	0	0	0	0	0	0	0	0	0	0	0	0	0	0	0	0	0	1028.06	0	0	0	0	0	0	0	0
129	heart_4mm_boundary	0	0	957.49	0	0	0	0	0	0	970.84	0	0	0	0	0	0	984.19	0	0	0	0	0	0	0	0	0	0	0	1007.08	0	1010.89	2025.6	0	0	0	0	0	0	2052.31	1028.06	0	1031.88	0	0	0	0	1041.41	1043.32
129	heart_4mm_boundary_20_1000	0	0	0	0	0	0	0	0	0	0	0	0	0	0	0	0	0	0	0	0	0	0	0	0	0	0	0	0	0	0	0	0	0	0	0	0	0	0	0	0	0	0	0	0	0	0	0	0
129	heart_4mm_boundary_5_10	0	0	0	0	0	0	0	0	0	0	0	0	0	0	0	0	0	0	0	0	0	0	0	0	0	0	0	0	0	0	0	0	0	0	0	0	0	0	0	0	0	0	0	0	0	0	0	0
129	heart_4mm_boundary_10_20	0	0	0	0	0	0	0	0	0	0	0	0	0	0	0	0	0	0	0	0	0	0	0	0	0	0	0	0	0	0	0	0	0	0	0	0	0	0	0	0	0	0	0	0	0	0	0	0
129	heart_4mm_boundary_0_1	1	0	0	0	0	0	0	967.03	0	0	0	0	0	0	0	0	0	0	0	989.91	0	0	995.64	0	0	1001.36	0	0	0	1008.99	0	0	0	1016.62	0	1020.43	0	0	0	0	0	0	0	0	1037.6	0	1041.41	0
129	heart_4mm_boundary	1	0	0	0	0	0	0	967.03	0	0	0	0	0	0	0	0	0	0	0	989.91	0	0	995.64	0	0	1001.36	0	0	0	1008.99	0	0	0	1016.62	0	1020.43	0	0	0	0	0	0	0	0	1037.6	0	1041.41	0
129	heart_4mm_boundary_20_1000	1	0	0	0	0	0	0	0	0	0	0	0	0	0	0	0	0	0	0	0	0	0	0	0	0	0	0	0	0	0	0	0	0	0	0	0	0	0	0	0	0	0	0	0	0	0	0	0
129	heart_4mm_boundary_1_5	1	0	0	0	0	0	0	0	0	0	0	0	0	0	0	0	0	0	0	0	0	0	0	0	0	0	0	0	0	0	0	0	0	0	0	0	0	0	0	0	0	0	0	0	0	0	0	0
129	heart_4mm_boundary_5_10	1	0	0	0	0	0	0	0	0	0	0	0	0	0	0	0	0	0	0	0	0	0	0	0	0	0	0	0	0	0	0	0	0	0	0	0	0	0	0	0	0	0	0	0	0	0	0	0
129	heart_4mm_boundary_10_20	1	0	0	0	0	0	0	0	0	0	0	0	0	0	0	0	0	0	0	0	0	0	0	0	0	0	0	0	0	0	0	0	0	0	0	0	0	0	0	0	0	0	0	0	0	0	0	0
130	heart_4mm_boundary_0_1	0	0	0	0	0	0	0	0	0	0	0	0	0	0	0	0	0	0	0	0	0	0	0	0	0	0	0	0	0	0	0	0	0	0	0	0	0	0	0	0	0	0	0	0	0	0	0	0
130	heart_4mm_boundary	0	0	0	0	0	0	0	0	0	0	0	0	0	0	0	0	0	0	0	0	0	0	0	0	0	0	0	0	0	0	0	0	0	0	0	0	0	0	0	0	0	0	0	0	0	0	0	0
130	heart_4mm_boundary_1_5	0	0	0	0	0	0	0	0	0	0	0	0	0	0	0	0	0	0	0	0	0	0	0	0	0	0	0	0	0	0	0	0	0	0	0	0	0	0	0	0	0	0	0	0	0	0	0	0
130	heart_4mm_boundary_5_10	0	0	0	0	0	0	0	0	0	0	0	0	0	0	0	0	0	0	0	0	0	0	0	0	0	0	0	0	0	0	0	0	0	0	0	0	0	0	0	0	0	0	0	0	0	0	0	0
130	heart_4mm_boundary_10_20	0	0	0	0	0	0	0	0	0	0	0	0	0	0	0	0	0	0	0	0	0	0	0	0	0	0	0	0	0	0	0	0	0	0	0	0	0	0	0	0	0	0	0	0	0	0	0	0
130	heart_4mm_boundary_20_1000	0	0	0	0	0	0	0	0	0	0	0	0	0	0	0	0	0	0	0	0	0	0	0	0	0	0	0	0	0	0	0	0	0	0	0	0	0	0	0	0	0	0	0	0	0	0	0	0
130	heart_4mm_boundary_0_1	1	0	0	0	0	0	0	0	0	0	0	0	0	0	0	0	0	0	0	0	0	0	0	0	0	0	0	0	0	0	0	0	0	0	0	0	0	0	0	0	0	0	0	0	0	0	0	0
130	heart_4mm_boundary	1	0	0	0	0	0	0	0	0	0	0	0	0	0	0	0	0	0	0	0	0	0	0	0	0	0	0	0	0	0	0	0	0	0	0	0	0	0	0	0	0	0	0	0	0	0	0	0
130	heart_4mm_boundary_1_5	1	0	0	0	0	0	0	0	0	0	0	0	0	0	0	0	0	0	0	0	0	0	0	0	0	0	0	0	0	0	0	0	0	0	0	0	0	0	0	0	0	0	0	0	0	0	0	0
130	heart_4mm_boundary_10_20	1	0	0	0	0	0	0	0	0	0	0	0	0	0	0	0	0	0	0	0	0	0	0	0	0	0	0	0	0	0	0	0	0	0	0	0	0	0	0	0	0	0	0	0	0	0	0	0
130	heart_4mm_boundary_5_10	1	0	0	0	0	0	0	0	0	0	0	0	0	0	0	0	0	0	0	0	0	0	0	0	0	0	0	0	0	0	0	0	0	0	0	0	0	0	0	0	0	0	0	0	0	0	0	0
130	heart_4mm_boundary_20_1000	1	0	0	0	0	0	0	0	0	0	0	0	0	0	0	0	0	0	0	0	0	0	0	0	0	0	0	0	0	0	0	0	0	0	0	0	0	0	0	0	0	0	0	0	0	0	0	0
131	heart_4mm_boundary	0	955.58	0	0	0	963.21	965.12	967.03	0	970.84	972.75	0	976.56	0	0	0	984.19	0	0	0	991.82	0	0	0	1998.9	0	0	2010.35	0	1008.99	0	1012.8	1014.71	0	0	0	0	1024.25	1026.15	0	1029.97	0	0	0	1037.6	0	0	1043.32
131	heart_4mm_boundary_0_1	0	0	0	0	0	0	0	0	0	0	0	0	0	0	0	0	0	0	0	0	0	0	0	0	0	0	0	0	0	0	0	0	0	0	0	0	0	0	0	0	0	0	0	0	0	0	0	0
131	heart_4mm_boundary_1_5	0	0	0	0	0	963.21	0	0	0	0	972.75	0	0	0	0	0	0	0	0	0	991.82	0	0	0	999.45	0	0	1005.17	0	1008.99	0	0	0	0	0	0	0	1024.25	1026.15	0	1029.97	0	0	0	0	0	0	0
131	heart_4mm_boundary_0_1	1	0	0	0	0	0	0	0	0	0	0	0	0	0	0	0	0	0	0	0	0	0	0	0	0	0	0	0	0	0	0	0	0	0	0	0	0	0	0	0	0	0	0	0	0	0	0	0
131	heart_4mm_boundary_10_20	0	0	0	0	0	0	0	0	0	970.84	0	0	976.56	0	0	0	0	0	0	0	0	0	0	0	0	0	0	1005.17	0	0	0	1012.8	1014.71	0	0	0	0	0	0	0	0	0	0	0	0	0	0	0
131	heart_4mm_boundary_5_10	0	0	0	0	0	0	965.12	967.03	0	0	0	0	0	0	0	0	984.19	0	0	0	0	0	0	0	0	0	0	0	0	0	0	0	0	0	0	0	0	0	0	0	0	0	0	0	1037.6	0	0	1043.32
131	heart_4mm_boundary_20_1000	0	955.58	0	0	0	0	0	0	0	0	0	0	0	0	0	0	0	0	0	0	0	0	0	0	999.45	0	0	0	0	0	0	0	0	0	0	0	0	0	0	0	0	0	0	0	0	0	0	0
131	heart_4mm_boundary_1_5	1	0	0	0	0	0	0	0	0	0	0	0	0	0	0	0	0	0	0	0	0	0	0	0	0	0	0	0	0	0	0	0	0	0	0	0	0	0	0	0	0	0	0	0	0	0	0	0
131	heart_4mm_boundary	1	0	0	0	0	0	0	0	0	0	0	0	0	0	0	0	0	0	0	0	0	0	0	0	0	0	0	0	0	0	0	0	0	0	0	0	0	0	0	0	0	0	0	0	0	0	0	0
131	heart_4mm_boundary_5_10	1	0	0	0	0	0	0	0	0	0	0	0	0	0	0	0	0	0	0	0	0	0	0	0	0	0	0	0	0	0	0	0	0	0	0	0	0	0	0	0	0	0	0	0	0	0	0	0
131	heart_4mm_boundary_10_20	1	0	0	0	0	0	0	0	0	0	0	0	0	0	0	0	0	0	0	0	0	0	0	0	0	0	0	0	0	0	0	0	0	0	0	0	0	0	0	0	0	0	0	0	0	0	0	0
131	heart_4mm_boundary_20_1000	1	0	0	0	0	0	0	0	0	0	0	0	0	0	0	0	0	0	0	0	0	0	0	0	0	0	0	0	0	0	0	0	0	0	0	0	0	0	0	0	0	0	0	0	0	0	0	0
132	heart_4mm_boundary_0_1	0	0	0	0	0	0	0	0	0	0	0	0	0	0	0	0	0	0	0	0	0	0	0	0	0	0	0	0	0	0	0	0	0	0	0	0	0	0	0	0	0	0	0	0	0	0	0	0
132	heart_4mm_boundary_1_5	0	0	0	0	0	0	0	0	0	0	0	0	0	0	0	0	0	0	0	0	0	0	0	0	0	0	0	0	0	0	0	0	0	0	0	0	0	0	0	0	0	0	0	0	0	0	0	0
132	heart_4mm_boundary	0	955.58	0	0	0	1926.42	965.12	967.03	1937.87	0	0	0	1953.12	0	980.38	982.28	0	0	988.01	989.91	0	993.73	0	0	999.45	0	0	1005.17	0	1008.99	1010.89	1012.8	1014.71	0	0	1020.43	0	2048.49	0	1028.06	1029.97	2063.75	1033.78	0	1037.6	0	0	3129.96
132	heart_4mm_boundary_5_10	0	0	0	0	0	1926.42	965.12	0	1937.87	0	0	0	976.56	0	0	982.28	0	0	988.01	989.91	0	0	0	0	0	0	0	0	0	1008.99	0	1012.8	0	0	0	1020.43	0	2048.49	0	1028.06	1029.97	2063.75	1033.78	0	0	0	0	2086.64
132	heart_4mm_boundary_0_1	1	0	0	0	0	0	0	0	0	0	0	0	0	0	0	0	0	0	0	0	0	0	0	0	0	0	0	0	0	0	0	0	0	0	0	0	0	0	0	0	0	0	0	0	0	0	0	0
132	heart_4mm_boundary_10_20	0	0	0	0	0	0	0	967.03	0	0	0	0	0	0	0	0	0	0	0	0	0	0	0	0	0	0	0	0	0	0	0	0	0	0	0	0	0	0	0	0	0	0	0	0	1037.6	0	0	1043.32
132	heart_4mm_boundary	1	0	0	0	0	0	0	0	0	0	0	0	0	0	0	0	0	0	0	0	0	0	0	0	0	0	0	0	0	0	0	0	0	0	0	0	0	0	0	0	0	0	0	0	0	0	0	0
132	heart_4mm_boundary_20_1000	0	955.58	0	0	0	0	0	0	0	0	0	0	976.56	0	980.38	0	0	0	0	0	0	993.73	0	0	999.45	0	0	1005.17	0	0	1010.89	0	1014.71	0	0	0	0	0	0	0	0	0	0	0	0	0	0	0
132	heart_4mm_boundary_1_5	1	0	0	0	0	0	0	0	0	0	0	0	0	0	0	0	0	0	0	0	0	0	0	0	0	0	0	0	0	0	0	0	0	0	0	0	0	0	0	0	0	0	0	0	0	0	0	0
132	heart_4mm_boundary_10_20	1	0	0	0	0	0	0	0	0	0	0	0	0	0	0	0	0	0	0	0	0	0	0	0	0	0	0	0	0	0	0	0	0	0	0	0	0	0	0	0	0	0	0	0	0	0	0	0
132	heart_4mm_boundary_5_10	1	0	0	0	0	0	0	0	0	0	0	0	0	0	0	0	0	0	0	0	0	0	0	0	0	0	0	0	0	0	0	0	0	0	0	0	0	0	0	0	0	0	0	0	0	0	0	0
132	heart_4mm_boundary_20_1000	1	0	0	0	0	0	0	0	0	0	0	0	0	0	0	0	0	0	0	0	0	0	0	0	0	0	0	0	0	0	0	0	0	0	0	0	0	0	0	0	0	0	0	0	0	0	0	0
133	heart_4mm_boundary_0_1	0	1872.94	0	0	0	0	0	0	1899.11	1902.85	0	0	0	1917.8	0	0	0	0	0	0	0	0	0	0	0	0	1966.4	0	0	0	0	0	1988.83	0	0	0	2003.78	0	0	0	0	0	0	0	0	0	0	0
133	heart_4mm_boundary_1_5	0	0	0	1880.42	0	0	0	0	0	0	0	0	0	0	0	0	0	0	0	0	0	0	0	0	0	0	0	0	1973.88	0	0	0	0	0	0	0	0	0	0	0	0	0	0	0	0	0	2041.17	0
133	heart_4mm_boundary	0	1872.94	0	1880.42	0	0	0	0	1899.11	1902.85	0	0	0	1917.8	0	0	0	0	0	0	0	0	0	0	0	0	1966.4	0	1973.88	0	0	0	1988.83	0	0	0	2003.78	0	0	0	0	0	0	0	0	0	2041.17	0
133	heart_4mm_boundary_5_10	0	0	0	0	0	0	0	0	0	0	0	0	0	0	0	0	0	0	0	0	0	0	0	0	0	0	0	0	0	0	0	0	0	0	0	0	0	0	0	0	0	0	0	0	0	0	0	0
133	heart_4mm_boundary_10_20	0	0	0	0	0	0	0	0	0	0	0	0	0	0	0	0	0	0	0	0	0	0	0	0	0	0	0	0	0	0	0	0	0	0	0	0	0	0	0	0	0	0	0	0	0	0	0	0
133	heart_4mm_boundary_20_1000	0	0	0	0	0	0	0	0	0	0	0	0	0	0	0	0	0	0	0	0	0	0	0	0	0	0	0	0	0	0	0	0	0	0	0	0	0	0	0	0	0	0	0	0	0	0	0	0
133	heart_4mm_boundary_0_1	1	0	0	0	0	0	0	0	0	0	0	0	0	0	0	0	0	0	0	0	0	0	0	0	0	0	0	0	0	0	0	0	0	0	0	0	0	0	0	0	0	0	0	0	0	0	0	0
133	heart_4mm_boundary	1	0	0	0	0	0	0	0	0	0	0	0	0	0	0	0	0	0	0	0	0	0	0	0	0	0	0	0	0	0	0	0	0	0	0	0	0	0	0	0	0	0	0	0	0	0	0	0
133	heart_4mm_boundary_1_5	1	0	0	0	0	0	0	0	0	0	0	0	0	0	0	0	0	0	0	0	0	0	0	0	0	0	0	0	0	0	0	0	0	0	0	0	0	0	0	0	0	0	0	0	0	0	0	0
133	heart_4mm_boundary_5_10	1	0	0	0	0	0	0	0	0	0	0	0	0	0	0	0	0	0	0	0	0	0	0	0	0	0	0	0	0	0	0	0	0	0	0	0	0	0	0	0	0	0	0	0	0	0	0	0
133	heart_4mm_boundary_10_20	1	0	0	0	0	0	0	0	0	0	0	0	0	0	0	0	0	0	0	0	0	0	0	0	0	0	0	0	0	0	0	0	0	0	0	0	0	0	0	0	0	0	0	0	0	0	0	0
133	heart_4mm_boundary_20_1000	1	0	0	0	0	0	0	0	0	0	0	0	0	0	0	0	0	0	0	0	0	0	0	0	0	0	0	0	0	0	0	0	0	0	0	0	0	0	0	0	0	0	0	0	0	0	0	0
134	heart_4mm_boundary_1_5	0	0	0	0	0	0	0	0	0	0	0	0	0	0	0	0	0	0	0	0	0	0	0	0	0	0	0	0	0	0	0	0	0	0	0	0	0	0	0	0	0	0	0	0	0	0	0	0
134	heart_4mm_boundary_0_1	0	0	957.49	0	1922.61	0	0	0	0	0	0	974.66	976.56	978.47	0	0	0	0	0	0	0	0	0	0	0	0	0	0	0	0	0	0	0	1016.62	0	0	0	0	0	0	0	0	1033.78	0	0	0	1041.41	0
134	heart_4mm_boundary_5_10	0	0	0	0	0	0	0	0	0	0	0	0	0	0	0	0	0	0	0	0	0	0	0	0	0	0	0	0	0	0	0	0	0	0	0	0	0	0	0	0	0	0	0	0	0	0	0	0
134	heart_4mm_boundary	0	0	957.49	0	1922.61	0	0	0	0	0	0	974.66	976.56	978.47	0	0	0	0	0	0	0	0	0	0	0	0	0	0	0	0	0	0	0	1016.62	0	0	0	0	0	0	0	0	1033.78	0	0	0	1041.41	0
134	heart_4mm_boundary_10_20	0	0	0	0	0	0	0	0	0	0	0	0	0	0	0	0	0	0	0	0	0	0	0	0	0	0	0	0	0	0	0	0	0	0	0	0	0	0	0	0	0	0	0	0	0	0	0	0
134	heart_4mm_boundary_1_5	1	0	0	0	0	0	0	0	0	0	0	0	0	0	0	0	0	0	0	0	0	0	0	0	0	0	0	0	0	0	0	0	0	0	0	0	0	0	0	0	0	0	0	0	0	0	0	0
134	heart_4mm_boundary_20_1000	0	0	0	0	0	0	0	0	0	0	0	0	0	0	0	0	0	0	0	0	0	0	0	0	0	0	0	0	0	0	0	0	0	0	0	0	0	0	0	0	0	0	0	0	0	0	0	0
134	heart_4mm_boundary_5_10	1	0	0	0	0	0	0	0	0	0	0	0	0	0	0	0	0	0	0	0	0	0	0	0	0	0	0	0	0	0	0	0	0	0	0	0	0	0	0	0	0	0	0	0	0	0	0	0
134	heart_4mm_boundary_0_1	1	0	0	0	0	0	0	0	0	0	0	0	0	0	0	0	0	0	0	0	0	0	0	0	0	0	0	0	0	0	0	0	0	0	0	0	0	0	0	0	0	0	0	0	0	0	0	0
134	heart_4mm_boundary	1	0	0	0	0	0	0	0	0	0	0	0	0	0	0	0	0	0	0	0	0	0	0	0	0	0	0	0	0	0	0	0	0	0	0	0	0	0	0	0	0	0	0	0	0	0	0	0
134	heart_4mm_boundary_10_20	1	0	0	0	0	0	0	0	0	0	0	0	0	0	0	0	0	0	0	0	0	0	0	0	0	0	0	0	0	0	0	0	0	0	0	0	0	0	0	0	0	0	0	0	0	0	0	0
134	heart_4mm_boundary_20_1000	1	0	0	0	0	0	0	0	0	0	0	0	0	0	0	0	0	0	0	0	0	0	0	0	0	0	0	0	0	0	0	0	0	0	0	0	0	0	0	0	0	0	0	0	0	0	0	0
135	heart_4mm_boundary_0_1	0	0	0	0	0	0	0	0	0	0	0	0	0	0	0	0	0	0	0	0	0	0	0	0	0	0	0	0	0	0	0	0	0	0	0	0	0	0	0	0	0	0	0	0	0	0	0	0
135	heart_4mm_boundary	0	0	957.49	0	0	0	0	0	968.93	0	0	0	0	978.47	1960.75	982.28	0	0	0	989.91	0	0	0	0	0	0	0	0	0	0	0	0	0	1016.62	0	2040.86	1022.34	0	0	1028.06	1029.97	0	0	0	0	1039.51	0	0
135	heart_4mm_boundary_1_5	0	0	957.49	0	0	0	0	0	0	0	0	0	0	978.47	980.38	0	0	0	0	0	0	0	0	0	0	0	0	0	0	0	0	0	0	1016.62	0	1020.43	0	0	0	0	0	0	0	0	0	0	0	0
135	heart_4mm_boundary_5_10	0	0	0	0	0	0	0	0	0	0	0	0	0	0	0	0	0	0	0	0	0	0	0	0	0	0	0	0	0	0	0	0	0	0	0	0	0	0	0	0	0	0	0	0	0	0	0	0
135	heart_4mm_boundary_20_1000	0	0	0	0	0	0	0	0	0	0	0	0	0	0	0	0	0	0	0	0	0	0	0	0	0	0	0	0	0	0	0	0	0	0	0	0	1022.34	0	0	1028.06	0	0	0	0	0	0	0	0
135	heart_4mm_boundary_10_20	0	0	0	0	0	0	0	0	968.93	0	0	0	0	0	980.38	982.28	0	0	0	989.91	0	0	0	0	0	0	0	0	0	0	0	0	0	0	0	1020.43	0	0	0	0	1029.97	0	0	0	0	1039.51	0	0
135	heart_4mm_boundary_0_1	1	0	0	0	0	0	0	0	0	0	0	0	0	0	0	0	0	0	0	0	0	0	0	0	0	0	0	0	0	0	0	0	0	0	0	0	0	0	0	0	0	0	0	0	0	0	0	0
135	heart_4mm_boundary	1	0	0	0	0	0	0	0	0	0	0	0	0	0	0	0	0	0	0	0	0	0	0	0	0	0	0	0	0	0	0	0	0	0	0	0	0	0	0	0	0	0	0	0	0	0	0	0
135	heart_4mm_boundary_1_5	1	0	0	0	0	0	0	0	0	0	0	0	0	0	0	0	0	0	0	0	0	0	0	0	0	0	0	0	0	0	0	0	0	0	0	0	0	0	0	0	0	0	0	0	0	0	0	0
135	heart_4mm_boundary_10_20	1	0	0	0	0	0	0	0	0	0	0	0	0	0	0	0	0	0	0	0	0	0	0	0	0	0	0	0	0	0	0	0	0	0	0	0	0	0	0	0	0	0	0	0	0	0	0	0
135	heart_4mm_boundary_5_10	1	0	0	0	0	0	0	0	0	0	0	0	0	0	0	0	0	0	0	0	0	0	0	0	0	0	0	0	0	0	0	0	0	0	0	0	0	0	0	0	0	0	0	0	0	0	0	0
135	heart_4mm_boundary_20_1000	1	0	0	0	0	0	0	0	0	0	0	0	0	0	0	0	0	0	0	0	0	0	0	0	0	0	0	0	0	0	0	0	0	0	0	0	0	0	0	0	0	0	0	0	0	0	0	0
136	heart_4mm_boundary_5_10	0	0	0	0	0	0	0	0	0	0	0	0	0	0	0	0	0	0	0	0	0	0	0	0	0	0	0	0	0	0	0	0	0	0	0	0	0	0	0	0	0	0	0	0	0	0	0	0
136	heart_4mm_boundary_0_1	0	0	0	0	0	0	0	0	0	0	0	0	0	0	0	0	0	0	0	0	0	0	0	0	0	0	0	0	0	0	0	0	0	0	0	0	0	0	0	0	0	0	0	0	0	0	2666.02	0
136	heart_4mm_boundary	0	0	0	0	0	0	0	0	0	0	0	0	0	0	0	0	0	0	0	0	0	0	0	0	0	0	0	0	0	0	0	0	0	0	0	0	0	0	0	0	0	0	0	0	0	0	2666.02	0
136	heart_4mm_boundary_20_1000	0	0	0	0	0	0	0	0	0	0	0	0	0	0	0	0	0	0	0	0	0	0	0	0	0	0	0	0	0	0	0	0	0	0	0	0	0	0	0	0	0	0	0	0	0	0	0	0
136	heart_4mm_boundary_1_5	0	0	0	0	0	0	0	0	0	0	0	0	0	0	0	0	0	0	0	0	0	0	0	0	0	0	0	0	0	0	0	0	0	0	0	0	0	0	0	0	0	0	0	0	0	0	0	0
136	heart_4mm_boundary_10_20	0	0	0	0	0	0	0	0	0	0	0	0	0	0	0	0	0	0	0	0	0	0	0	0	0	0	0	0	0	0	0	0	0	0	0	0	0	0	0	0	0	0	0	0	0	0	0	0
136	heart_4mm_boundary_0_1	1	0	0	0	0	0	0	0	0	0	0	0	0	0	0	0	0	0	0	0	0	0	0	0	0	0	0	0	0	0	0	0	0	0	0	0	0	0	0	0	0	0	0	0	0	0	0	0
136	heart_4mm_boundary_1_5	1	0	0	0	0	0	0	0	0	0	0	0	0	0	0	0	0	0	0	0	0	0	0	0	0	0	0	0	0	0	0	0	0	0	0	0	0	0	0	0	0	0	0	0	0	0	0	0
136	heart_4mm_boundary	1	0	0	0	0	0	0	0	0	0	0	0	0	0	0	0	0	0	0	0	0	0	0	0	0	0	0	0	0	0	0	0	0	0	0	0	0	0	0	0	0	0	0	0	0	0	0	0
136	heart_4mm_boundary_5_10	1	0	0	0	0	0	0	0	0	0	0	0	0	0	0	0	0	0	0	0	0	0	0	0	0	0	0	0	0	0	0	0	0	0	0	0	0	0	0	0	0	0	0	0	0	0	0	0
136	heart_4mm_boundary_20_1000	1	0	0	0	0	0	0	0	0	0	0	0	0	0	0	0	0	0	0	0	0	0	0	0	0	0	0	0	0	0	0	0	0	0	0	0	0	0	0	0	0	0	0	0	0	0	0	0
136	heart_4mm_boundary_10_20	1	0	0	0	0	0	0	0	0	0	0	0	0	0	0	0	0	0	0	0	0	0	0	0	0	0	0	0	0	0	0	0	0	0	0	0	0	0	0	0	0	0	0	0	0	0	0	0
137	heart_4mm_boundary_0_1	0	0	0	0	0	0	0	0	0	0	0	0	0	0	980.38	0	0	0	0	0	0	0	0	0	0	0	0	0	0	0	0	0	0	0	0	1020.43	0	0	0	0	0	0	0	0	0	0	0	0
137	heart_4mm_boundary_1_5	0	0	0	0	0	0	0	0	0	0	0	0	0	0	0	0	0	0	0	0	0	0	0	0	0	0	0	0	0	0	0	0	0	0	0	0	0	0	0	0	0	0	0	0	0	0	0	0
137	heart_4mm_boundary	0	0	0	0	0	0	0	0	0	0	0	0	0	0	980.38	0	0	0	0	0	0	0	0	0	0	0	0	0	0	0	0	0	0	0	0	1020.43	0	0	0	0	0	0	0	0	0	0	0	0
137	heart_4mm_boundary_5_10	0	0	0	0	0	0	0	0	0	0	0	0	0	0	0	0	0	0	0	0	0	0	0	0	0	0	0	0	0	0	0	0	0	0	0	0	0	0	0	0	0	0	0	0	0	0	0	0
137	heart_4mm_boundary_10_20	0	0	0	0	0	0	0	0	0	0	0	0	0	0	0	0	0	0	0	0	0	0	0	0	0	0	0	0	0	0	0	0	0	0	0	0	0	0	0	0	0	0	0	0	0	0	0	0
137	heart_4mm_boundary_20_1000	0	0	0	0	0	0	0	0	0	0	0	0	0	0	0	0	0	0	0	0	0	0	0	0	0	0	0	0	0	0	0	0	0	0	0	0	0	0	0	0	0	0	0	0	0	0	0	0
137	heart_4mm_boundary_0_1	1	0	0	0	0	0	0	0	0	0	0	0	0	0	0	0	0	0	0	0	0	0	0	0	0	0	0	0	0	0	0	0	0	0	0	0	0	0	0	0	0	0	0	0	0	0	0	0
137	heart_4mm_boundary_1_5	1	0	0	0	0	0	0	0	0	0	0	0	0	0	0	0	0	0	0	0	0	0	0	0	0	0	0	0	0	0	0	0	0	0	0	0	0	0	0	0	0	0	0	0	0	0	0	0
137	heart_4mm_boundary	1	0	0	0	0	0	0	0	0	0	0	0	0	0	0	0	0	0	0	0	0	0	0	0	0	0	0	0	0	0	0	0	0	0	0	0	0	0	0	0	0	0	0	0	0	0	0	0
137	heart_4mm_boundary_5_10	1	0	0	0	0	0	0	0	0	0	0	0	0	0	0	0	0	0	0	0	0	0	0	0	0	0	0	0	0	0	0	0	0	0	0	0	0	0	0	0	0	0	0	0	0	0	0	0
137	heart_4mm_boundary_10_20	1	0	0	0	0	0	0	0	0	0	0	0	0	0	0	0	0	0	0	0	0	0	0	0	0	0	0	0	0	0	0	0	0	0	0	0	0	0	0	0	0	0	0	0	0	0	0	0
137	heart_4mm_boundary_20_1000	1	0	0	0	0	0	0	0	0	0	0	0	0	0	0	0	0	0	0	0	0	0	0	0	0	0	0	0	0	0	0	0	0	0	0	0	0	0	0	0	0	0	0	0	0	0	0	0
138	heart_4mm_boundary_0_1	0	1433.37	0	0	1441.96	0	2895.36	1450.54	0	1456.26	0	0	0	1467.7	2941.13	0	1476.29	1479.15	1482.01	1484.87	1487.73	1490.59	0	0	0	0	0	3015.52	1510.62	0	0	0	0	0	0	0	0	3072.74	0	0	0	3095.63	3101.35	1553.54	0	0	0	0
138	heart_4mm_boundary_1_5	0	0	0	0	0	0	0	0	0	0	0	0	0	0	0	0	0	0	0	0	0	0	0	0	0	0	0	0	0	0	0	0	0	0	0	0	0	0	0	0	0	1547.81	0	0	0	0	0	0
138	heart_4mm_boundary_5_10	0	0	0	0	0	0	0	0	0	0	0	0	0	0	0	0	0	0	0	0	0	0	0	0	0	0	0	0	0	0	0	0	0	0	0	0	0	0	0	0	0	0	0	0	0	0	0	0
138	heart_4mm_boundary_10_20	0	0	0	0	0	0	0	0	0	0	0	0	0	0	0	0	0	0	0	0	0	0	0	0	0	0	0	0	0	0	0	0	0	0	0	0	0	0	0	0	0	0	0	0	0	0	0	0
138	heart_4mm_boundary	0	1433.37	0	0	1441.96	0	2895.36	1450.54	0	1456.26	0	0	0	1467.7	2941.13	0	1476.29	1479.15	1482.01	1484.87	1487.73	1490.59	0	0	0	0	0	3015.52	1510.62	0	0	0	0	0	0	0	0	3072.74	0	0	0	4643.44	3101.35	1553.54	0	0	0	0
138	heart_4mm_boundary_0_1	1	0	0	1439.09	0	0	0	0	0	0	1459.12	0	0	0	0	0	0	0	1482.01	0	0	1490.59	0	0	0	0	1504.9	0	0	0	1516.34	0	0	0	1527.79	0	0	0	0	0	0	0	0	0	0	0	0	0
138	heart_4mm_boundary_20_1000	0	0	0	0	0	0	0	0	0	0	0	0	0	0	0	0	0	0	0	0	0	0	0	0	0	0	0	0	0	0	0	0	0	0	0	0	0	0	0	0	0	0	0	0	0	0	0	0
138	heart_4mm_boundary	1	0	0	1439.09	0	0	0	0	0	0	1459.12	0	0	0	0	0	0	0	1482.01	0	0	1490.59	0	0	0	0	1504.9	0	0	0	1516.34	0	0	0	1527.79	0	0	0	0	0	0	0	0	0	0	0	0	0
138	heart_4mm_boundary_1_5	1	0	0	0	0	0	0	0	0	0	0	0	0	0	0	0	0	0	0	0	0	0	0	0	0	0	0	0	0	0	0	0	0	0	0	0	0	0	0	0	0	0	0	0	0	0	0	0
138	heart_4mm_boundary_10_20	1	0	0	0	0	0	0	0	0	0	0	0	0	0	0	0	0	0	0	0	0	0	0	0	0	0	0	0	0	0	0	0	0	0	0	0	0	0	0	0	0	0	0	0	0	0	0	0
138	heart_4mm_boundary_5_10	1	0	0	0	0	0	0	0	0	0	0	0	0	0	0	0	0	0	0	0	0	0	0	0	0	0	0	0	0	0	0	0	0	0	0	0	0	0	0	0	0	0	0	0	0	0	0	0
138	heart_4mm_boundary_20_1000	1	0	0	0	0	0	0	0	0	0	0	0	0	0	0	0	0	0	0	0	0	0	0	0	0	0	0	0	0	0	0	0	0	0	0	0	0	0	0	0	0	0	0	0	0	0	0	0
139	heart_4mm_boundary_0_1	0	0	0	0	961.3	0	965.12	0	0	0	0	0	0	0	0	0	984.19	0	0	0	0	0	0	0	999.45	0	0	0	0	0	1010.89	0	0	0	0	0	0	0	0	0	0	0	0	0	0	0	0	0
139	heart_4mm_boundary	0	0	0	0	1922.61	0	965.12	0	0	0	0	0	0	0	0	0	984.19	0	0	0	0	0	0	0	999.45	0	0	0	0	0	1010.89	0	0	0	0	0	0	0	0	0	0	0	0	0	0	0	0	0
139	heart_4mm_boundary_1_5	0	0	0	0	961.3	0	0	0	0	0	0	0	0	0	0	0	0	0	0	0	0	0	0	0	0	0	0	0	0	0	0	0	0	0	0	0	0	0	0	0	0	0	0	0	0	0	0	0
139	heart_4mm_boundary_5_10	0	0	0	0	0	0	0	0	0	0	0	0	0	0	0	0	0	0	0	0	0	0	0	0	0	0	0	0	0	0	0	0	0	0	0	0	0	0	0	0	0	0	0	0	0	0	0	0
139	heart_4mm_boundary_10_20	0	0	0	0	0	0	0	0	0	0	0	0	0	0	0	0	0	0	0	0	0	0	0	0	0	0	0	0	0	0	0	0	0	0	0	0	0	0	0	0	0	0	0	0	0	0	0	0
139	heart_4mm_boundary_20_1000	0	0	0	0	0	0	0	0	0	0	0	0	0	0	0	0	0	0	0	0	0	0	0	0	0	0	0	0	0	0	0	0	0	0	0	0	0	0	0	0	0	0	0	0	0	0	0	0
139	heart_4mm_boundary_0_1	1	0	0	0	0	0	0	0	0	0	0	0	0	0	0	0	0	0	0	0	0	0	0	0	0	0	0	0	0	0	0	0	0	0	0	0	0	0	0	0	0	0	0	0	0	0	0	0
139	heart_4mm_boundary	1	0	0	0	0	0	0	0	0	0	0	0	0	0	0	0	0	0	0	0	0	0	0	0	0	0	0	0	0	0	0	0	0	0	0	0	0	0	0	0	0	0	0	0	0	0	0	0
139	heart_4mm_boundary_1_5	1	0	0	0	0	0	0	0	0	0	0	0	0	0	0	0	0	0	0	0	0	0	0	0	0	0	0	0	0	0	0	0	0	0	0	0	0	0	0	0	0	0	0	0	0	0	0	0
139	heart_4mm_boundary_5_10	1	0	0	0	0	0	0	0	0	0	0	0	0	0	0	0	0	0	0	0	0	0	0	0	0	0	0	0	0	0	0	0	0	0	0	0	0	0	0	0	0	0	0	0	0	0	0	0
139	heart_4mm_boundary_10_20	1	0	0	0	0	0	0	0	0	0	0	0	0	0	0	0	0	0	0	0	0	0	0	0	0	0	0	0	0	0	0	0	0	0	0	0	0	0	0	0	0	0	0	0	0	0	0	0
139	heart_4mm_boundary_20_1000	1	0	0	0	0	0	0	0	0	0	0	0	0	0	0	0	0	0	0	0	0	0	0	0	0	0	0	0	0	0	0	0	0	0	0	0	0	0	0	0	0	0	0	0	0	0	0	0
140	heart_4mm_boundary_0_1	0	955.58	0	0	0	0	0	0	0	0	0	0	0	0	0	0	984.19	0	0	0	0	0	0	0	0	0	0	0	0	0	0	0	0	0	0	0	0	0	0	0	0	1031.88	1033.78	0	0	0	0	0
140	heart_4mm_boundary_1_5	0	0	0	0	0	0	0	0	0	0	0	0	0	0	0	0	0	0	0	0	0	0	0	0	0	0	0	0	0	0	0	0	0	0	0	1020.43	0	1024.25	0	0	0	0	0	0	0	0	0	0
140	heart_4mm_boundary_5_10	0	0	0	0	0	963.21	0	0	0	0	0	0	0	0	0	0	0	0	0	0	0	0	0	0	0	0	0	0	0	0	0	0	0	0	0	0	0	0	0	1028.06	1029.97	0	0	0	0	0	0	0
140	heart_4mm_boundary	0	955.58	0	0	0	963.21	0	0	0	0	0	0	0	0	0	0	984.19	0	0	0	991.82	0	0	0	0	0	0	0	0	0	0	0	0	0	0	1020.43	0	1024.25	0	1028.06	1029.97	1031.88	1033.78	0	0	0	0	0
140	heart_4mm_boundary_20_1000	0	0	0	0	0	0	0	0	0	0	0	0	0	0	0	0	0	0	0	0	0	0	0	0	0	0	0	0	0	0	0	0	0	0	0	0	0	0	0	0	0	0	0	0	0	0	0	0
140	heart_4mm_boundary_10_20	0	0	0	0	0	0	0	0	0	0	0	0	0	0	0	0	0	0	0	0	991.82	0	0	0	0	0	0	0	0	0	0	0	0	0	0	0	0	0	0	0	0	0	0	0	0	0	0	0
140	heart_4mm_boundary	1	0	0	0	0	0	0	0	0	0	0	0	0	0	0	0	0	0	0	0	0	0	0	0	0	0	0	0	0	0	0	0	0	0	0	0	0	0	0	0	0	0	0	0	0	0	0	0
140	heart_4mm_boundary_0_1	1	0	0	0	0	0	0	0	0	0	0	0	0	0	0	0	0	0	0	0	0	0	0	0	0	0	0	0	0	0	0	0	0	0	0	0	0	0	0	0	0	0	0	0	0	0	0	0
140	heart_4mm_boundary_1_5	1	0	0	0	0	0	0	0	0	0	0	0	0	0	0	0	0	0	0	0	0	0	0	0	0	0	0	0	0	0	0	0	0	0	0	0	0	0	0	0	0	0	0	0	0	0	0	0
140	heart_4mm_boundary_10_20	1	0	0	0	0	0	0	0	0	0	0	0	0	0	0	0	0	0	0	0	0	0	0	0	0	0	0	0	0	0	0	0	0	0	0	0	0	0	0	0	0	0	0	0	0	0	0	0
140	heart_4mm_boundary_5_10	1	0	0	0	0	0	0	0	0	0	0	0	0	0	0	0	0	0	0	0	0	0	0	0	0	0	0	0	0	0	0	0	0	0	0	0	0	0	0	0	0	0	0	0	0	0	0	0
140	heart_4mm_boundary_20_1000	1	0	0	0	0	0	0	0	0	0	0	0	0	0	0	0	0	0	0	0	0	0	0	0	0	0	0	0	0	0	0	0	0	0	0	0	0	0	0	0	0	0	0	0	0	0	0	0
141	heart_4mm_boundary_0_1	0	0	0	0	0	0	0	0	0	0	0	0	0	0	0	0	0	0	0	0	0	0	0	0	0	0	0	0	0	0	0	0	1014.71	0	0	0	0	0	0	0	0	0	0	0	0	0	0	0
141	heart_4mm_boundary_1_5	0	0	0	0	0	0	0	0	0	0	0	0	0	0	980.38	0	0	0	0	0	0	0	0	0	0	0	0	0	0	0	0	0	0	0	1018.52	0	0	0	0	0	0	0	0	0	0	0	0	0
141	heart_4mm_boundary_10_20	0	0	0	0	0	0	0	0	0	0	0	0	0	0	0	0	0	0	0	0	0	0	0	0	0	0	0	0	0	0	0	0	0	0	0	0	0	0	0	0	0	0	0	0	0	0	0	0
141	heart_4mm_boundary_5_10	0	0	0	0	0	0	0	0	0	0	0	0	0	0	0	0	0	0	0	0	0	0	0	0	0	0	0	0	0	0	0	0	0	0	0	0	0	0	0	0	0	0	0	0	0	0	0	0
141	heart_4mm_boundary	0	0	0	0	0	0	0	0	0	0	0	0	0	0	980.38	0	0	0	0	0	0	0	0	0	0	0	0	0	0	0	0	0	1014.71	0	1018.52	0	0	0	0	0	0	0	0	0	0	0	1041.41	0
141	heart_4mm_boundary_20_1000	0	0	0	0	0	0	0	0	0	0	0	0	0	0	0	0	0	0	0	0	0	0	0	0	0	0	0	0	0	0	0	0	0	0	0	0	0	0	0	0	0	0	0	0	0	0	1041.41	0
141	heart_4mm_boundary_0_1	1	0	0	0	0	0	0	0	0	0	0	0	0	0	0	0	0	0	0	0	0	0	0	0	0	0	0	0	0	0	0	0	0	0	0	0	0	0	0	0	0	0	0	0	0	0	0	0
141	heart_4mm_boundary	1	0	0	0	0	0	0	0	0	0	0	0	0	0	0	0	0	0	0	0	0	0	0	0	0	0	0	0	0	0	0	0	0	0	0	0	0	0	0	0	0	0	0	0	0	0	0	0
141	heart_4mm_boundary_10_20	1	0	0	0	0	0	0	0	0	0	0	0	0	0	0	0	0	0	0	0	0	0	0	0	0	0	0	0	0	0	0	0	0	0	0	0	0	0	0	0	0	0	0	0	0	0	0	0
141	heart_4mm_boundary_1_5	1	0	0	0	0	0	0	0	0	0	0	0	0	0	0	0	0	0	0	0	0	0	0	0	0	0	0	0	0	0	0	0	0	0	0	0	0	0	0	0	0	0	0	0	0	0	0	0
141	heart_4mm_boundary_5_10	1	0	0	0	0	0	0	0	0	0	0	0	0	0	0	0	0	0	0	0	0	0	0	0	0	0	0	0	0	0	0	0	0	0	0	0	0	0	0	0	0	0	0	0	0	0	0	0
141	heart_4mm_boundary_20_1000	1	0	0	0	0	0	0	0	0	0	0	0	0	0	0	0	0	0	0	0	0	0	0	0	0	0	0	0	0	0	0	0	0	0	0	0	0	0	0	0	0	0	0	0	0	0	0	0
142	heart_4mm_boundary_0_1	0	0	0	0	0	0	0	0	0	0	0	0	0	0	0	0	0	0	0	0	0	0	0	0	0	0	0	0	0	0	0	0	0	0	0	0	0	0	0	0	0	0	0	0	0	0	0	0
142	heart_4mm_boundary_1_5	0	0	0	959.4	961.3	0	1930.24	0	0	0	0	0	976.56	978.47	980.38	0	0	0	0	989.91	0	0	0	1995.09	999.45	1001.36	0	0	1007.08	1008.99	0	2025.6	0	0	0	1020.43	1022.34	1024.25	0	3084.18	1029.97	0	1033.78	0	3112.79	1039.51	1041.41	0
142	heart_4mm_boundary	0	0	0	959.4	961.3	0	1930.24	0	0	0	0	0	976.56	978.47	980.38	0	984.19	0	0	989.91	0	0	0	1995.09	999.45	1001.36	0	0	2014.16	1008.99	0	2025.6	0	0	0	1020.43	1022.34	1024.25	1026.15	3084.18	1029.97	0	1033.78	0	3112.79	1039.51	2082.82	0
142	heart_4mm_boundary_5_10	0	0	0	0	0	0	0	0	0	0	0	0	0	0	0	0	984.19	0	0	0	0	0	0	0	0	0	0	0	0	0	0	0	0	0	0	0	0	0	0	0	0	0	0	0	0	0	0	0
142	heart_4mm_boundary_0_1	1	0	0	0	0	0	0	0	0	0	0	0	0	0	0	0	0	0	0	0	0	0	0	0	0	0	0	0	0	0	0	0	0	0	0	0	0	0	0	0	0	0	0	0	0	0	0	0
142	heart_4mm_boundary_10_20	0	0	0	0	0	0	0	0	0	0	0	0	0	0	0	0	0	0	0	0	0	0	0	0	0	0	0	0	0	0	0	0	0	0	0	0	0	0	1026.15	0	0	0	0	0	0	0	1041.41	0
142	heart_4mm_boundary	1	0	0	0	0	0	0	0	0	0	0	0	0	0	0	0	0	0	0	0	0	0	0	0	0	0	0	0	0	0	0	0	0	0	0	0	0	0	0	0	0	0	0	0	0	0	0	0
142	heart_4mm_boundary_20_1000	0	0	0	0	0	0	0	0	0	0	0	0	0	0	0	0	0	0	0	0	0	0	0	0	0	0	0	0	1007.08	0	0	0	0	0	0	0	0	0	0	0	0	0	0	0	0	0	0	0
142	heart_4mm_boundary_1_5	1	0	0	0	0	0	0	0	0	0	0	0	0	0	0	0	0	0	0	0	0	0	0	0	0	0	0	0	0	0	0	0	0	0	0	0	0	0	0	0	0	0	0	0	0	0	0	0
142	heart_4mm_boundary_5_10	1	0	0	0	0	0	0	0	0	0	0	0	0	0	0	0	0	0	0	0	0	0	0	0	0	0	0	0	0	0	0	0	0	0	0	0	0	0	0	0	0	0	0	0	0	0	0	0
142	heart_4mm_boundary_20_1000	1	0	0	0	0	0	0	0	0	0	0	0	0	0	0	0	0	0	0	0	0	0	0	0	0	0	0	0	0	0	0	0	0	0	0	0	0	0	0	0	0	0	0	0	0	0	0	0
142	heart_4mm_boundary_10_20	1	0	0	0	0	0	0	0	0	0	0	0	0	0	0	0	0	0	0	0	0	0	0	0	0	0	0	0	0	0	0	0	0	0	0	0	0	0	0	0	0	0	0	0	0	0	0	0
143	heart_4mm_boundary_0_1	0	0	0	959.4	0	0	0	967.03	0	0	0	0	976.56	978.47	0	0	0	0	988.01	0	0	0	995.64	0	0	0	1003.27	0	0	0	0	1012.8	1014.71	1016.62	2037.05	0	2044.68	1024.25	0	0	0	0	1033.78	1035.69	1037.6	0	0	0
143	heart_4mm_boundary_1_5	0	0	957.49	0	0	0	0	0	968.93	0	972.75	1949.31	0	0	0	0	0	0	0	0	0	993.73	1991.27	997.54	999.45	1001.36	2006.53	0	1007.08	1008.99	0	0	0	0	0	0	0	0	1026.15	0	1029.97	1031.88	1033.78	0	1037.6	0	0	1043.32
143	heart_4mm_boundary_5_10	0	0	0	0	0	0	0	0	0	0	0	0	0	0	0	0	0	0	0	989.91	0	0	0	0	0	0	0	0	0	0	0	0	1014.71	0	0	0	1022.34	0	0	1028.06	0	1031.88	0	0	1037.6	0	0	0
143	heart_4mm_boundary	0	0	1914.98	1918.79	961.3	0	0	967.03	968.93	0	972.75	4873.28	976.56	2935.41	980.38	0	984.19	986.1	988.01	1979.83	0	993.73	3982.54	997.54	999.45	1001.36	3009.8	0	1007.08	1008.99	1010.89	1012.8	2029.42	1016.62	2037.05	0	3067.02	1024.25	1026.15	1028.06	1029.97	2063.75	2067.57	1035.69	4150.39	0	0	1043.32
143	heart_4mm_boundary_10_20	0	0	957.49	959.4	961.3	0	0	0	0	0	0	2923.97	0	1956.94	980.38	0	984.19	986.1	0	989.91	0	0	995.64	0	0	0	0	0	0	0	1010.89	0	0	0	0	0	0	0	0	0	0	0	0	0	1037.6	0	0	0
143	heart_4mm_boundary_20_1000	0	0	0	0	0	0	0	0	0	0	0	0	0	0	0	0	0	0	0	0	0	0	0	0	0	0	0	0	0	0	0	0	0	0	0	0	0	0	0	0	0	0	0	0	0	0	0	0
143	heart_4mm_boundary_0_1	1	0	0	0	0	0	0	0	0	0	0	0	0	0	0	0	0	0	0	0	0	0	0	0	0	0	0	0	0	0	0	0	0	0	0	0	0	0	0	0	0	0	0	0	0	0	0	0
143	heart_4mm_boundary	1	0	0	0	0	0	0	0	0	0	0	0	0	0	0	0	0	0	0	0	0	0	0	0	0	0	0	0	0	0	0	0	0	0	0	0	0	0	0	0	0	0	0	0	0	0	0	0
143	heart_4mm_boundary_1_5	1	0	0	0	0	0	0	0	0	0	0	0	0	0	0	0	0	0	0	0	0	0	0	0	0	0	0	0	0	0	0	0	0	0	0	0	0	0	0	0	0	0	0	0	0	0	0	0
143	heart_4mm_boundary_5_10	1	0	0	0	0	0	0	0	0	0	0	0	0	0	0	0	0	0	0	0	0	0	0	0	0	0	0	0	0	0	0	0	0	0	0	0	0	0	0	0	0	0	0	0	0	0	0	0
143	heart_4mm_boundary_10_20	1	0	0	0	0	0	0	0	0	0	0	0	0	0	0	0	0	0	0	0	0	0	0	0	0	0	0	0	0	0	0	0	0	0	0	0	0	0	0	0	0	0	0	0	0	0	0	0
143	heart_4mm_boundary_20_1000	1	0	0	0	0	0	0	0	0	0	0	0	0	0	0	0	0	0	0	0	0	0	0	0	0	0	0	0	0	0	0	0	0	0	0	0	0	0	0	0	0	0	0	0	0	0	0	0
144	heart_4mm_boundary_0_1	0	0	0	0	0	0	0	0	0	0	0	0	0	0	0	0	0	0	0	0	0	0	0	0	0	0	0	0	0	0	0	0	0	0	0	0	0	0	0	0	0	0	0	0	0	0	0	0
144	heart_4mm_boundary	0	0	1914.98	0	961.3	963.21	0	967.03	968.93	0	0	1949.31	976.56	0	0	0	2952.58	0	988.01	0	0	993.73	0	997.54	999.45	1001.36	1003.27	1005.17	1007.08	1008.99	0	1012.8	1014.71	1016.62	0	0	1022.34	1024.25	3078.46	2056.12	1029.97	2063.75	2067.57	1035.69	1037.6	2079.01	1041.41	2086.64
144	heart_4mm_boundary_1_5	0	0	0	0	0	0	0	0	0	0	0	0	0	0	0	0	0	0	0	0	0	0	0	0	0	0	0	0	0	0	0	0	0	1016.62	0	0	0	0	0	0	0	0	0	0	0	0	0	0
144	heart_4mm_boundary_5_10	0	0	1914.98	0	961.3	963.21	0	967.03	968.93	0	0	974.66	976.56	0	0	0	0	0	0	0	0	993.73	0	997.54	999.45	1001.36	0	0	0	0	0	1012.8	0	0	0	0	0	1024.25	2052.31	0	0	2063.75	2067.57	0	0	1039.51	0	2086.64
144	heart_4mm_boundary_20_1000	0	0	0	0	0	0	0	0	0	0	0	974.66	0	0	0	0	984.19	0	0	0	0	0	0	0	0	0	1003.27	0	0	1008.99	0	0	1014.71	0	0	0	1022.34	0	0	2056.12	0	0	0	0	0	1039.51	0	0
144	heart_4mm_boundary_10_20	0	0	0	0	0	0	0	0	0	0	0	0	0	0	0	0	1968.38	0	988.01	0	0	0	0	0	0	0	0	1005.17	1007.08	0	0	0	0	0	0	0	0	0	1026.15	0	1029.97	0	0	1035.69	1037.6	0	1041.41	0
144	heart_4mm_boundary_0_1	1	0	0	0	0	0	0	0	0	0	0	0	0	0	0	0	0	0	0	0	0	0	0	0	0	0	0	0	0	0	0	0	0	0	0	0	0	0	0	0	0	0	0	0	0	0	0	0
144	heart_4mm_boundary_1_5	1	0	0	0	0	0	0	0	0	0	0	0	0	0	0	0	0	0	0	0	0	0	0	0	0	0	0	0	0	0	0	0	0	0	0	0	0	0	0	0	0	0	0	0	0	0	0	0
144	heart_4mm_boundary	1	0	0	0	0	0	0	0	0	0	0	0	0	0	0	0	0	0	0	0	0	0	0	0	0	0	0	0	0	0	0	0	0	0	0	0	0	0	0	0	0	0	0	0	0	0	0	0
144	heart_4mm_boundary_5_10	1	0	0	0	0	0	0	0	0	0	0	0	0	0	0	0	0	0	0	0	0	0	0	0	0	0	0	0	0	0	0	0	0	0	0	0	0	0	0	0	0	0	0	0	0	0	0	0
144	heart_4mm_boundary_10_20	1	0	0	0	0	0	0	0	0	0	0	0	0	0	0	0	0	0	0	0	0	0	0	0	0	0	0	0	0	0	0	0	0	0	0	0	0	0	0	0	0	0	0	0	0	0	0	0
144	heart_4mm_boundary_20_1000	1	0	0	0	0	0	0	0	0	0	0	0	0	0	0	0	0	0	0	0	0	0	0	0	0	0	0	0	0	0	0	0	0	0	0	0	0	0	0	0	0	0	0	0	0	0	0	0
145	heart_4mm_boundary_0_1	0	0	0	0	0	0	0	0	0	0	0	0	0	0	0	0	0	0	0	0	0	0	0	0	0	0	0	0	0	0	0	0	0	0	0	0	0	1024.25	0	0	0	0	0	0	0	0	0	0
145	heart_4mm_boundary_1_5	0	0	0	0	0	0	0	0	1937.87	970.84	972.75	974.66	0	978.47	0	0	0	0	988.01	1979.83	0	0	0	0	1998.9	0	1003.27	1005.17	0	0	1010.89	0	0	0	1018.52	1020.43	0	1024.25	0	2056.12	0	1031.88	1033.78	0	0	2079.01	1041.41	0
145	heart_4mm_boundary	0	0	0	0	0	0	0	0	1937.87	970.84	972.75	974.66	0	2935.41	0	0	0	0	988.01	1979.83	0	0	0	0	1998.9	0	2006.53	1005.17	0	0	1010.89	0	0	0	1018.52	1020.43	0	2048.49	1026.15	2056.12	0	1031.88	1033.78	0	0	2079.01	1041.41	0
145	heart_4mm_boundary_5_10	0	0	0	0	0	0	0	0	0	0	0	0	0	1956.94	0	0	0	0	0	0	0	0	0	0	0	0	1003.27	0	0	0	0	0	0	0	0	0	0	0	1026.15	0	0	0	0	0	0	0	0	0
145	heart_4mm_boundary_10_20	0	0	0	0	0	0	0	0	0	0	0	0	0	0	0	0	0	0	0	0	0	0	0	0	0	0	0	0	0	0	0	0	0	0	0	0	0	0	0	0	0	0	0	0	0	0	0	0
145	heart_4mm_boundary_20_1000	0	0	0	0	0	0	0	0	0	0	0	0	0	0	0	0	0	0	0	0	0	0	0	0	0	0	0	0	0	0	0	0	0	0	0	0	0	0	0	0	0	0	0	0	0	0	0	0
145	heart_4mm_boundary_0_1	1	0	0	0	0	0	0	0	0	0	0	0	0	0	0	0	0	0	0	0	0	0	0	0	0	0	0	0	0	0	0	0	0	0	0	0	0	0	0	0	0	0	0	0	0	0	0	0
145	heart_4mm_boundary	1	0	0	0	0	963.21	0	967.03	0	0	0	0	0	0	0	0	984.19	0	0	0	0	0	0	0	0	0	0	0	0	0	0	0	0	1016.62	0	0	0	0	0	0	0	0	0	0	0	0	0	0
145	heart_4mm_boundary_1_5	1	0	0	0	0	963.21	0	967.03	0	0	0	0	0	0	0	0	984.19	0	0	0	0	0	0	0	0	0	0	0	0	0	0	0	0	1016.62	0	0	0	0	0	0	0	0	0	0	0	0	0	0
145	heart_4mm_boundary_5_10	1	0	0	0	0	0	0	0	0	0	0	0	0	0	0	0	0	0	0	0	0	0	0	0	0	0	0	0	0	0	0	0	0	0	0	0	0	0	0	0	0	0	0	0	0	0	0	0
145	heart_4mm_boundary_10_20	1	0	0	0	0	0	0	0	0	0	0	0	0	0	0	0	0	0	0	0	0	0	0	0	0	0	0	0	0	0	0	0	0	0	0	0	0	0	0	0	0	0	0	0	0	0	0	0
145	heart_4mm_boundary_20_1000	1	0	0	0	0	0	0	0	0	0	0	0	0	0	0	0	0	0	0	0	0	0	0	0	0	0	0	0	0	0	0	0	0	0	0	0	0	0	0	0	0	0	0	0	0	0	0	0
146	heart_4mm_boundary_0_1	0	0	0	0	0	0	965.12	967.03	0	0	972.75	0	0	978.47	0	0	0	986.1	0	0	2975.46	2981.19	0	1995.09	1998.9	1001.36	1003.27	0	1007.08	0	0	1012.8	0	1016.62	0	1020.43	1022.34	0	2052.31	1028.06	1029.97	0	0	1035.69	1037.6	1039.51	1041.41	0
146	heart_4mm_boundary	0	0	0	0	0	0	965.12	967.03	0	0	972.75	0	0	978.47	0	0	0	986.1	0	0	2975.46	2981.19	0	1995.09	1998.9	1001.36	1003.27	0	1007.08	0	0	1012.8	0	1016.62	0	1020.43	1022.34	0	3078.46	1028.06	1029.97	0	0	1035.69	1037.6	1039.51	1041.41	0
146	heart_4mm_boundary_20_1000	0	0	0	0	0	0	0	0	0	0	0	0	0	0	0	0	0	0	0	0	0	0	0	0	0	0	0	0	0	0	0	0	0	0	0	0	0	0	0	0	0	0	0	0	0	0	0	0
146	heart_4mm_boundary_5_10	0	0	0	0	0	0	0	0	0	0	0	0	0	0	0	0	0	0	0	0	0	0	0	0	0	0	0	0	0	0	0	0	0	0	0	0	0	0	0	0	0	0	0	0	0	0	0	0
146	heart_4mm_boundary_1_5	0	0	0	0	0	0	0	0	0	0	0	0	0	0	0	0	0	0	0	0	0	0	0	0	0	0	0	0	0	0	0	0	0	0	0	0	0	0	1026.15	0	0	0	0	0	0	0	0	0
146	heart_4mm_boundary_10_20	0	0	0	0	0	0	0	0	0	0	0	0	0	0	0	0	0	0	0	0	0	0	0	0	0	0	0	0	0	0	0	0	0	0	0	0	0	0	0	0	0	0	0	0	0	0	0	0
146	heart_4mm_boundary_0_1	1	0	0	0	0	0	0	0	0	0	0	0	0	0	0	0	0	0	0	0	0	0	0	0	0	0	0	0	0	0	0	0	0	0	0	0	0	0	0	0	0	0	1033.78	0	0	0	0	0
146	heart_4mm_boundary_1_5	1	0	0	0	0	0	0	0	0	0	0	0	0	0	0	0	0	0	0	0	0	0	0	0	0	0	0	0	0	0	0	0	0	0	0	0	0	0	0	0	0	0	0	0	0	0	0	0
146	heart_4mm_boundary_20_1000	1	0	0	0	0	0	0	0	0	0	0	0	0	0	0	0	0	0	0	0	0	0	0	0	0	0	0	0	0	0	0	0	0	0	0	0	0	0	0	0	0	0	0	0	0	0	0	0
146	heart_4mm_boundary	1	0	0	0	0	0	0	0	0	0	0	0	0	0	0	0	0	0	0	0	0	0	0	0	0	0	0	0	0	0	0	0	0	0	0	0	0	0	0	0	0	0	1033.78	0	0	0	0	0
146	heart_4mm_boundary_5_10	1	0	0	0	0	0	0	0	0	0	0	0	0	0	0	0	0	0	0	0	0	0	0	0	0	0	0	0	0	0	0	0	0	0	0	0	0	0	0	0	0	0	0	0	0	0	0	0
146	heart_4mm_boundary_10_20	1	0	0	0	0	0	0	0	0	0	0	0	0	0	0	0	0	0	0	0	0	0	0	0	0	0	0	0	0	0	0	0	0	0	0	0	0	0	0	0	0	0	0	0	0	0	0	0
147	heart_4mm_boundary_0_1	0	0	0	0	0	0	0	0	0	0	0	0	0	0	0	0	0	0	0	0	0	0	0	0	0	0	0	0	0	0	0	0	0	0	0	0	0	0	0	0	0	0	0	0	0	0	0	0
147	heart_4mm_boundary	0	0	0	0	0	0	0	0	0	0	972.75	0	0	0	980.38	982.28	0	986.1	0	0	0	2981.19	0	0	0	0	0	0	0	1008.99	3032.68	1012.8	1014.71	0	0	1020.43	0	0	1026.15	0	0	1031.88	1033.78	3107.07	0	0	2082.82	1043.32
147	heart_4mm_boundary_1_5	0	0	0	0	0	0	0	0	0	0	972.75	0	0	0	0	982.28	0	0	0	0	0	1987.46	0	0	0	0	0	0	0	0	1010.89	0	1014.71	0	0	1020.43	0	0	1026.15	0	0	0	1033.78	2071.38	0	0	2082.82	1043.32
147	heart_4mm_boundary_5_10	0	0	0	0	0	0	0	0	0	0	0	0	0	0	0	0	0	0	0	0	0	0	0	0	0	0	0	0	0	0	0	0	0	0	0	0	0	0	0	0	0	0	0	0	0	0	0	0
147	heart_4mm_boundary_10_20	0	0	0	0	0	0	0	0	0	0	0	0	0	0	0	0	0	0	0	0	0	0	0	0	0	0	0	0	0	0	0	0	0	0	0	0	0	0	0	0	0	0	0	0	0	0	0	0
147	heart_4mm_boundary_20_1000	0	0	0	0	0	0	0	0	0	0	0	0	0	0	980.38	0	0	986.1	0	0	0	993.73	0	0	0	0	0	0	0	1008.99	2021.79	1012.8	0	0	0	0	0	0	0	0	0	1031.88	0	1035.69	0	0	0	0
147	heart_4mm_boundary_0_1	1	0	0	0	0	0	0	0	0	0	0	0	0	0	0	0	0	0	0	0	0	0	0	0	0	0	0	0	0	0	0	0	0	0	0	0	0	0	0	0	0	0	0	0	0	0	0	0
147	heart_4mm_boundary	1	0	0	0	0	0	0	0	0	0	0	0	0	0	0	0	0	0	0	0	0	0	0	0	0	0	0	0	0	0	0	0	0	0	0	0	0	0	0	0	0	0	0	0	0	0	0	0
147	heart_4mm_boundary_1_5	1	0	0	0	0	0	0	0	0	0	0	0	0	0	0	0	0	0	0	0	0	0	0	0	0	0	0	0	0	0	0	0	0	0	0	0	0	0	0	0	0	0	0	0	0	0	0	0
147	heart_4mm_boundary_5_10	1	0	0	0	0	0	0	0	0	0	0	0	0	0	0	0	0	0	0	0	0	0	0	0	0	0	0	0	0	0	0	0	0	0	0	0	0	0	0	0	0	0	0	0	0	0	0	0
147	heart_4mm_boundary_10_20	1	0	0	0	0	0	0	0	0	0	0	0	0	0	0	0	0	0	0	0	0	0	0	0	0	0	0	0	0	0	0	0	0	0	0	0	0	0	0	0	0	0	0	0	0	0	0	0
147	heart_4mm_boundary_20_1000	1	0	0	0	0	0	0	0	0	0	0	0	0	0	0	0	0	0	0	0	0	0	0	0	0	0	0	0	0	0	0	0	0	0	0	0	0	0	0	0	0	0	0	0	0	0	0	0
148	heart_4mm_boundary_0_1	0	0	0	0	0	0	0	0	968.93	970.84	0	0	976.56	0	980.38	982.28	984.19	0	988.01	0	0	993.73	0	0	0	1001.36	3009.8	0	1007.08	1008.99	2021.79	0	0	1016.62	1018.52	1020.43	1022.34	2048.49	2052.31	0	0	0	3101.35	0	1037.6	2079.01	2082.82	2086.64
148	heart_4mm_boundary	0	0	0	0	961.3	963.21	0	967.03	968.93	970.84	0	0	976.56	0	980.38	982.28	984.19	0	988.01	0	0	993.73	0	0	1998.9	1001.36	3009.8	0	1007.08	1008.99	2021.79	0	0	1016.62	1018.52	1020.43	1022.34	3072.74	2052.31	0	1029.97	0	3101.35	0	1037.6	3118.52	2082.82	2086.64
148	heart_4mm_boundary_10_20	0	0	0	0	0	0	0	0	0	0	0	0	0	0	0	0	0	0	0	0	0	0	0	0	0	0	0	0	0	0	0	0	0	0	0	0	0	0	0	0	0	0	0	0	0	0	0	0
148	heart_4mm_boundary_20_1000	0	0	0	0	0	0	0	0	0	0	0	0	0	0	0	0	0	0	0	0	0	0	0	0	0	0	0	0	0	0	0	0	0	0	0	0	0	0	0	0	0	0	0	0	0	0	0	0
148	heart_4mm_boundary_1_5	0	0	0	0	0	0	0	967.03	0	0	0	0	0	0	0	0	0	0	0	0	0	0	0	0	999.45	0	0	0	0	0	0	0	0	0	0	0	0	1024.25	0	0	1029.97	0	0	0	0	0	0	0
148	heart_4mm_boundary_5_10	0	0	0	0	961.3	963.21	0	0	0	0	0	0	0	0	0	0	0	0	0	0	0	0	0	0	999.45	0	0	0	0	0	0	0	0	0	0	0	0	0	0	0	0	0	0	0	0	1039.51	0	0
148	heart_4mm_boundary_0_1	1	0	0	0	0	0	0	0	0	970.84	0	0	0	0	980.38	0	0	0	0	0	0	0	0	997.54	0	0	0	0	0	0	0	0	0	2033.23	0	0	1022.34	0	0	0	0	0	0	0	0	1039.51	0	1043.32
148	heart_4mm_boundary_1_5	1	0	0	0	0	0	0	0	0	0	0	0	0	0	0	0	0	0	0	0	0	0	0	0	0	0	0	0	0	0	0	0	0	0	0	0	0	0	0	0	0	0	0	0	0	0	0	0
148	heart_4mm_boundary	1	0	0	0	0	0	0	0	0	970.84	0	0	0	0	980.38	0	0	0	0	0	0	0	0	997.54	0	0	0	0	0	0	0	0	0	2033.23	0	0	1022.34	0	0	0	0	0	0	0	0	1039.51	0	1043.32
148	heart_4mm_boundary_20_1000	1	0	0	0	0	0	0	0	0	0	0	0	0	0	0	0	0	0	0	0	0	0	0	0	0	0	0	0	0	0	0	0	0	0	0	0	0	0	0	0	0	0	0	0	0	0	0	0
148	heart_4mm_boundary_10_20	1	0	0	0	0	0	0	0	0	0	0	0	0	0	0	0	0	0	0	0	0	0	0	0	0	0	0	0	0	0	0	0	0	0	0	0	0	0	0	0	0	0	0	0	0	0	0	0
148	heart_4mm_boundary_5_10	1	0	0	0	0	0	0	0	0	0	0	0	0	0	0	0	0	0	0	0	0	0	0	0	0	0	0	0	0	0	0	0	0	0	0	0	0	0	0	0	0	0	0	0	0	0	0	0
149	heart_4mm_boundary_1_5	0	0	0	0	0	0	0	0	0	0	0	0	0	0	0	0	0	0	0	0	0	0	0	0	0	0	0	0	0	0	0	0	0	0	0	0	0	0	0	0	0	0	0	0	0	0	0	0
149	heart_4mm_boundary_0_1	0	2866.74	957.49	1918.79	961.3	963.21	965.12	0	968.93	1941.68	0	1949.31	0	978.47	0	982.28	1968.38	986.1	988.01	2969.74	991.82	993.73	2986.91	2992.63	0	3004.07	2006.53	2010.35	0	2017.97	1010.89	2025.6	1014.71	2033.23	3055.57	0	0	3072.74	2052.31	0	2059.94	1031.88	3101.35	1035.69	0	1039.51	3124.24	4173.28
149	heart_4mm_boundary	0	2866.74	957.49	1918.79	961.3	963.21	965.12	0	968.93	1941.68	0	1949.31	0	978.47	0	982.28	1968.38	986.1	988.01	2969.74	991.82	993.73	2986.91	2992.63	0	3004.07	2006.53	2010.35	0	2017.97	1010.89	2025.6	1014.71	2033.23	3055.57	0	0	3072.74	2052.31	0	2059.94	1031.88	3101.35	1035.69	0	1039.51	3124.24	4173.28
149	heart_4mm_boundary_5_10	0	0	0	0	0	0	0	0	0	0	0	0	0	0	0	0	0	0	0	0	0	0	0	0	0	0	0	0	0	0	0	0	0	0	0	0	0	0	0	0	0	0	0	0	0	0	0	0
149	heart_4mm_boundary_10_20	0	0	0	0	0	0	0	0	0	0	0	0	0	0	0	0	0	0	0	0	0	0	0	0	0	0	0	0	0	0	0	0	0	0	0	0	0	0	0	0	0	0	0	0	0	0	0	0
149	heart_4mm_boundary_20_1000	0	0	0	0	0	0	0	0	0	0	0	0	0	0	0	0	0	0	0	0	0	0	0	0	0	0	0	0	0	0	0	0	0	0	0	0	0	0	0	0	0	0	0	0	0	0	0	0
149	heart_4mm_boundary_1_5	1	0	0	0	0	0	0	0	0	0	0	0	0	0	0	0	0	0	0	0	0	0	0	0	0	0	0	0	0	0	0	0	0	0	0	0	0	0	0	0	0	0	0	0	0	0	0	0
149	heart_4mm_boundary_0_1	1	0	0	0	0	0	0	0	0	0	0	0	0	0	0	0	0	0	0	0	0	0	0	0	0	0	0	0	0	0	0	0	0	0	0	0	0	0	0	0	0	0	0	0	0	0	0	0
149	heart_4mm_boundary_5_10	1	0	0	0	0	0	0	0	0	0	0	0	0	0	0	0	0	0	0	0	0	0	0	0	0	0	0	0	0	0	0	0	0	0	0	0	0	0	0	0	0	0	0	0	0	0	0	0
149	heart_4mm_boundary	1	0	0	0	0	0	0	0	0	0	0	0	0	0	0	0	0	0	0	0	0	0	0	0	0	0	0	0	0	0	0	0	0	0	0	0	0	0	0	0	0	0	0	0	0	0	0	0
149	heart_4mm_boundary_10_20	1	0	0	0	0	0	0	0	0	0	0	0	0	0	0	0	0	0	0	0	0	0	0	0	0	0	0	0	0	0	0	0	0	0	0	0	0	0	0	0	0	0	0	0	0	0	0	0
149	heart_4mm_boundary_20_1000	1	0	0	0	0	0	0	0	0	0	0	0	0	0	0	0	0	0	0	0	0	0	0	0	0	0	0	0	0	0	0	0	0	0	0	0	0	0	0	0	0	0	0	0	0	0	0	0
150	heart_4mm_boundary_0_1	0	0	957.49	0	961.3	0	1930.24	967.03	0	2912.52	972.75	974.66	0	1956.94	0	0	984.19	0	988.01	989.91	0	993.73	0	1995.09	1998.9	0	1003.27	0	1007.08	1008.99	1010.89	0	0	2033.23	2037.05	0	0	0	1026.15	3084.18	0	0	1033.78	2071.38	1037.6	1039.51	0	1043.32
150	heart_4mm_boundary_1_5	0	0	0	0	0	0	0	0	0	970.84	0	0	0	0	0	0	984.19	0	988.01	0	0	0	0	0	0	0	0	0	0	0	0	0	0	0	0	0	1022.34	0	0	0	0	0	0	0	0	0	1041.41	0
150	heart_4mm_boundary	0	0	957.49	0	961.3	0	1930.24	967.03	0	3883.36	972.75	974.66	0	1956.94	0	0	1968.38	0	1976.01	989.91	0	993.73	0	1995.09	1998.9	0	1003.27	0	1007.08	1008.99	1010.89	0	0	2033.23	2037.05	0	1022.34	0	1026.15	3084.18	0	0	1033.78	2071.38	1037.6	1039.51	1041.41	1043.32
150	heart_4mm_boundary_5_10	0	0	0	0	0	0	0	0	0	0	0	0	0	0	0	0	0	0	0	0	0	0	0	0	0	0	0	0	0	0	0	0	0	0	0	0	0	0	0	0	0	0	0	0	0	0	0	0
150	heart_4mm_boundary_10_20	0	0	0	0	0	0	0	0	0	0	0	0	0	0	0	0	0	0	0	0	0	0	0	0	0	0	0	0	0	0	0	0	0	0	0	0	0	0	0	0	0	0	0	0	0	0	0	0
150	heart_4mm_boundary_0_1	1	0	0	0	0	963.21	0	0	0	0	0	0	976.56	978.47	0	0	0	0	0	0	0	0	0	0	0	0	0	0	1007.08	1008.99	0	0	0	0	0	0	0	0	0	0	0	0	0	0	2075.2	1039.51	0	1043.32
150	heart_4mm_boundary_20_1000	0	0	0	0	0	0	0	0	0	0	0	0	0	0	0	0	0	0	0	0	0	0	0	0	0	0	0	0	0	0	0	0	0	0	0	0	0	0	0	0	0	0	0	0	0	0	0	0
150	heart_4mm_boundary_1_5	1	0	0	0	961.3	0	0	0	0	0	0	974.66	0	0	0	0	0	0	0	0	0	0	0	0	0	1001.36	0	0	0	0	0	0	0	0	0	0	0	0	0	0	0	0	0	0	0	0	0	0
150	heart_4mm_boundary	1	0	0	0	961.3	963.21	0	0	0	0	0	974.66	976.56	978.47	0	0	0	0	0	0	0	0	0	0	0	1001.36	0	0	1007.08	1008.99	0	0	0	0	0	0	0	0	0	0	0	0	0	0	2075.2	1039.51	0	1043.32
150	heart_4mm_boundary_5_10	1	0	0	0	0	0	0	0	0	0	0	0	0	0	0	0	0	0	0	0	0	0	0	0	0	0	0	0	0	0	0	0	0	0	0	0	0	0	0	0	0	0	0	0	0	0	0	0
150	heart_4mm_boundary_10_20	1	0	0	0	0	0	0	0	0	0	0	0	0	0	0	0	0	0	0	0	0	0	0	0	0	0	0	0	0	0	0	0	0	0	0	0	0	0	0	0	0	0	0	0	0	0	0	0
150	heart_4mm_boundary_20_1000	1	0	0	0	0	0	0	0	0	0	0	0	0	0	0	0	0	0	0	0	0	0	0	0	0	0	0	0	0	0	0	0	0	0	0	0	0	0	0	0	0	0	0	0	0	0	0	0
151	heart_4mm_boundary_0_1	0	0	0	0	0	0	0	0	0	0	0	0	0	0	0	0	0	0	0	0	0	0	0	0	0	0	0	0	0	0	0	0	0	0	0	0	0	0	0	0	0	0	0	0	0	0	0	0
151	heart_4mm_boundary	0	0	0	0	0	2889.63	965.12	0	1937.87	970.84	0	0	1953.12	0	0	982.28	984.19	0	0	989.91	991.82	1987.46	995.64	997.54	0	0	2006.53	0	1007.08	0	0	1012.8	0	1016.62	2037.05	1020.43	1022.34	0	1026.15	1028.06	3089.9	1031.88	0	0	1037.6	1039.51	1041.41	2086.64
151	heart_4mm_boundary_1_5	0	0	0	0	0	0	0	0	0	0	0	0	0	0	0	0	0	0	0	0	0	0	0	0	0	0	0	0	0	0	0	0	0	0	0	0	0	0	0	0	0	0	0	0	0	0	0	0
151	heart_4mm_boundary_5_10	0	0	0	0	0	0	0	0	0	0	0	0	0	0	0	0	0	0	0	0	0	0	0	0	0	0	0	0	0	0	0	0	0	0	0	0	0	0	0	0	0	0	0	0	0	0	0	0
151	heart_4mm_boundary_10_20	0	0	0	0	0	0	965.12	0	0	970.84	0	0	976.56	0	0	982.28	984.19	0	0	989.91	0	1987.46	0	0	0	0	1003.27	0	0	0	0	0	0	0	1018.52	0	1022.34	0	1026.15	0	1029.97	1031.88	0	0	1037.6	0	1041.41	1043.32
151	heart_4mm_boundary_0_1	1	0	0	0	0	0	0	0	0	0	0	0	0	0	0	0	0	0	0	0	0	0	0	0	0	0	0	0	0	0	0	0	0	0	0	0	0	0	0	0	0	0	0	0	0	0	0	0
151	heart_4mm_boundary_20_1000	0	0	0	0	0	2889.63	0	0	1937.87	0	0	0	976.56	0	0	0	0	0	0	0	991.82	0	995.64	997.54	0	0	1003.27	0	1007.08	0	0	1012.8	0	1016.62	1018.52	1020.43	0	0	0	1028.06	2059.94	0	0	0	0	1039.51	0	1043.32
151	heart_4mm_boundary	1	0	0	0	0	0	0	0	0	0	0	0	0	0	0	982.28	0	0	0	989.91	0	0	995.64	0	0	0	0	0	0	0	0	0	0	0	0	0	0	0	0	0	0	0	0	1035.69	0	0	2082.82	0
151	heart_4mm_boundary_1_5	1	0	0	0	0	0	0	0	0	0	0	0	0	0	0	0	0	0	0	0	0	0	0	0	0	0	0	0	0	0	0	0	0	0	0	0	0	0	0	0	0	0	0	0	0	0	0	0
151	heart_4mm_boundary_5_10	1	0	0	0	0	0	0	0	0	0	0	0	0	0	0	0	0	0	0	0	0	0	0	0	0	0	0	0	0	0	0	0	0	0	0	0	0	0	0	0	0	0	0	0	0	0	0	0
151	heart_4mm_boundary_10_20	1	0	0	0	0	0	0	0	0	0	0	0	0	0	0	982.28	0	0	0	989.91	0	0	995.64	0	0	0	0	0	0	0	0	0	0	0	0	0	0	0	0	0	0	0	0	1035.69	0	0	2082.82	0
151	heart_4mm_boundary_20_1000	1	0	0	0	0	0	0	0	0	0	0	0	0	0	0	0	0	0	0	0	0	0	0	0	0	0	0	0	0	0	0	0	0	0	0	0	0	0	0	0	0	0	0	0	0	0	0	0
152	heart_4mm_boundary_0_1	0	0	0	959.4	0	0	965.12	0	0	0	0	0	0	0	0	0	984.19	0	0	0	0	0	995.64	0	0	0	0	0	0	0	2021.79	1012.8	0	0	0	0	0	0	0	0	0	0	0	0	2075.2	1039.51	0	0
152	heart_4mm_boundary_1_5	0	0	0	0	0	0	0	0	0	0	0	0	0	0	0	0	0	0	0	0	0	0	0	0	0	0	0	0	0	0	0	0	0	0	0	0	0	0	0	0	0	0	0	0	0	0	0	0
152	heart_4mm_boundary	0	0	0	959.4	0	0	965.12	0	0	0	0	0	0	0	0	0	984.19	0	0	0	0	0	995.64	0	0	0	0	0	0	0	2021.79	1012.8	0	0	0	0	0	0	0	0	0	0	0	0	2075.2	1039.51	0	0
152	heart_4mm_boundary_20_1000	0	0	0	0	0	0	0	0	0	0	0	0	0	0	0	0	0	0	0	0	0	0	0	0	0	0	0	0	0	0	0	0	0	0	0	0	0	0	0	0	0	0	0	0	0	0	0	0
152	heart_4mm_boundary_5_10	0	0	0	0	0	0	0	0	0	0	0	0	0	0	0	0	0	0	0	0	0	0	0	0	0	0	0	0	0	0	0	0	0	0	0	0	0	0	0	0	0	0	0	0	0	0	0	0
152	heart_4mm_boundary_10_20	0	0	0	0	0	0	0	0	0	0	0	0	0	0	0	0	0	0	0	0	0	0	0	0	0	0	0	0	0	0	0	0	0	0	0	0	0	0	0	0	0	0	0	0	0	0	0	0
152	heart_4mm_boundary_0_1	1	0	0	959.4	0	963.21	0	967.03	0	0	0	0	0	978.47	0	0	0	0	0	0	991.82	0	0	0	0	1001.36	0	0	0	0	0	1012.8	0	0	0	0	0	0	0	0	2059.94	0	0	0	1037.6	0	0	0
152	heart_4mm_boundary_1_5	1	0	0	0	0	0	0	0	0	0	0	0	0	0	0	0	0	0	0	0	0	0	0	0	0	0	0	0	0	0	0	0	0	0	0	0	0	0	0	0	0	0	0	0	0	0	0	0
152	heart_4mm_boundary_5_10	1	0	0	0	0	0	0	0	0	0	0	0	0	0	0	0	0	0	0	0	0	0	0	0	0	0	0	0	0	0	0	0	0	0	0	0	0	0	0	0	0	0	0	0	0	0	0	0
152	heart_4mm_boundary	1	0	0	959.4	0	963.21	0	967.03	0	0	0	0	0	978.47	0	0	0	0	0	0	991.82	0	0	0	0	1001.36	0	0	0	0	0	1012.8	0	0	0	0	0	0	0	0	2059.94	0	0	0	1037.6	0	0	0
152	heart_4mm_boundary_20_1000	1	0	0	0	0	0	0	0	0	0	0	0	0	0	0	0	0	0	0	0	0	0	0	0	0	0	0	0	0	0	0	0	0	0	0	0	0	0	0	0	0	0	0	0	0	0	0	0
152	heart_4mm_boundary_10_20	1	0	0	0	0	0	0	0	0	0	0	0	0	0	0	0	0	0	0	0	0	0	0	0	0	0	0	0	0	0	0	0	0	0	0	0	0	0	0	0	0	0	0	0	0	0	0	0
153	heart_4mm_boundary_0_1	0	0	3829.96	2878.19	0	1926.42	965.12	0	968.93	970.84	1945.5	0	976.56	0	1960.75	0	0	986.1	988.01	1979.83	2975.46	1987.46	995.64	997.54	4997.25	1001.36	1003.27	2010.35	1007.08	2017.97	3032.68	1012.8	0	0	2037.05	1020.43	1022.34	1024.25	4104.61	2056.12	0	1031.88	2067.57	0	0	0	2082.82	1043.32
153	heart_4mm_boundary_1_5	0	0	0	0	0	0	0	0	0	0	0	0	0	0	0	0	0	0	0	0	0	0	0	0	0	0	0	0	0	0	0	0	0	0	0	0	0	0	0	0	0	0	0	0	0	0	0	0
153	heart_4mm_boundary_5_10	0	0	0	0	0	0	0	0	0	0	0	0	0	0	0	0	0	0	0	0	0	0	0	0	0	0	0	0	0	0	0	0	0	0	0	0	0	0	0	0	0	0	0	0	0	0	0	0
153	heart_4mm_boundary	0	0	3829.96	2878.19	0	1926.42	965.12	0	968.93	970.84	1945.5	0	976.56	0	1960.75	0	0	986.1	988.01	1979.83	2975.46	1987.46	995.64	997.54	4997.25	1001.36	1003.27	2010.35	1007.08	2017.97	3032.68	1012.8	0	0	2037.05	1020.43	1022.34	1024.25	4104.61	2056.12	0	1031.88	2067.57	0	0	0	2082.82	1043.32
153	heart_4mm_boundary_10_20	0	0	0	0	0	0	0	0	0	0	0	0	0	0	0	0	0	0	0	0	0	0	0	0	0	0	0	0	0	0	0	0	0	0	0	0	0	0	0	0	0	0	0	0	0	0	0	0
153	heart_4mm_boundary_20_1000	0	0	0	0	0	0	0	0	0	0	0	0	0	0	0	0	0	0	0	0	0	0	0	0	0	0	0	0	0	0	0	0	0	0	0	0	0	0	0	0	0	0	0	0	0	0	0	0
153	heart_4mm_boundary_0_1	1	0	0	0	0	963.21	0	0	0	0	0	0	0	0	0	0	0	0	0	0	0	0	0	0	0	0	0	1005.17	0	0	0	1012.8	0	0	0	0	1022.34	0	1026.15	0	0	0	0	1035.69	0	0	0	0
153	heart_4mm_boundary	1	0	0	0	0	963.21	0	0	0	0	0	0	0	0	0	0	0	0	0	0	0	0	0	0	0	0	0	1005.17	0	0	0	1012.8	0	0	0	0	1022.34	0	1026.15	0	0	0	0	1035.69	0	0	0	0
153	heart_4mm_boundary_5_10	1	0	0	0	0	0	0	0	0	0	0	0	0	0	0	0	0	0	0	0	0	0	0	0	0	0	0	0	0	0	0	0	0	0	0	0	0	0	0	0	0	0	0	0	0	0	0	0
153	heart_4mm_boundary_10_20	1	0	0	0	0	0	0	0	0	0	0	0	0	0	0	0	0	0	0	0	0	0	0	0	0	0	0	0	0	0	0	0	0	0	0	0	0	0	0	0	0	0	0	0	0	0	0	0
153	heart_4mm_boundary_20_1000	1	0	0	0	0	0	0	0	0	0	0	0	0	0	0	0	0	0	0	0	0	0	0	0	0	0	0	0	0	0	0	0	0	0	0	0	0	0	0	0	0	0	0	0	0	0	0	0
153	heart_4mm_boundary_1_5	1	0	0	0	0	0	0	0	0	0	0	0	0	0	0	0	0	0	0	0	0	0	0	0	0	0	0	0	0	0	0	0	0	0	0	0	0	0	0	0	0	0	0	0	0	0	0	0
154	heart_4mm_boundary_1_5	0	0	0	0	0	0	0	0	0	0	0	0	0	0	0	0	0	0	0	0	0	0	0	0	0	0	0	0	0	0	0	0	0	0	0	0	0	0	0	0	0	0	0	0	0	0	0	0
154	heart_4mm_boundary_0_1	0	1872.94	0	0	0	0	0	1895.37	0	1902.85	0	0	0	1917.8	0	0	0	0	0	0	0	0	0	0	0	0	0	0	0	0	0	0	0	0	0	2000.05	0	0	2011.26	0	0	0	0	0	0	0	0	0
154	heart_4mm_boundary_5_10	0	0	0	0	0	0	0	0	0	0	0	0	0	0	0	0	0	0	0	0	0	0	0	0	0	0	0	0	0	0	0	0	0	0	0	0	0	0	0	0	0	0	0	0	0	0	0	0
154	heart_4mm_boundary	0	1872.94	0	0	0	0	0	1895.37	0	1902.85	0	0	0	1917.8	0	0	0	0	0	0	0	0	0	0	0	0	0	0	0	0	0	0	0	0	0	2000.05	0	0	2011.26	0	0	0	0	0	0	0	0	0
154	heart_4mm_boundary_10_20	0	0	0	0	0	0	0	0	0	0	0	0	0	0	0	0	0	0	0	0	0	0	0	0	0	0	0	0	0	0	0	0	0	0	0	0	0	0	0	0	0	0	0	0	0	0	0	0
154	heart_4mm_boundary_20_1000	0	0	0	0	0	0	0	0	0	0	0	0	0	0	0	0	0	0	0	0	0	0	0	0	0	0	0	0	0	0	0	0	0	0	0	0	0	0	0	0	0	0	0	0	0	0	0	0
154	heart_4mm_boundary_0_1	1	0	0	0	0	0	0	0	0	0	0	0	0	0	1921.54	1925.28	0	0	0	0	0	0	0	0	0	0	0	1970.14	0	0	0	0	0	0	0	2000.05	0	0	0	0	0	0	0	0	0	0	0	2044.91
154	heart_4mm_boundary_1_5	1	0	0	0	0	0	0	0	0	0	0	0	0	0	0	0	0	0	0	0	0	0	0	0	0	0	0	0	0	0	0	0	0	0	0	0	0	0	0	0	0	0	0	0	0	0	0	0
154	heart_4mm_boundary_5_10	1	0	0	0	0	0	0	0	0	0	0	0	0	0	0	0	0	0	0	0	0	0	0	0	0	0	0	0	0	0	0	0	0	0	0	0	0	0	0	0	0	0	0	0	0	0	0	0
154	heart_4mm_boundary	1	0	0	0	0	0	0	0	0	0	0	0	0	0	1921.54	1925.28	0	0	0	0	0	0	0	0	0	0	0	1970.14	0	0	0	0	0	0	0	2000.05	0	0	0	0	0	0	0	0	0	0	0	2044.91
154	heart_4mm_boundary_10_20	1	0	0	0	0	0	0	0	0	0	0	0	0	0	0	0	0	0	0	0	0	0	0	0	0	0	0	0	0	0	0	0	0	0	0	0	0	0	0	0	0	0	0	0	0	0	0	0
154	heart_4mm_boundary_20_1000	1	0	0	0	0	0	0	0	0	0	0	0	0	0	0	0	0	0	0	0	0	0	0	0	0	0	0	0	0	0	0	0	0	0	0	0	0	0	0	0	0	0	0	0	0	0	0	0
155	heart_4mm_boundary	0	0	0	0	0	0	0	0	0	0	0	0	0	0	0	0	1929.02	0	0	1940.23	0	0	0	1955.19	0	0	0	0	0	0	0	0	0	0	0	0	0	0	0	0	0	0	0	0	0	0	2041.17	0
155	heart_4mm_boundary_0_1	0	0	0	0	0	0	0	0	0	0	0	0	0	0	0	0	1929.02	0	0	1940.23	0	0	0	1955.19	0	0	0	0	0	0	0	0	0	0	0	0	0	0	0	0	0	0	0	0	0	0	0	0
155	heart_4mm_boundary_1_5	0	0	0	0	0	0	0	0	0	0	0	0	0	0	0	0	0	0	0	0	0	0	0	0	0	0	0	0	0	0	0	0	0	0	0	0	0	0	0	0	0	0	0	0	0	0	2041.17	0
155	heart_4mm_boundary_10_20	0	0	0	0	0	0	0	0	0	0	0	0	0	0	0	0	0	0	0	0	0	0	0	0	0	0	0	0	0	0	0	0	0	0	0	0	0	0	0	0	0	0	0	0	0	0	0	0
155	heart_4mm_boundary_5_10	0	0	0	0	0	0	0	0	0	0	0	0	0	0	0	0	0	0	0	0	0	0	0	0	0	0	0	0	0	0	0	0	0	0	0	0	0	0	0	0	0	0	0	0	0	0	0	0
155	heart_4mm_boundary_20_1000	0	0	0	0	0	0	0	0	0	0	0	0	0	0	0	0	0	0	0	0	0	0	0	0	0	0	0	0	0	0	0	0	0	0	0	0	0	0	0	0	0	0	0	0	0	0	0	0
155	heart_4mm_boundary_0_1	1	0	0	0	0	0	0	0	0	0	0	0	0	0	0	0	0	0	0	0	0	0	0	0	0	0	0	0	0	0	0	0	0	0	0	0	0	0	0	0	0	0	0	0	0	0	0	0
155	heart_4mm_boundary_1_5	1	0	0	0	0	0	0	0	0	0	0	0	0	0	0	0	0	0	0	0	0	0	0	0	0	0	0	0	0	0	0	0	0	0	0	0	0	0	0	0	0	0	0	0	0	0	0	0
155	heart_4mm_boundary	1	0	0	0	0	0	0	0	0	0	0	0	0	0	0	0	0	0	0	0	0	0	0	0	0	0	0	0	0	0	0	0	0	0	0	0	0	0	0	0	0	0	0	0	0	0	0	0
155	heart_4mm_boundary_5_10	1	0	0	0	0	0	0	0	0	0	0	0	0	0	0	0	0	0	0	0	0	0	0	0	0	0	0	0	0	0	0	0	0	0	0	0	0	0	0	0	0	0	0	0	0	0	0	0
155	heart_4mm_boundary_10_20	1	0	0	0	0	0	0	0	0	0	0	0	0	0	0	0	0	0	0	0	0	0	0	0	0	0	0	0	0	0	0	0	0	0	0	0	0	0	0	0	0	0	0	0	0	0	0	0
155	heart_4mm_boundary_20_1000	1	0	0	0	0	0	0	0	0	0	0	0	0	0	0	0	0	0	0	0	0	0	0	0	0	0	0	0	0	0	0	0	0	0	0	0	0	0	0	0	0	0	0	0	0	0	0	0
156	heart_4mm_boundary_0_1	0	0	0	0	0	0	965.12	0	968.93	0	0	0	976.56	0	0	0	0	0	988.01	989.91	0	0	0	0	0	0	0	0	0	0	0	1012.8	1014.71	0	0	0	0	1024.25	0	1028.06	1029.97	0	0	0	0	1039.51	0	0
156	heart_4mm_boundary	0	1911.16	957.49	0	961.3	963.21	965.12	2901.08	1937.87	0	0	974.66	976.56	1956.94	2941.13	1964.57	984.19	986.1	988.01	2969.74	0	0	0	997.54	0	1001.36	1003.27	3015.52	0	2017.97	1010.89	2025.6	1014.71	0	2037.05	2040.86	1022.34	4096.98	2052.31	2056.12	2059.94	1031.88	4135.13	0	2075.2	3118.52	4165.65	1043.32
156	heart_4mm_boundary_5_10	0	955.58	0	0	0	0	0	0	0	0	0	0	0	0	0	0	0	0	0	0	0	0	0	0	0	0	0	0	0	0	0	0	0	0	1018.52	0	0	1024.25	0	0	0	0	0	0	0	0	0	0
156	heart_4mm_boundary_1_5	0	0	0	0	0	0	0	0	968.93	0	0	0	0	0	0	1964.57	0	0	0	989.91	0	0	0	997.54	0	0	0	2010.35	0	2017.97	1010.89	0	0	0	0	0	1022.34	1024.25	1026.15	0	1029.97	1031.88	1033.78	0	2075.2	1039.51	3124.24	1043.32
156	heart_4mm_boundary_20_1000	0	955.58	957.49	0	961.3	963.21	0	1934.05	0	0	0	974.66	0	1956.94	1960.75	0	0	986.1	0	989.91	0	0	0	0	0	1001.36	1003.27	1005.17	0	0	0	0	0	0	1018.52	2040.86	0	1024.25	1026.15	1028.06	0	0	3101.35	0	0	1039.51	1041.41	0
156	heart_4mm_boundary_0_1	1	0	0	0	0	0	0	0	0	0	0	0	0	0	0	0	0	0	0	0	0	0	0	0	0	0	0	0	0	0	0	0	0	0	1018.52	0	0	0	0	0	0	0	0	2071.38	0	0	0	0
156	heart_4mm_boundary	1	0	0	0	0	0	0	0	0	0	0	0	0	0	0	0	0	0	0	0	0	0	0	0	0	0	0	0	0	0	0	0	0	0	1018.52	1020.43	0	1024.25	1026.15	1028.06	0	0	1033.78	2071.38	0	0	1041.41	1043.32
156	heart_4mm_boundary_10_20	0	0	0	0	0	0	0	967.03	0	0	0	0	0	0	980.38	0	984.19	0	0	0	0	0	0	0	0	0	0	0	0	0	0	1012.8	0	0	0	0	0	0	0	0	0	0	0	0	0	0	0	0
156	heart_4mm_boundary_1_5	1	0	0	0	0	0	0	0	0	0	0	0	0	0	0	0	0	0	0	0	0	0	0	0	0	0	0	0	0	0	0	0	0	0	0	1020.43	0	0	0	1028.06	0	0	0	0	0	0	0	1043.32
156	heart_4mm_boundary_5_10	1	0	0	0	0	0	0	0	0	0	0	0	0	0	0	0	0	0	0	0	0	0	0	0	0	0	0	0	0	0	0	0	0	0	0	0	0	0	0	0	0	0	0	0	0	0	0	0
156	heart_4mm_boundary_10_20	1	0	0	0	0	0	0	0	0	0	0	0	0	0	0	0	0	0	0	0	0	0	0	0	0	0	0	0	0	0	0	0	0	0	0	0	0	0	1026.15	0	0	0	0	0	0	0	0	0
156	heart_4mm_boundary_20_1000	1	0	0	0	0	0	0	0	0	0	0	0	0	0	0	0	0	0	0	0	0	0	0	0	0	0	0	0	0	0	0	0	0	0	0	0	0	1024.25	0	0	0	0	1033.78	0	0	0	1041.41	0
157	heart_4mm_boundary	0	0	0	0	0	0	0	0	0	0	0	0	0	0	0	0	0	0	0	0	0	0	0	997.54	0	0	0	0	0	0	0	1012.8	0	0	0	0	1022.34	0	0	1028.06	0	0	0	0	0	0	0	1043.32
157	heart_4mm_boundary_0_1	0	0	0	0	0	0	0	0	0	0	0	0	0	0	0	0	0	0	0	0	0	0	0	997.54	0	0	0	0	0	0	0	1012.8	0	0	0	0	1022.34	0	0	1028.06	0	0	0	0	0	0	0	1043.32
157	heart_4mm_boundary_10_20	0	0	0	0	0	0	0	0	0	0	0	0	0	0	0	0	0	0	0	0	0	0	0	0	0	0	0	0	0	0	0	0	0	0	0	0	0	0	0	0	0	0	0	0	0	0	0	0
157	heart_4mm_boundary_5_10	0	0	0	0	0	0	0	0	0	0	0	0	0	0	0	0	0	0	0	0	0	0	0	0	0	0	0	0	0	0	0	0	0	0	0	0	0	0	0	0	0	0	0	0	0	0	0	0
157	heart_4mm_boundary_20_1000	0	0	0	0	0	0	0	0	0	0	0	0	0	0	0	0	0	0	0	0	0	0	0	0	0	0	0	0	0	0	0	0	0	0	0	0	0	0	0	0	0	0	0	0	0	0	0	0
157	heart_4mm_boundary_1_5	0	0	0	0	0	0	0	0	0	0	0	0	0	0	0	0	0	0	0	0	0	0	0	0	0	0	0	0	0	0	0	0	0	0	0	0	0	0	0	0	0	0	0	0	0	0	0	0
157	heart_4mm_boundary_0_1	1	0	0	0	0	0	0	0	0	0	0	0	0	0	0	0	0	0	0	0	0	0	0	0	0	0	0	0	0	0	0	0	0	0	0	0	0	0	0	0	0	0	0	0	0	0	0	0
157	heart_4mm_boundary_1_5	1	0	0	0	0	0	0	0	0	0	0	0	0	0	0	0	0	0	0	0	0	0	0	0	0	0	0	0	0	0	0	0	0	0	0	0	0	0	0	0	0	0	0	0	0	0	0	0
157	heart_4mm_boundary_5_10	1	0	0	0	0	0	0	0	0	0	0	0	0	0	0	0	0	0	0	0	0	0	0	0	0	0	0	0	0	0	0	0	0	0	0	0	0	0	0	0	0	0	0	0	0	0	0	0
157	heart_4mm_boundary	1	0	0	0	0	0	0	0	0	0	0	0	0	0	0	0	0	0	0	0	0	0	0	0	0	0	0	0	0	0	0	0	0	0	0	0	0	0	0	0	0	0	0	0	0	0	0	0
157	heart_4mm_boundary_10_20	1	0	0	0	0	0	0	0	0	0	0	0	0	0	0	0	0	0	0	0	0	0	0	0	0	0	0	0	0	0	0	0	0	0	0	0	0	0	0	0	0	0	0	0	0	0	0	0
157	heart_4mm_boundary_20_1000	1	0	0	0	0	0	0	0	0	0	0	0	0	0	0	0	0	0	0	0	0	0	0	0	0	0	0	0	0	0	0	0	0	0	0	0	0	0	0	0	0	0	0	0	0	0	0	0
158	heart_4mm_boundary_0_1	0	955.58	0	0	0	0	965.12	0	0	970.84	0	0	0	978.47	0	0	1968.38	986.1	988.01	989.91	0	0	0	997.54	999.45	0	0	0	0	1008.99	0	0	1014.71	1016.62	0	1020.43	1022.34	0	1026.15	1028.06	0	0	2067.57	0	1037.6	0	1041.41	0
158	heart_4mm_boundary_1_5	0	0	0	0	0	963.21	0	0	0	0	0	0	0	0	0	0	0	0	988.01	0	991.82	1987.46	0	997.54	0	1001.36	0	0	1007.08	0	1010.89	0	0	1016.62	0	2040.86	1022.34	2048.49	1026.15	0	0	0	0	0	0	0	0	0
158	heart_4mm_boundary	0	955.58	0	0	0	963.21	965.12	0	0	970.84	0	0	0	978.47	0	0	1968.38	986.1	1976.01	989.91	991.82	1987.46	0	1995.09	999.45	1001.36	0	0	1007.08	1008.99	1010.89	0	1014.71	2033.23	0	3061.29	2044.68	2048.49	2052.31	1028.06	0	0	2067.57	0	1037.6	0	1041.41	0
158	heart_4mm_boundary_5_10	0	0	0	0	0	0	0	0	0	0	0	0	0	0	0	0	0	0	0	0	0	0	0	0	0	0	0	0	0	0	0	0	0	0	0	0	0	0	0	0	0	0	0	0	0	0	0	0
158	heart_4mm_boundary_10_20	0	0	0	0	0	0	0	0	0	0	0	0	0	0	0	0	0	0	0	0	0	0	0	0	0	0	0	0	0	0	0	0	0	0	0	0	0	0	0	0	0	0	0	0	0	0	0	0
158	heart_4mm_boundary_0_1	1	0	0	0	0	0	0	0	0	0	0	0	0	0	0	0	0	0	0	0	0	0	0	0	0	0	0	0	0	0	1010.89	0	0	1016.62	0	0	0	0	0	1028.06	0	0	0	0	0	0	0	0
158	heart_4mm_boundary_20_1000	0	0	0	0	0	0	0	0	0	0	0	0	0	0	0	0	0	0	0	0	0	0	0	0	0	0	0	0	0	0	0	0	0	0	0	0	0	0	0	0	0	0	0	0	0	0	0	0
158	heart_4mm_boundary	1	0	0	0	0	0	0	0	0	0	0	0	0	0	0	0	0	0	0	0	0	0	0	0	0	0	0	0	0	0	1010.89	0	0	1016.62	0	0	0	0	0	1028.06	0	0	0	0	0	0	0	0
158	heart_4mm_boundary_1_5	1	0	0	0	0	0	0	0	0	0	0	0	0	0	0	0	0	0	0	0	0	0	0	0	0	0	0	0	0	0	0	0	0	0	0	0	0	0	0	0	0	0	0	0	0	0	0	0
158	heart_4mm_boundary_5_10	1	0	0	0	0	0	0	0	0	0	0	0	0	0	0	0	0	0	0	0	0	0	0	0	0	0	0	0	0	0	0	0	0	0	0	0	0	0	0	0	0	0	0	0	0	0	0	0
158	heart_4mm_boundary_10_20	1	0	0	0	0	0	0	0	0	0	0	0	0	0	0	0	0	0	0	0	0	0	0	0	0	0	0	0	0	0	0	0	0	0	0	0	0	0	0	0	0	0	0	0	0	0	0	0
158	heart_4mm_boundary_20_1000	1	0	0	0	0	0	0	0	0	0	0	0	0	0	0	0	0	0	0	0	0	0	0	0	0	0	0	0	0	0	0	0	0	0	0	0	0	0	0	0	0	0	0	0	0	0	0	0
159	heart_4mm_boundary_0_1	0	0	0	0	0	0	0	0	0	0	0	0	0	0	0	0	0	0	0	0	0	0	0	0	0	0	0	0	0	0	0	0	0	0	0	0	0	0	0	0	0	0	0	0	0	0	0	0
159	heart_4mm_boundary	0	0	957.49	0	0	0	965.12	0	0	970.84	0	0	0	0	0	982.28	2952.58	0	0	0	0	0	995.64	0	0	0	1003.27	1005.17	0	2017.97	0	0	1014.71	1016.62	0	1020.43	0	1024.25	0	0	0	2063.75	0	0	1037.6	1039.51	0	1043.32
159	heart_4mm_boundary_1_5	0	0	0	0	0	0	0	0	0	0	0	0	0	0	0	0	0	0	0	0	0	0	0	0	0	0	0	0	0	0	0	0	0	0	0	0	0	0	0	0	0	0	0	0	1037.6	0	0	0
159	heart_4mm_boundary_5_10	0	0	957.49	0	0	0	0	0	0	0	0	0	0	0	0	982.28	984.19	0	0	0	0	0	0	0	0	0	0	0	0	0	0	0	1014.71	0	0	1020.43	0	0	0	0	0	0	0	0	0	1039.51	0	0
159	heart_4mm_boundary_10_20	0	0	0	0	0	0	965.12	0	0	970.84	0	0	0	0	0	0	1968.38	0	0	0	0	0	995.64	0	0	0	1003.27	1005.17	0	2017.97	0	0	0	1016.62	0	0	0	1024.25	0	0	0	2063.75	0	0	0	0	0	1043.32
159	heart_4mm_boundary_0_1	1	0	0	0	0	0	0	0	0	0	0	0	0	0	0	0	0	0	0	0	0	0	0	0	0	0	0	0	0	0	0	0	0	0	0	0	0	0	0	0	0	0	0	0	0	0	0	0
159	heart_4mm_boundary_20_1000	0	0	0	0	0	0	0	0	0	0	0	0	0	0	0	0	0	0	0	0	0	0	0	0	0	0	0	0	0	0	0	0	0	0	0	0	0	0	0	0	0	0	0	0	0	0	0	0
159	heart_4mm_boundary_1_5	1	0	0	0	0	0	0	0	0	0	0	0	0	0	0	0	0	0	0	0	0	0	0	0	0	0	0	0	0	0	0	0	0	0	0	0	0	0	0	0	0	0	0	0	0	0	0	0
159	heart_4mm_boundary	1	0	0	0	0	0	0	0	0	0	0	0	0	0	0	0	0	0	0	0	0	0	0	0	0	0	0	0	0	0	0	0	0	0	0	0	0	0	0	0	0	0	1033.78	0	0	0	0	0
159	heart_4mm_boundary_10_20	1	0	0	0	0	0	0	0	0	0	0	0	0	0	0	0	0	0	0	0	0	0	0	0	0	0	0	0	0	0	0	0	0	0	0	0	0	0	0	0	0	0	1033.78	0	0	0	0	0
159	heart_4mm_boundary_5_10	1	0	0	0	0	0	0	0	0	0	0	0	0	0	0	0	0	0	0	0	0	0	0	0	0	0	0	0	0	0	0	0	0	0	0	0	0	0	0	0	0	0	0	0	0	0	0	0
159	heart_4mm_boundary_20_1000	1	0	0	0	0	0	0	0	0	0	0	0	0	0	0	0	0	0	0	0	0	0	0	0	0	0	0	0	0	0	0	0	0	0	0	0	0	0	0	0	0	0	0	0	0	0	0	0
160	heart_4mm_boundary_0_1	0	0	0	959.4	961.3	0	0	967.03	968.93	0	0	0	976.56	978.47	0	0	984.19	986.1	0	0	0	0	0	1995.09	0	2002.72	0	0	1007.08	0	0	1012.8	0	0	0	2040.86	1022.34	2048.49	2052.31	0	0	1031.88	1033.78	1035.69	1037.6	1039.51	2082.82	0
160	heart_4mm_boundary_1_5	0	0	0	0	961.3	0	0	0	0	970.84	0	0	0	0	0	0	0	0	0	0	0	0	0	0	0	0	0	0	1007.08	0	0	0	0	0	0	0	0	0	1026.15	0	0	0	0	0	1037.6	0	0	0
160	heart_4mm_boundary	0	0	0	959.4	1922.61	0	0	967.03	968.93	970.84	0	0	976.56	978.47	0	0	984.19	986.1	0	0	0	0	0	1995.09	0	2002.72	0	0	2014.16	0	0	1012.8	0	0	0	2040.86	1022.34	2048.49	3078.46	0	0	1031.88	1033.78	1035.69	2075.2	1039.51	2082.82	0
160	heart_4mm_boundary_5_10	0	0	0	0	0	0	0	0	0	0	0	0	0	0	0	0	0	0	0	0	0	0	0	0	0	0	0	0	0	0	0	0	0	0	0	0	0	0	0	0	0	0	0	0	0	0	0	0
160	heart_4mm_boundary_10_20	0	0	0	0	0	0	0	0	0	0	0	0	0	0	0	0	0	0	0	0	0	0	0	0	0	0	0	0	0	0	0	0	0	0	0	0	0	0	0	0	0	0	0	0	0	0	0	0
160	heart_4mm_boundary_20_1000	0	0	0	0	0	0	0	0	0	0	0	0	0	0	0	0	0	0	0	0	0	0	0	0	0	0	0	0	0	0	0	0	0	0	0	0	0	0	0	0	0	0	0	0	0	0	0	0
160	heart_4mm_boundary_0_1	1	0	0	0	0	0	0	0	0	0	0	0	0	0	0	0	0	0	0	989.91	0	0	0	0	999.45	0	0	0	0	0	0	0	0	0	0	0	1022.34	0	0	1028.06	0	0	0	0	0	0	0	0
160	heart_4mm_boundary_1_5	1	0	0	0	0	0	0	0	0	0	0	0	0	0	0	0	0	0	0	0	0	0	0	0	0	0	0	0	0	0	0	0	0	0	0	0	0	0	0	0	0	0	0	0	0	0	0	0
160	heart_4mm_boundary	1	0	0	0	0	0	0	0	0	0	0	0	0	0	0	0	0	0	0	989.91	0	0	0	0	999.45	0	0	0	0	0	0	0	0	0	0	0	1022.34	0	0	1028.06	0	0	0	0	0	0	0	0
160	heart_4mm_boundary_5_10	1	0	0	0	0	0	0	0	0	0	0	0	0	0	0	0	0	0	0	0	0	0	0	0	0	0	0	0	0	0	0	0	0	0	0	0	0	0	0	0	0	0	0	0	0	0	0	0
160	heart_4mm_boundary_20_1000	1	0	0	0	0	0	0	0	0	0	0	0	0	0	0	0	0	0	0	0	0	0	0	0	0	0	0	0	0	0	0	0	0	0	0	0	0	0	0	0	0	0	0	0	0	0	0	0
160	heart_4mm_boundary_10_20	1	0	0	0	0	0	0	0	0	0	0	0	0	0	0	0	0	0	0	0	0	0	0	0	0	0	0	0	0	0	0	0	0	0	0	0	0	0	0	0	0	0	0	0	0	0	0	0
161	heart_4mm_boundary_0_1	0	0	0	0	0	0	0	0	0	0	0	0	0	0	0	0	0	0	0	0	0	0	0	0	0	0	0	0	0	0	0	0	0	0	0	0	0	0	0	0	0	0	0	0	0	0	0	0
161	heart_4mm_boundary	0	0	0	0	0	963.21	0	0	968.93	0	972.75	0	0	0	0	0	984.19	0	1976.01	0	0	993.73	1991.27	0	999.45	0	0	0	1007.08	0	0	1012.8	0	1016.62	0	0	0	0	1026.15	0	0	0	0	0	0	0	2082.82	0
161	heart_4mm_boundary_5_10	0	0	0	0	0	963.21	0	0	968.93	0	0	0	0	0	0	0	0	0	1976.01	0	0	993.73	1991.27	0	999.45	0	0	0	1007.08	0	0	1012.8	0	1016.62	0	0	0	0	1026.15	0	0	0	0	0	0	0	0	0
161	heart_4mm_boundary_20_1000	0	0	0	0	0	0	0	0	0	0	0	0	0	0	0	0	0	0	0	0	0	0	0	0	0	0	0	0	0	0	0	0	0	0	0	0	0	0	0	0	0	0	0	0	0	0	0	0
161	heart_4mm_boundary_1_5	0	0	0	0	0	0	0	0	0	0	972.75	0	0	0	0	0	984.19	0	0	0	0	0	0	0	0	0	0	0	0	0	0	0	0	0	0	0	0	0	0	0	0	0	0	0	0	0	2082.82	0
161	heart_4mm_boundary_10_20	0	0	0	0	0	0	0	0	0	0	0	0	0	0	0	0	0	0	0	0	0	0	0	0	0	0	0	0	0	0	0	0	0	0	0	0	0	0	0	0	0	0	0	0	0	0	0	0
161	heart_4mm_boundary_0_1	1	0	0	0	0	0	0	0	0	0	0	0	0	0	0	0	0	0	0	0	0	0	0	0	0	0	0	0	0	0	0	0	0	0	0	0	0	0	0	0	0	0	0	0	0	0	0	0
161	heart_4mm_boundary_1_5	1	0	0	0	0	0	0	0	0	0	0	0	0	0	0	0	0	0	0	0	0	0	0	0	0	0	0	0	0	0	0	0	0	0	0	0	0	0	0	0	0	0	0	0	0	0	0	0
161	heart_4mm_boundary	1	0	0	0	0	0	0	0	0	0	0	0	0	0	0	0	0	0	0	0	0	0	0	0	0	0	0	0	0	0	0	0	0	0	1018.52	0	0	0	0	0	0	0	0	0	0	0	0	0
161	heart_4mm_boundary_20_1000	1	0	0	0	0	0	0	0	0	0	0	0	0	0	0	0	0	0	0	0	0	0	0	0	0	0	0	0	0	0	0	0	0	0	0	0	0	0	0	0	0	0	0	0	0	0	0	0
161	heart_4mm_boundary_5_10	1	0	0	0	0	0	0	0	0	0	0	0	0	0	0	0	0	0	0	0	0	0	0	0	0	0	0	0	0	0	0	0	0	0	1018.52	0	0	0	0	0	0	0	0	0	0	0	0	0
161	heart_4mm_boundary_10_20	1	0	0	0	0	0	0	0	0	0	0	0	0	0	0	0	0	0	0	0	0	0	0	0	0	0	0	0	0	0	0	0	0	0	0	0	0	0	0	0	0	0	0	0	0	0	0	0
162	heart_4mm_boundary_1_5	0	0	0	0	0	0	0	0	0	0	0	0	0	0	0	0	0	0	0	0	0	0	0	0	0	0	0	0	0	0	0	0	0	0	0	0	0	0	0	0	0	0	0	0	0	0	0	0
162	heart_4mm_boundary_0_1	0	1911.16	0	0	0	963.21	0	967.03	0	970.84	0	0	0	0	0	0	984.19	986.1	0	0	0	993.73	2986.91	0	0	0	1003.27	0	2014.16	1008.99	0	0	0	0	0	2040.86	1022.34	1024.25	0	2056.12	1029.97	1031.88	1033.78	0	0	1039.51	0	0
162	heart_4mm_boundary_5_10	0	0	0	0	0	0	0	0	0	0	0	0	0	0	0	0	0	0	0	0	0	0	0	0	0	0	0	0	0	0	0	0	0	0	0	0	0	0	0	0	0	0	0	0	0	0	0	0
162	heart_4mm_boundary_10_20	0	0	0	0	0	0	0	0	0	0	0	0	0	0	0	0	0	0	0	0	0	0	0	0	0	0	0	0	0	0	0	0	0	0	0	0	0	0	0	0	0	0	0	0	0	0	0	0
162	heart_4mm_boundary	0	1911.16	0	0	0	963.21	0	967.03	0	970.84	0	0	0	0	0	0	984.19	986.1	0	0	0	993.73	2986.91	0	0	0	1003.27	0	2014.16	1008.99	0	0	0	0	0	2040.86	1022.34	1024.25	0	2056.12	1029.97	1031.88	1033.78	0	0	1039.51	0	0
162	heart_4mm_boundary_20_1000	0	0	0	0	0	0	0	0	0	0	0	0	0	0	0	0	0	0	0	0	0	0	0	0	0	0	0	0	0	0	0	0	0	0	0	0	0	0	0	0	0	0	0	0	0	0	0	0
162	heart_4mm_boundary_1_5	1	0	0	0	0	0	0	0	0	0	0	0	0	0	0	0	0	0	0	0	0	0	0	0	0	0	0	0	0	0	0	0	0	0	0	0	0	0	0	0	0	0	0	0	0	0	0	0
162	heart_4mm_boundary_0_1	1	0	0	0	0	0	965.12	0	0	0	0	0	976.56	0	0	0	984.19	0	988.01	0	991.82	993.73	995.64	0	0	0	0	1005.17	0	1008.99	0	0	0	0	0	0	0	0	0	1028.06	0	0	0	0	0	1039.51	0	0
162	heart_4mm_boundary	1	0	0	0	0	0	965.12	0	0	0	0	0	976.56	0	0	0	984.19	0	988.01	0	991.82	993.73	995.64	0	0	0	0	1005.17	0	1008.99	0	0	0	0	0	0	0	0	0	1028.06	0	0	0	0	0	1039.51	0	0
162	heart_4mm_boundary_5_10	1	0	0	0	0	0	0	0	0	0	0	0	0	0	0	0	0	0	0	0	0	0	0	0	0	0	0	0	0	0	0	0	0	0	0	0	0	0	0	0	0	0	0	0	0	0	0	0
162	heart_4mm_boundary_10_20	1	0	0	0	0	0	0	0	0	0	0	0	0	0	0	0	0	0	0	0	0	0	0	0	0	0	0	0	0	0	0	0	0	0	0	0	0	0	0	0	0	0	0	0	0	0	0	0
162	heart_4mm_boundary_20_1000	1	0	0	0	0	0	0	0	0	0	0	0	0	0	0	0	0	0	0	0	0	0	0	0	0	0	0	0	0	0	0	0	0	0	0	0	0	0	0	0	0	0	0	0	0	0	0	0
163	heart_4mm_boundary	0	0	957.49	0	0	0	0	967.03	0	0	0	974.66	0	978.47	0	0	0	986.1	0	0	0	0	0	0	0	0	0	1005.17	1007.08	0	1010.89	1012.8	0	0	0	0	0	0	1026.15	0	0	0	0	0	0	0	0	1043.32
163	heart_4mm_boundary_10_20	0	0	0	0	0	0	0	0	0	0	0	0	0	0	0	0	0	0	0	0	0	0	0	0	0	0	0	0	0	0	0	0	0	0	0	0	0	0	0	0	0	0	0	0	0	0	0	0
163	heart_4mm_boundary_5_10	0	0	0	0	0	0	0	0	0	0	0	0	0	0	0	0	0	0	0	0	0	0	0	0	0	0	0	0	0	0	0	0	0	0	0	0	0	0	0	0	0	0	0	0	0	0	0	0
163	heart_4mm_boundary_20_1000	0	0	0	0	0	0	0	0	0	0	0	0	0	0	0	0	0	0	0	0	0	0	0	0	0	0	0	0	0	0	0	0	0	0	0	0	0	0	0	0	0	0	0	0	0	0	0	0
163	heart_4mm_boundary_0_1	0	0	957.49	0	0	0	0	967.03	0	0	0	974.66	0	978.47	0	0	0	986.1	0	0	0	0	0	0	0	0	0	1005.17	1007.08	0	1010.89	1012.8	0	0	0	0	0	0	1026.15	0	0	0	0	0	0	0	0	1043.32
163	heart_4mm_boundary_1_5	0	0	0	0	0	0	0	0	0	0	0	0	0	0	0	0	0	0	0	0	0	0	0	0	0	0	0	0	0	0	0	0	0	0	0	0	0	0	0	0	0	0	0	0	0	0	0	0
163	heart_4mm_boundary_1_5	1	0	0	0	0	0	0	0	0	0	0	0	0	0	0	0	0	0	0	0	0	0	0	0	0	0	0	0	0	0	0	0	0	0	0	0	0	0	0	0	0	0	0	0	0	0	0	0
163	heart_4mm_boundary_0_1	1	0	0	0	0	0	0	0	0	0	0	0	0	0	0	0	0	0	0	0	0	0	0	0	0	0	0	0	0	0	0	0	0	0	0	0	0	0	0	0	0	0	0	0	0	0	0	1043.32
163	heart_4mm_boundary_5_10	1	0	0	0	0	0	0	0	0	0	0	0	0	0	0	0	0	0	0	0	0	0	0	0	0	0	0	0	0	0	0	0	0	0	0	0	0	0	0	0	0	0	0	0	0	0	0	0
163	heart_4mm_boundary	1	0	0	0	0	0	0	0	0	0	0	0	0	0	0	0	0	0	0	0	0	0	0	0	0	0	0	0	0	0	0	0	0	0	0	0	0	0	0	0	0	0	0	0	0	0	0	1043.32
163	heart_4mm_boundary_20_1000	1	0	0	0	0	0	0	0	0	0	0	0	0	0	0	0	0	0	0	0	0	0	0	0	0	0	0	0	0	0	0	0	0	0	0	0	0	0	0	0	0	0	0	0	0	0	0	0
163	heart_4mm_boundary_10_20	1	0	0	0	0	0	0	0	0	0	0	0	0	0	0	0	0	0	0	0	0	0	0	0	0	0	0	0	0	0	0	0	0	0	0	0	0	0	0	0	0	0	0	0	0	0	0	0
164	heart_4mm_boundary_0_1	0	0	0	0	0	0	0	0	0	0	0	0	0	0	0	0	0	0	0	0	0	0	0	0	0	0	0	0	0	0	0	0	0	0	0	0	0	0	0	0	0	0	0	0	0	0	0	0
164	heart_4mm_boundary	0	0	0	0	0	0	0	0	0	0	0	3742.68	0	0	0	0	0	0	0	0	0	0	0	0	0	0	0	0	0	0	0	0	0	0	0	0	0	0	0	0	0	0	0	0	0	0	0	0
164	heart_4mm_boundary_1_5	0	0	0	0	0	0	0	0	0	0	0	0	0	0	0	0	0	0	0	0	0	0	0	0	0	0	0	0	0	0	0	0	0	0	0	0	0	0	0	0	0	0	0	0	0	0	0	0
164	heart_4mm_boundary_10_20	0	0	0	0	0	0	0	0	0	0	0	0	0	0	0	0	0	0	0	0	0	0	0	0	0	0	0	0	0	0	0	0	0	0	0	0	0	0	0	0	0	0	0	0	0	0	0	0
164	heart_4mm_boundary_20_1000	0	0	0	0	0	0	0	0	0	0	0	3742.68	0	0	0	0	0	0	0	0	0	0	0	0	0	0	0	0	0	0	0	0	0	0	0	0	0	0	0	0	0	0	0	0	0	0	0	0
164	heart_4mm_boundary_5_10	0	0	0	0	0	0	0	0	0	0	0	0	0	0	0	0	0	0	0	0	0	0	0	0	0	0	0	0	0	0	0	0	0	0	0	0	0	0	0	0	0	0	0	0	0	0	0	0
164	heart_4mm_boundary_0_1	1	0	0	0	0	0	0	0	0	0	0	0	0	0	0	0	0	0	0	0	0	0	0	0	0	0	0	0	0	0	0	0	0	0	0	0	0	0	0	0	0	0	0	0	0	0	0	0
164	heart_4mm_boundary	1	0	0	0	0	0	0	0	0	0	0	0	0	0	0	0	0	0	0	0	0	0	0	0	0	0	0	0	0	0	0	0	0	0	0	0	0	0	3940.43	0	0	0	0	0	0	0	0	0
164	heart_4mm_boundary_5_10	1	0	0	0	0	0	0	0	0	0	0	0	0	0	0	0	0	0	0	0	0	0	0	0	0	0	0	0	0	0	0	0	0	0	0	0	0	0	0	0	0	0	0	0	0	0	0	0
164	heart_4mm_boundary_1_5	1	0	0	0	0	0	0	0	0	0	0	0	0	0	0	0	0	0	0	0	0	0	0	0	0	0	0	0	0	0	0	0	0	0	0	0	0	0	3940.43	0	0	0	0	0	0	0	0	0
164	heart_4mm_boundary_10_20	1	0	0	0	0	0	0	0	0	0	0	0	0	0	0	0	0	0	0	0	0	0	0	0	0	0	0	0	0	0	0	0	0	0	0	0	0	0	0	0	0	0	0	0	0	0	0	0
164	heart_4mm_boundary_20_1000	1	0	0	0	0	0	0	0	0	0	0	0	0	0	0	0	0	0	0	0	0	0	0	0	0	0	0	0	0	0	0	0	0	0	0	0	0	0	0	0	0	0	0	0	0	0	0	0
165	heart_4mm_boundary_0_1	0	0	0	0	0	0	0	0	968.93	0	0	0	0	0	0	0	0	0	0	0	0	0	995.64	0	0	0	1003.27	0	0	0	0	0	0	0	0	0	0	1024.25	0	0	0	0	0	0	0	0	0	0
165	heart_4mm_boundary_1_5	0	955.58	957.49	0	0	0	0	967.03	0	0	0	0	976.56	978.47	980.38	0	0	0	988.01	0	0	0	0	0	0	3004.07	2006.53	0	0	1008.99	0	1012.8	1014.71	1016.62	0	0	1022.34	1024.25	0	1028.06	1029.97	0	0	1035.69	2075.2	0	0	0
165	heart_4mm_boundary	0	2866.74	957.49	0	961.3	1926.42	0	2901.08	968.93	970.84	2918.24	0	976.56	978.47	1960.75	982.28	0	0	988.01	0	991.82	993.73	995.64	0	0	3004.07	4013.06	0	0	1008.99	1010.89	1012.8	1014.71	1016.62	0	2040.86	1022.34	4096.98	0	1028.06	2059.94	2063.75	2067.57	1035.69	2075.2	0	1041.41	0
165	heart_4mm_boundary_5_10	0	0	0	0	0	963.21	0	0	0	0	0	0	0	0	0	0	0	0	0	0	991.82	0	0	0	0	0	0	0	0	0	0	0	0	0	0	0	0	0	0	0	0	0	1033.78	0	0	0	1041.41	0
165	heart_4mm_boundary_10_20	0	0	0	0	961.3	0	0	0	0	0	0	0	0	0	0	0	0	0	0	0	0	993.73	0	0	0	0	0	0	0	0	0	0	0	0	0	1020.43	0	0	0	0	0	1031.88	1033.78	0	0	0	0	0
165	heart_4mm_boundary_20_1000	0	1911.16	0	0	0	963.21	0	1934.05	0	970.84	2918.24	0	0	0	980.38	982.28	0	0	0	0	0	0	0	0	0	0	1003.27	0	0	0	1010.89	0	0	0	0	1020.43	0	2048.49	0	0	1029.97	1031.88	0	0	0	0	0	0
165	heart_4mm_boundary_0_1	1	0	0	0	0	0	0	0	0	0	0	0	0	0	0	0	0	0	0	0	0	0	0	0	0	0	0	0	0	0	0	0	0	0	0	0	0	0	0	0	0	0	0	0	0	0	0	0
165	heart_4mm_boundary	1	0	0	0	0	0	0	0	0	1941.68	0	0	0	0	0	0	0	0	0	0	0	0	0	0	0	0	0	1005.17	0	0	0	0	0	0	0	0	1022.34	0	0	0	0	0	1033.78	0	0	0	0	0
165	heart_4mm_boundary_1_5	1	0	0	0	0	0	0	0	0	970.84	0	0	0	0	0	0	0	0	0	0	0	0	0	0	0	0	0	0	0	0	0	0	0	0	0	0	0	0	0	0	0	0	0	0	0	0	0	0
165	heart_4mm_boundary_5_10	1	0	0	0	0	0	0	0	0	0	0	0	0	0	0	0	0	0	0	0	0	0	0	0	0	0	0	1005.17	0	0	0	0	0	0	0	0	0	0	0	0	0	0	0	0	0	0	0	0
165	heart_4mm_boundary_10_20	1	0	0	0	0	0	0	0	0	970.84	0	0	0	0	0	0	0	0	0	0	0	0	0	0	0	0	0	0	0	0	0	0	0	0	0	0	1022.34	0	0	0	0	0	1033.78	0	0	0	0	0
165	heart_4mm_boundary_20_1000	1	0	0	0	0	0	0	0	0	0	0	0	0	0	0	0	0	0	0	0	0	0	0	0	0	0	0	0	0	0	0	0	0	0	0	0	0	0	0	0	0	0	0	0	0	0	0	0
166	heart_4mm_boundary_0_1	0	0	957.49	0	0	0	0	0	0	0	0	974.66	0	1956.94	1960.75	0	0	986.1	0	0	0	0	0	0	0	0	0	1005.17	0	0	1010.89	1012.8	1014.71	0	0	1020.43	1022.34	0	0	0	1029.97	1031.88	0	0	0	2079.01	0	0
166	heart_4mm_boundary_5_10	0	0	0	0	0	0	0	0	0	0	0	0	0	0	0	0	0	0	0	0	0	0	0	0	0	0	0	0	0	0	0	0	0	0	0	0	0	0	0	0	0	0	0	0	0	0	0	0
166	heart_4mm_boundary_1_5	0	0	0	0	0	0	0	0	0	0	0	0	0	0	0	0	0	0	0	0	0	0	0	0	0	0	0	0	0	0	0	0	0	0	0	0	0	0	0	0	0	0	0	0	0	0	0	0
166	heart_4mm_boundary	0	0	957.49	0	0	0	0	0	0	0	0	974.66	0	1956.94	1960.75	0	0	986.1	0	0	0	0	0	0	0	0	0	1005.17	0	0	1010.89	1012.8	1014.71	0	0	1020.43	1022.34	0	0	0	1029.97	1031.88	0	0	0	2079.01	0	0
166	heart_4mm_boundary_10_20	0	0	0	0	0	0	0	0	0	0	0	0	0	0	0	0	0	0	0	0	0	0	0	0	0	0	0	0	0	0	0	0	0	0	0	0	0	0	0	0	0	0	0	0	0	0	0	0
166	heart_4mm_boundary_20_1000	0	0	0	0	0	0	0	0	0	0	0	0	0	0	0	0	0	0	0	0	0	0	0	0	0	0	0	0	0	0	0	0	0	0	0	0	0	0	0	0	0	0	0	0	0	0	0	0
166	heart_4mm_boundary_5_10	1	0	0	0	0	0	0	0	0	0	0	0	0	0	0	0	0	0	0	0	0	0	0	0	0	0	0	0	0	0	0	0	0	0	0	0	0	0	0	0	0	0	0	0	0	0	0	0
166	heart_4mm_boundary_0_1	1	0	0	0	0	0	0	0	0	0	0	0	0	0	0	0	0	0	988.01	989.91	0	0	995.64	0	0	0	0	0	1007.08	0	0	1012.8	0	0	0	0	0	0	0	0	0	0	0	1035.69	1037.6	0	1041.41	0
166	heart_4mm_boundary_1_5	1	0	0	0	0	0	0	0	0	0	0	0	0	0	0	0	0	0	0	0	0	0	0	0	0	0	0	0	0	0	0	0	0	0	0	0	0	0	0	0	0	0	0	0	0	0	0	0
166	heart_4mm_boundary_10_20	1	0	0	0	0	0	0	0	0	0	0	0	0	0	0	0	0	0	0	0	0	0	0	0	0	0	0	0	0	0	0	0	0	0	0	0	0	0	0	0	0	0	0	0	0	0	0	0
166	heart_4mm_boundary	1	0	0	0	0	0	0	0	0	0	0	0	0	0	0	0	0	0	988.01	989.91	0	0	995.64	0	0	0	0	0	1007.08	0	0	1012.8	0	0	0	0	0	0	0	0	0	0	0	1035.69	1037.6	0	1041.41	0
166	heart_4mm_boundary_20_1000	1	0	0	0	0	0	0	0	0	0	0	0	0	0	0	0	0	0	0	0	0	0	0	0	0	0	0	0	0	0	0	0	0	0	0	0	0	0	0	0	0	0	0	0	0	0	0	0
167	heart_4mm_boundary	0	0	0	0	0	0	0	0	0	0	0	974.66	0	0	0	1964.57	0	0	0	0	0	0	0	997.54	0	0	0	1005.17	1007.08	1008.99	0	1012.8	0	0	0	1020.43	0	1024.25	0	4112.24	0	2063.75	0	0	1037.6	0	1041.41	1043.32
167	heart_4mm_boundary_0_1	0	0	0	0	0	0	0	0	0	0	0	0	0	0	0	0	0	0	0	0	0	0	0	0	0	0	0	0	0	0	0	0	0	0	0	0	0	0	0	0	0	0	0	0	0	0	0	0
167	heart_4mm_boundary_1_5	0	0	0	0	0	0	0	0	0	0	0	974.66	0	0	0	982.28	0	0	0	0	0	0	0	0	0	0	0	1005.17	1007.08	1008.99	0	1012.8	0	0	0	1020.43	0	1024.25	0	3084.18	0	2063.75	0	0	1037.6	0	1041.41	1043.32
167	heart_4mm_boundary_5_10	0	0	0	0	0	0	0	0	0	0	0	0	0	0	0	0	0	0	0	0	0	0	0	997.54	0	0	0	0	0	0	0	0	0	0	0	0	0	0	0	0	0	0	0	0	0	0	0	0
167	heart_4mm_boundary_20_1000	0	0	0	0	0	0	0	0	0	0	0	0	0	0	0	982.28	0	0	0	0	0	0	0	0	0	0	0	0	0	0	0	0	0	0	0	0	0	0	0	0	0	0	0	0	0	0	0	0
167	heart_4mm_boundary_10_20	0	0	0	0	0	0	0	0	0	0	0	0	0	0	0	0	0	0	0	0	0	0	0	0	0	0	0	0	0	0	0	0	0	0	0	0	0	0	0	1028.06	0	0	0	0	0	0	0	0
167	heart_4mm_boundary_0_1	1	0	0	0	0	0	0	0	0	0	0	0	0	0	0	0	0	0	0	0	0	0	0	0	0	0	0	0	0	0	0	0	0	0	0	0	0	0	0	0	0	0	0	0	0	0	0	0
[truncated: 3,713 more rows]
[truncated: 954 more columns]

## Sheet: KEY
COLUMNS:	ID, structure name, binned by voxels from (1 = baseline CT, 0 = followup CT), histogram of total mass by voxel value (from -500 to 500)
structure name indicates of course the structure, but may also have a suffix like 10_20 as in the example of heart_4mm_boundary_10_20. This means the part of the heart_4mm_boundary that has received [10 , 20) Gy.
