# Supplementary material for: CT-Based Pericardial Composition Change as an Imaging Biomarker for Radiation-Induced Cardiotoxicity
Source: Cancers (Basel). 2025 Aug 13;17(16):2635. doi: 10.3390/cancers17162635 (PMC12384465; doi:10.3390/cancers17162635)
Supplement: Supplementary file 1 [file cancers-17-02635-s001.zip › Table S3-Voxel-level data on mass difference between baseline and follow-up per HU bin.xlsx]

## Sheet: DATA
ID	struct	followup_bin	d-500	d-499	d-498	d-497	d-496	d-495	d-494	d-493	d-492	d-491	d-490	d-489	d-488	d-487	d-486	d-485	d-484	d-483	d-482	d-481	d-480	d-479	d-478	d-477	d-476	d-475	d-474	d-473	d-472	d-471	d-470	d-469	d-468	d-467	d-466	d-465	d-464	d-463	d-462	d-461	d-460	d-459	d-458	d-457	d-456	d-455	d-454
1	heart_4mm_boundary_1_5	0	0	0	0	0	0	0	0	0	0	0	0	0	0	0	0	0	0	0	0	0	0	0	0	0	0	0	0	0	0	0	0	0	0	0	0	0	0	0	0	0	0	0	0	0	0	0	0
1	heart_4mm_boundary_0_1	0	0	0	0	0	0	0	0	0	0	0	0	0	0	0	0	287.86	0	0	0	0	0	0	0	0	0	0	0	0	0	0	0	0	0	0	0	0	0	0	0	0	0	0	0	0	0	0	0
1	heart_4mm_boundary_10_20	0	0	0	0	0	0	0	0	0	0	0	0	0	0	0	0	0	0	0	0	0	0	0	0	0	0	0	0	0	0	0	0	0	0	0	0	0	0	0	0	0	0	0	0	0	0	0	0
1	heart_4mm_boundary_5_10	0	0	0	0	0	0	0	0	0	0	0	0	0	0	0	0	0	0	0	0	0	0	0	0	0	0	0	0	0	0	0	0	0	0	0	0	0	0	0	0	0	0	0	0	0	0	0	0
1	heart_4mm_boundary	0	0	0	0	0	0	0	0	0	0	0	0	0	0	0	0	287.86	0	0	0	0	0	0	0	0	0	0	0	0	0	0	0	0	0	0	0	0	0	0	0	0	0	0	0	0	0	0	0
1	heart_4mm_boundary_20_1000	0	0	0	0	0	0	0	0	0	0	0	0	0	0	0	0	0	0	0	0	0	0	0	0	0	0	0	0	0	0	0	0	0	0	0	0	0	0	0	0	0	0	0	0	0	0	0	0
1	heart_4mm_boundary_0_1	1	0	0	0	0	0	0	0	0	0	0	0	0	0	0	0	0	0	0	0	0	0	0	0	0	0	0	0	0	0	0	0	0	0	0	0	0	0	0	0	0	0	0	0	0	0	0	0
1	heart_4mm_boundary_1_5	1	0	0	0	0	0	0	0	0	0	0	0	0	0	0	0	0	0	0	0	0	0	0	0	0	0	0	0	0	0	0	0	0	0	0	0	0	0	0	0	0	0	0	0	0	0	0	0
1	heart_4mm_boundary_5_10	1	0	0	0	0	0	0	0	0	0	0	0	0	0	0	0	0	0	0	0	0	0	0	0	0	0	0	0	0	0	0	0	0	0	0	0	0	0	0	0	0	0	0	0	0	0	0	0
1	heart_4mm_boundary	1	0	0	0	0	0	0	0	0	0	0	0	0	0	0	0	0	0	0	0	0	0	0	0	0	0	0	0	0	0	0	0	0	0	0	0	0	0	0	0	0	0	0	0	0	0	0	0
1	heart_4mm_boundary_10_20	1	0	0	0	0	0	0	0	0	0	0	0	0	0	0	0	0	0	0	0	0	0	0	0	0	0	0	0	0	0	0	0	0	0	0	0	0	0	0	0	0	0	0	0	0	0	0	0
1	heart_4mm_boundary_20_1000	1	0	0	0	0	0	0	0	0	0	0	0	0	0	0	0	0	0	0	0	0	0	0	0	0	0	0	0	0	0	0	0	0	0	0	0	0	0	0	0	0	0	0	0	0	0	0	0
2	heart_4mm_boundary_0_1	0	0	0	0	0	0	0	0	0	0	0	0	0	0	0	0	0	0	0	0	0	0	0	0	0	0	0	0	0	0	0	0	0	0	0	0	0	0	0	0	0	0	0	0	0	0	0	0
2	heart_4mm_boundary_1_5	0	0	0	0	0	0	0	0	0	0	0	0	0	0	0	0	0	909.81	0	0	0	0	0	0	0	0	0	648.5	0	0	0	0	0	0	0	0	0	782.01	0	0	0	0	865.94	0	0	768.66	0	0
2	heart_4mm_boundary_5_10	0	0	0	0	0	0	0	0	0	0	0	0	0	707.63	0	0	0	0	0	801.09	0	0	0	0	0	0	0	0	0	0	0	0	0	0	0	0	0	0	0	0	0	0	0	0	0	0	0	0
2	heart_4mm_boundary	0	0	0	0	0	0	0	0	0	0	0	0	0	707.63	0	0	0	909.81	0	801.09	0	0	0	0	0	0	0	648.5	0	0	0	0	0	0	0	0	0	782.01	0	0	0	0	865.94	0	0	768.66	0	0
2	heart_4mm_boundary_10_20	0	0	0	0	0	0	0	0	0	0	0	0	0	0	0	0	0	0	0	0	0	0	0	0	0	0	0	0	0	0	0	0	0	0	0	0	0	0	0	0	0	0	0	0	0	0	0	0
2	heart_4mm_boundary_20_1000	0	0	0	0	0	0	0	0	0	0	0	0	0	0	0	0	0	0	0	0	0	0	0	0	0	0	0	0	0	0	0	0	0	0	0	0	0	0	0	0	0	0	0	0	0	0	0	0
2	heart_4mm_boundary_0_1	1	0	0	0	0	0	0	0	0	0	0	0	0	0	0	0	0	0	0	0	0	0	0	0	0	0	0	0	0	0	0	0	0	0	0	0	0	0	0	0	0	0	0	0	0	0	0	0
2	heart_4mm_boundary	1	0	0	0	0	0	0	0	0	0	0	0	0	0	0	0	0	0	0	0	0	0	0	0	0	0	0	0	0	0	0	0	0	0	0	0	0	0	0	0	0	0	0	0	0	0	0	0
2	heart_4mm_boundary_1_5	1	0	0	0	0	0	0	0	0	0	0	0	0	0	0	0	0	0	0	0	0	0	0	0	0	0	0	0	0	0	0	0	0	0	0	0	0	0	0	0	0	0	0	0	0	0	0	0
2	heart_4mm_boundary_5_10	1	0	0	0	0	0	0	0	0	0	0	0	0	0	0	0	0	0	0	0	0	0	0	0	0	0	0	0	0	0	0	0	0	0	0	0	0	0	0	0	0	0	0	0	0	0	0	0
2	heart_4mm_boundary_20_1000	1	0	0	0	0	0	0	0	0	0	0	0	0	0	0	0	0	0	0	0	0	0	0	0	0	0	0	0	0	0	0	0	0	0	0	0	0	0	0	0	0	0	0	0	0	0	0	0
2	heart_4mm_boundary_10_20	1	0	0	0	0	0	0	0	0	0	0	0	0	0	0	0	0	0	0	0	0	0	0	0	0	0	0	0	0	0	0	0	0	0	0	0	0	0	0	0	0	0	0	0	0	0	0	0
3	heart_4mm_boundary_0_1	0	0	0	953.67	0	480.65	0	0	181.2	209.81	0	0	0	185.01	0	0	604.63	0	1190.19	0	0	0	0	972.75	0	0	0	0	0	0	0	0	686.65	0	827.79	0	0	2002.72	0	0	0	905.99	0	364.3	0	0	0	0
3	heart_4mm_boundary	0	0	0	953.67	0	480.65	0	0	181.2	1939.77	0	0	0	185.01	783.92	0	604.63	0	1895.9	0	1720.43	0	0	972.75	0	0	0	0	0	623.7	0	0	1739.5	610.35	1831.05	0	780.11	3055.57	0	0	0	905.99	0	1216.89	1564.03	0	886.92	856.4
3	heart_4mm_boundary_1_5	0	0	0	0	0	0	0	0	0	1079.56	0	0	0	0	783.92	0	0	0	0	0	1720.43	0	0	0	0	0	0	0	0	0	0	0	1052.86	610.35	1003.27	0	0	1052.86	0	0	0	0	0	0	0	0	0	856.4
3	heart_4mm_boundary_5_10	0	0	0	0	0	0	0	0	0	0	0	0	0	0	0	0	0	0	0	0	0	0	0	0	0	0	0	0	0	0	0	0	0	0	0	0	0	0	0	0	0	0	0	0	0	0	0	0
3	heart_4mm_boundary_10_20	0	0	0	0	0	0	0	0	0	650.41	0	0	0	0	0	0	0	0	705.72	0	0	0	0	0	0	0	0	0	0	623.7	0	0	0	0	0	0	780.11	0	0	0	0	0	0	852.58	747.68	0	886.92	0
3	heart_4mm_boundary_20_1000	0	0	0	0	0	0	0	0	0	0	0	0	0	0	0	0	0	0	0	0	0	0	0	0	0	0	0	0	0	0	0	0	0	0	0	0	0	0	0	0	0	0	0	0	816.35	0	0	0
3	heart_4mm_boundary	1	0	0	0	0	0	0	0	0	0	0	0	0	0	0	0	0	0	0	0	0	604.63	0	0	0	0	0	0	0	0	0	0	0	0	0	0	0	-427.25	0	0	0	541.69	0	0	0	0	0	0
3	heart_4mm_boundary_0_1	1	0	0	0	0	0	0	0	0	0	0	0	0	0	0	0	0	0	0	0	0	604.63	0	0	0	0	0	0	0	0	0	0	0	0	0	0	0	-427.25	0	0	0	541.69	0	0	0	0	0	0
3	heart_4mm_boundary_1_5	1	0	0	0	0	0	0	0	0	0	0	0	0	0	0	0	0	0	0	0	0	0	0	0	0	0	0	0	0	0	0	0	0	0	0	0	0	0	0	0	0	0	0	0	0	0	0	0
3	heart_4mm_boundary_10_20	1	0	0	0	0	0	0	0	0	0	0	0	0	0	0	0	0	0	0	0	0	0	0	0	0	0	0	0	0	0	0	0	0	0	0	0	0	0	0	0	0	0	0	0	0	0	0	0
3	heart_4mm_boundary_5_10	1	0	0	0	0	0	0	0	0	0	0	0	0	0	0	0	0	0	0	0	0	0	0	0	0	0	0	0	0	0	0	0	0	0	0	0	0	0	0	0	0	0	0	0	0	0	0	0
3	heart_4mm_boundary_20_1000	1	0	0	0	0	0	0	0	0	0	0	0	0	0	0	0	0	0	0	0	0	0	0	0	0	0	0	0	0	0	0	0	0	0	0	0	0	0	0	0	0	0	0	0	0	0	0	0
4	heart_4mm_boundary_0_1	0	0	1262.66	0	974.66	72.48	1323.7	253.68	0	0	0	0	667.57	1998.9	0	822.07	0	774.38	0	0	0	0	1005.17	780.11	0	0	0	0	0	0	692.37	0	1300.81	0	1335.14	0	0	87.74	530.24	635.15	862.12	1949.31	896.45	1474.38	0	0	1241.68	1279.83
4	heart_4mm_boundary_5_10	0	0	0	0	0	0	0	0	0	0	0	0	0	0	0	0	0	0	0	0	0	0	0	0	0	0	0	0	0	0	0	0	0	0	0	0	0	0	0	0	0	0	0	0	0	0	0	0
4	heart_4mm_boundary	0	0	1262.66	0	974.66	72.48	1323.7	253.68	0	0	0	0	667.57	1998.9	0	822.07	0	774.38	0	0	0	0	1005.17	780.11	0	0	0	0	0	0	692.37	0	1300.81	0	1335.14	0	0	87.74	530.24	635.15	862.12	1949.31	896.45	1474.38	0	0	1241.68	1279.83
4	heart_4mm_boundary_10_20	0	0	0	0	0	0	0	0	0	0	0	0	0	0	0	0	0	0	0	0	0	0	0	0	0	0	0	0	0	0	0	0	0	0	0	0	0	0	0	0	0	0	0	0	0	0	0	0
4	heart_4mm_boundary_20_1000	0	0	0	0	0	0	0	0	0	0	0	0	0	0	0	0	0	0	0	0	0	0	0	0	0	0	0	0	0	0	0	0	0	0	0	0	0	0	0	0	0	0	0	0	0	0	0	0
4	heart_4mm_boundary_1_5	0	0	0	0	0	0	0	0	0	0	0	0	0	0	0	0	0	0	0	0	0	0	0	0	0	0	0	0	0	0	0	0	0	0	0	0	0	0	0	0	0	0	0	0	0	0	0	0
4	heart_4mm_boundary_0_1	1	0	0	0	0	0	0	0	0	0	0	0	0	0	0	0	0	0	-43.87	0	0	0	0	-74.39	0	0	0	0	0	0	0	0	0	-383.38	0	0	0	0	0	0	0	0	0	72.48	0	0	0	0
4	heart_4mm_boundary_1_5	1	0	0	0	0	0	0	0	0	0	0	0	0	0	0	0	0	0	0	0	0	0	0	0	0	0	0	0	0	0	0	0	0	0	0	0	0	0	0	0	0	0	0	0	0	0	0	0
4	heart_4mm_boundary_5_10	1	0	0	0	0	0	0	0	0	0	0	0	0	0	0	0	0	0	0	0	0	0	0	0	0	0	0	0	0	0	0	0	0	0	0	0	0	0	0	0	0	0	0	0	0	0	0	0
4	heart_4mm_boundary	1	0	0	0	0	0	0	0	0	0	0	0	0	0	0	0	0	0	-43.87	0	0	0	0	-74.39	0	0	0	0	0	0	0	0	0	-383.38	0	0	0	0	0	0	0	0	0	72.48	0	0	0	0
4	heart_4mm_boundary_20_1000	1	0	0	0	0	0	0	0	0	0	0	0	0	0	0	0	0	0	0	0	0	0	0	0	0	0	0	0	0	0	0	0	0	0	0	0	0	0	0	0	0	0	0	0	0	0	0	0
4	heart_4mm_boundary_10_20	1	0	0	0	0	0	0	0	0	0	0	0	0	0	0	0	0	0	0	0	0	0	0	0	0	0	0	0	0	0	0	0	0	0	0	0	0	0	0	0	0	0	0	0	0	0	0	0
5	heart_4mm_boundary_0_1	0	0	0	0	0	0	0	0	0	0	0	0	0	0	0	0	0	0	0	0	0	0	0	0	0	0	0	0	0	0	0	0	0	0	0	0	0	0	0	0	0	0	0	0	0	0	0	0
5	heart_4mm_boundary_1_5	0	0	0	0	0	0	0	0	0	0	0	0	0	0	0	0	0	0	0	0	0	0	0	0	0	0	0	0	0	0	0	0	0	0	0	0	0	0	0	0	0	0	0	0	0	0	0	0
5	heart_4mm_boundary_5_10	0	0	0	0	0	0	0	0	0	0	0	0	0	787.73	1567.84	0	0	0	0	0	0	0	0	0	0	797.27	0	0	0	0	736.24	0	0	0	0	0	0	0	0	0	1432.42	0	0	0	659.94	0	0	741.96
5	heart_4mm_boundary	0	0	0	0	0	854.49	0	0	0	0	0	0	0	787.73	1567.84	0	0	0	858.31	0	0	0	0	0	0	797.27	0	0	0	738.14	1617.43	0	0	0	0	0	0	0	0	0	1432.42	0	0	0	659.94	0	0	741.96
5	heart_4mm_boundary_10_20	0	0	0	0	0	854.49	0	0	0	0	0	0	0	0	0	0	0	0	0	0	0	0	0	0	0	0	0	0	0	738.14	881.2	0	0	0	0	0	0	0	0	0	0	0	0	0	0	0	0	0
5	heart_4mm_boundary_20_1000	0	0	0	0	0	0	0	0	0	0	0	0	0	0	0	0	0	0	858.31	0	0	0	0	0	0	0	0	0	0	0	0	0	0	0	0	0	0	0	0	0	0	0	0	0	0	0	0	0
5	heart_4mm_boundary_0_1	1	0	0	0	0	0	0	0	0	0	0	0	0	0	0	0	0	0	0	0	0	0	0	0	0	0	0	0	0	0	0	0	0	0	0	0	0	0	0	0	0	0	0	0	0	0	0	0
5	heart_4mm_boundary_1_5	1	0	0	0	0	0	0	0	0	0	0	0	0	0	0	0	0	0	0	0	0	0	0	0	0	0	0	0	0	0	0	0	0	0	0	0	0	0	0	0	0	0	0	0	0	0	0	0
5	heart_4mm_boundary	1	0	0	0	0	0	0	0	0	0	0	0	0	0	0	0	0	0	0	0	0	0	0	0	0	0	0	0	0	0	0	0	0	0	0	0	0	0	0	0	0	0	0	0	0	0	0	0
5	heart_4mm_boundary_5_10	1	0	0	0	0	0	0	0	0	0	0	0	0	0	0	0	0	0	0	0	0	0	0	0	0	0	0	0	0	0	0	0	0	0	0	0	0	0	0	0	0	0	0	0	0	0	0	0
5	heart_4mm_boundary_10_20	1	0	0	0	0	0	0	0	0	0	0	0	0	0	0	0	0	0	0	0	0	0	0	0	0	0	0	0	0	0	0	0	0	0	0	0	0	0	0	0	0	0	0	0	0	0	0	0
5	heart_4mm_boundary_20_1000	1	0	0	0	0	0	0	0	0	0	0	0	0	0	0	0	0	0	0	0	0	0	0	0	0	0	0	0	0	0	0	0	0	0	0	0	0	0	0	0	0	0	0	0	0	0	0	0
6	heart_4mm_boundary_0_1	0	0	0	0	0	0	0	0	0	0	0	0	0	0	0	0	0	0	0	0	0	0	0	0	0	0	0	0	0	0	0	0	0	0	0	0	0	0	0	0	0	0	0	0	0	0	0	0
6	heart_4mm_boundary_5_10	0	0	0	0	0	0	0	0	0	0	0	0	0	0	0	0	0	0	0	0	0	0	0	0	0	0	0	0	0	0	0	0	0	0	0	0	0	0	0	0	0	0	0	0	0	0	0	0
6	heart_4mm_boundary_1_5	0	0	0	0	0	0	0	0	0	0	0	0	0	0	0	0	0	0	0	0	0	0	0	0	0	0	0	0	0	0	0	0	0	0	0	0	0	0	0	0	0	0	0	0	0	0	0	0
6	heart_4mm_boundary	0	0	0	0	0	0	0	0	0	0	0	0	0	0	0	0	0	0	0	0	0	0	0	0	0	0	0	0	0	0	0	0	0	0	0	0	0	0	0	0	0	0	0	0	0	0	0	0
6	heart_4mm_boundary_20_1000	0	0	0	0	0	0	0	0	0	0	0	0	0	0	0	0	0	0	0	0	0	0	0	0	0	0	0	0	0	0	0	0	0	0	0	0	0	0	0	0	0	0	0	0	0	0	0	0
6	heart_4mm_boundary_10_20	0	0	0	0	0	0	0	0	0	0	0	0	0	0	0	0	0	0	0	0	0	0	0	0	0	0	0	0	0	0	0	0	0	0	0	0	0	0	0	0	0	0	0	0	0	0	0	0
6	heart_4mm_boundary_0_1	1	0	0	0	0	0	0	0	0	0	0	0	0	0	0	0	0	0	0	0	0	0	0	0	0	0	0	0	0	0	0	0	0	0	0	0	0	0	0	0	0	0	0	0	0	0	0	0
6	heart_4mm_boundary	1	0	0	0	0	0	0	0	0	0	0	0	0	0	0	0	0	0	0	0	0	0	0	0	0	0	0	0	0	0	0	0	0	0	0	0	0	0	0	0	0	0	0	0	0	0	0	0
6	heart_4mm_boundary_1_5	1	0	0	0	0	0	0	0	0	0	0	0	0	0	0	0	0	0	0	0	0	0	0	0	0	0	0	0	0	0	0	0	0	0	0	0	0	0	0	0	0	0	0	0	0	0	0	0
6	heart_4mm_boundary_5_10	1	0	0	0	0	0	0	0	0	0	0	0	0	0	0	0	0	0	0	0	0	0	0	0	0	0	0	0	0	0	0	0	0	0	0	0	0	0	0	0	0	0	0	0	0	0	0	0
6	heart_4mm_boundary_10_20	1	0	0	0	0	0	0	0	0	0	0	0	0	0	0	0	0	0	0	0	0	0	0	0	0	0	0	0	0	0	0	0	0	0	0	0	0	0	0	0	0	0	0	0	0	0	0	0
6	heart_4mm_boundary_20_1000	1	0	0	0	0	0	0	0	0	0	0	0	0	0	0	0	0	0	0	0	0	0	0	0	0	0	0	0	0	0	0	0	0	0	0	0	0	0	0	0	0	0	0	0	0	0	0	0
7	heart_4mm_boundary_0_1	0	236.51	0	1968.38	820.16	0	0	0	17.17	770.57	644.68	0	0	0	0	0	396.73	0	0	230.79	0	0	0	0	0	0	0	0	814.44	0	0	0	0	1688	0	0	375.75	650.41	0	0	810.62	0	0	0	1741.41	0	0	484.47
7	heart_4mm_boundary_1_5	0	0	0	646.59	0	0	0	0	652.31	0	0	1050.95	553.13	0	1476.29	1373.29	1022.34	783.92	0	0	1050.95	0	947.95	946.04	366.21	522.61	900.27	1167.3	726.7	0	560.76	816.35	0	0	0	810.62	0	1140.59	0	0	0	0	1037.6	0	675.2	1211.17	0	0
7	heart_4mm_boundary	0	236.51	0	3408.43	820.16	0	0	0	669.48	770.57	644.68	1050.95	1413.35	0	1476.29	1373.29	2201.08	783.92	0	230.79	1050.95	0	947.95	946.04	366.21	522.61	900.27	1535.42	1541.14	1052.86	560.76	816.35	0	1688	810.62	810.62	375.75	1791	0	0	1424.79	0	1037.6	0	2416.61	1211.17	0	484.47
7	heart_4mm_boundary_5_10	0	0	0	0	0	0	0	0	0	0	0	0	0	0	0	0	782.01	0	0	0	0	0	0	0	0	0	0	0	0	0	0	0	0	0	0	0	0	0	0	0	614.17	0	0	0	0	0	0	0
7	heart_4mm_boundary_10_20	0	0	0	793.46	0	0	0	0	0	0	0	0	860.21	0	0	0	0	0	0	0	0	0	0	0	0	0	0	368.12	0	1052.86	0	0	0	0	810.62	0	0	0	0	0	0	0	0	0	0	0	0	0
7	heart_4mm_boundary_20_1000	0	0	0	0	0	0	0	0	0	0	0	0	0	0	0	0	0	0	0	0	0	0	0	0	0	0	0	0	0	0	0	0	0	0	0	0	0	0	0	0	0	0	0	0	0	0	0	0
7	heart_4mm_boundary_0_1	1	0	0	0	0	0	0	0	0	0	280.38	0	0	0	0	0	0	17.17	0	238.42	0	0	0	0	0	0	0	0	0	0	0	0	0	0	0	0	0	0	0	0	0	0	200.27	0	0	0	318.53	0
7	heart_4mm_boundary	1	0	0	0	0	0	0	0	0	0	280.38	0	0	0	0	0	0	17.17	0	238.42	0	0	0	0	0	0	0	0	0	0	0	0	0	0	0	0	0	0	0	0	0	0	200.27	0	0	0	318.53	0
7	heart_4mm_boundary_1_5	1	0	0	0	0	0	0	0	0	0	0	0	0	0	0	0	0	0	0	0	0	0	0	0	0	0	0	0	0	0	0	0	0	0	0	0	0	0	0	0	0	0	0	0	0	0	0	0
7	heart_4mm_boundary_5_10	1	0	0	0	0	0	0	0	0	0	0	0	0	0	0	0	0	0	0	0	0	0	0	0	0	0	0	0	0	0	0	0	0	0	0	0	0	0	0	0	0	0	0	0	0	0	0	0
7	heart_4mm_boundary_20_1000	1	0	0	0	0	0	0	0	0	0	0	0	0	0	0	0	0	0	0	0	0	0	0	0	0	0	0	0	0	0	0	0	0	0	0	0	0	0	0	0	0	0	0	0	0	0	0	0
7	heart_4mm_boundary_10_20	1	0	0	0	0	0	0	0	0	0	0	0	0	0	0	0	0	0	0	0	0	0	0	0	0	0	0	0	0	0	0	0	0	0	0	0	0	0	0	0	0	0	0	0	0	0	0	0
8	heart_4mm_boundary_0_1	0	0	0	0	0	0	0	0	0	0	0	0	0	0	0	0	0	0	0	0	0	0	0	0	0	0	0	0	0	0	0	0	0	0	0	0	0	0	0	0	0	85.83	0	0	0	562.67	0	0
8	heart_4mm_boundary_1_5	0	0	0	0	0	0	0	0	0	0	0	0	0	0	0	0	0	0	0	0	0	0	0	0	0	0	0	0	0	0	0	0	0	0	0	0	0	0	0	0	0	0	0	0	0	0	0	0
8	heart_4mm_boundary	0	0	0	0	0	0	0	0	0	0	0	0	0	0	0	0	0	0	0	0	0	0	0	0	0	0	0	0	0	0	0	0	0	0	0	0	0	0	0	0	0	85.83	0	0	0	562.67	0	0
8	heart_4mm_boundary_10_20	0	0	0	0	0	0	0	0	0	0	0	0	0	0	0	0	0	0	0	0	0	0	0	0	0	0	0	0	0	0	0	0	0	0	0	0	0	0	0	0	0	0	0	0	0	0	0	0
8	heart_4mm_boundary_20_1000	0	0	0	0	0	0	0	0	0	0	0	0	0	0	0	0	0	0	0	0	0	0	0	0	0	0	0	0	0	0	0	0	0	0	0	0	0	0	0	0	0	0	0	0	0	0	0	0
8	heart_4mm_boundary_5_10	0	0	0	0	0	0	0	0	0	0	0	0	0	0	0	0	0	0	0	0	0	0	0	0	0	0	0	0	0	0	0	0	0	0	0	0	0	0	0	0	0	0	0	0	0	0	0	0
8	heart_4mm_boundary_0_1	1	0	0	0	0	0	0	0	0	0	0	0	0	0	0	0	0	0	0	-366.21	0	-261.31	0	0	0	0	0	0	0	0	0	0	0	0	0	0	0	0	0	0	0	0	0	0	0	0	0	0
8	heart_4mm_boundary_5_10	1	0	0	0	0	0	0	0	0	0	0	0	0	0	0	0	0	0	0	0	0	0	0	0	0	0	0	0	0	0	0	0	0	0	0	0	0	0	0	0	0	0	0	0	0	0	0	0
8	heart_4mm_boundary_1_5	1	0	0	0	0	0	0	0	0	0	0	0	0	0	0	0	0	0	0	0	0	0	0	0	0	0	0	0	0	0	0	0	0	0	0	0	0	0	0	0	0	0	0	0	0	0	0	0
8	heart_4mm_boundary	1	0	0	0	0	0	0	0	0	0	0	0	0	0	0	0	0	0	0	-366.21	0	-261.31	0	0	0	0	0	0	0	0	0	0	0	0	0	0	0	0	0	0	0	0	0	0	0	0	0	0
8	heart_4mm_boundary_10_20	1	0	0	0	0	0	0	0	0	0	0	0	0	0	0	0	0	0	0	0	0	0	0	0	0	0	0	0	0	0	0	0	0	0	0	0	0	0	0	0	0	0	0	0	0	0	0	0
8	heart_4mm_boundary_20_1000	1	0	0	0	0	0	0	0	0	0	0	0	0	0	0	0	0	0	0	0	0	0	0	0	0	0	0	0	0	0	0	0	0	0	0	0	0	0	0	0	0	0	0	0	0	0	0	0
9	heart_4mm_boundary_1_5	0	0	0	0	0	0	0	0	0	0	0	0	0	0	0	0	0	0	0	0	0	0	0	0	0	0	0	0	0	0	0	0	0	0	0	0	0	0	0	0	0	0	0	0	0	0	0	0
9	heart_4mm_boundary_0_1	0	19453	22153.8	17831.8	20702.4	18945.7	16904.8	22066.1	10700.2	11787.4	20546	15523.9	18688.2	19701	9117.13	12964.2	8975.98	13221.7	19109.7	19424.4	13746.3	18364	14013.3	16784.7	18007.3	9992.6	18274.3	13620.4	15235.9	21890.6	16296.4	16019.8	11547.1	24282.5	17446.5	21997.5	17252	21678.9	10837.5	18425	14976.5	18007.3	23485.2	25968.5	18732.1	23063.7	17725	20683.3
9	heart_4mm_boundary_5_10	0	0	0	0	0	0	0	0	0	0	0	0	0	0	0	0	0	0	0	0	0	0	0	0	0	0	0	0	0	0	0	0	0	0	0	0	0	0	0	0	0	0	0	0	0	0	0	0
9	heart_4mm_boundary_10_20	0	0	0	0	0	0	0	0	0	0	0	0	0	0	0	0	0	0	0	0	0	0	0	0	0	0	0	0	0	0	0	0	0	0	0	0	0	0	0	0	0	0	0	0	0	0	0	0
9	heart_4mm_boundary	0	19453	22153.8	17831.8	20702.4	18945.7	16904.8	22066.1	10700.2	11787.4	20546	15523.9	18688.2	19701	9117.13	12964.2	8975.98	13221.7	19109.7	19424.4	13746.3	18364	14013.3	16784.7	18007.3	9992.6	18274.3	13620.4	15235.9	21890.6	16296.4	16019.8	11547.1	24282.5	17446.5	21997.5	17252	21678.9	10837.5	18425	14976.5	18007.3	23485.2	25968.5	18732.1	23063.7	17725	20683.3
9	heart_4mm_boundary_20_1000	0	0	0	0	0	0	0	0	0	0	0	0	0	0	0	0	0	0	0	0	0	0	0	0	0	0	0	0	0	0	0	0	0	0	0	0	0	0	0	0	0	0	0	0	0	0	0	0
9	heart_4mm_boundary_1_5	1	0	0	0	0	0	0	0	0	0	0	0	0	0	0	0	0	0	0	0	0	0	0	0	0	0	0	0	0	0	0	0	0	0	0	0	0	0	0	0	0	0	0	0	0	0	0	0
9	heart_4mm_boundary_0_1	1	0	469.21	0	-247.96	0	0	-217.44	0	0	0	0	-32.42	0	0	0	0	0	-223.16	0	0	202.18	0	0	0	0	654.22	0	0	0	0	-59.13	0	568.39	0	0	484.47	0	444.41	0	0	0	0	0	0	-11.44	0	541.69
9	heart_4mm_boundary_5_10	1	0	0	0	0	0	0	0	0	0	0	0	0	0	0	0	0	0	0	0	0	0	0	0	0	0	0	0	0	0	0	0	0	0	0	0	0	0	0	0	0	0	0	0	0	0	0	0
9	heart_4mm_boundary	1	0	469.21	0	-247.96	0	0	-217.44	0	0	0	0	-32.42	0	0	0	0	0	-223.16	0	0	202.18	0	0	0	0	654.22	0	0	0	0	-59.13	0	568.39	0	0	484.47	0	444.41	0	0	0	0	0	0	-11.44	0	541.69
9	heart_4mm_boundary_10_20	1	0	0	0	0	0	0	0	0	0	0	0	0	0	0	0	0	0	0	0	0	0	0	0	0	0	0	0	0	0	0	0	0	0	0	0	0	0	0	0	0	0	0	0	0	0	0	0
9	heart_4mm_boundary_20_1000	1	0	0	0	0	0	0	0	0	0	0	0	0	0	0	0	0	0	0	0	0	0	0	0	0	0	0	0	0	0	0	0	0	0	0	0	0	0	0	0	0	0	0	0	0	0	0	0
10	heart_4mm_boundary_0_1	0	0	0	0	0	0	0	0	0	0	0	0	0	0	0	0	0	0	120.16	0	0	0	0	0	0	0	0	0	0	0	0	0	0	0	0	0	85.83	669.48	0	0	0	0	524.52	0	0	0	0	0
10	heart_4mm_boundary	0	0	0	0	0	0	0	0	0	0	0	0	0	0	0	0	0	0	120.16	0	0	0	0	0	0	762.94	0	0	0	0	0	0	0	0	0	0	85.83	669.48	0	0	0	0	802.99	0	0	0	467.3	0
10	heart_4mm_boundary_1_5	0	0	0	0	0	0	0	0	0	0	0	0	0	0	0	0	0	0	0	0	0	0	0	0	0	762.94	0	0	0	0	0	0	0	0	0	0	0	0	0	0	0	0	278.47	0	0	0	0	0
10	heart_4mm_boundary_20_1000	0	0	0	0	0	0	0	0	0	0	0	0	0	0	0	0	0	0	0	0	0	0	0	0	0	0	0	0	0	0	0	0	0	0	0	0	0	0	0	0	0	0	0	0	0	0	0	0
10	heart_4mm_boundary_5_10	0	0	0	0	0	0	0	0	0	0	0	0	0	0	0	0	0	0	0	0	0	0	0	0	0	0	0	0	0	0	0	0	0	0	0	0	0	0	0	0	0	0	0	0	0	0	467.3	0
10	heart_4mm_boundary_0_1	1	0	0	0	0	0	0	0	0	0	0	0	0	0	0	0	0	0	0	0	0	0	0	0	0	0	0	0	-274.66	0	0	0	0	0	0	0	0	0	0	0	0	0	0	0	0	0	0	0
10	heart_4mm_boundary_10_20	0	0	0	0	0	0	0	0	0	0	0	0	0	0	0	0	0	0	0	0	0	0	0	0	0	0	0	0	0	0	0	0	0	0	0	0	0	0	0	0	0	0	0	0	0	0	0	0
10	heart_4mm_boundary_1_5	1	0	0	0	0	0	0	0	0	0	0	0	0	0	0	0	0	0	0	0	0	0	0	0	0	0	0	0	0	0	0	0	0	0	0	0	0	0	0	0	0	0	0	0	0	0	0	0
10	heart_4mm_boundary	1	0	0	0	0	0	0	0	0	0	0	0	0	0	-114.44	0	0	0	0	0	0	0	0	0	0	0	0	0	-274.66	0	0	0	0	0	0	0	0	0	0	0	0	0	0	0	0	0	0	0
10	heart_4mm_boundary_20_1000	1	0	0	0	0	0	0	0	0	0	0	0	0	0	0	0	0	0	0	0	0	0	0	0	0	0	0	0	0	0	0	0	0	0	0	0	0	0	0	0	0	0	0	0	0	0	0	0
10	heart_4mm_boundary_10_20	1	0	0	0	0	0	0	0	0	0	0	0	0	0	0	0	0	0	0	0	0	0	0	0	0	0	0	0	0	0	0	0	0	0	0	0	0	0	0	0	0	0	0	0	0	0	0	0
10	heart_4mm_boundary_5_10	1	0	0	0	0	0	0	0	0	0	0	0	0	0	-114.44	0	0	0	0	0	0	0	0	0	0	0	0	0	0	0	0	0	0	0	0	0	0	0	0	0	0	0	0	0	0	0	0	0
11	heart_4mm_boundary_0_1	0	0	0	0	0	0	608.44	0	0	848.77	0	0	0	909.81	318.53	0	0	614.17	802.99	0	797.27	0	246.05	0	0	951.77	0	0	812.53	0	789.64	0	345.23	0	560.76	1279.83	509.26	0	949.86	0	1558.3	867.84	856.4	205.99	644.68	0	0	764.85
11	heart_4mm_boundary_1_5	0	0	0	0	0	0	0	0	0	0	0	0	0	0	0	0	0	0	0	0	0	0	0	0	0	0	0	0	0	0	0	0	0	0	0	0	0	0	0	0	0	0	0	0	0	0	0	0
11	heart_4mm_boundary	0	0	0	0	0	0	608.44	0	0	848.77	0	0	0	909.81	318.53	0	0	614.17	802.99	0	797.27	0	246.05	0	0	951.77	0	0	812.53	0	789.64	0	345.23	0	560.76	1279.83	509.26	0	949.86	0	1558.3	867.84	856.4	205.99	644.68	0	0	764.85
11	heart_4mm_boundary_10_20	0	0	0	0	0	0	0	0	0	0	0	0	0	0	0	0	0	0	0	0	0	0	0	0	0	0	0	0	0	0	0	0	0	0	0	0	0	0	0	0	0	0	0	0	0	0	0	0
11	heart_4mm_boundary_20_1000	0	0	0	0	0	0	0	0	0	0	0	0	0	0	0	0	0	0	0	0	0	0	0	0	0	0	0	0	0	0	0	0	0	0	0	0	0	0	0	0	0	0	0	0	0	0	0	0
11	heart_4mm_boundary_5_10	0	0	0	0	0	0	0	0	0	0	0	0	0	0	0	0	0	0	0	0	0	0	0	0	0	0	0	0	0	0	0	0	0	0	0	0	0	0	0	0	0	0	0	0	0	0	0	0
11	heart_4mm_boundary_0_1	1	0	0	0	0	0	0	0	0	0	0	0	0	0	0	0	0	0	0	0	0	0	0	0	0	0	0	0	0	0	0	0	0	0	0	0	0	0	0	0	148.77	0	0	0	0	103	0	0
11	heart_4mm_boundary	1	0	0	0	0	0	0	0	0	0	0	0	0	0	0	0	0	0	0	0	0	0	0	0	0	0	0	0	0	0	0	0	0	0	0	0	0	0	0	0	148.77	0	0	0	0	103	0	0
11	heart_4mm_boundary_5_10	1	0	0	0	0	0	0	0	0	0	0	0	0	0	0	0	0	0	0	0	0	0	0	0	0	0	0	0	0	0	0	0	0	0	0	0	0	0	0	0	0	0	0	0	0	0	0	0
11	heart_4mm_boundary_1_5	1	0	0	0	0	0	0	0	0	0	0	0	0	0	0	0	0	0	0	0	0	0	0	0	0	0	0	0	0	0	0	0	0	0	0	0	0	0	0	0	0	0	0	0	0	0	0	0
11	heart_4mm_boundary_20_1000	1	0	0	0	0	0	0	0	0	0	0	0	0	0	0	0	0	0	0	0	0	0	0	0	0	0	0	0	0	0	0	0	0	0	0	0	0	0	0	0	0	0	0	0	0	0	0	0
11	heart_4mm_boundary_10_20	1	0	0	0	0	0	0	0	0	0	0	0	0	0	0	0	0	0	0	0	0	0	0	0	0	0	0	0	0	0	0	0	0	0	0	0	0	0	0	0	0	0	0	0	0	0	0	0
12	heart_4mm_boundary_0_1	0	0	0	0	0	0	0	0	0	0	0	0	0	0	0	0	0	0	0	0	0	747.68	0	0	0	0	0	0	0	0	0	0	0	0	0	0	0	0	0	0	0	0	0	0	591.28	835.42	0	0
12	heart_4mm_boundary	0	0	0	0	0	0	0	0	0	0	0	0	0	0	0	0	0	0	0	0	0	1462.94	0	0	0	0	0	0	0	0	0	0	0	0	0	0	0	0	0	0	0	0	0	0	591.28	835.42	0	0
12	heart_4mm_boundary_1_5	0	0	0	0	0	0	0	0	0	0	0	0	0	0	0	0	0	0	0	0	0	715.26	0	0	0	0	0	0	0	0	0	0	0	0	0	0	0	0	0	0	0	0	0	0	0	0	0	0
12	heart_4mm_boundary_20_1000	0	0	0	0	0	0	0	0	0	0	0	0	0	0	0	0	0	0	0	0	0	0	0	0	0	0	0	0	0	0	0	0	0	0	0	0	0	0	0	0	0	0	0	0	0	0	0	0
12	heart_4mm_boundary_5_10	0	0	0	0	0	0	0	0	0	0	0	0	0	0	0	0	0	0	0	0	0	0	0	0	0	0	0	0	0	0	0	0	0	0	0	0	0	0	0	0	0	0	0	0	0	0	0	0
12	heart_4mm_boundary_10_20	0	0	0	0	0	0	0	0	0	0	0	0	0	0	0	0	0	0	0	0	0	0	0	0	0	0	0	0	0	0	0	0	0	0	0	0	0	0	0	0	0	0	0	0	0	0	0	0
12	heart_4mm_boundary_1_5	1	0	0	0	0	0	0	0	0	0	0	0	0	0	0	0	0	0	0	0	0	0	0	0	0	0	0	0	0	0	0	0	0	0	0	0	0	0	0	0	0	0	0	0	0	0	0	0
12	heart_4mm_boundary_0_1	1	0	0	0	0	0	0	0	0	0	0	0	0	0	0	0	0	0	0	0	0	0	0	0	0	0	0	0	0	0	0	0	0	0	0	0	0	0	0	0	0	0	0	0	0	0	0	0
12	heart_4mm_boundary	1	0	0	0	0	0	0	0	0	0	0	0	0	0	0	0	0	0	0	0	0	0	0	0	0	0	0	0	0	0	0	0	0	0	0	0	0	0	0	0	0	0	0	0	0	0	0	0
12	heart_4mm_boundary_20_1000	1	0	0	0	0	0	0	0	0	0	0	0	0	0	0	0	0	0	0	0	0	0	0	0	0	0	0	0	0	0	0	0	0	0	0	0	0	0	0	0	0	0	0	0	0	0	0	0
12	heart_4mm_boundary_10_20	1	0	0	0	0	0	0	0	0	0	0	0	0	0	0	0	0	0	0	0	0	0	0	0	0	0	0	0	0	0	0	0	0	0	0	0	0	0	0	0	0	0	0	0	0	0	0	0
12	heart_4mm_boundary_5_10	1	0	0	0	0	0	0	0	0	0	0	0	0	0	0	0	0	0	0	0	0	0	0	0	0	0	0	0	0	0	0	0	0	0	0	0	0	0	0	0	0	0	0	0	0	0	0	0
13	heart_4mm_boundary_0_1	0	0	0	0	989.91	0	0	0	0	0	0	0	0	0	0	0	0	0	0	0	0	764.85	0	0	0	0	0	0	827.79	0	0	0	0	0	0	0	0	0	0	0	0	0	1579.28	0	0	0	0	0
13	heart_4mm_boundary	0	0	957.49	0	989.91	0	0	0	999.45	0	0	0	0	0	0	0	0	0	0	0	0	764.85	0	0	926.97	0	0	0	827.79	0	0	0	0	1054.76	0	0	0	0	0	0	0	0	1579.28	0	0	0	0	0
13	heart_4mm_boundary_10_20	0	0	0	0	0	0	0	0	0	0	0	0	0	0	0	0	0	0	0	0	0	0	0	0	0	0	0	0	0	0	0	0	0	0	0	0	0	0	0	0	0	0	0	0	0	0	0	0
13	heart_4mm_boundary_5_10	0	0	0	0	0	0	0	0	0	0	0	0	0	0	0	0	0	0	0	0	0	0	0	0	0	0	0	0	0	0	0	0	0	0	0	0	0	0	0	0	0	0	0	0	0	0	0	0
13	heart_4mm_boundary_20_1000	0	0	957.49	0	0	0	0	0	999.45	0	0	0	0	0	0	0	0	0	0	0	0	0	0	0	926.97	0	0	0	0	0	0	0	0	1054.76	0	0	0	0	0	0	0	0	0	0	0	0	0	0
13	heart_4mm_boundary_1_5	0	0	0	0	0	0	0	0	0	0	0	0	0	0	0	0	0	0	0	0	0	0	0	0	0	0	0	0	0	0	0	0	0	0	0	0	0	0	0	0	0	0	0	0	0	0	0	0
13	heart_4mm_boundary_1_5	1	0	0	0	0	0	0	0	0	0	0	0	0	0	0	0	0	0	0	0	0	0	0	0	0	0	0	0	0	0	0	0	0	0	0	0	0	0	0	0	0	0	0	0	0	0	0	0
13	heart_4mm_boundary_0_1	1	0	0	0	0	0	0	0	0	0	0	0	0	0	0	0	0	0	0	0	0	0	0	0	0	0	0	0	0	0	0	0	0	0	0	0	0	0	0	0	0	0	0	0	0	0	0	0
13	heart_4mm_boundary	1	0	0	0	0	0	0	0	0	0	0	0	0	0	0	0	0	0	0	0	0	0	0	0	0	0	0	0	0	0	0	0	0	0	0	0	0	0	0	0	0	0	0	0	0	0	0	0
13	heart_4mm_boundary_5_10	1	0	0	0	0	0	0	0	0	0	0	0	0	0	0	0	0	0	0	0	0	0	0	0	0	0	0	0	0	0	0	0	0	0	0	0	0	0	0	0	0	0	0	0	0	0	0	0
13	heart_4mm_boundary_10_20	1	0	0	0	0	0	0	0	0	0	0	0	0	0	0	0	0	0	0	0	0	0	0	0	0	0	0	0	0	0	0	0	0	0	0	0	0	0	0	0	0	0	0	0	0	0	0	0
13	heart_4mm_boundary_20_1000	1	0	0	0	0	0	0	0	0	0	0	0	0	0	0	0	0	0	0	0	0	0	0	0	0	0	0	0	0	0	0	0	0	0	0	0	0	0	0	0	0	0	0	0	0	0	0	0
14	heart_4mm_boundary_1_5	0	0	0	0	0	0	0	0	0	0	0	0	0	0	0	0	0	0	0	0	0	0	0	0	0	0	0	0	0	0	0	0	0	0	0	0	0	0	0	0	0	0	0	0	0	0	0	0
14	heart_4mm_boundary_0_1	0	885.01	0	0	745.77	694.27	1228.33	0	802.99	0	0	1960.75	0	0	1380.92	1323.7	1890.18	778.2	2584.46	0	0	2254.49	883.1	577.93	0	648.5	869.75	2004.62	816.35	700	1415.25	528.34	0	978.47	0	841.14	2269.74	377.66	0	0	0	1111.98	1972.2	1770.02	787.73	2962.11	1592.64	1365.66
14	heart_4mm_boundary_5_10	0	0	0	0	0	0	0	0	0	0	0	0	0	0	0	0	0	0	0	0	0	0	0	0	0	0	0	0	0	0	0	0	0	0	0	0	0	0	0	0	0	0	0	0	0	0	0	0
14	heart_4mm_boundary_10_20	0	0	0	0	0	0	0	0	0	0	0	0	0	0	0	0	0	0	0	0	0	0	0	0	0	0	0	0	0	0	0	0	0	0	0	0	0	0	0	0	0	0	0	0	0	0	0	0
14	heart_4mm_boundary	0	885.01	0	0	745.77	694.27	1228.33	0	802.99	0	0	1960.75	0	0	1380.92	1323.7	1890.18	778.2	2584.46	0	0	2254.49	883.1	577.93	0	648.5	869.75	2004.62	816.35	700	1415.25	528.34	0	978.47	0	841.14	2269.74	377.66	0	0	0	1111.98	1972.2	1770.02	787.73	2962.11	1592.64	1365.66
14	heart_4mm_boundary_20_1000	0	0	0	0	0	0	0	0	0	0	0	0	0	0	0	0	0	0	0	0	0	0	0	0	0	0	0	0	0	0	0	0	0	0	0	0	0	0	0	0	0	0	0	0	0	0	0	0
14	heart_4mm_boundary	1	0	0	0	0	0	0	0	0	0	0	0	0	0	43.87	0	0	0	0	-492.1	0	0	0	0	-488.28	0	0	0	0	0	0	0	0	0	0	0	0	-556.95	0	-68.66	0	-434.88	0	0	-1142.5	0	-307.08	0
14	heart_4mm_boundary_10_20	1	0	0	0	0	0	0	0	0	0	0	0	0	0	0	0	0	0	0	0	0	0	0	0	0	0	0	0	0	0	0	0	0	0	0	0	0	0	0	0	0	0	0	0	0	0	0	0
14	heart_4mm_boundary_5_10	1	0	0	0	0	0	0	0	0	0	0	0	0	0	0	0	0	0	0	0	0	0	0	0	0	0	0	0	0	0	0	0	0	0	0	0	0	0	0	0	0	0	0	0	0	0	0	0
14	heart_4mm_boundary_1_5	1	0	0	0	0	0	0	0	0	0	0	0	0	0	0	0	0	0	0	0	0	0	0	0	0	0	0	0	0	0	0	0	0	0	0	0	0	0	0	0	0	0	0	0	0	0	0	0
14	heart_4mm_boundary_20_1000	1	0	0	0	0	0	0	0	0	0	0	0	0	0	0	0	0	0	0	0	0	0	0	0	0	0	0	0	0	0	0	0	0	0	0	0	0	0	0	0	0	0	0	0	0	0	0	0
14	heart_4mm_boundary_0_1	1	0	0	0	0	0	0	0	0	0	0	0	0	0	43.87	0	0	0	0	-492.1	0	0	0	0	-488.28	0	0	0	0	0	0	0	0	0	0	0	0	-556.95	0	-68.66	0	-434.88	0	0	-1142.5	0	-307.08	0
15	heart_4mm_boundary_0_1	0	0	0	0	0	0	0	0	0	0	0	0	0	0	0	0	0	0	0	0	0	0	0	0	0	0	0	0	0	0	0	0	0	0	0	0	0	0	0	0	0	0	0	0	0	0	0	0
15	heart_4mm_boundary_10_20	0	0	0	0	0	0	0	0	0	0	0	0	0	0	0	0	0	0	0	0	0	0	0	0	0	705.72	0	0	0	0	0	0	0	0	0	0	0	0	0	0	0	0	0	0	0	0	703.81	0
15	heart_4mm_boundary_1_5	0	0	0	0	0	0	0	0	0	0	0	0	0	0	0	0	0	0	0	0	0	0	0	0	0	0	0	0	0	0	0	0	0	0	0	0	0	0	0	0	0	0	0	0	0	0	0	0
15	heart_4mm_boundary_5_10	0	0	0	0	0	0	0	0	0	0	0	0	0	0	0	0	0	0	0	0	0	0	0	0	0	0	0	0	0	0	0	0	0	0	0	0	0	0	0	0	0	0	0	0	0	0	0	0
15	heart_4mm_boundary	0	0	0	0	0	0	0	0	0	0	0	0	0	0	0	0	0	1014.71	0	0	0	0	0	0	0	705.72	0	0	0	0	0	0	0	0	0	0	0	0	0	0	0	0	0	0	0	0	1525.88	0
15	heart_4mm_boundary_0_1	1	0	0	0	0	0	0	0	0	0	0	0	0	0	0	0	0	0	0	0	0	0	0	0	0	0	0	0	0	0	0	0	0	0	0	0	0	0	0	0	0	0	0	0	0	0	0	0
15	heart_4mm_boundary_20_1000	0	0	0	0	0	0	0	0	0	0	0	0	0	0	0	0	0	1014.71	0	0	0	0	0	0	0	0	0	0	0	0	0	0	0	0	0	0	0	0	0	0	0	0	0	0	0	0	822.07	0
15	heart_4mm_boundary_1_5	1	0	0	0	0	0	0	0	0	0	0	0	0	0	0	0	0	0	0	0	0	0	0	0	0	0	0	0	0	0	0	0	0	0	0	0	0	0	0	0	0	0	0	0	0	0	0	0
15	heart_4mm_boundary_5_10	1	0	0	0	0	0	0	0	0	0	0	0	0	0	0	0	0	0	0	0	0	0	0	0	0	0	0	0	0	0	0	0	0	0	0	0	0	0	0	0	0	0	0	0	0	0	0	0
15	heart_4mm_boundary_10_20	1	0	0	0	0	0	0	0	0	0	0	0	0	0	0	0	0	0	0	0	0	0	0	0	0	0	0	0	0	0	0	0	0	0	0	0	0	0	0	0	0	0	0	0	0	0	0	0
15	heart_4mm_boundary	1	0	0	0	0	0	0	0	0	0	0	0	0	0	0	0	0	0	0	0	0	0	0	0	0	0	0	0	0	0	0	0	0	0	0	0	0	0	0	0	0	0	0	0	0	0	0	0
15	heart_4mm_boundary_20_1000	1	0	0	0	0	0	0	0	0	0	0	0	0	0	0	0	0	0	0	0	0	0	0	0	0	0	0	0	0	0	0	0	0	0	0	0	0	0	0	0	0	0	0	0	0	0	0	0
16	heart_4mm_boundary	0	0	0	0	0	0	0	383.38	0	0	0	843.05	644.68	0	0	1842.5	0	0	675.2	0	0	701.9	2058.03	0	0	0	0	633.24	478.74	0	1163.48	421.52	0	602.72	0	0	0	0	310.9	1905.44	608.44	703.81	547.41	0	1298.9	0	936.51	385.28
16	heart_4mm_boundary_0_1	0	0	0	0	0	0	0	383.38	0	0	0	843.05	644.68	0	0	1842.5	0	0	675.2	0	0	701.9	2058.03	0	0	0	0	0	478.74	0	1163.48	421.52	0	602.72	0	0	0	0	310.9	1905.44	608.44	703.81	547.41	0	1298.9	0	936.51	385.28
16	heart_4mm_boundary_1_5	0	0	0	0	0	0	0	0	0	0	0	0	0	0	0	0	0	0	0	0	0	0	0	0	0	0	0	633.24	0	0	0	0	0	0	0	0	0	0	0	0	0	0	0	0	0	0	0	0
16	heart_4mm_boundary_0_1	1	0	0	0	257.49	0	0	0	0	0	0	0	0	0	0	0	0	0	0	-289.92	0	0	0	0	0	0	0	-446.32	0	173.57	0	0	0	0	0	0	0	0	0	0	0	0	0	0	0	0	0	-549.32
16	heart_4mm_boundary_10_20	0	0	0	0	0	0	0	0	0	0	0	0	0	0	0	0	0	0	0	0	0	0	0	0	0	0	0	0	0	0	0	0	0	0	0	0	0	0	0	0	0	0	0	0	0	0	0	0
16	heart_4mm_boundary_20_1000	0	0	0	0	0	0	0	0	0	0	0	0	0	0	0	0	0	0	0	0	0	0	0	0	0	0	0	0	0	0	0	0	0	0	0	0	0	0	0	0	0	0	0	0	0	0	0	0
16	heart_4mm_boundary_5_10	0	0	0	0	0	0	0	0	0	0	0	0	0	0	0	0	0	0	0	0	0	0	0	0	0	0	0	0	0	0	0	0	0	0	0	0	0	0	0	0	0	0	0	0	0	0	0	0
16	heart_4mm_boundary_1_5	1	0	0	0	0	0	0	0	0	0	0	0	0	0	0	0	0	0	0	0	0	0	0	0	0	0	0	0	0	0	0	0	0	0	0	0	0	0	0	0	0	0	0	0	0	0	0	0
16	heart_4mm_boundary	1	0	0	0	257.49	0	0	0	0	0	0	0	0	0	0	0	0	0	0	-289.92	0	0	0	0	0	0	0	-446.32	0	173.57	0	0	0	0	0	0	0	0	0	0	0	0	0	0	0	0	0	-549.32
16	heart_4mm_boundary_5_10	1	0	0	0	0	0	0	0	0	0	0	0	0	0	0	0	0	0	0	0	0	0	0	0	0	0	0	0	0	0	0	0	0	0	0	0	0	0	0	0	0	0	0	0	0	0	0	0
16	heart_4mm_boundary_10_20	1	0	0	0	0	0	0	0	0	0	0	0	0	0	0	0	0	0	0	0	0	0	0	0	0	0	0	0	0	0	0	0	0	0	0	0	0	0	0	0	0	0	0	0	0	0	0	0
16	heart_4mm_boundary_20_1000	1	0	0	0	0	0	0	0	0	0	0	0	0	0	0	0	0	0	0	0	0	0	0	0	0	0	0	0	0	0	0	0	0	0	0	0	0	0	0	0	0	0	0	0	0	0	0	0
17	heart_4mm_boundary_0_1	0	0	0	0	0	0	0	0	0	0	0	0	0	0	0	0	0	0	0	0	0	0	0	0	0	0	0	0	0	0	0	0	0	0	0	0	0	0	0	0	0	0	0	0	0	0	0	0
17	heart_4mm_boundary_1_5	0	0	0	0	0	0	0	0	0	0	0	0	0	0	0	0	0	0	0	0	0	0	0	0	0	0	0	0	0	0	0	0	0	0	0	0	0	0	0	0	0	0	0	0	0	0	0	0
17	heart_4mm_boundary	0	0	0	0	0	0	0	0	0	0	0	0	0	0	0	0	0	0	0	0	0	0	0	0	0	0	0	0	0	0	0	0	0	0	0	0	0	0	0	0	0	0	0	0	0	0	0	0
17	heart_4mm_boundary_5_10	0	0	0	0	0	0	0	0	0	0	0	0	0	0	0	0	0	0	0	0	0	0	0	0	0	0	0	0	0	0	0	0	0	0	0	0	0	0	0	0	0	0	0	0	0	0	0	0
17	heart_4mm_boundary_0_1	1	0	0	0	0	0	0	0	0	0	0	0	0	0	0	0	0	0	0	0	0	0	0	0	0	0	0	0	0	0	0	0	0	0	0	0	0	0	0	0	0	0	0	0	0	0	0	0
17	heart_4mm_boundary_10_20	0	0	0	0	0	0	0	0	0	0	0	0	0	0	0	0	0	0	0	0	0	0	0	0	0	0	0	0	0	0	0	0	0	0	0	0	0	0	0	0	0	0	0	0	0	0	0	0
17	heart_4mm_boundary_20_1000	0	0	0	0	0	0	0	0	0	0	0	0	0	0	0	0	0	0	0	0	0	0	0	0	0	0	0	0	0	0	0	0	0	0	0	0	0	0	0	0	0	0	0	0	0	0	0	0
17	heart_4mm_boundary_1_5	1	0	0	0	0	0	0	0	0	0	0	0	0	0	0	0	0	0	0	0	0	0	0	0	0	0	0	0	0	0	0	0	0	0	0	0	0	0	0	0	0	0	0	0	0	0	0	0
17	heart_4mm_boundary_5_10	1	0	0	0	0	0	0	0	0	0	0	0	0	0	0	0	0	0	0	0	0	0	0	0	0	0	0	0	0	0	0	0	0	0	0	0	0	0	0	0	0	0	0	0	0	0	0	0
17	heart_4mm_boundary	1	0	0	0	0	0	0	0	0	0	0	0	0	0	0	0	0	0	0	0	0	0	0	0	0	0	0	0	0	0	0	0	0	0	0	0	0	0	0	0	0	0	0	0	0	0	0	0
17	heart_4mm_boundary_10_20	1	0	0	0	0	0	0	0	0	0	0	0	0	0	0	0	0	0	0	0	0	0	0	0	0	0	0	0	0	0	0	0	0	0	0	0	0	0	0	0	0	0	0	0	0	0	0	0
17	heart_4mm_boundary_20_1000	1	0	0	0	0	0	0	0	0	0	0	0	0	0	0	0	0	0	0	0	0	0	0	0	0	0	0	0	0	0	0	0	0	0	0	0	0	0	0	0	0	0	0	0	0	0	0	0
18	heart_4mm_boundary_0_1	0	0	0	0	0	0	0	0	0	0	0	0	0	0	0	0	0	0	0	0	0	0	0	0	0	0	0	0	0	0	0	0	0	0	0	0	0	0	0	0	0	0	0	0	0	0	0	0
18	heart_4mm_boundary	0	0	1581.19	1026.15	3877.64	1682.28	808.72	671.39	2567.29	762.94	2824.78	823.97	1970.29	1777.65	0	2143.86	761.03	1995.09	1806.26	0	3286.36	0	854.49	881.2	1354.22	686.65	896.45	1029.97	0	873.57	640.87	1825.33	705.72	831.6	938.42	640.87	539.78	715.26	638.96	3387.45	0	2758.03	0	2578.74	2161.03	1132.97	812.53	1462.94
18	heart_4mm_boundary_5_10	0	0	0	0	0	0	0	0	0	0	0	0	0	0	0	0	0	0	0	0	0	0	0	0	0	0	0	0	0	0	0	0	0	0	0	0	0	0	0	0	0	0	0	0	0	0	0	0
18	heart_4mm_boundary_1_5	0	0	0	0	0	0	0	0	0	0	0	0	0	0	0	0	0	0	0	0	0	0	0	0	0	0	0	0	0	0	0	0	0	0	0	0	0	0	0	0	0	0	0	0	0	0	0	0
18	heart_4mm_boundary_10_20	0	0	0	0	0	0	0	0	0	0	0	0	0	0	0	0	0	0	993.73	0	0	0	0	0	0	0	896.45	0	0	0	0	0	0	0	0	0	0	0	0	0	0	795.36	0	0	0	0	0	0
18	heart_4mm_boundary_0_1	1	0	0	0	0	0	0	0	0	0	0	0	0	0	0	0	0	0	0	0	0	0	0	0	0	0	0	0	0	0	0	0	0	0	0	0	0	0	0	0	0	0	0	0	0	0	0	0
18	heart_4mm_boundary_1_5	1	0	0	0	0	0	0	0	0	0	0	0	0	0	0	0	0	0	0	0	0	0	0	0	0	0	0	0	0	0	0	0	0	0	0	0	0	0	0	0	0	0	0	0	0	0	0	0
18	heart_4mm_boundary_20_1000	0	0	1581.19	1026.15	3877.64	1682.28	808.72	671.39	2567.29	762.94	2824.78	823.97	1970.29	1777.65	0	2143.86	761.03	1995.09	812.53	0	3286.36	0	854.49	881.2	1354.22	686.65	0	1029.97	0	873.57	640.87	1825.33	705.72	831.6	938.42	640.87	539.78	715.26	638.96	3387.45	0	1962.66	0	2578.74	2161.03	1132.97	812.53	1462.94
18	heart_4mm_boundary	1	0	0	0	0	0	0	0	0	0	0	0	0	0	0	0	0	0	0	0	0	0	0	0	0	0	0	0	0	0	0	0	0	0	0	0	0	0	0	0	0	0	0	0	0	0	0	0
18	heart_4mm_boundary_5_10	1	0	0	0	0	0	0	0	0	0	0	0	0	0	0	0	0	0	0	0	0	0	0	0	0	0	0	0	0	0	0	0	0	0	0	0	0	0	0	0	0	0	0	0	0	0	0	0
18	heart_4mm_boundary_10_20	1	0	0	0	0	0	0	0	0	0	0	0	0	0	0	0	0	0	0	0	0	0	0	0	0	0	0	0	0	0	0	0	0	0	0	0	0	0	0	0	0	0	0	0	0	0	0	0
18	heart_4mm_boundary_20_1000	1	0	0	0	0	0	0	0	0	0	0	0	0	0	0	0	0	0	0	0	0	0	0	0	0	0	0	0	0	0	0	0	0	0	0	0	0	0	0	0	0	0	0	0	0	0	0	0
19	heart_4mm_boundary	0	0	991.82	1026.15	947.95	509.26	558.85	831.6	0	0	570.3	0	0	1224.52	495.91	0	1737.59	1028.06	1594.54	1037.6	0	0	0	0	0	762.94	0	970.84	0	902.18	783.92	0	0	0	1161.58	1482.01	0	0	0	0	795.36	0	0	0	1892.09	0	0	762.94
19	heart_4mm_boundary_0_1	0	0	0	0	0	0	0	0	0	0	0	0	0	0	0	0	0	0	0	0	0	0	0	0	0	0	0	0	0	0	0	0	0	0	469.21	888.82	0	0	0	0	0	0	0	0	0	0	0	0
19	heart_4mm_boundary_1_5	0	0	0	0	0	509.26	558.85	0	0	0	570.3	0	0	1224.52	495.91	0	650.41	1028.06	606.54	0	0	0	0	0	0	335.69	0	0	0	0	783.92	0	0	0	692.37	593.19	0	0	0	0	0	0	0	0	0	0	0	0
19	heart_4mm_boundary_0_1	1	0	0	0	0	0	0	0	0	0	0	0	0	0	0	0	0	0	0	0	0	0	0	0	0	0	0	0	0	0	0	0	0	0	0	0	0	0	0	0	0	0	0	0	0	0	0	0
19	heart_4mm_boundary_10_20	0	0	991.82	1026.15	0	0	0	0	0	0	0	0	0	0	0	0	0	0	0	0	0	0	0	0	0	427.25	0	970.84	0	0	0	0	0	0	0	0	0	0	0	0	795.36	0	0	0	972.75	0	0	0
19	heart_4mm_boundary_20_1000	0	0	0	0	947.95	0	0	0	0	0	0	0	0	0	0	0	1087.19	0	988.01	1037.6	0	0	0	0	0	0	0	0	0	902.18	0	0	0	0	0	0	0	0	0	0	0	0	0	0	919.34	0	0	762.94
19	heart_4mm_boundary_5_10	0	0	0	0	0	0	0	831.6	0	0	0	0	0	0	0	0	0	0	0	0	0	0	0	0	0	0	0	0	0	0	0	0	0	0	0	0	0	0	0	0	0	0	0	0	0	0	0	0
19	heart_4mm_boundary_1_5	1	0	0	0	0	0	0	0	0	0	0	0	0	0	0	0	0	0	0	0	0	0	0	0	0	0	0	0	0	0	0	0	0	0	0	0	0	0	0	0	0	0	0	0	0	0	0	0
19	heart_4mm_boundary	1	0	0	0	0	0	0	0	0	0	0	0	0	0	0	0	0	0	0	0	0	0	0	0	0	0	0	0	0	0	0	0	0	0	0	0	0	0	0	0	0	0	0	0	0	0	0	0
19	heart_4mm_boundary_5_10	1	0	0	0	0	0	0	0	0	0	0	0	0	0	0	0	0	0	0	0	0	0	0	0	0	0	0	0	0	0	0	0	0	0	0	0	0	0	0	0	0	0	0	0	0	0	0	0
19	heart_4mm_boundary_10_20	1	0	0	0	0	0	0	0	0	0	0	0	0	0	0	0	0	0	0	0	0	0	0	0	0	0	0	0	0	0	0	0	0	0	0	0	0	0	0	0	0	0	0	0	0	0	0	0
19	heart_4mm_boundary_20_1000	1	0	0	0	0	0	0	0	0	0	0	0	0	0	0	0	0	0	0	0	0	0	0	0	0	0	0	0	0	0	0	0	0	0	0	0	0	0	0	0	0	0	0	0	0	0	0	0
20	heart_4mm_boundary_0_1	0	841.14	1094.82	1014.71	329.97	480.65	297.55	0	862.12	1674.65	0	768.66	772.48	0	0	1359.94	1121.52	3042.22	749.59	0	770.57	1094.82	0	0	762.94	692.37	0	751.5	337.6	1754.76	762.94	1134.87	2347.95	505.45	738.14	0	1554.49	829.7	1966.48	799.18	347.14	0	0	0	795.36	499.73	1651.76	190.73
20	heart_4mm_boundary_1_5	0	0	0	0	0	0	0	0	0	0	0	0	0	0	0	0	0	0	0	0	0	0	0	0	0	0	0	0	0	0	0	0	0	0	0	0	0	0	0	0	0	0	0	0	0	0	0	0
20	heart_4mm_boundary	0	841.14	1094.82	1014.71	329.97	480.65	297.55	0	862.12	1674.65	0	768.66	772.48	0	0	1359.94	1121.52	3042.22	749.59	0	770.57	1094.82	0	0	762.94	692.37	0	751.5	337.6	1754.76	762.94	1134.87	2347.95	505.45	738.14	0	1554.49	829.7	1966.48	799.18	347.14	0	0	0	795.36	499.73	1651.76	190.73
20	heart_4mm_boundary_10_20	0	0	0	0	0	0	0	0	0	0	0	0	0	0	0	0	0	0	0	0	0	0	0	0	0	0	0	0	0	0	0	0	0	0	0	0	0	0	0	0	0	0	0	0	0	0	0	0
20	heart_4mm_boundary_5_10	0	0	0	0	0	0	0	0	0	0	0	0	0	0	0	0	0	0	0	0	0	0	0	0	0	0	0	0	0	0	0	0	0	0	0	0	0	0	0	0	0	0	0	0	0	0	0	0
20	heart_4mm_boundary_20_1000	0	0	0	0	0	0	0	0	0	0	0	0	0	0	0	0	0	0	0	0	0	0	0	0	0	0	0	0	0	0	0	0	0	0	0	0	0	0	0	0	0	0	0	0	0	0	0	0
20	heart_4mm_boundary_1_5	1	0	0	0	0	0	0	0	0	0	0	0	0	0	0	0	0	0	0	0	0	0	0	0	0	0	0	0	0	0	0	0	0	0	0	0	0	0	0	0	0	0	0	0	0	0	0	0
20	heart_4mm_boundary_0_1	1	0	0	0	0	0	0	0	0	0	0	0	0	0	0	0	0	0	0	0	0	0	0	240.33	-146.87	0	0	0	0	0	0	-253.68	-307.08	0	0	-368.12	0	0	0	-236.51	0	0	0	0	0	0	0	0
20	heart_4mm_boundary_10_20	1	0	0	0	0	0	0	0	0	0	0	0	0	0	0	0	0	0	0	0	0	0	0	0	0	0	0	0	0	0	0	0	0	0	0	0	0	0	0	0	0	0	0	0	0	0	0	0
20	heart_4mm_boundary_5_10	1	0	0	0	0	0	0	0	0	0	0	0	0	0	0	0	0	0	0	0	0	0	0	0	0	0	0	0	0	0	0	0	0	0	0	0	0	0	0	0	0	0	0	0	0	0	0	0
20	heart_4mm_boundary	1	0	0	0	0	0	0	0	0	0	0	0	0	0	0	0	0	0	0	0	0	0	0	240.33	-146.87	0	0	0	0	0	0	-253.68	-307.08	0	0	-368.12	0	0	0	-236.51	0	0	0	0	0	0	0	0
20	heart_4mm_boundary_20_1000	1	0	0	0	0	0	0	0	0	0	0	0	0	0	0	0	0	0	0	0	0	0	0	0	0	0	0	0	0	0	0	0	0	0	0	0	0	0	0	0	0	0	0	0	0	0	0	0
21	heart_4mm_boundary_0_1	0	0	0	0	0	167.85	0	0	0	0	375.75	0	0	698.09	743.87	0	0	307.08	0	0	0	753.4	0	587.46	0	0	0	0	183.11	0	541.69	204.09	0	0	190.73	251.77	0	0	0	0	0	0	0	0	656.13	0	0	0
21	heart_4mm_boundary_1_5	0	0	0	183.11	0	0	0	0	356.67	0	0	0	846.86	0	0	0	0	0	694.27	0	0	0	0	0	0	0	0	0	0	0	0	0	0	0	0	0	833.51	0	0	0	0	0	806.81	0	137.33	0	728.61	0
21	heart_4mm_boundary_5_10	0	0	0	0	0	0	0	0	0	0	0	0	0	0	0	0	0	0	0	0	0	0	0	0	0	0	0	0	0	0	0	0	0	0	0	0	0	0	0	0	0	0	0	0	0	377.66	0	0
21	heart_4mm_boundary_10_20	0	0	0	0	0	0	0	0	0	0	0	0	0	0	0	0	0	0	0	0	0	0	0	0	0	0	0	0	0	0	0	0	0	0	0	0	0	0	0	0	0	0	0	0	0	0	0	0
21	heart_4mm_boundary	0	0	0	183.11	0	167.85	0	0	356.67	0	375.75	0	846.86	698.09	743.87	0	0	307.08	694.27	0	0	753.4	0	587.46	0	0	0	0	183.11	0	541.69	204.09	0	0	190.73	251.77	833.51	0	0	0	0	0	806.81	0	793.46	377.66	728.61	0
21	heart_4mm_boundary_20_1000	0	0	0	0	0	0	0	0	0	0	0	0	0	0	0	0	0	0	0	0	0	0	0	0	0	0	0	0	0	0	0	0	0	0	0	0	0	0	0	0	0	0	0	0	0	0	0	0
21	heart_4mm_boundary_0_1	1	0	0	0	0	0	0	0	0	0	0	43.87	0	0	0	0	0	0	0	0	0	0	0	0	0	0	0	0	0	0	0	0	0	0	55.31	0	0	0	0	0	0	185.01	0	0	0	0	0	-240.33
21	heart_4mm_boundary_1_5	1	0	0	0	0	0	0	0	0	0	0	0	0	0	0	0	0	0	0	0	0	0	0	0	0	0	0	0	0	0	0	0	0	0	0	0	0	0	0	0	0	0	0	0	0	0	0	0
21	heart_4mm_boundary	1	0	0	0	0	0	0	0	0	0	0	43.87	0	0	0	0	0	0	0	0	0	0	0	0	0	0	0	0	0	0	0	0	0	0	55.31	0	0	0	0	0	0	185.01	0	0	0	0	0	-240.33
21	heart_4mm_boundary_5_10	1	0	0	0	0	0	0	0	0	0	0	0	0	0	0	0	0	0	0	0	0	0	0	0	0	0	0	0	0	0	0	0	0	0	0	0	0	0	0	0	0	0	0	0	0	0	0	0
21	heart_4mm_boundary_10_20	1	0	0	0	0	0	0	0	0	0	0	0	0	0	0	0	0	0	0	0	0	0	0	0	0	0	0	0	0	0	0	0	0	0	0	0	0	0	0	0	0	0	0	0	0	0	0	0
21	heart_4mm_boundary_20_1000	1	0	0	0	0	0	0	0	0	0	0	0	0	0	0	0	0	0	0	0	0	0	0	0	0	0	0	0	0	0	0	0	0	0	0	0	0	0	0	0	0	0	0	0	0	0	0	0
22	heart_4mm_boundary	0	0	0	0	0	0	0	0	0	0	0	205.99	0	0	419.62	0	0	0	0	0	0	0	0	0	0	0	0	0	0	366.21	0	0	0	0	0	0	0	0	0	0	0	0	0	0	0	0	0	0
22	heart_4mm_boundary_0_1	0	0	0	0	0	0	0	0	0	0	0	205.99	0	0	419.62	0	0	0	0	0	0	0	0	0	0	0	0	0	0	366.21	0	0	0	0	0	0	0	0	0	0	0	0	0	0	0	0	0	0
22	heart_4mm_boundary_10_20	0	0	0	0	0	0	0	0	0	0	0	0	0	0	0	0	0	0	0	0	0	0	0	0	0	0	0	0	0	0	0	0	0	0	0	0	0	0	0	0	0	0	0	0	0	0	0	0
22	heart_4mm_boundary_1_5	0	0	0	0	0	0	0	0	0	0	0	0	0	0	0	0	0	0	0	0	0	0	0	0	0	0	0	0	0	0	0	0	0	0	0	0	0	0	0	0	0	0	0	0	0	0	0	0
22	heart_4mm_boundary_5_10	0	0	0	0	0	0	0	0	0	0	0	0	0	0	0	0	0	0	0	0	0	0	0	0	0	0	0	0	0	0	0	0	0	0	0	0	0	0	0	0	0	0	0	0	0	0	0	0
22	heart_4mm_boundary_20_1000	0	0	0	0	0	0	0	0	0	0	0	0	0	0	0	0	0	0	0	0	0	0	0	0	0	0	0	0	0	0	0	0	0	0	0	0	0	0	0	0	0	0	0	0	0	0	0	0
22	heart_4mm_boundary_1_5	1	0	0	0	0	0	0	0	0	0	0	0	0	0	0	0	0	0	0	0	0	0	0	0	0	0	0	0	0	0	0	0	0	0	0	0	0	0	0	0	0	0	0	0	0	0	0	0
22	heart_4mm_boundary_0_1	1	0	0	0	0	0	0	0	0	0	0	0	0	0	0	0	0	0	0	0	0	0	0	0	0	0	0	0	0	0	0	0	0	0	0	0	0	0	0	0	0	0	0	0	0	0	0	0
22	heart_4mm_boundary_5_10	1	0	0	0	0	0	0	0	0	0	0	0	0	0	0	0	0	0	0	0	0	0	0	0	0	0	0	0	0	0	0	0	0	0	0	0	0	0	0	0	0	0	0	0	0	0	0	0
22	heart_4mm_boundary	1	0	0	0	0	0	0	0	0	0	0	0	0	0	0	0	0	0	0	0	0	0	0	0	0	0	0	0	0	0	0	0	0	0	0	0	0	0	0	0	0	0	0	0	0	0	0	0
22	heart_4mm_boundary_10_20	1	0	0	0	0	0	0	0	0	0	0	0	0	0	0	0	0	0	0	0	0	0	0	0	0	0	0	0	0	0	0	0	0	0	0	0	0	0	0	0	0	0	0	0	0	0	0	0
22	heart_4mm_boundary_20_1000	1	0	0	0	0	0	0	0	0	0	0	0	0	0	0	0	0	0	0	0	0	0	0	0	0	0	0	0	0	0	0	0	0	0	0	0	0	0	0	0	0	0	0	0	0	0	0	0
23	heart_4mm_boundary_0_1	0	0	0	0	0	0	0	0	0	0	0	0	0	0	0	0	0	0	0	0	0	0	0	0	0	0	0	0	0	0	0	0	0	0	0	0	0	0	0	0	0	0	0	0	0	0	0	0
23	heart_4mm_boundary_1_5	0	0	0	0	0	0	696.18	690.46	0	0	0	0	0	703.81	782.01	1184.46	0	0	1792.91	0	0	1642.23	0	0	0	873.57	486.37	278.47	627.52	0	0	0	0	0	1001.36	0	0	0	0	0	0	1770.02	0	0	371.93	583.65	2025.6	1895.9
23	heart_4mm_boundary_5_10	0	0	0	0	0	0	0	0	0	0	0	0	0	0	0	0	0	0	0	0	0	0	0	0	0	0	0	0	0	0	0	0	0	0	0	0	642.78	0	0	0	0	0	0	0	0	0	0	0
23	heart_4mm_boundary	0	0	0	0	0	0	696.18	690.46	0	0	0	0	694.27	703.81	782.01	1184.46	0	0	1792.91	0	0	1642.23	0	0	0	873.57	486.37	278.47	627.52	827.79	0	0	0	0	1001.36	0	642.78	0	0	0	0	1770.02	867.84	774.38	371.93	583.65	2025.6	1895.9
23	heart_4mm_boundary_20_1000	0	0	0	0	0	0	0	0	0	0	0	0	694.27	0	0	0	0	0	0	0	0	0	0	0	0	0	0	0	0	827.79	0	0	0	0	0	0	0	0	0	0	0	0	867.84	774.38	0	0	0	0
23	heart_4mm_boundary_10_20	0	0	0	0	0	0	0	0	0	0	0	0	0	0	0	0	0	0	0	0	0	0	0	0	0	0	0	0	0	0	0	0	0	0	0	0	0	0	0	0	0	0	0	0	0	0	0	0
23	heart_4mm_boundary_0_1	1	0	0	0	0	0	0	0	0	0	0	0	0	0	0	0	0	0	0	0	0	0	0	0	0	0	0	0	0	0	0	0	0	0	0	0	0	0	0	0	0	0	0	0	0	0	0	0
23	heart_4mm_boundary	1	0	0	0	0	0	0	0	0	0	-1001.36	0	0	0	83.92	0	0	0	0	0	-816.35	0	0	0	0	0	0	0	0	0	0	0	0	0	0	-709.53	-1304.63	0	0	0	-2664.57	-633.24	-837.33	0	0	450.13	0	0
23	heart_4mm_boundary_1_5	1	0	0	0	0	0	0	0	0	0	-1001.36	0	0	0	83.92	0	0	0	0	0	-816.35	0	0	0	0	0	0	0	0	0	0	0	0	0	0	-709.53	-520.71	0	0	0	-2664.57	-633.24	0	0	0	450.13	0	0
23	heart_4mm_boundary_5_10	1	0	0	0	0	0	0	0	0	0	0	0	0	0	0	0	0	0	0	0	0	0	0	0	0	0	0	0	0	0	0	0	0	0	0	0	0	0	0	0	0	0	0	0	0	0	0	0
23	heart_4mm_boundary_10_20	1	0	0	0	0	0	0	0	0	0	0	0	0	0	0	0	0	0	0	0	0	0	0	0	0	0	0	0	0	0	0	0	0	0	0	0	0	0	0	0	0	0	-837.33	0	0	0	0	0
23	heart_4mm_boundary_20_1000	1	0	0	0	0	0	0	0	0	0	0	0	0	0	0	0	0	0	0	0	0	0	0	0	0	0	0	0	0	0	0	0	0	0	0	0	-783.92	0	0	0	0	0	0	0	0	0	0	0
24	heart_4mm_boundary	0	1691.82	0	0	995.64	0	0	1018.52	0	0	1451.49	0	898.36	1810.07	864.03	802.99	0	156.4	0	2401.35	1451.49	673.29	0	2737.05	1409.53	0	841.14	822.07	0	0	1895.9	2010.35	812.53	2132.42	1733.78	0	741.96	2269.74	1037.6	0	747.68	0	640.87	1300.81	3744.13	680.92	1136.78	70.57
24	heart_4mm_boundary_0_1	0	0	0	0	0	0	0	0	0	0	0	0	0	0	0	0	0	0	0	0	0	0	0	0	0	0	0	0	0	0	0	0	0	0	0	0	0	0	349.04	0	0	0	0	0	0	0	0	70.57
24	heart_4mm_boundary_1_5	0	0	0	0	0	0	0	1018.52	0	0	0	0	0	0	0	0	0	156.4	0	0	0	0	0	0	0	0	0	0	0	0	0	326.16	0	0	0	0	0	0	0	0	747.68	0	0	522.61	963.21	0	0	0
24	heart_4mm_boundary_5_10	0	0	0	0	0	0	0	0	0	0	0	0	0	0	0	0	0	0	0	0	0	0	0	0	0	0	0	0	0	0	0	0	0	0	0	0	0	0	0	0	0	0	0	0	835.42	0	0	0
24	heart_4mm_boundary_10_20	0	925.06	0	0	0	0	0	0	0	0	0	0	0	0	0	0	0	0	0	0	0	0	0	0	0	0	841.14	0	0	0	0	0	0	0	0	0	0	0	0	0	0	0	0	0	0	0	0	0
24	heart_4mm_boundary_20_1000	0	766.75	0	0	995.64	0	0	0	0	0	1451.49	0	898.36	1810.07	864.03	802.99	0	0	0	2401.35	1451.49	673.29	0	2737.05	1409.53	0	0	822.07	0	0	1895.9	1684.19	812.53	2132.42	1733.78	0	741.96	2269.74	688.55	0	0	0	640.87	778.2	1945.5	680.92	1136.78	0
24	heart_4mm_boundary_0_1	1	0	76.29	-749.59	0	-555.04	0	0	0	0	0	0	0	0	0	0	0	0	0	0	0	0	0	0	0	0	0	0	0	0	0	0	0	0	0	0	0	0	0	0	0	0	0	0	0	0	0	0
24	heart_4mm_boundary	1	0	76.29	-749.59	0	-555.04	0	0	0	0	0	0	0	0	0	0	0	0	0	0	0	0	0	-156.4	0	0	0	0	0	0	0	0	0	0	0	0	0	0	0	0	0	0	0	0	0	0	-104.9	0
24	heart_4mm_boundary_5_10	1	0	0	0	0	0	0	0	0	0	0	0	0	0	0	0	0	0	0	0	0	0	0	-156.4	0	0	0	0	0	0	0	0	0	0	0	0	0	0	0	0	0	0	0	0	0	0	0	0
24	heart_4mm_boundary_1_5	1	0	0	0	0	0	0	0	0	0	0	0	0	0	0	0	0	0	0	0	0	0	0	0	0	0	0	0	0	0	0	0	0	0	0	0	0	0	0	0	0	0	0	0	0	0	-104.9	0
24	heart_4mm_boundary_20_1000	1	0	0	0	0	0	0	0	0	0	0	0	0	0	0	0	0	0	0	0	0	0	0	0	0	0	0	0	0	0	0	0	0	0	0	0	0	0	0	0	0	0	0	0	0	0	0	0
24	heart_4mm_boundary_10_20	1	0	0	0	0	0	0	0	0	0	0	0	0	0	0	0	0	0	0	0	0	0	0	0	0	0	0	0	0	0	0	0	0	0	0	0	0	0	0	0	0	0	0	0	0	0	0	0
25	heart_4mm_boundary_0_1	0	0	0	0	0	0	0	0	0	0	0	0	0	0	0	0	0	0	0	0	0	0	0	0	0	0	0	722.89	0	0	0	791.55	0	0	0	0	0	0	0	0	0	0	0	0	0	0	0	0
25	heart_4mm_boundary	0	0	0	1039.51	1956.94	2571.11	0	743.87	2277.37	0	968.93	0	1691.82	722.89	978.47	831.6	2222.06	1796.72	461.58	1007.08	946.04	1029.97	0	720.98	1026.15	867.84	791.55	2395.63	1199.72	1148.22	1432.42	2750.4	877.38	787.73	1832.96	0	0	606.54	785.83	654.22	1741.41	0	255.58	2851.49	1863.48	839.23	715.26	1644.13
25	heart_4mm_boundary_5_10	0	0	0	0	0	0	0	0	0	0	0	0	0	722.89	0	0	0	0	0	0	0	0	0	0	0	0	0	0	0	0	0	654.22	0	0	0	0	0	0	0	654.22	0	0	0	0	0	0	715.26	0
25	heart_4mm_boundary_1_5	0	0	0	0	0	669.48	0	0	814.44	0	0	0	755.31	0	0	0	0	0	0	0	0	0	0	720.98	0	0	0	0	0	0	0	0	0	0	0	0	0	0	785.83	0	0	0	0	0	0	0	0	0
25	heart_4mm_boundary_10_20	0	0	0	0	0	0	0	0	0	0	0	0	0	0	0	0	0	0	0	0	0	0	0	0	0	0	0	0	0	0	0	0	0	0	0	0	0	606.54	0	0	0	0	0	0	0	0	0	0
25	heart_4mm_boundary_20_1000	0	0	0	1039.51	1956.94	1901.63	0	743.87	1462.94	0	968.93	0	936.51	0	978.47	831.6	2222.06	1796.72	461.58	1007.08	946.04	1029.97	0	0	1026.15	867.84	791.55	1672.74	1199.72	1148.22	1432.42	1304.63	877.38	787.73	1832.96	0	0	0	0	0	1741.41	0	255.58	2851.49	1863.48	839.23	0	1644.13
25	heart_4mm_boundary_0_1	1	0	0	0	0	0	0	0	0	0	0	0	0	0	0	0	0	0	0	0	0	0	0	0	0	0	0	0	0	0	0	0	0	0	0	0	0	0	0	0	0	0	0	0	0	0	0	0
25	heart_4mm_boundary_1_5	1	0	0	0	0	0	0	0	0	0	0	0	0	0	0	0	0	0	0	0	0	0	0	0	0	0	0	0	0	0	0	0	0	0	0	0	0	0	0	0	0	0	0	0	0	0	0	0
25	heart_4mm_boundary_5_10	1	0	0	0	0	0	0	0	0	0	0	0	0	0	0	0	0	0	0	0	0	0	0	0	0	0	0	0	0	0	0	0	0	0	0	0	0	0	0	0	0	0	0	0	0	0	0	0
25	heart_4mm_boundary	1	0	0	0	0	0	0	0	0	0	0	0	0	0	0	0	0	0	0	0	0	0	0	0	0	0	0	0	0	0	0	0	0	0	0	0	0	0	0	0	0	0	0	0	0	0	0	0
25	heart_4mm_boundary_10_20	1	0	0	0	0	0	0	0	0	0	0	0	0	0	0	0	0	0	0	0	0	0	0	0	0	0	0	0	0	0	0	0	0	0	0	0	0	0	0	0	0	0	0	0	0	0	0	0
25	heart_4mm_boundary_20_1000	1	0	0	0	0	0	0	0	0	0	0	0	0	0	0	0	0	0	0	0	0	0	0	0	0	0	0	0	0	0	0	0	0	0	0	0	0	0	0	0	0	0	0	0	0	0	0	0
26	heart_4mm_boundary_1_5	0	0	0	0	0	0	0	0	0	0	0	0	0	0	0	0	0	0	0	0	0	0	0	0	0	0	0	0	0	0	0	0	0	0	0	0	0	0	0	0	0	0	0	0	0	0	0	0
26	heart_4mm_boundary_0_1	0	2559.66	1087.19	215.53	1466.75	1312.26	495.91	0	0	791.55	1735.69	22.89	205.99	886.92	3435.13	1010.89	1113.89	0	2090.45	1077.65	1869.2	747.68	509.26	1079.56	2374.65	833.51	150.68	0	1371.38	1743.32	2593.99	2832.41	2294.54	1798.63	1253.13	919.34	696.18	2876.28	20.98	2401.35	1476.29	993.73	1546.86	1522.06	2586.36	717.16	242.23	0
26	heart_4mm_boundary	0	2559.66	1087.19	215.53	1466.75	1312.26	495.91	0	0	791.55	1735.69	22.89	205.99	886.92	3435.13	1010.89	1113.89	0	2090.45	1077.65	1869.2	747.68	509.26	1079.56	2374.65	833.51	150.68	0	1371.38	1743.32	2593.99	2832.41	2294.54	1798.63	1253.13	919.34	696.18	2876.28	20.98	2401.35	1476.29	993.73	1546.86	1522.06	2586.36	717.16	242.23	0
26	heart_4mm_boundary_10_20	0	0	0	0	0	0	0	0	0	0	0	0	0	0	0	0	0	0	0	0	0	0	0	0	0	0	0	0	0	0	0	0	0	0	0	0	0	0	0	0	0	0	0	0	0	0	0	0
26	heart_4mm_boundary_5_10	0	0	0	0	0	0	0	0	0	0	0	0	0	0	0	0	0	0	0	0	0	0	0	0	0	0	0	0	0	0	0	0	0	0	0	0	0	0	0	0	0	0	0	0	0	0	0	0
26	heart_4mm_boundary_20_1000	0	0	0	0	0	0	0	0	0	0	0	0	0	0	0	0	0	0	0	0	0	0	0	0	0	0	0	0	0	0	0	0	0	0	0	0	0	0	0	0	0	0	0	0	0	0	0	0
26	heart_4mm_boundary_0_1	1	-711.44	-587.46	0	0	0	-246.05	-7.63	0	0	0	0	0	366.21	-91.55	1.91	0	0	177.38	0	0	0	0	-1256.94	0	-57.22	0	-1024.25	0	28.61	0	-501.63	-528.34	9.54	0	423.43	0	0	0	257.49	-911.71	0	-19.07	0	0	0	0	0
26	heart_4mm_boundary_1_5	1	0	0	0	0	0	0	0	0	0	0	0	0	0	0	0	0	0	0	0	0	0	0	0	0	0	0	0	0	0	0	0	0	0	0	0	0	0	0	0	0	0	0	0	0	0	0	0
26	heart_4mm_boundary_5_10	1	0	0	0	0	0	0	0	0	0	0	0	0	0	0	0	0	0	0	0	0	0	0	0	0	0	0	0	0	0	0	0	0	0	0	0	0	0	0	0	0	0	0	0	0	0	0	0
26	heart_4mm_boundary_10_20	1	0	0	0	0	0	0	0	0	0	0	0	0	0	0	0	0	0	0	0	0	0	0	0	0	0	0	0	0	0	0	0	0	0	0	0	0	0	0	0	0	0	0	0	0	0	0	0
26	heart_4mm_boundary_20_1000	1	0	0	0	0	0	0	0	0	0	0	0	0	0	0	0	0	0	0	0	0	0	0	0	0	0	0	0	0	0	0	0	0	0	0	0	0	0	0	0	0	0	0	0	0	0	0	0
26	heart_4mm_boundary	1	-711.44	-587.46	0	0	0	-246.05	-7.63	0	0	0	0	0	366.21	-91.55	1.91	0	0	177.38	0	0	0	0	-1256.94	0	-57.22	0	-1024.25	0	28.61	0	-501.63	-528.34	9.54	0	423.43	0	0	0	257.49	-911.71	0	-19.07	0	0	0	0	0
27	heart_4mm_boundary_0_1	0	0	0	0	0	0	0	0	0	0	0	0	0	0	0	0	0	0	0	0	0	0	0	0	0	0	0	0	0	0	0	0	0	0	0	0	0	0	0	0	0	0	0	0	0	0	0	0
27	heart_4mm_boundary	0	0	0	0	0	0	0	0	0	0	0	0	0	0	0	0	0	0	0	0	0	0	0	0	0	0	0	0	0	0	0	0	0	0	0	0	0	0	0	0	0	0	0	0	0	0	0	0
27	heart_4mm_boundary_20_1000	0	0	0	0	0	0	0	0	0	0	0	0	0	0	0	0	0	0	0	0	0	0	0	0	0	0	0	0	0	0	0	0	0	0	0	0	0	0	0	0	0	0	0	0	0	0	0	0
27	heart_4mm_boundary_1_5	0	0	0	0	0	0	0	0	0	0	0	0	0	0	0	0	0	0	0	0	0	0	0	0	0	0	0	0	0	0	0	0	0	0	0	0	0	0	0	0	0	0	0	0	0	0	0	0
27	heart_4mm_boundary_10_20	0	0	0	0	0	0	0	0	0	0	0	0	0	0	0	0	0	0	0	0	0	0	0	0	0	0	0	0	0	0	0	0	0	0	0	0	0	0	0	0	0	0	0	0	0	0	0	0
27	heart_4mm_boundary_1_5	1	0	0	0	0	0	0	0	0	0	0	0	0	0	0	0	0	0	0	0	0	0	0	0	0	0	0	0	0	0	0	0	0	0	0	0	0	0	0	0	0	0	0	0	0	0	0	0
27	heart_4mm_boundary_0_1	1	0	0	0	0	0	0	0	0	0	0	0	0	0	0	0	0	0	0	0	0	0	0	0	0	0	0	0	0	0	0	0	0	0	0	0	0	0	0	0	0	0	0	0	0	0	0	0
27	heart_4mm_boundary_5_10	0	0	0	0	0	0	0	0	0	0	0	0	0	0	0	0	0	0	0	0	0	0	0	0	0	0	0	0	0	0	0	0	0	0	0	0	0	0	0	0	0	0	0	0	0	0	0	0
27	heart_4mm_boundary	1	0	0	0	0	0	0	0	0	0	0	0	0	0	0	0	0	0	0	0	0	0	0	0	0	0	0	0	0	0	0	0	0	0	0	0	0	0	0	0	0	0	0	0	0	0	0	0
27	heart_4mm_boundary_5_10	1	0	0	0	0	0	0	0	0	0	0	0	0	0	0	0	0	0	0	0	0	0	0	0	0	0	0	0	0	0	0	0	0	0	0	0	0	0	0	0	0	0	0	0	0	0	0	0
27	heart_4mm_boundary_10_20	1	0	0	0	0	0	0	0	0	0	0	0	0	0	0	0	0	0	0	0	0	0	0	0	0	0	0	0	0	0	0	0	0	0	0	0	0	0	0	0	0	0	0	0	0	0	0	0
27	heart_4mm_boundary_20_1000	1	0	0	0	0	0	0	0	0	0	0	0	0	0	0	0	0	0	0	0	0	0	0	0	0	0	0	0	0	0	0	0	0	0	0	0	0	0	0	0	0	0	0	0	0	0	0	0
28	heart_4mm_boundary_0_1	0	473.02	0	0	0	0	795.36	0	0	0	1379.01	0	0	0	0	0	0	0	0	0	0	0	873.57	0	717.16	391.01	808.72	682.83	0	0	0	0	0	499.73	0	360.49	0	0	0	719.07	0	0	0	0	0	0	0	0
28	heart_4mm_boundary	0	473.02	0	0	0	0	795.36	0	0	0	1379.01	0	0	0	0	0	0	0	0	0	0	0	873.57	0	717.16	391.01	808.72	682.83	0	0	0	0	0	499.73	0	360.49	0	0	0	719.07	0	0	0	0	0	0	0	0
28	heart_4mm_boundary_5_10	0	0	0	0	0	0	0	0	0	0	0	0	0	0	0	0	0	0	0	0	0	0	0	0	0	0	0	0	0	0	0	0	0	0	0	0	0	0	0	0	0	0	0	0	0	0	0	0
28	heart_4mm_boundary_1_5	0	0	0	0	0	0	0	0	0	0	0	0	0	0	0	0	0	0	0	0	0	0	0	0	0	0	0	0	0	0	0	0	0	0	0	0	0	0	0	0	0	0	0	0	0	0	0	0
28	heart_4mm_boundary_10_20	0	0	0	0	0	0	0	0	0	0	0	0	0	0	0	0	0	0	0	0	0	0	0	0	0	0	0	0	0	0	0	0	0	0	0	0	0	0	0	0	0	0	0	0	0	0	0	0
28	heart_4mm_boundary_20_1000	0	0	0	0	0	0	0	0	0	0	0	0	0	0	0	0	0	0	0	0	0	0	0	0	0	0	0	0	0	0	0	0	0	0	0	0	0	0	0	0	0	0	0	0	0	0	0	0
28	heart_4mm_boundary_0_1	1	0	0	0	0	0	0	0	0	0	0	0	0	0	0	0	0	0	0	0	0	0	0	0	0	0	0	0	0	0	0	0	0	0	0	0	0	0	0	0	0	0	0	0	0	0	0	0
28	heart_4mm_boundary	1	0	0	0	0	0	0	0	0	0	0	0	0	0	0	0	0	0	0	0	0	0	0	0	0	0	0	0	0	0	0	0	0	0	0	0	0	0	0	0	0	0	0	0	0	0	0	0
28	heart_4mm_boundary_1_5	1	0	0	0	0	0	0	0	0	0	0	0	0	0	0	0	0	0	0	0	0	0	0	0	0	0	0	0	0	0	0	0	0	0	0	0	0	0	0	0	0	0	0	0	0	0	0	0
28	heart_4mm_boundary_5_10	1	0	0	0	0	0	0	0	0	0	0	0	0	0	0	0	0	0	0	0	0	0	0	0	0	0	0	0	0	0	0	0	0	0	0	0	0	0	0	0	0	0	0	0	0	0	0	0
28	heart_4mm_boundary_10_20	1	0	0	0	0	0	0	0	0	0	0	0	0	0	0	0	0	0	0	0	0	0	0	0	0	0	0	0	0	0	0	0	0	0	0	0	0	0	0	0	0	0	0	0	0	0	0	0
28	heart_4mm_boundary_20_1000	1	0	0	0	0	0	0	0	0	0	0	0	0	0	0	0	0	0	0	0	0	0	0	0	0	0	0	0	0	0	0	0	0	0	0	0	0	0	0	0	0	0	0	0	0	0	0	0
29	heart_4mm_boundary_0_1	0	0	0	0	0	0	0	0	0	0	0	0	0	0	0	0	0	0	0	0	0	0	1358.99	0	0	0	0	0	0	0	0	0	0	0	0	0	749.59	0	0	0	0	0	0	0	0	0	0	0
29	heart_4mm_boundary_1_5	0	1370.43	0	0	0	0	0	0	0	0	0	1170.16	0	0	0	0	0	0	0	0	0	0	0	0	1184.46	0	0	0	0	0	0	1007.08	0	0	1195.91	0	0	0	0	0	0	0	0	0	1195.91	0	0	0
29	heart_4mm_boundary	0	1370.43	0	0	0	0	0	0	0	0	0	1170.16	0	1213.07	0	969.89	0	0	0	0	0	947	1358.99	0	1859.66	0	0	0	0	0	0	1007.08	0	0	1195.91	806.81	749.59	0	0	0	0	0	0	1270.29	1195.91	552.18	0	0
29	heart_4mm_boundary_5_10	0	0	0	0	0	0	0	0	0	0	0	0	0	0	0	0	0	0	0	0	0	0	0	0	0	0	0	0	0	0	0	0	0	0	0	0	0	0	0	0	0	0	0	0	0	0	0	0
29	heart_4mm_boundary_10_20	0	0	0	0	0	0	0	0	0	0	0	0	0	0	0	0	0	0	0	0	0	0	0	0	0	0	0	0	0	0	0	0	0	0	0	0	0	0	0	0	0	0	0	0	0	0	0	0
29	heart_4mm_boundary_0_1	1	0	0	0	0	0	0	0	0	0	0	0	0	0	0	0	0	0	0	0	0	0	0	0	0	0	0	0	0	0	0	0	0	0	0	0	0	0	0	0	0	0	0	0	0	0	0	0
29	heart_4mm_boundary_20_1000	0	0	0	0	0	0	0	0	0	0	0	0	0	1213.07	0	969.89	0	0	0	0	0	947	0	0	675.2	0	0	0	0	0	0	0	0	0	0	806.81	0	0	0	0	0	0	0	1270.29	0	552.18	0	0
29	heart_4mm_boundary	1	0	0	0	0	0	0	0	0	0	0	0	0	0	0	0	0	0	0	0	0	0	0	0	0	0	0	0	0	0	0	0	0	0	0	0	0	0	0	0	0	0	0	0	0	0	0	0
29	heart_4mm_boundary_5_10	1	0	0	0	0	0	0	0	0	0	0	0	0	0	0	0	0	0	0	0	0	0	0	0	0	0	0	0	0	0	0	0	0	0	0	0	0	0	0	0	0	0	0	0	0	0	0	0
29	heart_4mm_boundary_1_5	1	0	0	0	0	0	0	0	0	0	0	0	0	0	0	0	0	0	0	0	0	0	0	0	0	0	0	0	0	0	0	0	0	0	0	0	0	0	0	0	0	0	0	0	0	0	0	0
29	heart_4mm_boundary_10_20	1	0	0	0	0	0	0	0	0	0	0	0	0	0	0	0	0	0	0	0	0	0	0	0	0	0	0	0	0	0	0	0	0	0	0	0	0	0	0	0	0	0	0	0	0	0	0	0
29	heart_4mm_boundary_20_1000	1	0	0	0	0	0	0	0	0	0	0	0	0	0	0	0	0	0	0	0	0	0	0	0	0	0	0	0	0	0	0	0	0	0	0	0	0	0	0	0	0	0	0	0	0	0	0	0
30	heart_4mm_boundary_0_1	0	0	0	0	0	0	0	0	0	0	0	0	0	0	0	499.73	0	0	0	0	0	0	0	846.86	0	0	0	0	0	0	0	0	0	0	0	0	0	400.54	802.99	843.05	0	547.41	0	0	0	0	0	0
30	heart_4mm_boundary_1_5	0	0	0	0	0	0	0	0	0	0	0	0	0	0	0	0	0	0	0	0	0	0	0	0	0	0	0	0	0	0	0	0	0	0	0	0	0	0	0	0	0	0	0	0	0	606.54	833.51	0
30	heart_4mm_boundary_5_10	0	0	0	0	0	0	0	0	0	0	0	0	0	0	0	0	0	0	0	0	0	0	0	0	0	0	0	0	0	0	0	0	0	0	0	0	0	0	0	0	0	0	0	0	0	0	0	0
30	heart_4mm_boundary	0	0	0	0	0	0	0	0	0	0	0	0	0	0	0	499.73	0	0	0	0	0	0	0	846.86	0	0	0	0	0	0	0	0	0	0	0	0	0	400.54	802.99	843.05	0	547.41	0	0	0	606.54	833.51	0
30	heart_4mm_boundary_10_20	0	0	0	0	0	0	0	0	0	0	0	0	0	0	0	0	0	0	0	0	0	0	0	0	0	0	0	0	0	0	0	0	0	0	0	0	0	0	0	0	0	0	0	0	0	0	0	0
30	heart_4mm_boundary_1_5	1	0	0	0	0	0	0	0	0	0	0	0	0	0	0	0	0	0	0	0	0	0	0	0	0	0	0	0	0	0	0	0	0	0	0	0	0	0	0	0	0	0	0	0	0	0	0	0
30	heart_4mm_boundary_0_1	1	0	0	0	0	0	0	0	0	0	0	0	0	0	0	0	0	0	0	0	0	0	0	0	0	0	0	0	0	0	0	0	0	0	0	0	0	0	0	0	0	0	0	0	0	0	0	0
30	heart_4mm_boundary_20_1000	0	0	0	0	0	0	0	0	0	0	0	0	0	0	0	0	0	0	0	0	0	0	0	0	0	0	0	0	0	0	0	0	0	0	0	0	0	0	0	0	0	0	0	0	0	0	0	0
30	heart_4mm_boundary_5_10	1	0	0	0	0	0	0	0	0	0	0	0	0	0	0	0	0	0	0	0	0	0	0	0	0	0	0	0	0	0	0	0	0	0	0	0	0	0	0	0	0	0	0	0	0	0	0	0
30	heart_4mm_boundary_20_1000	1	0	0	0	0	0	0	0	0	0	0	0	0	0	0	0	0	0	0	0	0	0	0	0	0	0	0	0	0	0	0	0	0	0	0	0	0	0	0	0	0	0	0	0	0	0	0	0
30	heart_4mm_boundary_10_20	1	0	0	0	0	0	0	0	0	0	0	0	0	0	0	0	0	0	0	0	0	0	0	0	0	0	0	0	0	0	0	0	0	0	0	0	0	0	0	0	0	0	0	0	0	0	0	0
30	heart_4mm_boundary	1	0	0	0	0	0	0	0	0	0	0	0	0	0	0	0	0	0	0	0	0	0	0	0	0	0	0	0	0	0	0	0	0	0	0	0	0	0	0	0	0	0	0	0	0	0	0	0
31	heart_4mm_boundary_0_1	0	0	0	0	0	0	955.58	0	0	0	341.42	0	246.05	0	0	0	0	0	0	0	0	0	0	0	394.82	0	0	0	0	215.53	0	810.62	0	0	0	0	-61.04	465.39	0	0	0	0	1007.08	0	0	0	757.22	0
31	heart_4mm_boundary	0	0	0	0	0	0	955.58	0	0	0	341.42	0	246.05	0	0	0	0	0	0	0	0	0	0	0	394.82	0	0	0	0	215.53	0	810.62	0	0	0	0	-61.04	465.39	0	0	0	0	1007.08	0	0	0	757.22	0
31	heart_4mm_boundary_5_10	0	0	0	0	0	0	0	0	0	0	0	0	0	0	0	0	0	0	0	0	0	0	0	0	0	0	0	0	0	0	0	0	0	0	0	0	0	0	0	0	0	0	0	0	0	0	0	0
31	heart_4mm_boundary_10_20	0	0	0	0	0	0	0	0	0	0	0	0	0	0	0	0	0	0	0	0	0	0	0	0	0	0	0	0	0	0	0	0	0	0	0	0	0	0	0	0	0	0	0	0	0	0	0	0
31	heart_4mm_boundary_1_5	0	0	0	0	0	0	0	0	0	0	0	0	0	0	0	0	0	0	0	0	0	0	0	0	0	0	0	0	0	0	0	0	0	0	0	0	0	0	0	0	0	0	0	0	0	0	0	0
31	heart_4mm_boundary_20_1000	0	0	0	0	0	0	0	0	0	0	0	0	0	0	0	0	0	0	0	0	0	0	0	0	0	0	0	0	0	0	0	0	0	0	0	0	0	0	0	0	0	0	0	0	0	0	0	0
31	heart_4mm_boundary_0_1	1	0	0	0	-61.04	0	0	0	0	0	-711.44	0	0	0	0	0	0	0	-59.13	-164.03	0	0	0	0	0	68.66	0	0	0	0	0	0	0	0	0	-40.05	0	0	-1312.26	0	0	0	0	0	0	0	0	-230.79
31	heart_4mm_boundary_1_5	1	0	0	0	0	0	0	0	0	0	0	0	0	0	0	0	0	0	0	0	0	0	0	0	0	0	0	0	0	0	0	0	0	0	0	0	0	0	0	0	0	0	0	0	0	0	0	0
31	heart_4mm_boundary	1	0	0	0	-61.04	0	0	0	0	0	-711.44	0	0	0	0	0	0	0	-59.13	-164.03	0	0	0	0	0	68.66	0	0	0	0	0	0	0	0	0	-40.05	0	0	-1312.26	0	0	0	0	0	0	0	0	-230.79
31	heart_4mm_boundary_5_10	1	0	0	0	0	0	0	0	0	0	0	0	0	0	0	0	0	0	0	0	0	0	0	0	0	0	0	0	0	0	0	0	0	0	0	0	0	0	0	0	0	0	0	0	0	0	0	0
31	heart_4mm_boundary_10_20	1	0	0	0	0	0	0	0	0	0	0	0	0	0	0	0	0	0	0	0	0	0	0	0	0	0	0	0	0	0	0	0	0	0	0	0	0	0	0	0	0	0	0	0	0	0	0	0
31	heart_4mm_boundary_20_1000	1	0	0	0	0	0	0	0	0	0	0	0	0	0	0	0	0	0	0	0	0	0	0	0	0	0	0	0	0	0	0	0	0	0	0	0	0	0	0	0	0	0	0	0	0	0	0	0
32	heart_4mm_boundary_0_1	0	0	0	0	0	0	0	0	0	0	0	0	0	0	0	0	0	0	0	0	0	0	0	0	0	0	0	0	0	0	0	0	0	0	0	0	0	0	0	0	0	0	0	0	0	0	0	0
32	heart_4mm_boundary	0	0	0	0	0	0	0	0	0	1196.29	0	1745.83	0	0	0	0	0	0	0	0	0	0	1678.54	0	0	0	0	1558.91	0	900.96	0	0	0	0	0	0	3001.94	0	0	1540.22	1854.25	0	0	276.64	1857.99	0	0	0
32	heart_4mm_boundary_20_1000	0	0	0	0	0	0	0	0	0	0	0	1745.83	0	0	0	0	0	0	0	0	0	0	1678.54	0	0	0	0	0	0	0	0	0	0	0	0	0	0	0	0	0	1854.25	0	0	0	0	0	0	0
32	heart_4mm_boundary_1_5	0	0	0	0	0	0	0	0	0	0	0	0	0	0	0	0	0	0	0	0	0	0	0	0	0	0	0	1558.91	0	0	0	0	0	0	0	0	1988.83	0	0	0	0	0	0	0	1857.99	0	0	0
32	heart_4mm_boundary_10_20	0	0	0	0	0	0	0	0	0	0	0	0	0	0	0	0	0	0	0	0	0	0	0	0	0	0	0	0	0	0	0	0	0	0	0	0	0	0	0	0	0	0	0	0	0	0	0	0
32	heart_4mm_boundary_5_10	0	0	0	0	0	0	0	0	0	1196.29	0	0	0	0	0	0	0	0	0	0	0	0	0	0	0	0	0	0	0	900.96	0	0	0	0	0	0	1013.11	0	0	1540.22	0	0	0	276.64	0	0	0	0
32	heart_4mm_boundary_0_1	1	0	0	0	0	0	0	0	0	0	0	0	0	0	0	0	0	0	0	0	0	0	0	0	0	0	0	0	0	0	0	0	0	0	0	0	0	0	0	0	0	0	0	0	0	0	0	0
32	heart_4mm_boundary_5_10	1	0	0	0	0	0	0	0	0	0	0	0	0	0	0	0	0	0	0	190.66	0	0	1192.55	0	0	0	0	0	0	0	0	0	0	0	0	0	0	0	0	0	0	0	-198.14	0	628.05	0	0	0
32	heart_4mm_boundary_1_5	1	0	0	0	0	0	0	0	0	0	0	0	0	0	0	0	0	0	0	0	0	0	0	0	0	0	0	0	0	0	0	0	0	0	0	0	0	0	0	-235.52	0	0	0	0	0	0	0	0
32	heart_4mm_boundary	1	0	0	0	0	0	0	0	0	0	0	0	0	0	0	0	0	0	0	190.66	0	0	1192.55	0	0	0	0	0	0	0	0	0	0	0	0	0	0	0	0	-235.52	0	0	-198.14	0	628.05	0	0	0
32	heart_4mm_boundary_10_20	1	0	0	0	0	0	0	0	0	0	0	0	0	0	0	0	0	0	0	0	0	0	0	0	0	0	0	0	0	0	0	0	0	0	0	0	0	0	0	0	0	0	0	0	0	0	0	0
32	heart_4mm_boundary_20_1000	1	0	0	0	0	0	0	0	0	0	0	0	0	0	0	0	0	0	0	0	0	0	0	0	0	0	0	0	0	0	0	0	0	0	0	0	0	0	0	0	0	0	0	0	0	0	0	0
33	heart_4mm_boundary_0_1	0	0	0	0	0	0	0	0	0	0	0	0	0	0	0	0	0	0	0	0	0	0	0	0	0	0	0	0	0	0	0	0	0	0	0	0	0	0	0	0	0	0	0	0	0	0	0	0
33	heart_4mm_boundary_1_5	0	0	0	0	0	0	0	0	0	0	0	0	0	0	0	0	0	0	0	0	0	0	0	0	0	209.81	0	0	0	0	0	0	0	0	0	566.48	0	0	0	0	0	97.27	0	0	0	0	0	0
33	heart_4mm_boundary_5_10	0	0	0	0	0	0	0	0	0	0	0	0	0	0	0	0	0	0	0	0	0	0	0	0	0	0	0	0	0	0	0	0	0	0	0	0	0	0	0	0	0	0	0	0	0	0	0	0
33	heart_4mm_boundary_10_20	0	0	0	0	0	0	0	0	0	0	0	0	0	0	0	0	0	0	0	0	0	0	0	0	0	0	0	0	0	0	0	0	0	0	0	0	0	0	0	0	0	0	0	0	0	0	0	0
33	heart_4mm_boundary	0	0	0	0	0	0	0	0	0	0	0	0	0	0	0	0	0	0	0	0	0	0	0	0	0	209.81	0	0	0	0	0	0	0	0	0	566.48	0	0	0	0	0	97.27	0	0	0	0	0	0
33	heart_4mm_boundary_20_1000	0	0	0	0	0	0	0	0	0	0	0	0	0	0	0	0	0	0	0	0	0	0	0	0	0	0	0	0	0	0	0	0	0	0	0	0	0	0	0	0	0	0	0	0	0	0	0	0
33	heart_4mm_boundary_0_1	1	0	0	0	0	0	0	0	0	0	0	0	0	0	0	0	0	0	0	0	0	0	0	0	0	0	0	0	0	0	0	0	0	0	0	0	0	0	0	0	0	0	0	0	0	0	0	0
33	heart_4mm_boundary	1	0	0	0	0	0	125.89	0	0	0	0	0	0	0	0	0	0	0	0	0	0	0	0	0	0	-301.36	0	0	0	0	0	0	0	0	0	0	0	0	0	0	0	0	0	0	0	0	0	0
33	heart_4mm_boundary_1_5	1	0	0	0	0	0	125.89	0	0	0	0	0	0	0	0	0	0	0	0	0	0	0	0	0	0	-301.36	0	0	0	0	0	0	0	0	0	0	0	0	0	0	0	0	0	0	0	0	0	0
33	heart_4mm_boundary_5_10	1	0	0	0	0	0	0	0	0	0	0	0	0	0	0	0	0	0	0	0	0	0	0	0	0	0	0	0	0	0	0	0	0	0	0	0	0	0	0	0	0	0	0	0	0	0	0	0
33	heart_4mm_boundary_10_20	1	0	0	0	0	0	0	0	0	0	0	0	0	0	0	0	0	0	0	0	0	0	0	0	0	0	0	0	0	0	0	0	0	0	0	0	0	0	0	0	0	0	0	0	0	0	0	0
33	heart_4mm_boundary_20_1000	1	0	0	0	0	0	0	0	0	0	0	0	0	0	0	0	0	0	0	0	0	0	0	0	0	0	0	0	0	0	0	0	0	0	0	0	0	0	0	0	0	0	0	0	0	0	0	0
34	heart_4mm_boundary_0_1	0	0	0	0	0	0	0	0	0	0	0	0	0	0	0	0	0	0	0	0	0	0	0	0	0	0	0	0	0	0	0	0	0	0	0	0	0	0	0	0	0	0	0	0	0	0	0	0
34	heart_4mm_boundary_1_5	0	0	0	0	0	0	0	0	0	0	0	0	0	0	0	0	0	0	0	0	0	0	0	0	0	0	0	0	0	0	0	0	0	0	0	0	0	0	0	0	0	0	0	0	0	0	0	0
34	heart_4mm_boundary_5_10	0	0	0	0	0	0	0	0	0	0	0	0	0	0	0	0	0	0	0	0	0	0	0	0	0	0	0	0	627.52	581.74	0	0	0	0	0	0	0	0	0	0	0	0	0	0	0	0	0	0
34	heart_4mm_boundary	0	0	0	0	0	0	0	0	0	0	0	0	0	0	0	0	0	0	0	0	0	0	0	0	0	0	0	0	627.52	581.74	0	0	0	0	0	0	0	0	0	0	0	0	0	0	0	0	0	0
34	heart_4mm_boundary_10_20	0	0	0	0	0	0	0	0	0	0	0	0	0	0	0	0	0	0	0	0	0	0	0	0	0	0	0	0	0	0	0	0	0	0	0	0	0	0	0	0	0	0	0	0	0	0	0	0
34	heart_4mm_boundary_20_1000	0	0	0	0	0	0	0	0	0	0	0	0	0	0	0	0	0	0	0	0	0	0	0	0	0	0	0	0	0	0	0	0	0	0	0	0	0	0	0	0	0	0	0	0	0	0	0	0
34	heart_4mm_boundary_0_1	1	0	0	0	0	0	0	0	0	0	0	0	0	0	0	0	0	0	0	0	0	0	0	0	0	0	0	0	0	0	0	0	0	0	0	0	0	0	0	0	0	0	0	0	0	0	0	0
34	heart_4mm_boundary	1	0	0	0	0	0	0	0	0	0	0	0	0	0	0	0	0	0	0	0	0	0	0	0	0	0	0	0	0	0	0	0	0	0	0	0	0	0	0	0	0	0	0	0	0	0	0	0
34	heart_4mm_boundary_1_5	1	0	0	0	0	0	0	0	0	0	0	0	0	0	0	0	0	0	0	0	0	0	0	0	0	0	0	0	0	0	0	0	0	0	0	0	0	0	0	0	0	0	0	0	0	0	0	0
34	heart_4mm_boundary_5_10	1	0	0	0	0	0	0	0	0	0	0	0	0	0	0	0	0	0	0	0	0	0	0	0	0	0	0	0	0	0	0	0	0	0	0	0	0	0	0	0	0	0	0	0	0	0	0	0
34	heart_4mm_boundary_10_20	1	0	0	0	0	0	0	0	0	0	0	0	0	0	0	0	0	0	0	0	0	0	0	0	0	0	0	0	0	0	0	0	0	0	0	0	0	0	0	0	0	0	0	0	0	0	0	0
34	heart_4mm_boundary_20_1000	1	0	0	0	0	0	0	0	0	0	0	0	0	0	0	0	0	0	0	0	0	0	0	0	0	0	0	0	0	0	0	0	0	0	0	0	0	0	0	0	0	0	0	0	0	0	0	0
35	heart_4mm_boundary_0_1	0	0	0	0	0	0	0	0	0	0	0	0	0	0	0	0	0	0	0	0	0	0	0	0	0	0	0	0	0	0	0	0	0	0	0	0	0	0	0	0	0	0	694.27	0	0	0	0	0
35	heart_4mm_boundary_1_5	0	0	0	0	0	0	0	0	0	0	0	0	0	0	0	0	0	0	0	0	0	0	0	0	0	0	0	0	0	0	0	0	0	0	0	0	0	0	0	0	0	0	0	0	0	749.59	0	0
35	heart_4mm_boundary_10_20	0	0	0	0	0	0	0	0	0	0	0	0	0	0	0	0	0	0	0	0	0	0	0	0	0	0	0	0	0	0	0	0	0	0	0	0	0	0	0	0	0	0	0	0	0	0	0	0
35	heart_4mm_boundary	0	0	0	0	0	0	0	0	0	0	0	0	0	0	0	0	0	0	0	0	0	0	0	0	0	0	0	0	0	0	0	0	0	0	0	0	0	0	0	0	0	0	694.27	0	0	749.59	0	0
35	heart_4mm_boundary_5_10	0	0	0	0	0	0	0	0	0	0	0	0	0	0	0	0	0	0	0	0	0	0	0	0	0	0	0	0	0	0	0	0	0	0	0	0	0	0	0	0	0	0	0	0	0	0	0	0
35	heart_4mm_boundary_20_1000	0	0	0	0	0	0	0	0	0	0	0	0	0	0	0	0	0	0	0	0	0	0	0	0	0	0	0	0	0	0	0	0	0	0	0	0	0	0	0	0	0	0	0	0	0	0	0	0
35	heart_4mm_boundary	1	0	0	0	0	0	0	0	0	0	0	0	0	0	0	0	0	0	0	0	0	0	0	0	0	0	0	0	0	0	0	0	0	0	0	0	0	0	0	0	0	0	0	0	0	0	0	0
35	heart_4mm_boundary_0_1	1	0	0	0	0	0	0	0	0	0	0	0	0	0	0	0	0	0	0	0	0	0	0	0	0	0	0	0	0	0	0	0	0	0	0	0	0	0	0	0	0	0	0	0	0	0	0	0
35	heart_4mm_boundary_1_5	1	0	0	0	0	0	0	0	0	0	0	0	0	0	0	0	0	0	0	0	0	0	0	0	0	0	0	0	0	0	0	0	0	0	0	0	0	0	0	0	0	0	0	0	0	0	0	0
35	heart_4mm_boundary_5_10	1	0	0	0	0	0	0	0	0	0	0	0	0	0	0	0	0	0	0	0	0	0	0	0	0	0	0	0	0	0	0	0	0	0	0	0	0	0	0	0	0	0	0	0	0	0	0	0
35	heart_4mm_boundary_10_20	1	0	0	0	0	0	0	0	0	0	0	0	0	0	0	0	0	0	0	0	0	0	0	0	0	0	0	0	0	0	0	0	0	0	0	0	0	0	0	0	0	0	0	0	0	0	0	0
35	heart_4mm_boundary_20_1000	1	0	0	0	0	0	0	0	0	0	0	0	0	0	0	0	0	0	0	0	0	0	0	0	0	0	0	0	0	0	0	0	0	0	0	0	0	0	0	0	0	0	0	0	0	0	0	0
36	heart_4mm_boundary_0_1	0	0	0	0	0	0	0	0	0	0	0	0	0	0	0	0	0	0	0	0	0	0	0	0	0	0	0	0	0	0	0	0	0	0	0	0	553.13	0	0	0	0	0	0	0	0	621.8	0	0
36	heart_4mm_boundary_1_5	0	0	0	0	0	644.68	0	0	0	909.81	0	0	0	0	0	0	0	799.18	0	545.5	0	0	0	648.5	732.42	938.42	764.85	385.28	0	0	0	0	0	0	0	0	0	0	1733.78	0	0	0	0	0	0	940.32	802.99	0
36	heart_4mm_boundary	0	0	0	0	0	644.68	0	0	0	909.81	0	0	0	0	0	0	0	799.18	0	545.5	0	0	0	648.5	732.42	938.42	764.85	385.28	0	0	0	0	0	0	0	0	553.13	0	1733.78	0	0	0	0	0	0	1562.12	802.99	0
36	heart_4mm_boundary_20_1000	0	0	0	0	0	0	0	0	0	0	0	0	0	0	0	0	0	0	0	0	0	0	0	0	0	0	0	0	0	0	0	0	0	0	0	0	0	0	0	0	0	0	0	0	0	0	0	0
36	heart_4mm_boundary_5_10	0	0	0	0	0	0	0	0	0	0	0	0	0	0	0	0	0	0	0	0	0	0	0	0	0	0	0	0	0	0	0	0	0	0	0	0	0	0	0	0	0	0	0	0	0	0	0	0
36	heart_4mm_boundary_10_20	0	0	0	0	0	0	0	0	0	0	0	0	0	0	0	0	0	0	0	0	0	0	0	0	0	0	0	0	0	0	0	0	0	0	0	0	0	0	0	0	0	0	0	0	0	0	0	0
36	heart_4mm_boundary_0_1	1	0	0	0	0	0	0	0	0	0	0	0	0	0	0	0	0	0	0	0	0	0	0	0	0	0	0	0	0	0	0	0	0	0	0	0	0	0	0	0	0	0	0	0	0	0	0	0
36	heart_4mm_boundary_1_5	1	0	0	0	0	0	0	0	0	0	0	0	0	0	0	0	0	0	0	0	0	0	0	0	0	0	0	0	0	0	0	0	0	0	0	0	0	0	0	0	0	0	0	0	0	0	0	0
36	heart_4mm_boundary	1	0	0	0	0	0	0	0	0	0	0	0	0	0	0	0	0	0	0	0	0	0	0	0	0	0	0	0	0	0	0	0	0	0	0	0	0	0	0	0	0	0	0	0	0	0	0	0
36	heart_4mm_boundary_5_10	1	0	0	0	0	0	0	0	0	0	0	0	0	0	0	0	0	0	0	0	0	0	0	0	0	0	0	0	0	0	0	0	0	0	0	0	0	0	0	0	0	0	0	0	0	0	0	0
36	heart_4mm_boundary_20_1000	1	0	0	0	0	0	0	0	0	0	0	0	0	0	0	0	0	0	0	0	0	0	0	0	0	0	0	0	0	0	0	0	0	0	0	0	0	0	0	0	0	0	0	0	0	0	0	0
36	heart_4mm_boundary_10_20	1	0	0	0	0	0	0	0	0	0	0	0	0	0	0	0	0	0	0	0	0	0	0	0	0	0	0	0	0	0	0	0	0	0	0	0	0	0	0	0	0	0	0	0	0	0	0	0
37	heart_4mm_boundary_0_1	0	0	0	0	0	0	0	0	0	0	0	0	0	0	0	0	0	0	0	0	0	0	0	0	0	0	0	0	0	0	0	0	0	0	0	0	0	0	0	0	0	0	0	0	0	0	0	0
37	heart_4mm_boundary_1_5	0	814.44	0	652.31	0	0	0	0	0	0	1039.51	719.07	558.85	839.23	0	732.42	778.2	818.25	989.91	0	0	0	1337.05	654.22	0	1125.34	0	0	0	0	484.47	0	1626.97	0	419.62	623.7	0	0	858.31	2233.51	0	0	0	0	629.43	457.76	0	381.47
37	heart_4mm_boundary_10_20	0	0	0	0	0	0	0	0	0	0	0	0	0	0	0	1007.08	0	0	0	839.23	0	0	0	0	0	0	0	0	0	0	0	0	0	0	0	0	0	585.56	0	606.54	711.44	0	0	524.52	0	0	0	0
37	heart_4mm_boundary_5_10	0	738.14	2151.49	0	722.89	738.14	0	801.09	1249.31	709.53	0	0	776.29	556.95	0	478.74	0	705.72	728.61	831.6	663.76	0	1228.33	0	0	0	1050.95	1415.25	1247.41	0	1234.05	0	3509.52	587.46	686.65	3152.85	2119.06	1155.85	0	688.55	1138.69	720.98	2054.21	1298.9	1365.66	0	0	0
37	heart_4mm_boundary_20_1000	0	0	0	0	0	0	0	0	0	881.2	0	0	0	0	0	0	0	0	0	0	0	0	0	0	0	854.49	0	844.96	0	0	932.69	911.71	0	0	0	0	0	0	0	0	0	715.26	0	0	696.18	0	0	0
37	heart_4mm_boundary	0	1552.58	2151.49	652.31	722.89	738.14	0	801.09	1249.31	1590.73	1039.51	719.07	1335.14	1396.18	0	2218.25	778.2	1523.97	1718.52	1670.84	663.76	0	2565.38	654.22	0	1979.83	1050.95	2260.21	1247.41	0	2651.21	911.71	5136.49	587.46	1106.26	3776.55	2119.06	1741.41	858.31	3528.59	1850.13	1436.23	2054.21	1823.43	2691.27	457.76	0	381.47
37	heart_4mm_boundary	1	0	0	0	0	0	0	0	0	0	0	0	0	0	0	0	0	0	0	0	0	0	0	0	0	0	0	0	0	0	0	0	0	0	0	0	0	0	0	0	0	0	0	0	0	0	0	0
37	heart_4mm_boundary_0_1	1	0	0	0	0	0	0	0	0	0	0	0	0	0	0	0	0	0	0	0	0	0	0	0	0	0	0	0	0	0	0	0	0	0	0	0	0	0	0	0	0	0	0	0	0	0	0	0
37	heart_4mm_boundary_1_5	1	0	0	0	0	0	0	0	0	0	0	0	0	0	0	0	0	0	0	0	0	0	0	0	0	0	0	0	0	0	0	0	0	0	0	0	0	0	0	0	0	0	0	0	0	0	0	0
37	heart_4mm_boundary_10_20	1	0	0	0	0	0	0	0	0	0	0	0	0	0	0	0	0	0	0	0	0	0	0	0	0	0	0	0	0	0	0	0	0	0	0	0	0	0	0	0	0	0	0	0	0	0	0	0
37	heart_4mm_boundary_5_10	1	0	0	0	0	0	0	0	0	0	0	0	0	0	0	0	0	0	0	0	0	0	0	0	0	0	0	0	0	0	0	0	0	0	0	0	0	0	0	0	0	0	0	0	0	0	0	0
37	heart_4mm_boundary_20_1000	1	0	0	0	0	0	0	0	0	0	0	0	0	0	0	0	0	0	0	0	0	0	0	0	0	0	0	0	0	0	0	0	0	0	0	0	0	0	0	0	0	0	0	0	0	0	0	0
38	heart_4mm_boundary_1_5	0	0	0	0	0	0	0	0	0	0	0	0	0	0	0	0	0	0	0	0	0	0	0	0	0	0	0	0	0	0	0	0	0	0	0	0	0	0	0	0	0	0	0	0	0	0	0	0
38	heart_4mm_boundary_0_1	0	0	0	0	0	0	0	0	0	0	0	0	0	0	0	0	0	0	0	0	0	0	0	0	0	0	0	0	0	0	0	0	0	0	0	0	0	0	0	-261.69	0	0	0	0	0	0	0	0
38	heart_4mm_boundary	0	0	0	0	0	0	0	0	0	0	0	0	0	0	0	0	0	0	0	0	0	0	0	0	0	0	0	0	0	0	0	0	0	0	0	0	0	0	0	-261.69	0	0	0	0	0	0	0	0
38	heart_4mm_boundary_10_20	0	0	0	0	0	0	0	0	0	0	0	0	0	0	0	0	0	0	0	0	0	0	0	0	0	0	0	0	0	0	0	0	0	0	0	0	0	0	0	0	0	0	0	0	0	0	0	0
38	heart_4mm_boundary_5_10	0	0	0	0	0	0	0	0	0	0	0	0	0	0	0	0	0	0	0	0	0	0	0	0	0	0	0	0	0	0	0	0	0	0	0	0	0	0	0	0	0	0	0	0	0	0	0	0
38	heart_4mm_boundary_20_1000	0	0	0	0	0	0	0	0	0	0	0	0	0	0	0	0	0	0	0	0	0	0	0	0	0	0	0	0	0	0	0	0	0	0	0	0	0	0	0	0	0	0	0	0	0	0	0	0
38	heart_4mm_boundary_1_5	1	0	0	0	0	0	0	0	0	0	0	0	0	0	0	0	0	0	0	0	0	0	0	0	0	0	0	0	0	0	0	0	0	0	0	0	0	0	0	0	0	0	0	0	0	0	0	0
38	heart_4mm_boundary_5_10	1	0	0	0	0	0	0	0	0	0	0	0	0	0	0	0	0	0	0	0	0	0	0	0	0	0	0	0	0	0	0	0	0	0	0	0	0	0	0	0	0	0	0	0	0	0	0	0
38	heart_4mm_boundary_0_1	1	0	0	0	0	0	0	0	0	0	0	0	0	0	0	-542.07	0	0	0	0	0	0	0	0	0	0	-609.36	302.81	0	0	0	0	0	-904.69	0	0	0	0	0	0	0	0	0	0	0	0	0	0
38	heart_4mm_boundary	1	0	0	0	0	0	0	0	0	0	0	0	0	0	0	-542.07	0	0	0	0	0	0	0	0	0	0	-609.36	302.81	0	0	0	0	0	-904.69	0	0	0	0	0	0	0	0	0	0	0	0	0	0
38	heart_4mm_boundary_10_20	1	0	0	0	0	0	0	0	0	0	0	0	0	0	0	0	0	0	0	0	0	0	0	0	0	0	0	0	0	0	0	0	0	0	0	0	0	0	0	0	0	0	0	0	0	0	0	0
38	heart_4mm_boundary_20_1000	1	0	0	0	0	0	0	0	0	0	0	0	0	0	0	0	0	0	0	0	0	0	0	0	0	0	0	0	0	0	0	0	0	0	0	0	0	0	0	0	0	0	0	0	0	0	0	0
39	heart_4mm_boundary	0	3585.13	2758.94	1917.8	1730.88	1962.66	4811.33	1480.41	0	1562.65	1644.9	0	0	0	0	5144.04	3443.07	1671.07	1626.21	1461.72	1342.09	0	0	0	1558.91	3536.53	0	0	0	0	2011.26	0	1360.78	0	1573.87	3757.1	0	0	1095.35	1876.68	0	0	0	0	0	1779.48	1693.5	4788.89
39	heart_4mm_boundary_0_1	0	0	0	0	0	0	0	0	0	0	0	0	0	0	0	0	0	0	0	0	0	0	0	0	0	0	0	0	0	0	0	0	0	0	0	0	0	0	0	0	0	0	0	0	0	0	0	0
39	heart_4mm_boundary_5_10	0	0	1147.69	0	0	1962.66	0	0	0	0	1644.9	0	0	0	0	0	0	0	0	0	0	0	0	0	0	0	0	0	0	0	0	0	1360.78	0	1573.87	0	0	0	1095.35	0	0	0	0	0	0	0	0	3106.61
39	heart_4mm_boundary_10_20	0	0	1611.25	0	0	0	1693.5	1480.41	0	1562.65	0	0	0	0	0	0	1319.66	0	1626.21	1461.72	0	0	0	0	0	0	0	0	0	0	482.25	0	0	0	0	0	0	0	0	0	0	0	0	0	0	0	0	0
39	heart_4mm_boundary_1_5	0	3585.13	0	1917.8	1730.88	0	1278.53	0	0	0	0	0	0	0	0	3544.01	2123.41	1671.07	0	0	1342.09	0	0	0	1558.91	1689.76	0	0	0	0	0	0	0	0	0	3757.1	0	0	0	0	0	0	0	0	0	0	0	1682.28
39	heart_4mm_boundary_20_1000	0	0	0	0	0	0	1839.29	0	0	0	0	0	0	0	0	1600.04	0	0	0	0	0	0	0	0	0	1846.77	0	0	0	0	1529.01	0	0	0	0	0	0	0	0	1876.68	0	0	0	0	0	1779.48	1693.5	0
39	heart_4mm_boundary_0_1	1	0	0	0	0	0	0	0	0	0	0	0	0	0	0	0	0	0	0	0	0	0	0	0	0	0	0	0	0	0	0	0	0	0	0	0	0	0	0	0	0	0	0	0	0	0	0	0
39	heart_4mm_boundary	1	0	0	0	0	0	0	0	0	0	0	0	0	0	0	0	0	0	0	0	0	0	0	0	0	0	0	0	0	0	0	0	0	0	0	0	0	0	0	0	0	-762.63	0	0	0	0	0	0
39	heart_4mm_boundary_1_5	1	0	0	0	0	0	0	0	0	0	0	0	0	0	0	0	0	0	0	0	0	0	0	0	0	0	0	0	0	0	0	0	0	0	0	0	0	0	0	0	0	0	0	0	0	0	0	0
39	heart_4mm_boundary_10_20	1	0	0	0	0	0	0	0	0	0	0	0	0	0	0	0	0	0	0	0	0	0	0	0	0	0	0	0	0	0	0	0	0	0	0	0	0	0	0	0	0	0	0	0	0	0	0	0
39	heart_4mm_boundary_5_10	1	0	0	0	0	0	0	0	0	0	0	0	0	0	0	0	0	0	0	0	0	0	0	0	0	0	0	0	0	0	0	0	0	0	0	0	0	0	0	0	0	-762.63	0	0	0	0	0	0
39	heart_4mm_boundary_20_1000	1	0	0	0	0	0	0	0	0	0	0	0	0	0	0	0	0	0	0	0	0	0	0	0	0	0	0	0	0	0	0	0	0	0	0	0	0	0	0	0	0	0	0	0	0	0	0	0
40	heart_4mm_boundary_0_1	0	0	0	0	1401.9	0	0	0	0	0	0	0	0	0	1611.25	0	0	0	0	1278.53	0	0	0	0	0	0	0	0	0	0	0	0	1293.49	0	0	0	0	1039.28	0	1080.4	0	0	0	1588.82	1637.42	0	0	0
40	heart_4mm_boundary_10_20	0	0	0	0	0	0	0	0	0	0	0	0	0	0	0	0	0	0	0	0	0	0	0	0	0	0	0	0	0	0	0	0	0	0	0	0	0	0	0	0	0	0	0	0	0	0	0	0
40	heart_4mm_boundary	0	0	0	0	2781.37	0	0	0	0	0	0	0	0	0	1611.25	0	0	0	0	1278.53	0	0	0	0	0	0	0	0	0	0	0	0	1293.49	0	0	0	0	1039.28	0	1080.4	0	0	0	1588.82	1637.42	0	0	0
40	heart_4mm_boundary_1_5	0	0	0	0	1379.47	0	0	0	0	0	0	0	0	0	0	0	0	0	0	0	0	0	0	0	0	0	0	0	0	0	0	0	0	0	0	0	0	0	0	0	0	0	0	0	0	0	0	0
40	heart_4mm_boundary_20_1000	0	0	0	0	0	0	0	0	0	0	0	0	0	0	0	0	0	0	0	0	0	0	0	0	0	0	0	0	0	0	0	0	0	0	0	0	0	0	0	0	0	0	0	0	0	0	0	0
40	heart_4mm_boundary_5_10	0	0	0	0	0	0	0	0	0	0	0	0	0	0	0	0	0	0	0	0	0	0	0	0	0	0	0	0	0	0	0	0	0	0	0	0	0	0	0	0	0	0	0	0	0	0	0	0
40	heart_4mm_boundary_0_1	1	0	0	0	0	0	0	0	0	0	0	0	0	0	0	0	0	0	0	0	0	0	0	0	0	0	0	0	0	0	0	0	0	0	0	0	0	0	0	0	0	0	0	0	0	0	0	0
40	heart_4mm_boundary	1	0	0	0	0	0	0	0	0	0	0	0	0	0	0	0	0	0	0	0	0	0	0	0	0	0	0	0	0	0	0	0	0	0	0	0	0	0	0	0	0	0	0	0	0	0	0	0
40	heart_4mm_boundary_1_5	1	0	0	0	0	0	0	0	0	0	0	0	0	0	0	0	0	0	0	0	0	0	0	0	0	0	0	0	0	0	0	0	0	0	0	0	0	0	0	0	0	0	0	0	0	0	0	0
40	heart_4mm_boundary_10_20	1	0	0	0	0	0	0	0	0	0	0	0	0	0	0	0	0	0	0	0	0	0	0	0	0	0	0	0	0	0	0	0	0	0	0	0	0	0	0	0	0	0	0	0	0	0	0	0
40	heart_4mm_boundary_20_1000	1	0	0	0	0	0	0	0	0	0	0	0	0	0	0	0	0	0	0	0	0	0	0	0	0	0	0	0	0	0	0	0	0	0	0	0	0	0	0	0	0	0	0	0	0	0	0	0
40	heart_4mm_boundary_5_10	1	0	0	0	0	0	0	0	0	0	0	0	0	0	0	0	0	0	0	0	0	0	0	0	0	0	0	0	0	0	0	0	0	0	0	0	0	0	0	0	0	0	0	0	0	0	0	0
41	heart_4mm_boundary_0_1	0	0	0	0	0	0	0	0	0	0	0	0	598.91	0	0	0	0	0	860.21	0	1256.94	0	0	0	0	0	0	0	0	0	0	0	0	0	0	0	0	0	0	0	766.75	0	797.27	0	0	0	0	0
41	heart_4mm_boundary_5_10	0	0	0	0	0	0	0	0	0	0	0	0	0	0	0	0	0	0	0	0	0	0	0	0	0	0	0	0	0	0	0	0	0	0	0	0	0	0	0	0	0	0	0	0	0	0	0	0
41	heart_4mm_boundary_1_5	0	0	0	0	0	0	0	0	0	0	0	0	0	0	0	0	0	0	0	0	0	0	0	0	0	0	0	0	0	0	0	0	0	0	0	0	0	0	0	0	0	0	0	0	0	0	0	0
41	heart_4mm_boundary	0	0	0	0	0	0	0	0	0	0	0	0	598.91	0	0	0	0	0	860.21	0	1256.94	0	0	0	0	0	0	0	0	0	0	0	0	0	0	0	0	0	0	0	766.75	0	797.27	0	0	0	0	0
41	heart_4mm_boundary_10_20	0	0	0	0	0	0	0	0	0	0	0	0	0	0	0	0	0	0	0	0	0	0	0	0	0	0	0	0	0	0	0	0	0	0	0	0	0	0	0	0	0	0	0	0	0	0	0	0
41	heart_4mm_boundary_0_1	1	0	0	0	0	0	0	0	0	0	0	0	0	0	0	0	0	-211.72	0	0	0	0	0	0	0	0	0	0	0	0	0	0	0	0	0	0	0	0	0	0	0	0	0	0	0	0	0	0
41	heart_4mm_boundary_20_1000	0	0	0	0	0	0	0	0	0	0	0	0	0	0	0	0	0	0	0	0	0	0	0	0	0	0	0	0	0	0	0	0	0	0	0	0	0	0	0	0	0	0	0	0	0	0	0	0
41	heart_4mm_boundary_1_5	1	0	0	0	0	0	0	0	0	0	0	0	0	0	0	0	0	0	0	0	0	0	0	0	0	0	0	0	0	0	0	0	0	0	0	0	0	0	0	0	0	0	0	0	0	0	0	0
41	heart_4mm_boundary_10_20	1	0	0	0	0	0	0	0	0	0	0	0	0	0	0	0	0	0	0	0	0	0	0	0	0	0	0	0	0	0	0	0	0	0	0	0	0	0	0	0	0	0	0	0	0	0	0	0
41	heart_4mm_boundary_5_10	1	0	0	0	0	0	0	0	0	0	0	0	0	0	0	0	0	0	0	0	0	0	0	0	0	0	0	0	0	0	0	0	0	0	0	0	0	0	0	0	0	0	0	0	0	0	0	0
41	heart_4mm_boundary	1	0	0	0	0	0	0	0	0	0	0	0	0	0	0	0	0	-211.72	0	0	0	0	0	0	0	0	0	0	0	0	0	0	0	0	0	0	0	0	0	0	0	0	0	0	0	0	0	0
41	heart_4mm_boundary_20_1000	1	0	0	0	0	0	0	0	0	0	0	0	0	0	0	0	0	0	0	0	0	0	0	0	0	0	0	0	0	0	0	0	0	0	0	0	0	0	0	0	0	0	0	0	0	0	0	0
42	heart_4mm_boundary_0_1	0	0	0	0	0	0	0	0	0	0	0	0	0	0	0	0	0	0	0	0	0	0	0	0	0	0	0	0	0	0	0	0	0	0	0	0	0	0	0	0	0	0	0	0	0	0	0	0
42	heart_4mm_boundary	0	522.61	0	0	0	949.86	0	0	0	932.69	0	879.29	741.96	0	0	0	0	0	1688	2140.05	0	0	0	814.44	0	0	2096.18	0	0	0	0	520.71	818.25	0	0	564.58	879.29	608.44	730.51	0	818.25	0	654.22	776.29	0	0	785.83	0
42	heart_4mm_boundary_1_5	0	0	0	0	0	0	0	0	0	0	0	0	0	0	0	0	0	0	0	1489.64	0	0	0	814.44	0	0	633.24	0	0	0	0	0	0	0	0	0	0	0	730.51	0	0	0	0	776.29	0	0	0	0
42	heart_4mm_boundary_10_20	0	0	0	0	0	0	0	0	0	932.69	0	0	0	0	0	0	0	0	1688	0	0	0	0	0	0	0	0	0	0	0	0	0	0	0	0	0	0	0	0	0	0	0	0	0	0	0	0	0
42	heart_4mm_boundary_5_10	0	522.61	0	0	0	0	0	0	0	0	0	0	0	0	0	0	0	0	0	0	0	0	0	0	0	0	0	0	0	0	0	0	0	0	0	0	0	0	0	0	0	0	0	0	0	0	0	0
42	heart_4mm_boundary_20_1000	0	0	0	0	0	949.86	0	0	0	0	0	879.29	741.96	0	0	0	0	0	0	650.41	0	0	0	0	0	0	1462.94	0	0	0	0	520.71	818.25	0	0	564.58	879.29	608.44	0	0	818.25	0	654.22	0	0	0	785.83	0
42	heart_4mm_boundary_0_1	1	0	0	0	0	0	0	0	0	0	0	0	0	0	0	0	0	0	0	0	0	0	0	0	0	0	0	0	0	0	0	0	0	0	0	0	0	0	0	0	0	0	0	0	0	0	0	0
42	heart_4mm_boundary	1	0	0	0	0	0	0	0	0	0	0	0	0	0	0	0	0	0	0	0	0	0	0	0	0	0	0	0	0	0	0	0	0	0	0	0	0	0	0	0	0	0	0	0	0	0	0	0
42	heart_4mm_boundary_1_5	1	0	0	0	0	0	0	0	0	0	0	0	0	0	0	0	0	0	0	0	0	0	0	0	0	0	0	0	0	0	0	0	0	0	0	0	0	0	0	0	0	0	0	0	0	0	0	0
42	heart_4mm_boundary_5_10	1	0	0	0	0	0	0	0	0	0	0	0	0	0	0	0	0	0	0	0	0	0	0	0	0	0	0	0	0	0	0	0	0	0	0	0	0	0	0	0	0	0	0	0	0	0	0	0
42	heart_4mm_boundary_10_20	1	0	0	0	0	0	0	0	0	0	0	0	0	0	0	0	0	0	0	0	0	0	0	0	0	0	0	0	0	0	0	0	0	0	0	0	0	0	0	0	0	0	0	0	0	0	0	0
42	heart_4mm_boundary_20_1000	1	0	0	0	0	0	0	0	0	0	0	0	0	0	0	0	0	0	0	0	0	0	0	0	0	0	0	0	0	0	0	0	0	0	0	0	0	0	0	0	0	0	0	0	0	0	0	0
43	heart_4mm_boundary	0	4074.86	0	0	0	1869.2	1786.96	1110.31	785.06	2351.46	1315.92	1244.89	0	0	0	1663.59	1876.68	1252.37	1566.39	0	1274.8	0	1491.62	1200.03	2347.72	2074.81	0	1185.07	0	459.82	0	3218.77	3241.2	1476.67	0	0	0	0	1585.08	1263.58	2482.3	1136.47	0	3013.15	0	1375.73	728.99	568.24
43	heart_4mm_boundary_0_1	0	4074.86	0	0	0	1869.2	0	1110.31	785.06	1229.93	1315.92	0	0	0	0	1663.59	1876.68	0	1566.39	0	362.63	0	1491.62	1200.03	1405.64	2074.81	0	1185.07	0	0	0	0	3241.2	1476.67	0	0	0	0	0	1263.58	1300.96	1136.47	0	1390.69	0	0	728.99	568.24
43	heart_4mm_boundary_20_1000	0	0	0	0	0	0	0	0	0	0	0	0	0	0	0	0	0	0	0	0	0	0	0	0	0	0	0	0	0	0	0	0	0	0	0	0	0	0	0	0	0	0	0	0	0	0	0	0
43	heart_4mm_boundary_5_10	0	0	0	0	0	0	0	0	0	0	0	0	0	0	0	0	0	0	0	0	0	0	0	0	0	0	0	0	0	0	0	0	0	0	0	0	0	0	1585.08	0	0	0	0	0	0	0	0	0
43	heart_4mm_boundary_1_5	0	0	0	0	0	0	1786.96	0	0	1121.52	0	1244.89	0	0	0	0	0	1252.37	0	0	912.17	0	0	0	942.08	0	0	0	0	459.82	0	3218.77	0	0	0	0	0	0	0	0	1181.34	0	0	1622.47	0	1375.73	0	0
43	heart_4mm_boundary_10_20	0	0	0	0	0	0	0	0	0	0	0	0	0	0	0	0	0	0	0	0	0	0	0	0	0	0	0	0	0	0	0	0	0	0	0	0	0	0	0	0	0	0	0	0	0	0	0	0
43	heart_4mm_boundary_0_1	1	0	0	0	0	0	-265.43	0	0	0	0	0	0	0	0	0	0	0	0	0	0	0	0	0	0	0	388.79	0	0	0	0	0	0	0	0	0	0	0	-59.81	0	0	0	0	0	-130.84	0	0	0
43	heart_4mm_boundary_1_5	1	0	0	0	0	0	0	0	0	0	0	0	0	0	0	0	0	0	0	0	0	0	0	0	0	0	0	0	0	0	0	0	0	0	0	0	0	0	0	0	0	0	0	0	0	0	0	0
43	heart_4mm_boundary	1	0	0	0	0	0	-265.43	0	0	0	0	0	0	0	0	0	0	0	0	0	0	0	0	0	0	0	388.79	0	0	0	0	0	0	0	0	0	0	0	-59.81	0	0	0	0	0	-130.84	0	0	0
43	heart_4mm_boundary_20_1000	1	0	0	0	0	0	0	0	0	0	0	0	0	0	0	0	0	0	0	0	0	0	0	0	0	0	0	0	0	0	0	0	0	0	0	0	0	0	0	0	0	0	0	0	0	0	0	0
43	heart_4mm_boundary_5_10	1	0	0	0	0	0	0	0	0	0	0	0	0	0	0	0	0	0	0	0	0	0	0	0	0	0	0	0	0	0	0	0	0	0	0	0	0	0	0	0	0	0	0	0	0	0	0	0
43	heart_4mm_boundary_10_20	1	0	0	0	0	0	0	0	0	0	0	0	0	0	0	0	0	0	0	0	0	0	0	0	0	0	0	0	0	0	0	0	0	0	0	0	0	0	0	0	0	0	0	0	0	0	0	0
44	heart_4mm_boundary_0_1	0	0	0	0	0	0	0	0	0	0	0	0	0	0	0	0	0	0	0	0	0	0	0	0	0	0	0	0	0	0	0	0	0	0	0	0	0	0	0	0	0	0	0	0	0	0	0	0
44	heart_4mm_boundary_5_10	0	0	0	0	0	0	0	0	0	0	0	0	0	0	0	0	0	0	0	0	0	0	0	0	0	0	0	0	0	0	0	0	0	0	0	0	0	0	0	0	0	0	0	0	0	0	0	0
44	heart_4mm_boundary_1_5	0	0	0	0	0	0	608.44	0	0	0	0	0	0	0	0	0	0	0	0	0	0	0	0	0	0	0	0	0	0	0	0	732.42	0	0	0	0	0	0	0	0	0	0	0	0	0	0	0	583.65
44	heart_4mm_boundary	0	0	0	0	0	0	608.44	0	883.1	0	0	0	0	0	0	0	0	0	0	0	0	0	0	0	0	0	0	0	0	0	0	732.42	0	0	0	0	0	0	0	0	0	0	0	0	0	0	0	583.65
44	heart_4mm_boundary_10_20	0	0	0	0	0	0	0	0	883.1	0	0	0	0	0	0	0	0	0	0	0	0	0	0	0	0	0	0	0	0	0	0	0	0	0	0	0	0	0	0	0	0	0	0	0	0	0	0	0
44	heart_4mm_boundary_20_1000	0	0	0	0	0	0	0	0	0	0	0	0	0	0	0	0	0	0	0	0	0	0	0	0	0	0	0	0	0	0	0	0	0	0	0	0	0	0	0	0	0	0	0	0	0	0	0	0
44	heart_4mm_boundary_0_1	1	0	0	0	0	0	0	0	0	0	0	0	0	0	0	0	0	0	0	0	0	0	0	0	0	0	0	0	0	0	0	0	0	0	0	0	0	0	0	0	0	0	0	0	0	0	0	0
44	heart_4mm_boundary_1_5	1	0	0	0	0	0	0	0	0	0	0	0	0	0	0	0	0	0	0	0	0	0	0	0	0	0	0	0	0	0	0	0	0	0	0	0	0	0	0	0	0	0	0	0	0	0	0	0
44	heart_4mm_boundary_5_10	1	0	0	0	0	0	0	0	0	0	0	0	0	0	0	0	0	0	0	0	0	0	0	0	0	0	0	0	0	0	0	0	0	0	0	0	0	0	0	0	0	0	0	0	0	0	0	0
44	heart_4mm_boundary	1	0	0	0	0	0	0	0	0	0	0	0	0	0	0	0	0	0	0	0	0	0	0	0	0	0	0	0	0	0	0	0	0	0	0	0	0	0	0	0	0	0	0	0	0	0	0	0
44	heart_4mm_boundary_10_20	1	0	0	0	0	0	0	0	0	0	0	0	0	0	0	0	0	0	0	0	0	0	0	0	0	0	0	0	0	0	0	0	0	0	0	0	0	0	0	0	0	0	0	0	0	0	0	0
44	heart_4mm_boundary_20_1000	1	0	0	0	0	0	0	0	0	0	0	0	0	0	0	0	0	0	0	0	0	0	0	0	0	0	0	0	0	0	0	0	0	0	0	0	0	0	0	0	0	0	0	0	0	0	0	0
45	heart_4mm_boundary_0_1	0	0	0	0	0	0	0	0	0	0	0	0	0	0	0	0	0	0	0	0	0	0	0	0	0	0	0	0	0	0	0	0	0	0	0	0	0	0	0	0	0	0	0	0	0	0	0	0
45	heart_4mm_boundary_1_5	0	0	0	0	0	0	0	0	0	0	0	0	0	0	0	0	0	0	0	0	0	0	0	0	0	0	0	0	0	0	0	0	0	0	0	0	0	0	0	0	0	0	0	0	0	0	0	0
45	heart_4mm_boundary	0	0	0	0	0	0	0	0	0	0	0	0	0	0	0	0	0	0	0	0	0	0	0	0	0	0	0	0	0	0	0	0	0	0	0	0	0	0	0	0	0	0	0	0	0	0	0	0
45	heart_4mm_boundary_5_10	0	0	0	0	0	0	0	0	0	0	0	0	0	0	0	0	0	0	0	0	0	0	0	0	0	0	0	0	0	0	0	0	0	0	0	0	0	0	0	0	0	0	0	0	0	0	0	0
45	heart_4mm_boundary_10_20	0	0	0	0	0	0	0	0	0	0	0	0	0	0	0	0	0	0	0	0	0	0	0	0	0	0	0	0	0	0	0	0	0	0	0	0	0	0	0	0	0	0	0	0	0	0	0	0
45	heart_4mm_boundary_20_1000	0	0	0	0	0	0	0	0	0	0	0	0	0	0	0	0	0	0	0	0	0	0	0	0	0	0	0	0	0	0	0	0	0	0	0	0	0	0	0	0	0	0	0	0	0	0	0	0
45	heart_4mm_boundary_0_1	1	0	0	0	0	0	0	0	0	0	0	0	0	0	0	0	0	0	0	0	0	0	0	0	0	0	0	0	0	0	0	0	0	0	0	0	0	0	0	0	0	0	0	0	0	0	0	0
45	heart_4mm_boundary_1_5	1	0	0	0	0	0	0	0	0	0	0	0	0	0	0	0	0	0	0	0	0	0	0	0	0	0	0	0	0	0	0	0	0	0	0	0	0	0	0	0	0	0	0	0	0	0	0	0
45	heart_4mm_boundary_5_10	1	0	0	0	0	0	0	0	0	0	0	0	0	0	0	0	0	0	0	0	0	0	0	0	0	0	0	0	0	0	0	0	0	0	0	0	0	0	0	0	0	0	0	0	0	0	0	0
45	heart_4mm_boundary_10_20	1	0	0	0	0	0	0	0	0	0	0	0	0	0	0	0	0	0	0	0	0	0	0	0	0	0	0	0	0	0	0	0	0	0	0	0	0	0	0	0	0	0	0	0	0	0	0	0
45	heart_4mm_boundary	1	0	0	0	0	0	0	0	0	0	0	0	0	0	0	0	0	0	0	0	0	0	0	0	0	0	0	0	0	0	0	0	0	0	0	0	0	0	0	0	0	0	0	0	0	0	0	0
45	heart_4mm_boundary_20_1000	1	0	0	0	0	0	0	0	0	0	0	0	0	0	0	0	0	0	0	0	0	0	0	0	0	0	0	0	0	0	0	0	0	0	0	0	0	0	0	0	0	0	0	0	0	0	0	0
46	heart_4mm_boundary_0_1	0	0	625.61	0	0	0	0	0	0	0	0	0	0	0	0	0	0	0	0	0	0	0	0	0	0	0	0	0	0	0	0	0	0	0	0	0	0	0	0	0	0	0	0	0	0	0	0	0
46	heart_4mm_boundary	0	0	625.61	0	0	0	0	0	0	0	0	0	0	0	0	0	0	0	0	0	0	0	0	0	0	0	0	0	0	0	0	0	0	0	0	0	0	0	0	0	0	0	0	0	0	0	0	0
46	heart_4mm_boundary_1_5	0	0	0	0	0	0	0	0	0	0	0	0	0	0	0	0	0	0	0	0	0	0	0	0	0	0	0	0	0	0	0	0	0	0	0	0	0	0	0	0	0	0	0	0	0	0	0	0
46	heart_4mm_boundary_5_10	0	0	0	0	0	0	0	0	0	0	0	0	0	0	0	0	0	0	0	0	0	0	0	0	0	0	0	0	0	0	0	0	0	0	0	0	0	0	0	0	0	0	0	0	0	0	0	0
46	heart_4mm_boundary_10_20	0	0	0	0	0	0	0	0	0	0	0	0	0	0	0	0	0	0	0	0	0	0	0	0	0	0	0	0	0	0	0	0	0	0	0	0	0	0	0	0	0	0	0	0	0	0	0	0
46	heart_4mm_boundary_0_1	1	0	0	0	0	0	0	0	0	0	0	0	0	0	0	0	0	0	0	0	0	0	0	0	0	0	0	0	0	0	0	0	0	0	0	0	0	0	0	0	0	0	0	0	0	0	0	0
46	heart_4mm_boundary_20_1000	0	0	0	0	0	0	0	0	0	0	0	0	0	0	0	0	0	0	0	0	0	0	0	0	0	0	0	0	0	0	0	0	0	0	0	0	0	0	0	0	0	0	0	0	0	0	0	0
46	heart_4mm_boundary	1	0	0	0	0	0	0	0	0	0	0	0	0	0	0	0	0	0	0	0	0	0	0	0	0	0	0	0	0	0	0	0	0	0	0	0	0	0	0	0	0	0	0	0	0	0	0	0
46	heart_4mm_boundary_1_5	1	0	0	0	0	0	0	0	0	0	0	0	0	0	0	0	0	0	0	0	0	0	0	0	0	0	0	0	0	0	0	0	0	0	0	0	0	0	0	0	0	0	0	0	0	0	0	0
46	heart_4mm_boundary_5_10	1	0	0	0	0	0	0	0	0	0	0	0	0	0	0	0	0	0	0	0	0	0	0	0	0	0	0	0	0	0	0	0	0	0	0	0	0	0	0	0	0	0	0	0	0	0	0	0
46	heart_4mm_boundary_20_1000	1	0	0	0	0	0	0	0	0	0	0	0	0	0	0	0	0	0	0	0	0	0	0	0	0	0	0	0	0	0	0	0	0	0	0	0	0	0	0	0	0	0	0	0	0	0	0	0
46	heart_4mm_boundary_10_20	1	0	0	0	0	0	0	0	0	0	0	0	0	0	0	0	0	0	0	0	0	0	0	0	0	0	0	0	0	0	0	0	0	0	0	0	0	0	0	0	0	0	0	0	0	0	0	0
47	heart_4mm_boundary_0_1	0	0	0	0	0	0	0	852.58	0	0	0	0	673.29	0	0	0	0	0	0	0	0	0	698.09	0	0	0	0	0	0	852.58	0	0	0	0	0	0	0	0	289.92	0	0	0	0	0	0	696.18	766.75	0
47	heart_4mm_boundary_1_5	0	0	0	0	0	0	0	0	0	0	0	0	0	0	0	0	0	0	0	0	0	0	0	0	0	0	0	0	0	0	0	0	0	0	0	0	0	0	0	0	0	0	0	0	0	0	0	0
47	heart_4mm_boundary	0	0	0	0	0	0	0	852.58	0	0	0	0	673.29	0	0	0	0	0	0	0	0	0	698.09	0	0	0	0	0	0	852.58	0	0	0	0	0	0	0	0	289.92	0	0	0	0	0	0	696.18	766.75	0
47	heart_4mm_boundary_5_10	0	0	0	0	0	0	0	0	0	0	0	0	0	0	0	0	0	0	0	0	0	0	0	0	0	0	0	0	0	0	0	0	0	0	0	0	0	0	0	0	0	0	0	0	0	0	0	0
47	heart_4mm_boundary_10_20	0	0	0	0	0	0	0	0	0	0	0	0	0	0	0	0	0	0	0	0	0	0	0	0	0	0	0	0	0	0	0	0	0	0	0	0	0	0	0	0	0	0	0	0	0	0	0	0
47	heart_4mm_boundary_20_1000	0	0	0	0	0	0	0	0	0	0	0	0	0	0	0	0	0	0	0	0	0	0	0	0	0	0	0	0	0	0	0	0	0	0	0	0	0	0	0	0	0	0	0	0	0	0	0	0
47	heart_4mm_boundary_0_1	1	0	0	0	0	0	0	0	0	0	0	0	0	0	0	0	0	0	0	0	0	0	0	0	0	0	0	0	0	0	0	0	0	0	0	0	0	0	0	0	0	0	0	0	0	0	0	0
47	heart_4mm_boundary	1	0	0	0	0	0	0	0	0	0	0	0	0	0	0	0	0	0	0	0	0	0	0	0	0	0	0	0	0	0	0	0	0	0	0	0	0	0	0	0	0	0	0	0	0	0	0	0
47	heart_4mm_boundary_1_5	1	0	0	0	0	0	0	0	0	0	0	0	0	0	0	0	0	0	0	0	0	0	0	0	0	0	0	0	0	0	0	0	0	0	0	0	0	0	0	0	0	0	0	0	0	0	0	0
47	heart_4mm_boundary_5_10	1	0	0	0	0	0	0	0	0	0	0	0	0	0	0	0	0	0	0	0	0	0	0	0	0	0	0	0	0	0	0	0	0	0	0	0	0	0	0	0	0	0	0	0	0	0	0	0
47	heart_4mm_boundary_20_1000	1	0	0	0	0	0	0	0	0	0	0	0	0	0	0	0	0	0	0	0	0	0	0	0	0	0	0	0	0	0	0	0	0	0	0	0	0	0	0	0	0	0	0	0	0	0	0	0
47	heart_4mm_boundary_10_20	1	0	0	0	0	0	0	0	0	0	0	0	0	0	0	0	0	0	0	0	0	0	0	0	0	0	0	0	0	0	0	0	0	0	0	0	0	0	0	0	0	0	0	0	0	0	0	0
48	heart_4mm_boundary_0_1	0	0	0	0	0	0	0	0	0	0	0	0	0	0	0	0	0	0	0	0	0	0	0	0	0	0	0	0	0	0	0	0	0	0	0	0	0	0	0	0	0	0	0	0	0	0	0	0
48	heart_4mm_boundary_1_5	0	0	0	0	0	0	0	0	0	0	0	0	0	0	0	0	0	0	0	0	0	0	0	0	0	0	0	0	0	0	0	0	0	0	0	0	0	0	0	0	0	0	0	0	0	0	0	0
48	heart_4mm_boundary_5_10	0	0	0	0	0	0	0	0	0	0	0	0	0	0	0	0	0	0	0	0	0	0	0	0	0	0	0	0	0	0	0	0	0	0	0	0	0	0	0	0	0	0	0	0	0	0	0	0
48	heart_4mm_boundary	0	0	0	0	0	0	0	0	0	0	0	0	0	0	0	0	0	0	0	0	0	0	0	0	0	0	0	0	0	0	0	0	0	0	0	0	0	0	0	0	0	0	0	0	0	0	0	0
48	heart_4mm_boundary_20_1000	0	0	0	0	0	0	0	0	0	0	0	0	0	0	0	0	0	0	0	0	0	0	0	0	0	0	0	0	0	0	0	0	0	0	0	0	0	0	0	0	0	0	0	0	0	0	0	0
48	heart_4mm_boundary_10_20	0	0	0	0	0	0	0	0	0	0	0	0	0	0	0	0	0	0	0	0	0	0	0	0	0	0	0	0	0	0	0	0	0	0	0	0	0	0	0	0	0	0	0	0	0	0	0	0
48	heart_4mm_boundary_20_1000	1	0	0	0	0	0	0	0	0	0	0	0	0	0	0	0	0	0	0	0	0	0	0	0	0	0	0	0	0	0	0	0	0	0	0	0	0	0	0	0	0	0	0	0	0	0	0	0
48	heart_4mm_boundary_0_1	1	0	0	0	0	0	0	0	0	0	0	0	0	0	0	0	0	0	0	0	0	0	0	0	0	0	0	0	0	0	0	0	0	0	0	0	0	0	0	0	0	0	0	0	0	0	0	0
48	heart_4mm_boundary	1	0	0	0	0	0	0	0	0	0	0	0	0	0	0	0	0	0	0	0	0	0	0	0	0	0	0	0	0	0	0	0	0	0	0	0	0	0	0	0	0	0	0	0	0	0	0	0
48	heart_4mm_boundary_1_5	1	0	0	0	0	0	0	0	0	0	0	0	0	0	0	0	0	0	0	0	0	0	0	0	0	0	0	0	0	0	0	0	0	0	0	0	0	0	0	0	0	0	0	0	0	0	0	0
48	heart_4mm_boundary_10_20	1	0	0	0	0	0	0	0	0	0	0	0	0	0	0	0	0	0	0	0	0	0	0	0	0	0	0	0	0	0	0	0	0	0	0	0	0	0	0	0	0	0	0	0	0	0	0	0
48	heart_4mm_boundary_5_10	1	0	0	0	0	0	0	0	0	0	0	0	0	0	0	0	0	0	0	0	0	0	0	0	0	0	0	0	0	0	0	0	0	0	0	0	0	0	0	0	0	0	0	0	0	0	0	0
49	heart_4mm_boundary_0_1	0	0	0	0	0	0	0	0	0	0	0	0	0	0	0	0	0	0	0	0	0	0	0	0	0	0	0	0	0	0	0	0	0	0	0	0	0	0	0	0	0	0	0	0	0	0	0	0
49	heart_4mm_boundary	0	0	0	0	0	0	0	0	446.32	0	0	520.71	0	804.9	0	0	0	0	1312.26	0	0	0	850.68	0	1594.54	0	0	0	753.4	0	755.31	0	0	951.77	1960.75	261.31	688.55	591.28	635.15	329.97	0	612.26	0	749.59	1920.7	1638.41	0	0
49	heart_4mm_boundary_1_5	0	0	0	0	0	0	0	0	446.32	0	0	520.71	0	804.9	0	0	0	0	1312.26	0	0	0	850.68	0	1594.54	0	0	0	0	0	755.31	0	0	951.77	1960.75	261.31	0	0	635.15	329.97	0	612.26	0	749.59	1432.42	1081.47	0	0
49	heart_4mm_boundary_5_10	0	0	0	0	0	0	0	0	0	0	0	0	0	0	0	0	0	0	0	0	0	0	0	0	0	0	0	0	753.4	0	0	0	0	0	0	0	0	591.28	0	0	0	0	0	0	0	0	0	0
49	heart_4mm_boundary_10_20	0	0	0	0	0	0	0	0	0	0	0	0	0	0	0	0	0	0	0	0	0	0	0	0	0	0	0	0	0	0	0	0	0	0	0	0	688.55	0	0	0	0	0	0	0	488.28	556.95	0	0
49	heart_4mm_boundary_20_1000	0	0	0	0	0	0	0	0	0	0	0	0	0	0	0	0	0	0	0	0	0	0	0	0	0	0	0	0	0	0	0	0	0	0	0	0	0	0	0	0	0	0	0	0	0	0	0	0
49	heart_4mm_boundary_0_1	1	0	0	0	0	0	0	0	0	0	0	0	0	0	0	0	0	0	0	0	0	0	0	0	0	0	0	0	0	0	0	0	0	0	0	0	0	0	0	0	0	0	0	0	0	0	0	0
49	heart_4mm_boundary	1	0	0	0	0	0	0	0	0	0	0	0	0	0	0	0	0	0	0	0	0	0	0	0	0	0	0	0	0	0	0	0	0	0	0	0	0	0	0	0	0	0	0	0	0	0	0	0
49	heart_4mm_boundary_1_5	1	0	0	0	0	0	0	0	0	0	0	0	0	0	0	0	0	0	0	0	0	0	0	0	0	0	0	0	0	0	0	0	0	0	0	0	0	0	0	0	0	0	0	0	0	0	0	0
49	heart_4mm_boundary_5_10	1	0	0	0	0	0	0	0	0	0	0	0	0	0	0	0	0	0	0	0	0	0	0	0	0	0	0	0	0	0	0	0	0	0	0	0	0	0	0	0	0	0	0	0	0	0	0	0
49	heart_4mm_boundary_10_20	1	0	0	0	0	0	0	0	0	0	0	0	0	0	0	0	0	0	0	0	0	0	0	0	0	0	0	0	0	0	0	0	0	0	0	0	0	0	0	0	0	0	0	0	0	0	0	0
49	heart_4mm_boundary_20_1000	1	0	0	0	0	0	0	0	0	0	0	0	0	0	0	0	0	0	0	0	0	0	0	0	0	0	0	0	0	0	0	0	0	0	0	0	0	0	0	0	0	0	0	0	0	0	0	0
50	heart_4mm_boundary_0_1	0	0	1518.25	0	0	654.22	0	0	0	0	0	0	0	0	0	0	0	0	0	0	0	0	0	539.78	0	0	0	0	0	0	0	665.66	0	743.87	1035.69	0	764.85	837.33	505.45	0	0	0	0	0	0	0	797.27	0
50	heart_4mm_boundary	0	0	1518.25	0	0	654.22	0	0	0	0	0	0	0	0	0	0	0	0	0	0	0	0	0	539.78	0	0	0	0	0	0	0	665.66	0	743.87	1035.69	0	764.85	837.33	505.45	0	0	0	0	0	0	0	797.27	0
50	heart_4mm_boundary_5_10	0	0	0	0	0	0	0	0	0	0	0	0	0	0	0	0	0	0	0	0	0	0	0	0	0	0	0	0	0	0	0	0	0	0	0	0	0	0	0	0	0	0	0	0	0	0	0	0
50	heart_4mm_boundary_1_5	0	0	0	0	0	0	0	0	0	0	0	0	0	0	0	0	0	0	0	0	0	0	0	0	0	0	0	0	0	0	0	0	0	0	0	0	0	0	0	0	0	0	0	0	0	0	0	0
50	heart_4mm_boundary_20_1000	0	0	0	0	0	0	0	0	0	0	0	0	0	0	0	0	0	0	0	0	0	0	0	0	0	0	0	0	0	0	0	0	0	0	0	0	0	0	0	0	0	0	0	0	0	0	0	0
50	heart_4mm_boundary_10_20	0	0	0	0	0	0	0	0	0	0	0	0	0	0	0	0	0	0	0	0	0	0	0	0	0	0	0	0	0	0	0	0	0	0	0	0	0	0	0	0	0	0	0	0	0	0	0	0
50	heart_4mm_boundary_0_1	1	0	0	0	0	0	0	0	0	0	0	0	0	0	0	0	0	0	0	0	0	0	0	0	0	0	0	0	0	0	0	0	0	0	0	0	0	0	0	0	0	0	0	0	0	0	0	0
50	heart_4mm_boundary	1	0	0	0	0	0	0	0	0	0	0	0	0	0	0	0	0	0	0	0	0	0	0	0	0	0	0	0	0	0	0	0	0	0	0	0	0	0	0	0	0	0	0	0	0	0	0	0
50	heart_4mm_boundary_5_10	1	0	0	0	0	0	0	0	0	0	0	0	0	0	0	0	0	0	0	0	0	0	0	0	0	0	0	0	0	0	0	0	0	0	0	0	0	0	0	0	0	0	0	0	0	0	0	0
50	heart_4mm_boundary_1_5	1	0	0	0	0	0	0	0	0	0	0	0	0	0	0	0	0	0	0	0	0	0	0	0	0	0	0	0	0	0	0	0	0	0	0	0	0	0	0	0	0	0	0	0	0	0	0	0
50	heart_4mm_boundary_20_1000	1	0	0	0	0	0	0	0	0	0	0	0	0	0	0	0	0	0	0	0	0	0	0	0	0	0	0	0	0	0	0	0	0	0	0	0	0	0	0	0	0	0	0	0	0	0	0	0
50	heart_4mm_boundary_10_20	1	0	0	0	0	0	0	0	0	0	0	0	0	0	0	0	0	0	0	0	0	0	0	0	0	0	0	0	0	0	0	0	0	0	0	0	0	0	0	0	0	0	0	0	0	0	0	0
51	heart_4mm_boundary_0_1	0	0	0	0	0	0	0	0	0	0	0	0	0	0	0	0	0	0	0	0	0	0	0	0	0	0	0	0	0	0	0	0	0	0	0	0	0	0	0	0	0	0	0	0	0	0	0	0
51	heart_4mm_boundary	0	0	0	749.59	0	0	0	0	0	0	0	0	0	0	0	627.52	0	0	419.62	0	0	0	0	0	0	0	0	0	0	0	619.89	656.13	0	0	0	0	0	732.42	0	610.35	0	0	0	0	0	0	0	0
51	heart_4mm_boundary_1_5	0	0	0	749.59	0	0	0	0	0	0	0	0	0	0	0	0	0	0	0	0	0	0	0	0	0	0	0	0	0	0	0	656.13	0	0	0	0	0	732.42	0	0	0	0	0	0	0	0	0	0
51	heart_4mm_boundary_20_1000	0	0	0	0	0	0	0	0	0	0	0	0	0	0	0	0	0	0	0	0	0	0	0	0	0	0	0	0	0	0	0	0	0	0	0	0	0	0	0	0	0	0	0	0	0	0	0	0
51	heart_4mm_boundary_5_10	0	0	0	0	0	0	0	0	0	0	0	0	0	0	0	627.52	0	0	419.62	0	0	0	0	0	0	0	0	0	0	0	619.89	0	0	0	0	0	0	0	0	610.35	0	0	0	0	0	0	0	0
51	heart_4mm_boundary_10_20	0	0	0	0	0	0	0	0	0	0	0	0	0	0	0	0	0	0	0	0	0	0	0	0	0	0	0	0	0	0	0	0	0	0	0	0	0	0	0	0	0	0	0	0	0	0	0	0
51	heart_4mm_boundary_0_1	1	0	0	0	0	0	0	0	0	0	0	0	0	0	0	0	0	0	0	0	0	0	0	0	0	0	0	0	0	0	0	0	0	0	0	0	0	0	0	0	0	0	0	0	0	0	0	0
51	heart_4mm_boundary	1	0	0	0	0	0	0	0	0	0	0	0	0	0	0	0	0	0	0	0	0	0	0	0	0	0	0	0	0	0	0	0	0	0	0	0	0	0	0	0	0	0	0	0	0	0	0	0
51	heart_4mm_boundary_1_5	1	0	0	0	0	0	0	0	0	0	0	0	0	0	0	0	0	0	0	0	0	0	0	0	0	0	0	0	0	0	0	0	0	0	0	0	0	0	0	0	0	0	0	0	0	0	0	0
51	heart_4mm_boundary_5_10	1	0	0	0	0	0	0	0	0	0	0	0	0	0	0	0	0	0	0	0	0	0	0	0	0	0	0	0	0	0	0	0	0	0	0	0	0	0	0	0	0	0	0	0	0	0	0	0
51	heart_4mm_boundary_20_1000	1	0	0	0	0	0	0	0	0	0	0	0	0	0	0	0	0	0	0	0	0	0	0	0	0	0	0	0	0	0	0	0	0	0	0	0	0	0	0	0	0	0	0	0	0	0	0	0
51	heart_4mm_boundary_10_20	1	0	0	0	0	0	0	0	0	0	0	0	0	0	0	0	0	0	0	0	0	0	0	0	0	0	0	0	0	0	0	0	0	0	0	0	0	0	0	0	0	0	0	0	0	0	0	0
52	heart_4mm_boundary_0_1	0	627.52	0	837.33	461.58	2033.23	905.99	1037.6	3273.01	6565.09	1039.51	0	806.81	2956.39	0	3206.25	1031.88	0	3971.1	0	0	2868.65	1911.16	2304.08	2515.79	1888.28	1834.87	1802.44	1914.98	1508.71	2626.42	0	3242.49	2031.33	2054.21	0	3124.24	1979.83	1653.67	1829.15	2693.18	2456.67	0	787.73	762.94	1770.02	1991.27	2006.53
52	heart_4mm_boundary_1_5	0	0	2971.65	1779.56	940.32	0	1449.58	881.2	896.45	726.7	2910.61	1033.78	0	0	1792.91	2666.47	823.97	0	0	2859.12	0	1686.1	2916.34	896.45	0	0	1762.39	4261.02	1001.36	0	0	0	3377.91	0	762.94	1026.15	1729.97	0	1831.05	0	1077.65	3290.18	1979.83	0	2153.4	883.1	701.9	1483.92
52	heart_4mm_boundary	0	627.52	2971.65	2616.88	1401.9	2929.69	2355.58	1918.79	4169.46	7291.79	3950.12	1033.78	806.81	2956.39	1792.91	5872.73	1855.85	0	4907.61	2859.12	0	4554.75	4827.5	3993.99	2515.79	2649.31	3597.26	6063.46	2916.34	1508.71	2626.42	0	6620.41	2031.33	2817.15	1026.15	4854.2	1979.83	3484.73	1829.15	3770.83	5746.84	2773.28	787.73	2916.34	2653.12	2693.18	3490.45
52	heart_4mm_boundary_10_20	0	0	0	0	0	0	0	0	0	0	0	0	0	0	0	0	0	0	0	0	0	0	0	0	0	0	0	0	0	0	0	0	0	0	0	0	0	0	0	0	0	0	0	0	0	0	0	0
52	heart_4mm_boundary_20_1000	0	0	0	0	0	0	0	0	0	0	0	0	0	0	0	0	0	0	0	0	0	0	0	0	0	0	0	0	0	0	0	0	0	0	0	0	0	0	0	0	0	0	0	0	0	0	0	0
52	heart_4mm_boundary_5_10	0	0	0	0	0	896.45	0	0	0	0	0	0	0	0	0	0	0	0	936.51	0	0	0	0	793.46	0	761.03	0	0	0	0	0	0	0	0	0	0	0	0	0	0	0	0	793.46	0	0	0	0	0
52	heart_4mm_boundary_0_1	1	0	0	0	0	-1449.58	0	-1674.65	0	0	0	0	0	0	0	0	0	-556.95	0	0	0	0	0	0	0	0	0	0	0	-604.63	0	0	0	0	0	0	0	0	0	0	0	0	0	0	0	0	0	0
52	heart_4mm_boundary	1	0	0	0	0	-1449.58	0	-1674.65	0	0	0	0	0	0	0	0	0	-556.95	0	0	0	0	0	0	0	0	0	0	0	-604.63	0	0	0	0	0	0	0	0	0	0	0	0	0	0	0	0	0	0
52	heart_4mm_boundary_5_10	1	0	0	0	0	0	0	0	0	0	0	0	0	0	0	0	0	0	0	0	0	0	0	0	0	0	0	0	0	0	0	0	0	0	0	0	0	0	0	0	0	0	0	0	0	0	0	0
52	heart_4mm_boundary_1_5	1	0	0	0	0	0	0	0	0	0	0	0	0	0	0	0	0	0	0	0	0	0	0	0	0	0	0	0	0	0	0	0	0	0	0	0	0	0	0	0	0	0	0	0	0	0	0	0
52	heart_4mm_boundary_10_20	1	0	0	0	0	0	0	0	0	0	0	0	0	0	0	0	0	0	0	0	0	0	0	0	0	0	0	0	0	0	0	0	0	0	0	0	0	0	0	0	0	0	0	0	0	0	0	0
52	heart_4mm_boundary_20_1000	1	0	0	0	0	0	0	0	0	0	0	0	0	0	0	0	0	0	0	0	0	0	0	0	0	0	0	0	0	0	0	0	0	0	0	0	0	0	0	0	0	0	0	0	0	0	0	0
53	heart_4mm_boundary_0_1	0	0	0	0	0	0	0	0	0	0	0	0	0	0	0	0	0	0	0	0	0	0	0	0	0	0	0	615.12	0	0	0	0	1058.58	0	0	0	0	0	0	0	0	0	0	0	0	0	0	0
53	heart_4mm_boundary_1_5	0	0	0	0	0	0	0	0	0	844	0	226.02	1164.44	835.42	0	0	0	283.24	0	0	0	678.06	0	0	0	818.25	969.89	0	0	0	0	1713.75	0	0	0	0	0	0	0	411.99	660.9	629.43	0	0	1659.39	0	0	912.67
53	heart_4mm_boundary	0	0	514.98	0	0	832.56	437.74	0	580.79	844	0	226.02	2283.1	835.42	0	0	0	1264.57	0	440.6	0	678.06	0	552.18	0	818.25	1084.33	615.12	0	0	686.65	1713.75	1058.58	0	978.47	998.5	0	0	3659.25	411.99	1204.49	629.43	0	592.23	4446.03	1115.8	0	2048.49
53	heart_4mm_boundary_5_10	0	0	0	0	0	832.56	0	0	580.79	0	0	0	0	0	0	0	0	0	0	0	0	0	0	0	0	0	0	0	0	0	0	0	0	0	0	0	0	0	0	0	543.59	0	0	0	878.33	1115.8	0	0
53	heart_4mm_boundary_10_20	0	0	0	0	0	0	437.74	0	0	0	0	0	0	0	0	0	0	0	0	0	0	0	0	0	0	0	114.44	0	0	0	686.65	0	0	0	978.47	0	0	0	3659.25	0	0	0	0	592.23	1908.3	0	0	1135.83
53	heart_4mm_boundary_0_1	1	0	0	0	0	0	0	0	0	0	0	0	0	0	0	0	0	0	0	0	0	0	0	0	0	0	0	0	0	0	0	0	0	0	0	0	0	0	0	0	0	0	0	0	0	0	0	0
53	heart_4mm_boundary_20_1000	0	0	514.98	0	0	0	0	0	0	0	0	0	1118.66	0	0	0	0	981.33	0	440.6	0	0	0	552.18	0	0	0	0	0	0	0	0	0	0	0	998.5	0	0	0	0	0	0	0	0	0	0	0	0
53	heart_4mm_boundary_1_5	1	0	0	0	0	0	0	0	0	0	0	0	0	0	0	0	423.43	0	0	0	0	0	0	0	0	0	0	0	0	0	0	0	0	0	0	0	0	0	0	0	0	0	0	0	0	0	0	0
53	heart_4mm_boundary	1	0	0	0	0	0	0	0	0	0	0	0	0	0	0	0	423.43	0	0	0	0	0	0	0	0	0	0	0	0	0	0	-243.19	0	0	0	0	0	0	0	0	0	0	0	0	0	0	0	0
53	heart_4mm_boundary_5_10	1	0	0	0	0	0	0	0	0	0	0	0	0	0	0	0	0	0	0	0	0	0	0	0	0	0	0	0	0	0	0	0	0	0	0	0	0	0	0	0	0	0	0	0	0	0	0	0
53	heart_4mm_boundary_10_20	1	0	0	0	0	0	0	0	0	0	0	0	0	0	0	0	0	0	0	0	0	0	0	0	0	0	0	0	0	0	0	-243.19	0	0	0	0	0	0	0	0	0	0	0	0	0	0	0	0
53	heart_4mm_boundary_20_1000	1	0	0	0	0	0	0	0	0	0	0	0	0	0	0	0	0	0	0	0	0	0	0	0	0	0	0	0	0	0	0	0	0	0	0	0	0	0	0	0	0	0	0	0	0	0	0	0
54	heart_4mm_boundary_0_1	0	787.73	0	0	2693.18	0	0	0	0	0	621.8	869.75	520.71	829.7	0	1146.32	0	0	0	0	0	1026.15	0	0	0	0	0	522.61	200.27	949.86	1190.19	1096.73	0	0	1447.68	0	1844.41	955.58	0	0	0	-274.66	0	268.94	1113.89	1119.61	738.14	356.67
54	heart_4mm_boundary_5_10	0	0	0	0	0	0	0	0	0	0	0	0	0	0	0	0	0	0	0	0	0	0	0	0	0	0	0	0	0	0	0	0	0	0	0	0	0	0	0	0	0	0	0	0	0	0	0	0
54	heart_4mm_boundary	0	787.73	0	0	2693.18	0	0	0	0	0	621.8	869.75	520.71	829.7	0	1146.32	0	0	0	0	0	1026.15	0	0	0	0	0	522.61	200.27	949.86	1190.19	1096.73	0	0	1447.68	0	1844.41	955.58	0	0	0	-274.66	0	268.94	1113.89	1119.61	738.14	356.67
54	heart_4mm_boundary_1_5	0	0	0	0	0	0	0	0	0	0	0	0	0	0	0	0	0	0	0	0	0	0	0	0	0	0	0	0	0	0	0	0	0	0	0	0	0	0	0	0	0	0	0	0	0	0	0	0
54	heart_4mm_boundary_10_20	0	0	0	0	0	0	0	0	0	0	0	0	0	0	0	0	0	0	0	0	0	0	0	0	0	0	0	0	0	0	0	0	0	0	0	0	0	0	0	0	0	0	0	0	0	0	0	0
54	heart_4mm_boundary_20_1000	0	0	0	0	0	0	0	0	0	0	0	0	0	0	0	0	0	0	0	0	0	0	0	0	0	0	0	0	0	0	0	0	0	0	0	0	0	0	0	0	0	0	0	0	0	0	0	0
54	heart_4mm_boundary_0_1	1	0	0	0	0	0	0	0	0	0	0	0	0	-162.12	0	0	0	0	0	0	0	0	0	0	-62.94	-45.78	0	0	0	0	0	0	0	0	0	0	0	0	0	0	0	0	0	0	0	0	0	0
54	heart_4mm_boundary_10_20	1	0	0	0	0	0	0	0	0	0	0	0	0	0	0	0	0	0	0	0	0	0	0	0	0	0	0	0	0	0	0	0	0	0	0	0	0	0	0	0	0	0	0	0	0	0	0	0
54	heart_4mm_boundary_1_5	1	0	0	0	0	0	0	0	0	0	0	0	0	0	0	0	0	0	0	0	0	0	0	0	0	0	0	0	0	0	0	0	0	0	0	0	0	0	0	0	0	0	0	0	0	0	0	0
54	heart_4mm_boundary_5_10	1	0	0	0	0	0	0	0	0	0	0	0	0	0	0	0	0	0	0	0	0	0	0	0	0	0	0	0	0	0	0	0	0	0	0	0	0	0	0	0	0	0	0	0	0	0	0	0
54	heart_4mm_boundary	1	0	0	0	0	0	0	0	0	0	0	0	0	-162.12	0	0	0	0	0	0	0	0	0	0	-62.94	-45.78	0	0	0	0	0	0	0	0	0	0	0	0	0	0	0	0	0	0	0	0	0	0
54	heart_4mm_boundary_20_1000	1	0	0	0	0	0	0	0	0	0	0	0	0	0	0	0	0	0	0	0	0	0	0	0	0	0	0	0	0	0	0	0	0	0	0	0	0	0	0	0	0	0	0	0	0	0	0	0
55	heart_4mm_boundary_0_1	0	0	0	0	0	0	0	0	0	0	0	0	0	0	0	0	0	0	0	0	0	0	0	0	0	0	0	0	0	0	0	0	0	0	0	0	0	0	0	0	0	0	0	0	0	0	0	0
55	heart_4mm_boundary_1_5	0	0	116.35	0	0	0	0	0	0	0	0	1005.17	0	719.07	0	0	0	0	873.57	0	1050.95	0	0	0	0	0	0	0	0	0	0	0	0	0	0	677.11	0	223.16	0	0	570.3	0	-5.72	0	0	0	0	1056.67
55	heart_4mm_boundary_5_10	0	0	0	0	0	0	0	0	0	0	0	0	0	0	0	0	0	0	0	0	0	0	0	0	0	0	0	0	0	0	0	0	0	0	0	0	0	0	0	0	0	0	0	0	0	0	0	0
55	heart_4mm_boundary	0	0	116.35	0	0	0	0	0	0	0	0	1005.17	0	719.07	0	0	0	0	873.57	0	1050.95	0	0	0	0	0	0	0	0	0	0	0	0	0	0	677.11	0	223.16	0	0	570.3	0	-5.72	0	0	0	0	1056.67
55	heart_4mm_boundary_10_20	0	0	0	0	0	0	0	0	0	0	0	0	0	0	0	0	0	0	0	0	0	0	0	0	0	0	0	0	0	0	0	0	0	0	0	0	0	0	0	0	0	0	0	0	0	0	0	0
55	heart_4mm_boundary_20_1000	0	0	0	0	0	0	0	0	0	0	0	0	0	0	0	0	0	0	0	0	0	0	0	0	0	0	0	0	0	0	0	0	0	0	0	0	0	0	0	0	0	0	0	0	0	0	0	0
55	heart_4mm_boundary_0_1	1	0	0	0	0	0	0	0	0	0	0	0	0	0	0	0	0	0	0	0	0	0	0	0	0	0	0	0	0	0	0	0	0	0	0	0	0	0	0	0	0	0	0	0	0	0	0	0
55	heart_4mm_boundary	1	0	0	0	0	0	0	0	0	0	0	0	0	0	0	0	0	0	0	0	0	0	0	0	0	0	0	0	0	0	0	0	0	0	0	0	0	0	0	-5.72	0	0	0	0	0	0	0	0
55	heart_4mm_boundary_5_10	1	0	0	0	0	0	0	0	0	0	0	0	0	0	0	0	0	0	0	0	0	0	0	0	0	0	0	0	0	0	0	0	0	0	0	0	0	0	0	0	0	0	0	0	0	0	0	0
55	heart_4mm_boundary_10_20	1	0	0	0	0	0	0	0	0	0	0	0	0	0	0	0	0	0	0	0	0	0	0	0	0	0	0	0	0	0	0	0	0	0	0	0	0	0	0	0	0	0	0	0	0	0	0	0
55	heart_4mm_boundary_1_5	1	0	0	0	0	0	0	0	0	0	0	0	0	0	0	0	0	0	0	0	0	0	0	0	0	0	0	0	0	0	0	0	0	0	0	0	0	0	0	-5.72	0	0	0	0	0	0	0	0
55	heart_4mm_boundary_20_1000	1	0	0	0	0	0	0	0	0	0	0	0	0	0	0	0	0	0	0	0	0	0	0	0	0	0	0	0	0	0	0	0	0	0	0	0	0	0	0	0	0	0	0	0	0	0	0	0
56	heart_4mm_boundary_0_1	0	0	0	0	3248.67	0	0	0	0	0	0	0	0	0	0	0	0	0	0	0	0	0	0	1629.94	0	814.97	0	0	0	0	0	1887.89	0	1315.92	0	1140.21	0	0	0	0	4015.05	0	0	1398.16	0	0	142.06	1214.98
56	heart_4mm_boundary_1_5	0	0	0	0	0	0	0	0	0	0	0	0	0	0	0	0	0	0	0	0	0	0	0	0	0	0	0	0	0	0	0	0	0	0	0	0	0	0	0	0	0	0	0	0	0	0	0	0
56	heart_4mm_boundary_5_10	0	0	0	0	0	0	0	0	0	0	0	0	0	0	0	0	0	0	0	0	0	0	0	0	0	0	0	0	0	0	0	0	0	0	0	0	0	0	0	0	0	0	0	0	0	0	0	0
56	heart_4mm_boundary	0	0	0	0	3248.67	0	0	0	0	0	0	0	0	0	0	0	0	0	0	0	0	0	0	1629.94	0	814.97	0	0	0	0	0	1887.89	0	1315.92	0	1140.21	0	0	0	0	4015.05	0	0	1398.16	0	0	142.06	1214.98
56	heart_4mm_boundary_10_20	0	0	0	0	0	0	0	0	0	0	0	0	0	0	0	0	0	0	0	0	0	0	0	0	0	0	0	0	0	0	0	0	0	0	0	0	0	0	0	0	0	0	0	0	0	0	0	0
56	heart_4mm_boundary_20_1000	0	0	0	0	0	0	0	0	0	0	0	0	0	0	0	0	0	0	0	0	0	0	0	0	0	0	0	0	0	0	0	0	0	0	0	0	0	0	0	0	0	0	0	0	0	0	0	0
56	heart_4mm_boundary_1_5	1	0	0	0	0	0	0	0	0	0	0	0	0	0	0	0	0	0	0	0	0	0	0	0	0	0	0	0	0	0	0	0	0	0	0	0	0	0	0	0	0	0	0	0	0	0	0	0
56	heart_4mm_boundary_0_1	1	0	0	0	-414.96	0	0	0	-1925.28	0	0	0	0	0	0	0	0	0	0	0	-2833.71	0	0	-4138.41	0	0	0	0	-1663.59	0	-740.2	0	0	-1495.36	0	0	-5816.96	0	0	-1099.09	-586.93	0	0	-957.03	0	0	0	0
56	heart_4mm_boundary_5_10	1	0	0	0	0	0	0	0	0	0	0	0	0	0	0	0	0	0	0	0	0	0	0	0	0	0	0	0	0	0	0	0	0	0	0	0	0	0	0	0	0	0	0	0	0	0	0	0
56	heart_4mm_boundary_10_20	1	0	0	0	0	0	0	0	0	0	0	0	0	0	0	0	0	0	0	0	0	0	0	0	0	0	0	0	0	0	0	0	0	0	0	0	0	0	0	0	0	0	0	0	0	0	0	0
56	heart_4mm_boundary	1	0	0	0	-414.96	0	0	0	-1925.28	0	0	0	0	0	0	0	0	0	0	0	-2833.71	0	0	-4138.41	0	0	0	0	-1663.59	0	-740.2	0	0	-1495.36	0	0	-5816.96	0	0	-1099.09	-586.93	0	0	-957.03	0	0	0	0
56	heart_4mm_boundary_20_1000	1	0	0	0	0	0	0	0	0	0	0	0	0	0	0	0	0	0	0	0	0	0	0	0	0	0	0	0	0	0	0	0	0	0	0	0	0	0	0	0	0	0	0	0	0	0	0	0
57	heart_4mm_boundary_1_5	0	0	0	0	0	0	0	0	0	0	0	0	0	0	0	0	0	0	0	0	0	0	0	0	0	0	0	0	0	0	0	0	0	0	0	0	0	0	0	0	0	0	0	0	0	0	0	0
57	heart_4mm_boundary_5_10	0	0	0	0	0	0	0	0	0	0	0	0	0	0	0	0	0	0	0	0	0	0	0	0	0	0	0	0	0	0	0	0	0	0	0	0	0	0	0	0	0	0	0	0	0	0	0	0
57	heart_4mm_boundary	0	526.43	0	0	0	598.91	1188.28	848.77	2075.2	0	728.61	629.43	0	1520.16	980.38	-1163.48	766.75	0	635.15	2805.71	240.33	2363.21	350.95	0	0	1287.46	551.22	1031.88	1081.47	1094.82	0	0	930.79	0	680.92	0	0	774.38	0	684.74	829.7	1602.17	1476.29	1348.5	946.05	0	909.81	339.51
57	heart_4mm_boundary_10_20	0	0	0	0	0	0	0	0	0	0	0	0	0	0	0	0	0	0	0	0	0	0	0	0	0	0	0	0	0	0	0	0	0	0	0	0	0	0	0	0	0	0	0	0	0	0	0	0
57	heart_4mm_boundary_0_1	0	526.43	0	0	0	598.91	1188.28	848.77	2075.2	0	728.61	629.43	0	1520.16	980.38	-1163.48	766.75	0	635.15	2805.71	240.33	2363.21	350.95	0	0	1287.46	551.22	1031.88	1081.47	1094.82	0	0	930.79	0	680.92	0	0	774.38	0	684.74	829.7	1602.17	1476.29	1348.5	946.05	0	909.81	339.51
57	heart_4mm_boundary_20_1000	0	0	0	0	0	0	0	0	0	0	0	0	0	0	0	0	0	0	0	0	0	0	0	0	0	0	0	0	0	0	0	0	0	0	0	0	0	0	0	0	0	0	0	0	0	0	0	0
57	heart_4mm_boundary_0_1	1	-2639.77	0	0	0	0	0	-2941.13	-732.42	0	-677.11	0	0	0	0	-2622.61	0	352.86	0	0	0	0	0	0	0	-259.4	0	-4669.19	0	0	0	0	219.35	0	-993.73	0	0	-1285.55	0	0	-1367.57	0	85.83	242.23	0	0	-522.61	-1150.13
57	heart_4mm_boundary_1_5	1	0	0	0	0	0	0	0	0	0	0	0	0	0	0	0	0	0	0	0	0	0	0	0	0	0	0	0	0	0	0	0	0	0	0	0	0	0	0	0	0	0	0	0	0	0	0	0
57	heart_4mm_boundary	1	-2639.77	0	0	0	0	0	-2941.13	-732.42	0	-677.11	0	0	0	0	-2622.61	0	352.86	0	0	0	0	0	0	0	-259.4	0	-4669.19	0	0	0	0	219.35	0	-993.73	0	0	-1285.55	0	0	-1367.57	0	85.83	242.23	0	0	-522.61	-1150.13
57	heart_4mm_boundary_10_20	1	0	0	0	0	0	0	0	0	0	0	0	0	0	0	0	0	0	0	0	0	0	0	0	0	0	0	0	0	0	0	0	0	0	0	0	0	0	0	0	0	0	0	0	0	0	0	0
57	heart_4mm_boundary_20_1000	1	0	0	0	0	0	0	0	0	0	0	0	0	0	0	0	0	0	0	0	0	0	0	0	0	0	0	0	0	0	0	0	0	0	0	0	0	0	0	0	0	0	0	0	0	0	0	0
57	heart_4mm_boundary_5_10	1	0	0	0	0	0	0	0	0	0	0	0	0	0	0	0	0	0	0	0	0	0	0	0	0	0	0	0	0	0	0	0	0	0	0	0	0	0	0	0	0	0	0	0	0	0	0	0
58	heart_4mm_boundary_0_1	0	0	0	0	292.78	0	0	0	0	0	0	0	0	0	0	0	0	0	0	0	0	451.09	0	0	0	0	0	0	0	0	0	0	0	0	0	0	0	0	0	389.1	0	253.68	0	354.77	0	0	372.89	0
58	heart_4mm_boundary_1_5	0	0	0	0	0	0	0	0	0	0	0	0	0	0	0	0	0	0	0	0	0	0	0	0	0	0	0	0	0	0	0	0	0	0	0	0	0	0	0	0	0	0	0	0	0	0	0	0
58	heart_4mm_boundary_5_10	0	0	0	0	0	0	0	0	0	0	0	0	0	0	0	0	0	0	0	0	0	0	0	0	0	0	0	0	0	0	0	0	0	0	0	0	0	0	0	0	0	0	0	0	329.02	0	0	0
58	heart_4mm_boundary	0	423.43	789.64	670.43	292.78	350	329.02	1102.45	0	316.62	0	883.1	129.7	553.13	1194.95	0	34.33	0	359.54	0	366.21	843.05	0	368.12	0	400.54	0	0	353.81	0	631.33	0	0	1327.51	569.34	298.5	388.15	1123.43	534.06	1000.4	556.95	599.86	658.04	354.77	831.6	245.09	697.14	372.89
58	heart_4mm_boundary_10_20	0	0	0	295.64	0	0	0	0	0	316.62	0	116.35	129.7	159.26	0	0	34.33	0	84.88	0	0	0	0	0	0	0	0	0	0	0	0	0	0	434.88	85.83	0	0	72.48	36.24	268.94	204.09	346.18	658.04	0	0	0	0	24.8
58	heart_4mm_boundary_20_1000	0	423.43	789.64	374.79	0	350	329.02	1102.45	0	0	0	766.75	0	393.87	1194.95	0	0	0	274.66	0	366.21	391.96	0	368.12	0	400.54	0	0	353.81	0	631.33	0	0	892.64	483.51	298.5	388.15	1050.95	497.82	342.37	352.86	0	0	0	502.59	245.09	324.25	348.09
58	heart_4mm_boundary_0_1	1	0	0	0	0	0	-63.9	0	0	0	0	0	0	0	0	0	0	0	-298.5	0	0	0	0	0	0	0	0	0	0	0	0	0	0	0	0	0	-68.66	-327.11	0	-443.46	0	0	-34.33	0	0	0	0	0
58	heart_4mm_boundary	1	0	0	0	-378.61	-50.54	-63.9	0	0	0	0	0	0	0	0	0	0	-62.94	-298.5	0	0	0	0	0	0	0	0	0	-366.21	0	0	-47.68	0	0	0	-106.81	-68.66	-327.11	0	-443.46	-356.67	-363.35	-135.42	-208.85	0	0	45.78	0
58	heart_4mm_boundary_1_5	1	0	0	0	0	0	0	0	0	0	0	0	0	0	0	0	0	0	0	0	0	0	0	0	0	0	0	0	0	0	0	0	0	0	0	0	0	0	0	0	0	0	0	0	0	0	0	0
58	heart_4mm_boundary_5_10	1	0	0	0	0	0	0	0	0	0	0	0	0	0	0	0	0	0	0	0	0	0	0	0	0	0	0	0	0	0	0	0	0	0	0	-106.81	0	0	0	0	0	0	0	0	0	0	0	0
58	heart_4mm_boundary_10_20	1	0	0	0	-378.61	-50.54	0	0	0	0	0	0	0	0	0	0	0	-62.94	0	0	0	0	0	0	0	0	0	0	-366.21	0	0	-47.68	0	0	0	0	0	0	0	0	-356.67	-363.35	-101.09	0	0	0	45.78	0
58	heart_4mm_boundary_20_1000	1	0	0	0	0	0	0	0	0	0	0	0	0	0	0	0	0	0	0	0	0	0	0	0	0	0	0	0	0	0	0	0	0	0	0	0	0	0	0	0	0	0	0	-208.85	0	0	0	0
59	heart_4mm_boundary_0_1	0	1760.79	0	2755.2	0	3035.58	1413.12	0	2953.34	0	0	0	0	1293.49	0	1734.62	1226.2	0	1379.47	1667.33	0	0	0	0	2572.02	0	3039.32	0	0	0	1244.89	1484.15	0	0	0	0	1472.93	0	0	2904.74	0	0	0	1345.83	0	0	3570.18	2986.98
59	heart_4mm_boundary_5_10	0	0	0	0	0	0	0	0	0	0	0	0	0	0	0	0	0	0	0	0	0	0	0	0	0	0	0	0	0	0	0	0	0	0	0	0	0	0	0	0	0	0	0	0	0	0	0	0
59	heart_4mm_boundary	0	1760.79	0	2755.2	0	3035.58	1413.12	0	2953.34	0	0	0	0	1293.49	0	1734.62	1226.2	0	1379.47	1667.33	0	0	0	0	2572.02	0	3039.32	0	0	0	1244.89	1484.15	0	0	1443.02	0	1472.93	0	0	2904.74	0	0	0	1345.83	85.98	0	3570.18	2986.98
59	heart_4mm_boundary_1_5	0	0	0	0	0	0	0	0	0	0	0	0	0	0	0	0	0	0	0	0	0	0	0	0	0	0	0	0	0	0	0	0	0	0	0	0	0	0	0	0	0	0	0	0	0	0	0	0
59	heart_4mm_boundary_20_1000	0	0	0	0	0	0	0	0	0	0	0	0	0	0	0	0	0	0	0	0	0	0	0	0	0	0	0	0	0	0	0	0	0	0	1443.02	0	0	0	0	0	0	0	0	0	0	0	0	0
59	heart_4mm_boundary_10_20	0	0	0	0	0	0	0	0	0	0	0	0	0	0	0	0	0	0	0	0	0	0	0	0	0	0	0	0	0	0	0	0	0	0	0	0	0	0	0	0	0	0	0	0	85.98	0	0	0
59	heart_4mm_boundary_0_1	1	0	0	0	0	0	0	0	0	0	0	0	0	0	0	0	0	0	0	0	0	0	0	0	0	0	0	0	0	0	0	0	0	0	0	0	0	0	0	0	0	0	0	0	0	0	0	0
59	heart_4mm_boundary	1	0	0	0	0	0	0	0	0	0	0	0	0	0	0	0	0	0	0	0	0	0	0	0	0	0	0	0	0	0	0	0	0	0	0	0	0	0	0	0	0	0	0	0	0	0	0	0
59	heart_4mm_boundary_1_5	1	0	0	0	0	0	0	0	0	0	0	0	0	0	0	0	0	0	0	0	0	0	0	0	0	0	0	0	0	0	0	0	0	0	0	0	0	0	0	0	0	0	0	0	0	0	0	0
59	heart_4mm_boundary_5_10	1	0	0	0	0	0	0	0	0	0	0	0	0	0	0	0	0	0	0	0	0	0	0	0	0	0	0	0	0	0	0	0	0	0	0	0	0	0	0	0	0	0	0	0	0	0	0	0
59	heart_4mm_boundary_10_20	1	0	0	0	0	0	0	0	0	0	0	0	0	0	0	0	0	0	0	0	0	0	0	0	0	0	0	0	0	0	0	0	0	0	0	0	0	0	0	0	0	0	0	0	0	0	0	0
59	heart_4mm_boundary_20_1000	1	0	0	0	0	0	0	0	0	0	0	0	0	0	0	0	0	0	0	0	0	0	0	0	0	0	0	0	0	0	0	0	0	0	0	0	0	0	0	0	0	0	0	0	0	0	0	0
60	heart_4mm_boundary_0_1	0	0	0	0	0	0	0	0	0	0	0	0	0	0	0	0	0	0	0	0	0	0	0	0	0	0	0	0	0	793.46	0	0	0	0	0	0	0	0	0	0	0	0	0	0	0	0	0	764.85
60	heart_4mm_boundary_1_5	0	0	0	0	0	0	0	0	0	0	0	0	0	0	0	0	0	0	0	0	0	0	0	0	0	0	0	0	0	0	0	0	0	0	0	0	0	0	0	0	0	0	0	0	0	0	0	0
60	heart_4mm_boundary_5_10	0	0	0	0	0	0	0	0	0	0	0	0	0	0	0	0	0	0	0	0	0	0	0	0	0	0	0	0	0	0	0	0	0	0	0	0	0	0	0	0	0	0	0	0	0	0	0	0
60	heart_4mm_boundary	0	0	0	0	0	2485.28	2256.39	4304.89	522.61	2429.96	715.26	2183.91	3648.76	3007.89	4016.88	659.94	0	1291.28	2300.26	564.58	625.61	2010.35	1375.2	446.32	2462.39	1380.92	0	2674.1	843.05	2710.34	726.7	2695.08	1211.17	1642.23	751.5	3339.77	1455.31	736.24	1502.99	3757.48	3829.96	2037.05	3503.8	2494.81	1567.84	1390.46	701.9	3665.92
60	heart_4mm_boundary_10_20	0	0	0	0	0	0	0	0	0	0	0	0	0	0	0	0	0	0	0	0	0	0	0	0	0	0	0	0	0	0	0	0	0	0	0	0	0	0	0	0	0	0	0	0	0	0	0	0
60	heart_4mm_boundary_20_1000	0	0	0	0	0	2485.28	2256.39	4304.89	522.61	2429.96	715.26	2183.91	3648.76	3007.89	4016.88	659.94	0	1291.28	2300.26	564.58	625.61	2010.35	1375.2	446.32	2462.39	1380.92	0	2674.1	843.05	1916.89	726.7	2695.08	1211.17	1642.23	751.5	3339.77	1455.31	736.24	1502.99	3757.48	3829.96	2037.05	3503.8	2494.81	1567.84	1390.46	701.9	2901.08
60	heart_4mm_boundary_0_1	1	0	0	0	0	0	0	0	-766.75	0	0	0	0	0	0	0	0	0	0	0	0	0	0	0	0	0	0	-797.27	0	0	0	-728.61	0	0	-1115.8	0	0	-801.09	0	0	-877.38	0	0	0	0	0	0	0
60	heart_4mm_boundary_5_10	1	0	0	0	0	0	0	0	0	0	0	0	0	0	0	0	0	0	0	0	0	0	0	0	0	0	0	0	0	0	0	0	0	0	0	0	0	0	0	0	0	0	0	0	0	0	0	0
60	heart_4mm_boundary	1	0	0	0	0	0	0	0	-766.75	0	0	-759.12	0	-690.46	0	0	0	0	-2052.31	0	0	0	0	0	0	122.07	0	-797.27	0	0	-698.09	-728.61	0	-1186.37	-1115.8	0	0	-801.09	0	0	-877.38	0	0	0	-2578.74	0	0	0
60	heart_4mm_boundary_1_5	1	0	0	0	0	0	0	0	0	0	0	-759.12	0	-690.46	0	0	0	0	-2052.31	0	0	0	0	0	0	0	0	0	0	0	-698.09	0	0	0	0	0	0	0	0	0	0	0	0	0	-2578.74	0	0	0
60	heart_4mm_boundary_10_20	1	0	0	0	0	0	0	0	0	0	0	0	0	0	0	0	0	0	0	0	0	0	0	0	0	0	0	0	0	0	0	0	0	0	0	0	0	0	0	0	0	0	0	0	0	0	0	0
60	heart_4mm_boundary_20_1000	1	0	0	0	0	0	0	0	0	0	0	0	0	0	0	0	0	0	0	0	0	0	0	0	0	122.07	0	0	0	0	0	0	0	-1186.37	0	0	0	0	0	0	0	0	0	0	0	0	0	0
61	heart_4mm_boundary_0_1	0	0	0	0	0	0	0	0	0	0	0	0	0	0	0	0	0	0	0	0	0	0	0	0	0	0	0	0	0	0	0	0	0	0	0	0	0	0	0	0	0	0	0	0	0	0	0	0
61	heart_4mm_boundary	0	654.22	797.27	0	1014.71	522.61	0	0	1573.56	0	0	417.71	1245.5	408.17	625.61	0	0	0	2367.02	0	0	0	0	0	0	564.58	539.78	0	646.59	0	0	856.4	0	1264.57	1676.56	0	307.08	0	556.95	0	274.66	74.39	0	814.44	0	0	562.67	0
61	heart_4mm_boundary_1_5	0	0	0	0	0	0	0	0	986.1	0	0	0	694.27	0	0	0	0	0	915.53	0	0	0	0	0	0	0	0	0	646.59	0	0	856.4	0	1026.15	787.73	0	0	0	556.95	0	274.66	0	0	0	0	0	0	0
61	heart_4mm_boundary_5_10	0	654.22	0	0	0	0	0	0	587.46	0	0	0	551.22	408.17	0	0	0	0	0	0	0	0	0	0	0	0	539.78	0	0	0	0	0	0	238.42	888.82	0	307.08	0	0	0	0	74.39	0	814.44	0	0	562.67	0
61	heart_4mm_boundary_10_20	0	0	797.27	0	1014.71	522.61	0	0	0	0	0	417.71	0	0	625.61	0	0	0	1451.49	0	0	0	0	0	0	564.58	0	0	0	0	0	0	0	0	0	0	0	0	0	0	0	0	0	0	0	0	0	0
61	heart_4mm_boundary_20_1000	0	0	0	0	0	0	0	0	0	0	0	0	0	0	0	0	0	0	0	0	0	0	0	0	0	0	0	0	0	0	0	0	0	0	0	0	0	0	0	0	0	0	0	0	0	0	0	0
61	heart_4mm_boundary_0_1	1	0	0	0	0	0	0	0	0	0	0	0	0	0	0	0	0	0	0	0	0	0	0	0	0	0	0	0	0	0	0	0	0	0	0	0	0	0	0	0	0	0	0	0	0	0	0	0
61	heart_4mm_boundary_5_10	1	0	0	0	0	0	0	0	0	0	0	0	0	0	0	0	0	0	0	0	0	0	0	0	0	0	0	0	0	0	103	0	0	0	0	0	0	0	0	0	0	0	0	0	0	0	-394.82	-32.42
61	heart_4mm_boundary	1	0	0	0	0	0	0	0	0	0	0	0	0	0	0	0	0	0	0	0	0	0	0	0	0	0	0	0	0	0	103	0	0	0	0	0	0	0	0	0	0	0	0	0	0	0	-394.82	-32.42
61	heart_4mm_boundary_1_5	1	0	0	0	0	0	0	0	0	0	0	0	0	0	0	0	0	0	0	0	0	0	0	0	0	0	0	0	0	0	0	0	0	0	0	0	0	0	0	0	0	0	0	0	0	0	0	0
61	heart_4mm_boundary_10_20	1	0	0	0	0	0	0	0	0	0	0	0	0	0	0	0	0	0	0	0	0	0	0	0	0	0	0	0	0	0	0	0	0	0	0	0	0	0	0	0	0	0	0	0	0	0	0	0
61	heart_4mm_boundary_20_1000	1	0	0	0	0	0	0	0	0	0	0	0	0	0	0	0	0	0	0	0	0	0	0	0	0	0	0	0	0	0	0	0	0	0	0	0	0	0	0	0	0	0	0	0	0	0	0	0
62	heart_4mm_boundary_0_1	0	0	0	0	0	0	0	0	0	0	0	0	820.16	1197.81	0	0	0	795.36	1016.62	0	783.92	0	0	0	0	0	0	0	0	0	0	0	719.07	0	0	741.96	0	1680.37	0	537.87	0	0	0	0	0	0	1789.09	0
62	heart_4mm_boundary_1_5	0	0	984.19	0	0	713.35	0	0	0	0	0	0	720.98	0	972.75	0	0	0	686.65	766.75	0	0	0	0	0	0	0	0	0	0	0	0	0	0	0	724.79	0	0	0	0	0	0	0	0	0	0	0	814.44
62	heart_4mm_boundary	0	0	984.19	0	0	713.35	0	0	0	0	0	0	1541.14	1197.81	972.75	0	0	795.36	1703.26	766.75	783.92	0	0	0	0	0	0	0	0	0	0	0	719.07	0	0	1466.75	0	1680.37	0	537.87	0	0	0	0	0	0	1789.09	814.44
62	heart_4mm_boundary_5_10	0	0	0	0	0	0	0	0	0	0	0	0	0	0	0	0	0	0	0	0	0	0	0	0	0	0	0	0	0	0	0	0	0	0	0	0	0	0	0	0	0	0	0	0	0	0	0	0
62	heart_4mm_boundary_10_20	0	0	0	0	0	0	0	0	0	0	0	0	0	0	0	0	0	0	0	0	0	0	0	0	0	0	0	0	0	0	0	0	0	0	0	0	0	0	0	0	0	0	0	0	0	0	0	0
62	heart_4mm_boundary_0_1	1	0	0	0	0	0	0	0	0	0	0	0	0	0	0	0	0	0	0	0	0	0	0	0	0	0	0	0	0	0	0	0	0	0	0	0	0	0	0	0	0	0	0	0	0	0	0	0
62	heart_4mm_boundary_1_5	1	0	0	0	0	0	0	0	0	0	0	0	0	0	0	0	0	0	0	0	0	0	0	0	0	0	0	0	0	0	0	0	0	0	0	0	0	0	0	0	0	0	0	0	0	0	0	0
62	heart_4mm_boundary_20_1000	0	0	0	0	0	0	0	0	0	0	0	0	0	0	0	0	0	0	0	0	0	0	0	0	0	0	0	0	0	0	0	0	0	0	0	0	0	0	0	0	0	0	0	0	0	0	0	0
62	heart_4mm_boundary	1	0	0	0	0	0	0	0	0	0	0	0	0	0	0	0	0	0	0	0	0	0	0	0	0	0	0	0	0	0	0	0	0	0	0	0	0	0	0	0	0	0	0	0	0	0	0	0
62	heart_4mm_boundary_5_10	1	0	0	0	0	0	0	0	0	0	0	0	0	0	0	0	0	0	0	0	0	0	0	0	0	0	0	0	0	0	0	0	0	0	0	0	0	0	0	0	0	0	0	0	0	0	0	0
62	heart_4mm_boundary_10_20	1	0	0	0	0	0	0	0	0	0	0	0	0	0	0	0	0	0	0	0	0	0	0	0	0	0	0	0	0	0	0	0	0	0	0	0	0	0	0	0	0	0	0	0	0	0	0	0
62	heart_4mm_boundary_20_1000	1	0	0	0	0	0	0	0	0	0	0	0	0	0	0	0	0	0	0	0	0	0	0	0	0	0	0	0	0	0	0	0	0	0	0	0	0	0	0	0	0	0	0	0	0	0	0	0
63	heart_4mm_boundary_0_1	0	0	0	0	0	0	0	0	0	0	0	0	0	0	0	0	0	0	0	0	0	0	0	0	0	0	0	0	0	0	0	0	0	0	0	0	0	0	0	0	0	0	0	0	0	0	0	0
63	heart_4mm_boundary	0	0	757.22	0	0	0	0	108.72	0	0	0	0	0	0	0	0	0	0	0	0	0	135.42	0	0	0	0	0	0	0	0	0	274.66	0	0	0	0	0	0	0	0	0	0	0	0	0	0	0	0
63	heart_4mm_boundary_1_5	0	0	757.22	0	0	0	0	0	0	0	0	0	0	0	0	0	0	0	0	0	0	0	0	0	0	0	0	0	0	0	0	0	0	0	0	0	0	0	0	0	0	0	0	0	0	0	0	0
63	heart_4mm_boundary_5_10	0	0	0	0	0	0	0	108.72	0	0	0	0	0	0	0	0	0	0	0	0	0	0	0	0	0	0	0	0	0	0	0	274.66	0	0	0	0	0	0	0	0	0	0	0	0	0	0	0	0
63	heart_4mm_boundary_0_1	1	0	0	0	0	0	0	0	0	0	0	0	0	0	0	0	0	0	0	0	0	0	0	0	0	0	0	0	0	0	0	0	0	0	0	0	0	0	0	0	0	0	0	0	0	0	0	0
63	heart_4mm_boundary_10_20	0	0	0	0	0	0	0	0	0	0	0	0	0	0	0	0	0	0	0	0	0	135.42	0	0	0	0	0	0	0	0	0	0	0	0	0	0	0	0	0	0	0	0	0	0	0	0	0	0
63	heart_4mm_boundary_20_1000	0	0	0	0	0	0	0	0	0	0	0	0	0	0	0	0	0	0	0	0	0	0	0	0	0	0	0	0	0	0	0	0	0	0	0	0	0	0	0	0	0	0	0	0	0	0	0	0
63	heart_4mm_boundary	1	0	131.61	0	0	0	0	0	0	0	0	0	0	0	0	0	0	0	0	0	0	0	0	0	0	0	0	0	0	0	0	0	0	0	0	0	0	0	0	0	0	0	0	0	0	0	0	0
63	heart_4mm_boundary_1_5	1	0	0	0	0	0	0	0	0	0	0	0	0	0	0	0	0	0	0	0	0	0	0	0	0	0	0	0	0	0	0	0	0	0	0	0	0	0	0	0	0	0	0	0	0	0	0	0
63	heart_4mm_boundary_5_10	1	0	0	0	0	0	0	0	0	0	0	0	0	0	0	0	0	0	0	0	0	0	0	0	0	0	0	0	0	0	0	0	0	0	0	0	0	0	0	0	0	0	0	0	0	0	0	0
63	heart_4mm_boundary_10_20	1	0	131.61	0	0	0	0	0	0	0	0	0	0	0	0	0	0	0	0	0	0	0	0	0	0	0	0	0	0	0	0	0	0	0	0	0	0	0	0	0	0	0	0	0	0	0	0	0
63	heart_4mm_boundary_20_1000	1	0	0	0	0	0	0	0	0	0	0	0	0	0	0	0	0	0	0	0	0	0	0	0	0	0	0	0	0	0	0	0	0	0	0	0	0	0	0	0	0	0	0	0	0	0	0	0
64	heart_4mm_boundary_0_1	0	0	0	0	0	0	0	0	0	0	0	0	0	0	0	0	0	0	0	0	0	0	0	0	0	0	0	0	0	0	0	0	0	0	0	0	0	0	0	0	0	0	0	0	0	0	0	0
64	heart_4mm_boundary_5_10	0	0	0	0	0	0	0	0	0	0	0	0	0	0	0	0	0	0	0	0	0	0	0	0	0	0	0	0	0	0	0	0	0	0	0	0	0	0	0	0	0	0	0	0	0	0	0	0
64	heart_4mm_boundary_1_5	0	0	0	0	0	0	0	0	0	0	0	0	0	0	0	0	0	0	0	0	0	0	0	0	0	0	0	0	0	0	0	0	0	0	0	0	0	0	0	0	0	0	0	0	0	0	0	0
64	heart_4mm_boundary	0	0	0	0	0	0	0	0	0	0	0	0	0	0	0	0	0	0	0	0	0	0	0	0	0	0	0	0	0	0	0	0	0	0	0	0	0	0	0	0	0	0	0	0	0	0	0	0
64	heart_4mm_boundary_0_1	1	0	0	0	0	0	0	0	0	0	0	0	0	0	0	0	0	0	0	0	0	0	0	0	0	0	0	0	0	0	0	0	0	0	0	0	0	0	0	0	0	0	0	0	0	0	0	0
64	heart_4mm_boundary_10_20	0	0	0	0	0	0	0	0	0	0	0	0	0	0	0	0	0	0	0	0	0	0	0	0	0	0	0	0	0	0	0	0	0	0	0	0	0	0	0	0	0	0	0	0	0	0	0	0
64	heart_4mm_boundary_20_1000	0	0	0	0	0	0	0	0	0	0	0	0	0	0	0	0	0	0	0	0	0	0	0	0	0	0	0	0	0	0	0	0	0	0	0	0	0	0	0	0	0	0	0	0	0	0	0	0
64	heart_4mm_boundary	1	0	0	0	0	0	0	0	0	0	0	0	0	0	0	0	0	0	0	0	0	0	0	0	0	0	0	0	0	0	0	0	0	0	0	0	0	0	0	0	0	0	0	0	0	0	0	0
64	heart_4mm_boundary_1_5	1	0	0	0	0	0	0	0	0	0	0	0	0	0	0	0	0	0	0	0	0	0	0	0	0	0	0	0	0	0	0	0	0	0	0	0	0	0	0	0	0	0	0	0	0	0	0	0
64	heart_4mm_boundary_5_10	1	0	0	0	0	0	0	0	0	0	0	0	0	0	0	0	0	0	0	0	0	0	0	0	0	0	0	0	0	0	0	0	0	0	0	0	0	0	0	0	0	0	0	0	0	0	0	0
64	heart_4mm_boundary_10_20	1	0	0	0	0	0	0	0	0	0	0	0	0	0	0	0	0	0	0	0	0	0	0	0	0	0	0	0	0	0	0	0	0	0	0	0	0	0	0	0	0	0	0	0	0	0	0	0
64	heart_4mm_boundary_20_1000	1	0	0	0	0	0	0	0	0	0	0	0	0	0	0	0	0	0	0	0	0	0	0	0	0	0	0	0	0	0	0	0	0	0	0	0	0	0	0	0	0	0	0	0	0	0	0	0
65	heart_4mm_boundary	0	0	0	0	0	0	0	0	0	0	0	0	0	0	0	0	0	904.08	0	0	0	0	0	0	0	0	0	0	0	0	0	0	0	0	0	991.82	0	0	0	0	0	0	0	913.62	0	0	724.79	905.99
65	heart_4mm_boundary_0_1	0	0	0	0	0	0	0	0	0	0	0	0	0	0	0	0	0	0	0	0	0	0	0	0	0	0	0	0	0	0	0	0	0	0	0	0	0	0	0	0	0	0	0	0	0	0	724.79	0
65	heart_4mm_boundary_1_5	0	0	0	0	0	0	0	0	0	0	0	0	0	0	0	0	0	904.08	0	0	0	0	0	0	0	0	0	0	0	0	0	0	0	0	0	991.82	0	0	0	0	0	0	0	913.62	0	0	0	905.99
65	heart_4mm_boundary_10_20	0	0	0	0	0	0	0	0	0	0	0	0	0	0	0	0	0	0	0	0	0	0	0	0	0	0	0	0	0	0	0	0	0	0	0	0	0	0	0	0	0	0	0	0	0	0	0	0
65	heart_4mm_boundary_5_10	0	0	0	0	0	0	0	0	0	0	0	0	0	0	0	0	0	0	0	0	0	0	0	0	0	0	0	0	0	0	0	0	0	0	0	0	0	0	0	0	0	0	0	0	0	0	0	0
65	heart_4mm_boundary_20_1000	0	0	0	0	0	0	0	0	0	0	0	0	0	0	0	0	0	0	0	0	0	0	0	0	0	0	0	0	0	0	0	0	0	0	0	0	0	0	0	0	0	0	0	0	0	0	0	0
65	heart_4mm_boundary_0_1	1	0	0	0	0	0	0	0	0	0	0	0	0	0	0	0	0	0	0	0	0	0	0	0	0	0	0	0	0	0	0	0	0	0	0	0	0	0	0	0	0	0	0	0	0	0	0	0
65	heart_4mm_boundary	1	0	0	0	0	0	0	0	0	0	0	0	0	0	0	0	0	0	0	0	0	0	0	0	0	0	0	0	0	0	0	0	0	0	0	0	0	0	0	0	0	0	0	0	0	0	0	0
65	heart_4mm_boundary_1_5	1	0	0	0	0	0	0	0	0	0	0	0	0	0	0	0	0	0	0	0	0	0	0	0	0	0	0	0	0	0	0	0	0	0	0	0	0	0	0	0	0	0	0	0	0	0	0	0
65	heart_4mm_boundary_5_10	1	0	0	0	0	0	0	0	0	0	0	0	0	0	0	0	0	0	0	0	0	0	0	0	0	0	0	0	0	0	0	0	0	0	0	0	0	0	0	0	0	0	0	0	0	0	0	0
65	heart_4mm_boundary_10_20	1	0	0	0	0	0	0	0	0	0	0	0	0	0	0	0	0	0	0	0	0	0	0	0	0	0	0	0	0	0	0	0	0	0	0	0	0	0	0	0	0	0	0	0	0	0	0	0
65	heart_4mm_boundary_20_1000	1	0	0	0	0	0	0	0	0	0	0	0	0	0	0	0	0	0	0	0	0	0	0	0	0	0	0	0	0	0	0	0	0	0	0	0	0	0	0	0	0	0	0	0	0	0	0	0
66	heart_4mm_boundary_5_10	0	0	0	0	0	0	0	0	0	0	0	0	0	0	0	0	0	0	0	0	0	0	0	0	0	0	0	0	0	0	0	0	0	0	0	0	0	0	0	0	0	0	0	0	0	0	0	0
66	heart_4mm_boundary_1_5	0	0	0	0	0	0	0	0	0	0	0	0	0	0	0	0	0	0	0	0	0	0	0	0	0	0	0	0	0	0	0	0	0	0	0	0	0	0	0	0	0	0	0	0	0	0	0	0
66	heart_4mm_boundary_0_1	0	0	0	0	0	0	0	0	0	0	0	0	0	0	0	0	0	0	0	0	0	0	0	0	0	0	0	0	0	0	0	0	0	0	0	0	0	0	0	0	0	0	0	0	0	0	0	0
66	heart_4mm_boundary	0	0	0	0	0	0	0	0	0	0	0	0	0	0	0	0	0	0	0	0	0	0	0	0	0	0	0	0	0	0	0	0	0	0	0	0	0	0	0	0	0	0	0	0	0	0	0	0
66	heart_4mm_boundary_10_20	0	0	0	0	0	0	0	0	0	0	0	0	0	0	0	0	0	0	0	0	0	0	0	0	0	0	0	0	0	0	0	0	0	0	0	0	0	0	0	0	0	0	0	0	0	0	0	0
66	heart_4mm_boundary_20_1000	0	0	0	0	0	0	0	0	0	0	0	0	0	0	0	0	0	0	0	0	0	0	0	0	0	0	0	0	0	0	0	0	0	0	0	0	0	0	0	0	0	0	0	0	0	0	0	0
66	heart_4mm_boundary_1_5	1	0	0	0	0	0	0	0	0	0	0	0	0	0	0	0	0	0	0	0	0	0	0	0	0	0	0	0	0	0	0	0	0	0	0	0	0	0	0	0	0	0	0	0	0	0	0	0
66	heart_4mm_boundary_0_1	1	0	-2143.86	0	0	-782.01	0	0	0	0	0	-1022.34	0	0	0	-1171.11	0	0	0	0	0	-673.29	-1010.89	-1045.23	-1079.56	0	0	0	0	0	0	0	0	-659.94	0	-1050.95	0	0	-957.49	0	0	0	0	0	-1413.35	0	0	0
66	heart_4mm_boundary	1	0	-2143.86	0	0	-782.01	0	0	0	0	0	-1022.34	0	0	0	-1171.11	0	0	0	0	0	-673.29	-1010.89	-1045.23	-1079.56	0	0	0	0	0	0	0	0	-659.94	0	-1050.95	0	0	-957.49	0	0	0	0	0	-1413.35	0	0	0
66	heart_4mm_boundary_10_20	1	0	0	0	0	0	0	0	0	0	0	0	0	0	0	0	0	0	0	0	0	0	0	0	0	0	0	0	0	0	0	0	0	0	0	0	0	0	0	0	0	0	0	0	0	0	0	0
66	heart_4mm_boundary_20_1000	1	0	0	0	0	0	0	0	0	0	0	0	0	0	0	0	0	0	0	0	0	0	0	0	0	0	0	0	0	0	0	0	0	0	0	0	0	0	0	0	0	0	0	0	0	0	0	0
66	heart_4mm_boundary_5_10	1	0	0	0	0	0	0	0	0	0	0	0	0	0	0	0	0	0	0	0	0	0	0	0	0	0	0	0	0	0	0	0	0	0	0	0	0	0	0	0	0	0	0	0	0	0	0	0
67	heart_4mm_boundary_0_1	0	0	772.48	0	0	1684.19	0	0	1049.04	0	0	0	0	0	0	0	0	385.28	732.42	799.18	0	1604.08	0	0	375.75	0	0	709.53	947.95	0	1026.15	0	421.52	801.09	499.73	0	0	0	0	0	894.55	789.64	774.38	806.81	0	0	0	814.44
67	heart_4mm_boundary	0	0	772.48	1684.19	0	1684.19	0	850.68	2006.53	0	0	753.4	0	0	0	640.87	869.75	385.28	2250.67	799.18	0	2414.7	0	1476.29	375.75	0	713.35	1588.82	947.95	0	1026.15	0	421.52	801.09	1256.94	1312.26	1430.51	0	0	0	2571.11	1609.8	774.38	1613.62	1501.08	1541.14	0	1520.16
67	heart_4mm_boundary_1_5	0	0	0	1684.19	0	0	0	850.68	957.49	0	0	753.4	0	0	0	640.87	869.75	0	1518.25	0	0	810.62	0	1476.29	0	0	713.35	879.29	0	0	0	0	0	0	757.22	1312.26	1430.51	0	0	0	1676.56	820.16	0	806.81	1501.08	1541.14	0	705.72
67	heart_4mm_boundary_5_10	0	0	0	0	0	0	0	0	0	0	0	0	0	0	0	0	0	0	0	0	0	0	0	0	0	0	0	0	0	0	0	0	0	0	0	0	0	0	0	0	0	0	0	0	0	0	0	0
67	heart_4mm_boundary_10_20	0	0	0	0	0	0	0	0	0	0	0	0	0	0	0	0	0	0	0	0	0	0	0	0	0	0	0	0	0	0	0	0	0	0	0	0	0	0	0	0	0	0	0	0	0	0	0	0
67	heart_4mm_boundary_20_1000	0	0	0	0	0	0	0	0	0	0	0	0	0	0	0	0	0	0	0	0	0	0	0	0	0	0	0	0	0	0	0	0	0	0	0	0	0	0	0	0	0	0	0	0	0	0	0	0
67	heart_4mm_boundary_0_1	1	0	0	-1331.33	0	0	0	0	0	0	0	0	0	0	0	0	0	0	-844.96	0	0	-694.27	0	0	0	-1308.44	0	0	0	0	0	-308.99	0	-1058.58	-1283.65	0	0	0	0	-1344.68	0	-1190.19	0	0	-1224.52	0	0	0
67	heart_4mm_boundary	1	0	0	-1331.33	0	0	-2166.75	0	0	0	0	0	0	-2077.1	0	0	-2937.32	0	-844.96	0	0	-694.27	0	0	0	-1308.44	0	-3263.47	-2859.12	0	0	-308.99	0	-1058.58	-1283.65	0	0	0	0	-2431.87	-1754.76	-1190.19	0	0	-4245.76	0	0	0
67	heart_4mm_boundary_5_10	1	0	0	0	0	0	-2166.75	0	0	0	0	0	0	-2077.1	0	0	0	0	0	0	0	0	0	0	0	0	0	0	0	0	0	0	0	0	0	0	0	0	0	0	-1754.76	0	0	0	0	0	0	0
67	heart_4mm_boundary_1_5	1	0	0	0	0	0	0	0	0	0	0	0	0	0	0	0	-2937.32	0	0	0	0	0	0	0	0	0	0	-3263.47	-2859.12	0	0	0	0	0	0	0	0	0	0	0	0	0	0	0	0	0	0	0
67	heart_4mm_boundary_10_20	1	0	0	0	0	0	0	0	0	0	0	0	0	0	0	0	0	0	0	0	0	0	0	0	0	0	0	0	0	0	0	0	0	0	0	0	0	0	0	0	0	0	0	0	0	0	0	0
67	heart_4mm_boundary_20_1000	1	0	0	0	0	0	0	0	0	0	0	0	0	0	0	0	0	0	0	0	0	0	0	0	0	0	0	0	0	0	0	0	0	0	0	0	0	0	0	-1087.19	0	0	0	0	-3021.24	0	0	0
68	heart_4mm_boundary_0_1	0	858.31	2443.31	0	1014.71	0	1104.35	915.53	0	1884.46	883.1	1937.87	831.6	705.72	934.6	755.31	0	1850.13	240.33	1914.98	1018.52	865.94	968.93	0	1016.62	818.25	0	1594.54	301.36	988.01	1462.94	1998.9	0	1056.67	2773.28	2481.46	2695.08	2338.41	0	3034.59	2588.27	1600.27	2252.58	0	1567.84	1817.7	3265.38	2700.81
68	heart_4mm_boundary	0	858.31	2443.31	0	1014.71	0	1104.35	915.53	0	1884.46	883.1	1937.87	831.6	705.72	934.6	755.31	0	1850.13	240.33	1914.98	1018.52	865.94	968.93	0	1016.62	818.25	0	1594.54	301.36	988.01	1462.94	1998.9	0	1056.67	2773.28	2481.46	2695.08	2338.41	0	3034.59	2588.27	1600.27	2252.58	0	1567.84	1817.7	3265.38	2700.81
68	heart_4mm_boundary_1_5	0	0	0	0	0	0	0	0	0	0	0	0	0	0	0	0	0	0	0	0	0	0	0	0	0	0	0	0	0	0	0	0	0	0	0	0	0	0	0	0	0	0	0	0	0	0	0	0
68	heart_4mm_boundary_5_10	0	0	0	0	0	0	0	0	0	0	0	0	0	0	0	0	0	0	0	0	0	0	0	0	0	0	0	0	0	0	0	0	0	0	0	0	0	0	0	0	0	0	0	0	0	0	0	0
68	heart_4mm_boundary_10_20	0	0	0	0	0	0	0	0	0	0	0	0	0	0	0	0	0	0	0	0	0	0	0	0	0	0	0	0	0	0	0	0	0	0	0	0	0	0	0	0	0	0	0	0	0	0	0	0
68	heart_4mm_boundary_20_1000	0	0	0	0	0	0	0	0	0	0	0	0	0	0	0	0	0	0	0	0	0	0	0	0	0	0	0	0	0	0	0	0	0	0	0	0	0	0	0	0	0	0	0	0	0	0	0	0
68	heart_4mm_boundary_0_1	1	0	0	0	0	0	0	0	0	0	0	0	0	0	0	0	0	0	0	0	0	0	0	0	0	0	0	0	0	0	0	0	0	0	0	0	0	0	0	0	0	0	0	0	0	0	0	0
68	heart_4mm_boundary_1_5	1	0	0	0	0	0	0	0	0	0	0	0	0	0	0	0	0	0	0	0	0	0	0	0	0	0	0	0	0	0	0	0	0	0	0	0	0	0	0	0	0	0	0	0	0	0	0	0
68	heart_4mm_boundary_10_20	1	0	0	0	0	0	0	0	0	0	0	0	0	0	0	0	0	0	0	0	0	0	0	0	0	0	0	0	0	0	0	0	0	0	0	0	0	0	0	0	0	0	0	0	0	0	0	0
68	heart_4mm_boundary	1	0	0	0	0	0	0	0	0	0	0	0	0	0	0	0	0	0	0	0	0	0	0	0	0	0	0	0	0	0	0	0	0	0	0	0	0	0	0	0	0	0	0	0	0	0	0	0
68	heart_4mm_boundary_5_10	1	0	0	0	0	0	0	0	0	0	0	0	0	0	0	0	0	0	0	0	0	0	0	0	0	0	0	0	0	0	0	0	0	0	0	0	0	0	0	0	0	0	0	0	0	0	0	0
68	heart_4mm_boundary_20_1000	1	0	0	0	0	0	0	0	0	0	0	0	0	0	0	0	0	0	0	0	0	0	0	0	0	0	0	0	0	0	0	0	0	0	0	0	0	0	0	0	0	0	0	0	0	0	0	0
69	heart_4mm_boundary_0_1	0	0	0	0	0	0	0	0	0	0	0	0	190.73	0	0	0	0	0	0	0	0	0	0	0	0	0	0	0	0	0	0	0	831.6	0	0	785.83	0	421.52	0	0	0	0	0	0	688.55	0	0	0
69	heart_4mm_boundary_1_5	0	0	0	0	886.92	0	0	972.75	0	0	0	1241.68	0	0	0	0	0	0	0	0	732.42	0	0	0	0	0	0	867.84	0	0	0	0	0	0	818.25	0	0	0	0	0	0	0	0	0	427.25	0	0	0
69	heart_4mm_boundary	0	0	0	0	886.92	0	0	972.75	545.5	0	0	1241.68	190.73	730.51	0	707.63	0	734.33	577.93	0	732.42	0	0	0	0	0	738.14	867.84	0	0	0	0	2044.68	427.25	1701.35	785.83	707.63	421.52	0	0	0	0	0	0	1840.59	741.96	0	0
69	heart_4mm_boundary_5_10	0	0	0	0	0	0	0	0	545.5	0	0	0	0	0	0	707.63	0	0	577.93	0	0	0	0	0	0	0	738.14	0	0	0	0	0	471.12	427.25	883.1	0	0	0	0	0	0	0	0	0	0	0	0	0
69	heart_4mm_boundary_10_20	0	0	0	0	0	0	0	0	0	0	0	0	0	730.51	0	0	0	734.33	0	0	0	0	0	0	0	0	0	0	0	0	0	0	0	0	0	0	707.63	0	0	0	0	0	0	0	724.79	741.96	0	0
69	heart_4mm_boundary_0_1	1	0	0	0	0	0	0	0	0	0	-389.1	0	0	0	0	0	0	0	0	0	0	0	0	0	0	0	0	0	391.01	0	0	0	0	0	0	0	0	0	0	0	0	0	0	0	0	0	0	-144.96
69	heart_4mm_boundary_20_1000	0	0	0	0	0	0	0	0	0	0	0	0	0	0	0	0	0	0	0	0	0	0	0	0	0	0	0	0	0	0	0	0	741.96	0	0	0	0	0	0	0	0	0	0	0	0	0	0	0
69	heart_4mm_boundary	1	0	0	0	0	0	0	0	0	0	-389.1	0	0	0	0	0	0	0	0	0	0	0	0	0	0	0	0	0	391.01	0	0	0	0	0	0	0	0	0	0	0	0	0	0	0	0	0	0	-144.96
69	heart_4mm_boundary_1_5	1	0	0	0	0	0	0	0	0	0	0	0	0	0	0	0	0	0	0	0	0	0	0	0	0	0	0	0	0	0	0	0	0	0	0	0	0	0	0	0	0	0	0	0	0	0	0	0
69	heart_4mm_boundary_5_10	1	0	0	0	0	0	0	0	0	0	0	0	0	0	0	0	0	0	0	0	0	0	0	0	0	0	0	0	0	0	0	0	0	0	0	0	0	0	0	0	0	0	0	0	0	0	0	0
69	heart_4mm_boundary_10_20	1	0	0	0	0	0	0	0	0	0	0	0	0	0	0	0	0	0	0	0	0	0	0	0	0	0	0	0	0	0	0	0	0	0	0	0	0	0	0	0	0	0	0	0	0	0	0	0
69	heart_4mm_boundary_20_1000	1	0	0	0	0	0	0	0	0	0	0	0	0	0	0	0	0	0	0	0	0	0	0	0	0	0	0	0	0	0	0	0	0	0	0	0	0	0	0	0	0	0	0	0	0	0	0	0
70	heart_4mm_boundary_0_1	0	0	0	0	0	0	0	0	0	0	0	0	1686.57	0	0	0	2055.65	0	0	0	0	0	0	0	0	0	0	0	0	0	0	0	0	0	0	0	0	0	0	0	0	0	0	2497.67	0	0	0	0
70	heart_4mm_boundary	0	0	0	0	0	0	0	0	0	0	0	0	1686.57	0	0	0	3128.53	0	0	0	0	0	0	0	0	0	1626.49	0	0	0	0	0	0	0	0	0	0	0	0	0	0	0	0	2497.67	0	0	0	0
70	heart_4mm_boundary_5_10	0	0	0	0	0	0	0	0	0	0	0	0	0	0	0	0	0	0	0	0	0	0	0	0	0	0	0	0	0	0	0	0	0	0	0	0	0	0	0	0	0	0	0	0	0	0	0	0
70	heart_4mm_boundary_1_5	0	0	0	0	0	0	0	0	0	0	0	0	0	0	0	0	1072.88	0	0	0	0	0	0	0	0	0	1626.49	0	0	0	0	0	0	0	0	0	0	0	0	0	0	0	0	0	0	0	0	0
70	heart_4mm_boundary_10_20	0	0	0	0	0	0	0	0	0	0	0	0	0	0	0	0	0	0	0	0	0	0	0	0	0	0	0	0	0	0	0	0	0	0	0	0	0	0	0	0	0	0	0	0	0	0	0	0
70	heart_4mm_boundary_20_1000	0	0	0	0	0	0	0	0	0	0	0	0	0	0	0	0	0	0	0	0	0	0	0	0	0	0	0	0	0	0	0	0	0	0	0	0	0	0	0	0	0	0	0	0	0	0	0	0
70	heart_4mm_boundary_0_1	1	0	0	0	0	0	0	0	0	0	0	0	0	0	0	0	0	0	0	0	0	0	0	0	0	0	0	0	0	0	0	0	0	0	0	0	0	0	0	0	0	0	0	0	0	0	0	0
70	heart_4mm_boundary_1_5	1	0	0	0	0	0	0	0	0	0	0	0	0	0	0	0	0	0	0	0	0	0	0	0	0	0	0	0	0	0	0	0	0	0	0	0	0	0	0	0	0	0	0	0	0	0	0	0
70	heart_4mm_boundary	1	0	0	0	0	0	0	0	0	0	0	0	0	0	0	0	0	0	0	0	0	0	0	0	0	0	0	0	0	0	0	0	0	0	0	0	0	0	0	0	0	0	0	0	0	0	0	0
70	heart_4mm_boundary_5_10	1	0	0	0	0	0	0	0	0	0	0	0	0	0	0	0	0	0	0	0	0	0	0	0	0	0	0	0	0	0	0	0	0	0	0	0	0	0	0	0	0	0	0	0	0	0	0	0
70	heart_4mm_boundary_10_20	1	0	0	0	0	0	0	0	0	0	0	0	0	0	0	0	0	0	0	0	0	0	0	0	0	0	0	0	0	0	0	0	0	0	0	0	0	0	0	0	0	0	0	0	0	0	0	0
70	heart_4mm_boundary_20_1000	1	0	0	0	0	0	0	0	0	0	0	0	0	0	0	0	0	0	0	0	0	0	0	0	0	0	0	0	0	0	0	0	0	0	0	0	0	0	0	0	0	0	0	0	0	0	0	0
71	heart_4mm_boundary_0_1	0	0	0	661.85	0	0	358.58	0	0	0	0	0	328.06	0	167.85	0	0	0	0	0	0	0	0	526.43	0	0	0	537.87	0	0	0	0	0	0	0	0	0	0	0	0	0	0	0	0	0	175.48	549.32	0
71	heart_4mm_boundary	0	385.28	0	1028.06	0	0	564.58	101.09	0	89.65	644.68	726.7	780.11	423.43	167.85	0	0	0	425.34	0	719.07	291.82	0	526.43	0	700	448.23	537.87	0	0	0	-74.39	644.68	791.55	0	368.12	343.32	0	1056.67	0	663.76	0	129.7	0	0	801.09	549.32	1142.5
71	heart_4mm_boundary_5_10	0	0	0	0	0	0	205.99	0	0	0	644.68	0	0	0	0	0	0	0	0	0	719.07	0	0	0	0	0	0	0	0	0	0	0	141.14	791.55	0	368.12	0	0	1056.67	0	0	0	129.7	0	0	0	0	0
71	heart_4mm_boundary_1_5	0	0	0	0	0	0	0	0	0	0	0	726.7	0	423.43	0	0	0	0	0	0	0	0	0	0	0	0	0	0	0	0	0	0	0	0	0	0	343.32	0	0	0	0	0	0	0	0	0	0	0
71	heart_4mm_boundary_10_20	0	0	0	366.21	0	0	0	101.09	0	89.65	0	0	452.04	0	0	0	0	0	0	0	0	0	0	0	0	0	448.23	0	0	0	0	-74.39	186.92	0	0	0	0	0	0	0	0	0	0	0	0	0	0	1142.5
71	heart_4mm_boundary_20_1000	0	385.28	0	0	0	0	0	0	0	0	0	0	0	0	0	0	0	0	425.34	0	0	291.82	0	0	0	700	0	0	0	0	0	0	316.62	0	0	0	0	0	0	0	663.76	0	0	0	0	625.61	0	0
71	heart_4mm_boundary_0_1	1	0	0	0	0	0	-198.36	0	0	0	0	0	0	0	0	0	0	0	0	0	0	0	0	0	0	0	0	0	0	0	0	0	0	0	0	0	0	0	0	0	0	0	0	0	0	0	0	0
71	heart_4mm_boundary	1	0	0	0	0	-453.95	-198.36	-370.03	0	0	0	0	0	0	0	0	-392.91	0	0	0	0	0	0	0	0	0	0	0	0	0	0	0	0	0	0	0	0	0	0	-368.12	0	-553.13	-291.82	0	0	0	0	0
71	heart_4mm_boundary_1_5	1	0	0	0	0	0	0	-370.03	0	0	0	0	0	0	0	0	0	0	0	0	0	0	0	0	0	0	0	0	0	0	0	0	0	0	0	0	0	0	0	0	0	-553.13	0	0	0	0	0	0
71	heart_4mm_boundary_5_10	1	0	0	0	0	-453.95	0	0	0	0	0	0	0	0	0	0	-392.91	0	0	0	0	0	0	0	0	0	0	0	0	0	0	0	0	0	0	0	0	0	0	0	0	0	0	0	0	0	0	0
71	heart_4mm_boundary_10_20	1	0	0	0	0	0	0	0	0	0	0	0	0	0	0	0	0	0	0	0	0	0	0	0	0	0	0	0	0	0	0	0	0	0	0	0	0	0	0	-368.12	0	0	-291.82	0	0	0	0	0
71	heart_4mm_boundary_20_1000	1	0	0	0	0	0	0	0	0	0	0	0	0	0	0	0	0	0	0	0	0	0	0	0	0	0	0	0	0	0	0	0	0	0	0	0	0	0	0	0	0	0	0	0	0	0	0	0
72	heart_4mm_boundary_0_1	0	0	0	0	0	0	0	0	0	0	0	0	0	0	0	0	0	0	0	0	0	0	0	0	0	0	0	0	0	0	0	0	0	0	0	0	0	0	0	0	0	0	0	0	0	0	0	0
72	heart_4mm_boundary	0	0	833.51	0	0	959.4	0	0	1480.1	0	1117.71	776.29	1720.43	0	0	0	0	0	0	743.87	0	0	0	425.34	0	930.79	0	858.31	0	722.89	0	0	0	0	621.8	741.96	0	619.89	734.33	0	907.9	0	768.66	0	0	961.3	0	1512.53
72	heart_4mm_boundary_0_1	1	0	0	0	0	0	0	0	0	0	0	0	0	0	0	0	0	0	0	0	0	0	0	0	0	0	0	0	0	0	0	0	0	0	0	0	0	0	0	0	0	0	0	0	0	0	0	0
72	heart_4mm_boundary_1_5	0	0	0	0	0	0	0	0	0	0	0	0	0	0	0	0	0	0	0	0	0	0	0	0	0	0	0	0	0	0	0	0	0	0	0	0	0	0	0	0	0	0	0	0	0	0	0	0
72	heart_4mm_boundary_5_10	0	0	0	0	0	0	0	0	0	0	0	776.29	0	0	0	0	0	0	0	0	0	0	0	0	0	0	0	0	0	722.89	0	0	0	0	0	0	0	619.89	0	0	0	0	768.66	0	0	0	0	816.35
72	heart_4mm_boundary_20_1000	0	0	833.51	0	0	959.4	0	0	715.26	0	1117.71	0	1720.43	0	0	0	0	0	0	743.87	0	0	0	0	0	930.79	0	858.31	0	0	0	0	0	0	621.8	741.96	0	0	734.33	0	907.9	0	0	0	0	961.3	0	696.18
72	heart_4mm_boundary_10_20	0	0	0	0	0	0	0	0	764.85	0	0	0	0	0	0	0	0	0	0	0	0	0	0	425.34	0	0	0	0	0	0	0	0	0	0	0	0	0	0	0	0	0	0	0	0	0	0	0	0
72	heart_4mm_boundary_1_5	1	0	0	0	0	0	0	0	0	0	0	0	0	0	0	0	0	0	0	0	0	0	0	0	0	0	0	0	0	0	0	0	0	0	0	0	0	0	0	0	0	0	0	0	0	0	0	0
72	heart_4mm_boundary_5_10	1	0	0	0	0	0	0	0	0	0	0	0	0	0	0	0	0	0	0	0	0	0	0	0	0	0	0	0	0	0	0	0	0	0	0	0	0	0	0	0	0	0	0	0	0	0	0	0
72	heart_4mm_boundary	1	0	0	0	0	0	0	0	0	0	0	0	0	0	0	0	0	0	0	0	0	0	0	0	0	0	0	0	0	0	0	0	0	0	0	0	0	0	0	0	0	0	0	0	0	0	0	0
72	heart_4mm_boundary_10_20	1	0	0	0	0	0	0	0	0	0	0	0	0	0	0	0	0	0	0	0	0	0	0	0	0	0	0	0	0	0	0	0	0	0	0	0	0	0	0	0	0	0	0	0	0	0	0	0
72	heart_4mm_boundary_20_1000	1	0	0	0	0	0	0	0	0	0	0	0	0	0	0	0	0	0	0	0	0	0	0	0	0	0	0	0	0	0	0	0	0	0	0	0	0	0	0	0	0	0	0	0	0	0	0	0
73	heart_4mm_boundary_0_1	0	0	0	0	0	0	0	0	0	0	0	0	0	0	0	0	0	0	0	0	0	0	0	0	0	0	0	0	0	0	0	0	0	0	0	0	0	0	0	0	0	0	0	0	0	0	0	0
73	heart_4mm_boundary_1_5	0	0	0	0	0	0	0	0	0	0	0	0	0	0	0	0	0	0	0	0	0	0	0	0	0	0	0	0	0	0	0	0	0	0	0	0	0	0	0	0	0	0	0	0	0	0	0	0
73	heart_4mm_boundary	0	0	0	0	0	0	0	0	0	0	0	0	0	0	0	0	0	0	0	0	0	0	0	0	0	0	0	0	0	0	0	0	0	0	0	0	0	0	0	0	0	0	0	0	0	0	0	0
73	heart_4mm_boundary_5_10	0	0	0	0	0	0	0	0	0	0	0	0	0	0	0	0	0	0	0	0	0	0	0	0	0	0	0	0	0	0	0	0	0	0	0	0	0	0	0	0	0	0	0	0	0	0	0	0
73	heart_4mm_boundary_10_20	0	0	0	0	0	0	0	0	0	0	0	0	0	0	0	0	0	0	0	0	0	0	0	0	0	0	0	0	0	0	0	0	0	0	0	0	0	0	0	0	0	0	0	0	0	0	0	0
73	heart_4mm_boundary_0_1	1	0	0	0	0	0	0	0	0	0	0	0	0	0	0	0	0	0	0	0	0	0	0	0	0	0	0	0	0	0	0	0	0	0	0	0	0	0	0	0	0	0	0	0	0	0	0	0
73	heart_4mm_boundary_20_1000	0	0	0	0	0	0	0	0	0	0	0	0	0	0	0	0	0	0	0	0	0	0	0	0	0	0	0	0	0	0	0	0	0	0	0	0	0	0	0	0	0	0	0	0	0	0	0	0
73	heart_4mm_boundary_1_5	1	0	0	0	0	0	0	0	0	0	0	0	0	0	0	0	0	0	0	0	0	0	0	0	0	0	0	0	0	0	0	0	0	0	0	0	0	0	0	0	0	0	0	0	0	0	0	0
73	heart_4mm_boundary	1	0	0	0	0	0	0	0	0	0	0	0	0	0	0	0	0	0	0	0	0	0	0	0	0	0	0	0	0	0	0	0	0	0	0	0	0	0	0	0	0	0	0	0	0	0	0	0
73	heart_4mm_boundary_5_10	1	0	0	0	0	0	0	0	0	0	0	0	0	0	0	0	0	0	0	0	0	0	0	0	0	0	0	0	0	0	0	0	0	0	0	0	0	0	0	0	0	0	0	0	0	0	0	0
73	heart_4mm_boundary_10_20	1	0	0	0	0	0	0	0	0	0	0	0	0	0	0	0	0	0	0	0	0	0	0	0	0	0	0	0	0	0	0	0	0	0	0	0	0	0	0	0	0	0	0	0	0	0	0	0
73	heart_4mm_boundary_20_1000	1	0	0	0	0	0	0	0	0	0	0	0	0	0	0	0	0	0	0	0	0	0	0	0	0	0	0	0	0	0	0	0	0	0	0	0	0	0	0	0	0	0	0	0	0	0	0	0
74	heart_4mm_boundary_1_5	0	0	0	0	0	0	0	0	0	0	0	0	0	0	0	0	0	0	0	0	0	0	0	0	0	0	0	0	0	0	0	0	0	0	0	0	0	0	0	0	0	0	0	0	0	0	0	0
74	heart_4mm_boundary_0_1	0	0	0	0	0	0	0	0	0	0	0	0	0	0	0	0	0	0	0	0	0	0	0	0	0	0	0	0	0	0	0	0	0	0	0	0	0	0	0	0	0	0	0	0	0	0	0	0
74	heart_4mm_boundary_5_10	0	0	0	0	0	0	0	0	0	0	0	0	0	0	0	0	0	0	0	0	0	0	0	0	0	0	0	0	0	0	0	0	0	0	0	0	0	0	0	0	0	0	0	0	0	0	0	0
74	heart_4mm_boundary	0	0	0	0	0	0	0	0	0	0	0	0	0	0	0	0	0	0	0	0	0	0	0	0	0	0	0	0	0	0	0	0	0	0	0	0	0	0	0	0	0	0	0	0	0	0	0	0
74	heart_4mm_boundary_10_20	0	0	0	0	0	0	0	0	0	0	0	0	0	0	0	0	0	0	0	0	0	0	0	0	0	0	0	0	0	0	0	0	0	0	0	0	0	0	0	0	0	0	0	0	0	0	0	0
74	heart_4mm_boundary_20_1000	0	0	0	0	0	0	0	0	0	0	0	0	0	0	0	0	0	0	0	0	0	0	0	0	0	0	0	0	0	0	0	0	0	0	0	0	0	0	0	0	0	0	0	0	0	0	0	0
74	heart_4mm_boundary_1_5	1	0	0	0	0	0	0	0	0	0	0	0	0	0	0	0	0	0	0	0	0	0	0	0	0	0	0	0	0	0	0	0	0	0	0	0	0	0	0	0	0	0	0	0	0	0	0	0
74	heart_4mm_boundary_0_1	1	0	0	0	0	0	0	0	0	0	0	0	0	0	0	0	0	0	0	0	0	0	0	0	0	0	0	0	0	0	0	0	0	0	0	0	0	0	0	0	0	0	0	0	0	0	0	0
74	heart_4mm_boundary	1	0	0	0	0	0	0	0	0	0	0	0	0	0	0	0	0	0	0	0	0	0	0	0	0	0	0	0	0	0	0	0	0	0	0	0	0	0	0	0	0	0	0	0	0	0	0	0
74	heart_4mm_boundary_5_10	1	0	0	0	0	0	0	0	0	0	0	0	0	0	0	0	0	0	0	0	0	0	0	0	0	0	0	0	0	0	0	0	0	0	0	0	0	0	0	0	0	0	0	0	0	0	0	0
74	heart_4mm_boundary_10_20	1	0	0	0	0	0	0	0	0	0	0	0	0	0	0	0	0	0	0	0	0	0	0	0	0	0	0	0	0	0	0	0	0	0	0	0	0	0	0	0	0	0	0	0	0	0	0	0
74	heart_4mm_boundary_20_1000	1	0	0	0	0	0	0	0	0	0	0	0	0	0	0	0	0	0	0	0	0	0	0	0	0	0	0	0	0	0	0	0	0	0	0	0	0	0	0	0	0	0	0	0	0	0	0	0
75	heart_4mm_boundary_0_1	0	0	0	0	0	0	0	0	0	0	0	0	0	0	0	0	0	0	0	0	0	0	0	0	0	0	0	0	0	0	0	0	0	0	0	0	0	0	0	0	0	0	0	0	0	0	0	0
75	heart_4mm_boundary	0	1075.74	0	0	0	0	1095.77	0	0	0	0	0	0	0	0	143.05	0	0	0	-237.46	0	0	0	0	0	0	37.19	17.17	0	0	0	0	0	0	0	0	0	0	0	0	1390.46	0	1078.61	0	0	0	0	0
75	heart_4mm_boundary_5_10	0	0	0	0	0	0	0	0	0	0	0	0	0	0	0	0	0	0	0	-237.46	0	0	0	0	0	0	0	0	0	0	0	0	0	0	0	0	0	0	0	0	0	0	0	0	0	0	0	0
75	heart_4mm_boundary_10_20	0	0	0	0	0	0	0	0	0	0	0	0	0	0	0	0	0	0	0	0	0	0	0	0	0	0	0	0	0	0	0	0	0	0	0	0	0	0	0	0	0	0	0	0	0	0	0	0
75	heart_4mm_boundary_1_5	0	0	0	0	0	0	0	0	0	0	0	0	0	0	0	0	0	0	0	0	0	0	0	0	0	0	0	0	0	0	0	0	0	0	0	0	0	0	0	0	0	0	0	0	0	0	0	0
75	heart_4mm_boundary_20_1000	0	1075.74	0	0	0	0	1095.77	0	0	0	0	0	0	0	0	143.05	0	0	0	0	0	0	0	0	0	0	37.19	17.17	0	0	0	0	0	0	0	0	0	0	0	0	1390.46	0	1078.61	0	0	0	0	0
75	heart_4mm_boundary_0_1	1	0	0	0	0	0	0	0	0	0	0	0	0	0	0	0	0	0	0	0	0	0	0	0	0	0	0	0	0	0	0	0	0	0	0	0	0	0	0	0	0	0	0	0	0	0	0	0
75	heart_4mm_boundary	1	0	0	0	-712.39	0	0	0	0	0	0	0	0	0	0	0	0	117.3	-600.81	-125.89	0	0	0	0	0	0	0	0	0	0	0	0	0	17.17	0	0	0	0	0	37.19	0	0	0	0	0	0	0	0
75	heart_4mm_boundary_1_5	1	0	0	0	-712.39	0	0	0	0	0	0	0	0	0	0	0	0	0	0	0	0	0	0	0	0	0	0	0	0	0	0	0	0	0	0	0	0	0	0	0	0	0	0	0	0	0	0	0
75	heart_4mm_boundary_5_10	1	0	0	0	0	0	0	0	0	0	0	0	0	0	0	0	0	0	-600.81	0	0	0	0	0	0	0	0	0	0	0	0	0	0	0	0	0	0	0	0	0	0	0	0	0	0	0	0	0
75	heart_4mm_boundary_10_20	1	0	0	0	0	0	0	0	0	0	0	0	0	0	0	0	0	0	0	0	0	0	0	0	0	0	0	0	0	0	0	0	0	0	0	0	0	0	0	0	0	0	0	0	0	0	0	0
75	heart_4mm_boundary_20_1000	1	0	0	0	0	0	0	0	0	0	0	0	0	0	0	0	0	117.3	0	-125.89	0	0	0	0	0	0	0	0	0	0	0	0	0	17.17	0	0	0	0	0	37.19	0	0	0	0	0	0	0	0
76	heart_4mm_boundary	0	0	0	0	0	0	0	0	0	0	0	0	0	0	0	0	0	0	0	0	0	0	0	0	0	0	0	0	0	0	0	0	0	0	0	0	0	0	0	0	0	0	0	0	0	0	0	0
76	heart_4mm_boundary_0_1	0	0	0	0	0	0	0	0	0	0	0	0	0	0	0	0	0	0	0	0	0	0	0	0	0	0	0	0	0	0	0	0	0	0	0	0	0	0	0	0	0	0	0	0	0	0	0	0
76	heart_4mm_boundary_1_5	0	0	0	0	0	0	0	0	0	0	0	0	0	0	0	0	0	0	0	0	0	0	0	0	0	0	0	0	0	0	0	0	0	0	0	0	0	0	0	0	0	0	0	0	0	0	0	0
76	heart_4mm_boundary_5_10	0	0	0	0	0	0	0	0	0	0	0	0	0	0	0	0	0	0	0	0	0	0	0	0	0	0	0	0	0	0	0	0	0	0	0	0	0	0	0	0	0	0	0	0	0	0	0	0
76	heart_4mm_boundary_10_20	0	0	0	0	0	0	0	0	0	0	0	0	0	0	0	0	0	0	0	0	0	0	0	0	0	0	0	0	0	0	0	0	0	0	0	0	0	0	0	0	0	0	0	0	0	0	0	0
76	heart_4mm_boundary_20_1000	0	0	0	0	0	0	0	0	0	0	0	0	0	0	0	0	0	0	0	0	0	0	0	0	0	0	0	0	0	0	0	0	0	0	0	0	0	0	0	0	0	0	0	0	0	0	0	0
76	heart_4mm_boundary_0_1	1	0	0	0	0	0	0	0	0	0	0	0	0	0	0	0	0	0	0	0	0	0	0	0	0	0	0	0	0	0	0	0	0	0	0	0	0	0	0	0	0	0	0	0	0	0	0	0
76	heart_4mm_boundary_1_5	1	0	0	0	0	0	0	0	0	0	0	0	0	0	0	0	0	0	0	0	0	0	0	0	0	0	0	0	0	0	0	0	0	0	0	0	0	0	0	0	0	0	0	0	0	0	0	0
76	heart_4mm_boundary	1	0	0	0	0	0	0	0	0	0	0	0	0	0	0	0	0	0	0	0	0	0	0	0	0	0	0	0	0	0	0	0	0	0	0	0	0	0	0	0	0	0	0	0	0	0	0	0
76	heart_4mm_boundary_5_10	1	0	0	0	0	0	0	0	0	0	0	0	0	0	0	0	0	0	0	0	0	0	0	0	0	0	0	0	0	0	0	0	0	0	0	0	0	0	0	0	0	0	0	0	0	0	0	0
76	heart_4mm_boundary_10_20	1	0	0	0	0	0	0	0	0	0	0	0	0	0	0	0	0	0	0	0	0	0	0	0	0	0	0	0	0	0	0	0	0	0	0	0	0	0	0	0	0	0	0	0	0	0	0	0
76	heart_4mm_boundary_20_1000	1	0	0	0	0	0	0	0	0	0	0	0	0	0	0	0	0	0	0	0	0	0	0	0	0	0	0	0	0	0	0	0	0	0	0	0	0	0	0	0	0	0	0	0	0	0	0	0
77	heart_4mm_boundary	0	0	755.31	0	0	0	0	0	0	0	0	0	822.07	1598.36	2338.41	0	0	835.42	719.07	0	728.61	1459.12	0	2199.17	0	0	839.23	0	0	942.23	0	738.14	0	0	747.68	2363.2	0	726.7	0	1304.63	0	0	707.63	726.7	877.38	753.4	690.46	0
77	heart_4mm_boundary_0_1	0	0	755.31	0	0	0	0	0	0	0	0	0	822.07	1598.36	2338.41	0	0	0	719.07	0	728.61	1459.12	0	2199.17	0	0	0	0	0	942.23	0	738.14	0	0	747.68	1449.58	0	726.7	0	0	0	0	707.63	726.7	0	753.4	690.46	0
77	heart_4mm_boundary_0_1	1	0	0	0	0	0	0	0	0	0	0	0	0	0	0	0	0	0	0	0	0	0	0	0	0	0	0	0	0	0	0	0	0	0	0	0	0	0	0	0	0	0	0	0	0	0	0	0
77	heart_4mm_boundary_5_10	0	0	0	0	0	0	0	0	0	0	0	0	0	0	0	0	0	0	0	0	0	0	0	0	0	0	0	0	0	0	0	0	0	0	0	0	0	0	0	0	0	0	0	0	0	0	0	0
77	heart_4mm_boundary_20_1000	0	0	0	0	0	0	0	0	0	0	0	0	0	0	0	0	0	835.42	0	0	0	0	0	0	0	0	839.23	0	0	0	0	0	0	0	0	913.62	0	0	0	1304.63	0	0	0	0	877.38	0	0	0
77	heart_4mm_boundary_1_5	1	0	0	0	0	0	0	0	0	0	0	0	0	0	0	0	0	0	0	0	0	0	0	0	0	0	0	0	0	0	0	0	0	0	0	0	0	0	0	0	0	0	0	0	0	0	0	0
77	heart_4mm_boundary_1_5	0	0	0	0	0	0	0	0	0	0	0	0	0	0	0	0	0	0	0	0	0	0	0	0	0	0	0	0	0	0	0	0	0	0	0	0	0	0	0	0	0	0	0	0	0	0	0	0
77	heart_4mm_boundary_10_20	0	0	0	0	0	0	0	0	0	0	0	0	0	0	0	0	0	0	0	0	0	0	0	0	0	0	0	0	0	0	0	0	0	0	0	0	0	0	0	0	0	0	0	0	0	0	0	0
77	heart_4mm_boundary_5_10	1	0	0	0	0	0	0	0	0	0	0	0	0	0	0	0	0	0	0	0	0	0	0	0	0	0	0	0	0	0	0	0	0	0	0	0	0	0	0	0	0	0	0	0	0	0	0	0
77	heart_4mm_boundary	1	0	0	0	0	0	0	0	0	0	0	0	0	0	0	0	0	0	0	0	0	0	0	0	0	0	0	0	0	0	0	0	0	0	0	0	0	0	0	0	0	0	0	0	0	0	0	0
77	heart_4mm_boundary_10_20	1	0	0	0	0	0	0	0	0	0	0	0	0	0	0	0	0	0	0	0	0	0	0	0	0	0	0	0	0	0	0	0	0	0	0	0	0	0	0	0	0	0	0	0	0	0	0	0
77	heart_4mm_boundary_20_1000	1	0	0	0	0	0	0	0	0	0	0	0	0	0	0	0	0	0	0	0	0	0	0	0	0	0	0	0	0	0	0	0	0	0	0	0	0	0	0	0	0	0	0	0	0	0	0	0
78	heart_4mm_boundary_0_1	0	0	0	0	0	0	0	0	0	0	0	0	0	0	0	0	0	0	0	0	0	0	0	0	0	0	0	0	0	0	0	0	0	0	0	0	0	0	0	0	0	0	0	0	0	0	0	0
78	heart_4mm_boundary_1_5	0	0	0	0	0	0	0	0	902.18	0	0	0	0	0	0	0	0	0	0	833.51	610.35	0	0	0	0	0	0	0	0	799.18	894.55	858.31	0	0	0	0	0	717.16	0	0	0	0	0	0	719.07	0	730.51	0
78	heart_4mm_boundary_5_10	0	0	0	0	988.01	928.88	0	0	0	0	0	0	0	0	0	0	0	0	0	0	0	0	0	524.52	0	543.59	261.31	461.58	0	766.75	0	0	0	0	0	0	0	0	627.52	0	0	0	0	0	0	0	0	0
78	heart_4mm_boundary	0	0	0	0	988.01	1514.43	0	0	902.18	0	0	0	0	0	0	0	0	0	0	833.51	610.35	0	0	524.52	0	543.59	261.31	461.58	0	1565.93	1487.73	858.31	0	0	0	0	0	717.16	627.52	0	0	0	0	0	719.07	0	1659.39	0
78	heart_4mm_boundary_10_20	0	0	0	0	0	585.56	0	0	0	0	0	0	0	0	0	0	0	0	0	0	0	0	0	0	0	0	0	0	0	0	593.19	0	0	0	0	0	0	0	0	0	0	0	0	0	0	0	928.88	0
78	heart_4mm_boundary_0_1	1	0	0	0	0	0	0	0	0	0	0	0	0	0	0	0	0	0	0	0	0	0	0	0	0	0	0	0	0	0	0	0	0	0	0	0	0	0	0	0	0	0	0	0	0	0	0	0
78	heart_4mm_boundary_1_5	1	0	0	0	0	0	0	0	0	0	0	0	0	0	0	0	0	0	0	0	0	0	0	0	0	0	0	0	0	0	0	0	0	0	0	0	0	0	0	0	0	0	0	0	0	0	0	0
78	heart_4mm_boundary_20_1000	0	0	0	0	0	0	0	0	0	0	0	0	0	0	0	0	0	0	0	0	0	0	0	0	0	0	0	0	0	0	0	0	0	0	0	0	0	0	0	0	0	0	0	0	0	0	0	0
78	heart_4mm_boundary	1	0	0	0	0	0	0	0	0	0	0	0	0	0	0	0	0	0	0	0	0	0	0	0	0	0	0	0	0	0	0	0	0	0	0	0	0	0	0	0	0	0	0	0	0	0	0	0
78	heart_4mm_boundary_5_10	1	0	0	0	0	0	0	0	0	0	0	0	0	0	0	0	0	0	0	0	0	0	0	0	0	0	0	0	0	0	0	0	0	0	0	0	0	0	0	0	0	0	0	0	0	0	0	0
78	heart_4mm_boundary_10_20	1	0	0	0	0	0	0	0	0	0	0	0	0	0	0	0	0	0	0	0	0	0	0	0	0	0	0	0	0	0	0	0	0	0	0	0	0	0	0	0	0	0	0	0	0	0	0	0
78	heart_4mm_boundary_20_1000	1	0	0	0	0	0	0	0	0	0	0	0	0	0	0	0	0	0	0	0	0	0	0	0	0	0	0	0	0	0	0	0	0	0	0	0	0	0	0	0	0	0	0	0	0	0	0	0
79	heart_4mm_boundary_1_5	0	0	0	0	0	0	0	0	0	0	0	0	0	0	0	0	0	0	0	0	0	0	0	0	0	0	0	0	0	0	0	0	0	0	0	0	0	0	0	0	0	0	0	0	0	0	0	0
79	heart_4mm_boundary_0_1	0	0	0	0	0	0	595.09	1130.1	0	795.36	0	0	0	0	0	452.04	1178.74	394.82	0	0	0	0	377.66	0	0	0	0	801.09	0	1095.77	1181.6	3184.32	0	669.48	351.91	1264.57	0	826.84	0	866.89	0	1032.83	1338.96	992.77	2563.48	1281.74	0	1072.88
79	heart_4mm_boundary	0	0	0	0	0	0	595.09	1130.1	0	795.36	0	0	0	0	0	452.04	1178.74	394.82	0	0	0	0	377.66	0	0	0	0	801.09	0	1095.77	1181.6	3184.32	0	669.48	351.91	1264.57	0	826.84	0	866.89	0	1032.83	1338.96	992.77	2563.48	1281.74	0	1072.88
79	heart_4mm_boundary_5_10	0	0	0	0	0	0	0	0	0	0	0	0	0	0	0	0	0	0	0	0	0	0	0	0	0	0	0	0	0	0	0	0	0	0	0	0	0	0	0	0	0	0	0	0	0	0	0	0
79	heart_4mm_boundary_10_20	0	0	0	0	0	0	0	0	0	0	0	0	0	0	0	0	0	0	0	0	0	0	0	0	0	0	0	0	0	0	0	0	0	0	0	0	0	0	0	0	0	0	0	0	0	0	0	0
79	heart_4mm_boundary_20_1000	0	0	0	0	0	0	0	0	0	0	0	0	0	0	0	0	0	0	0	0	0	0	0	0	0	0	0	0	0	0	0	0	0	0	0	0	0	0	0	0	0	0	0	0	0	0	0	0
79	heart_4mm_boundary_1_5	1	0	0	0	0	0	0	0	0	0	0	0	0	0	0	0	0	0	0	0	0	0	0	0	0	0	0	0	0	0	0	0	0	0	0	0	0	0	0	0	0	0	0	0	0	0	0	0
79	heart_4mm_boundary_0_1	1	0	0	0	0	0	0	0	-635.15	0	0	0	0	-403.4	0	0	-311.85	0	0	0	0	0	0	0	0	0	0	0	0	720.98	0	0	0	0	0	0	-237.46	0	0	0	0	0	0	0	0	0	0	0
79	heart_4mm_boundary	1	0	0	0	0	0	0	0	-635.15	0	0	0	0	-403.4	0	0	-311.85	0	0	0	0	0	0	0	0	0	0	0	0	720.98	0	0	0	0	0	0	-237.46	0	0	0	0	0	0	0	0	0	0	0
79	heart_4mm_boundary_5_10	1	0	0	0	0	0	0	0	0	0	0	0	0	0	0	0	0	0	0	0	0	0	0	0	0	0	0	0	0	0	0	0	0	0	0	0	0	0	0	0	0	0	0	0	0	0	0	0
79	heart_4mm_boundary_10_20	1	0	0	0	0	0	0	0	0	0	0	0	0	0	0	0	0	0	0	0	0	0	0	0	0	0	0	0	0	0	0	0	0	0	0	0	0	0	0	0	0	0	0	0	0	0	0	0
79	heart_4mm_boundary_20_1000	1	0	0	0	0	0	0	0	0	0	0	0	0	0	0	0	0	0	0	0	0	0	0	0	0	0	0	0	0	0	0	0	0	0	0	0	0	0	0	0	0	0	0	0	0	0	0	0
80	heart_4mm_boundary_0_1	0	757.22	0	1230.24	0	700	0	0	0	0	0	568.39	0	818.25	0	413.89	0	0	0	301.36	1052.86	539.78	0	0	0	720.98	616.07	0	0	549.32	0	0	0	663.76	0	0	560.76	505.45	0	0	2735.14	669.48	0	0	516.89	787.73	0	642.78
80	heart_4mm_boundary	0	757.22	0	1230.24	0	700	0	0	0	0	0	568.39	0	818.25	0	413.89	0	0	0	301.36	1052.86	539.78	0	0	0	720.98	616.07	0	0	549.32	0	0	0	663.76	0	0	560.76	505.45	0	0	2735.14	669.48	0	0	516.89	787.73	0	642.78
80	heart_4mm_boundary_10_20	0	0	0	0	0	0	0	0	0	0	0	0	0	0	0	0	0	0	0	0	0	0	0	0	0	0	0	0	0	0	0	0	0	0	0	0	0	0	0	0	0	0	0	0	0	0	0	0
80	heart_4mm_boundary_1_5	0	0	0	0	0	0	0	0	0	0	0	0	0	0	0	0	0	0	0	0	0	0	0	0	0	0	0	0	0	0	0	0	0	0	0	0	0	0	0	0	0	0	0	0	0	0	0	0
80	heart_4mm_boundary_20_1000	0	0	0	0	0	0	0	0	0	0	0	0	0	0	0	0	0	0	0	0	0	0	0	0	0	0	0	0	0	0	0	0	0	0	0	0	0	0	0	0	0	0	0	0	0	0	0	0
80	heart_4mm_boundary_5_10	0	0	0	0	0	0	0	0	0	0	0	0	0	0	0	0	0	0	0	0	0	0	0	0	0	0	0	0	0	0	0	0	0	0	0	0	0	0	0	0	0	0	0	0	0	0	0	0
80	heart_4mm_boundary_0_1	1	0	0	0	0	0	0	0	0	-51.5	0	0	0	0	0	0	0	0	0	0	0	0	0	0	0	0	0	0	0	0	0	0	0	0	0	-907.9	0	0	0	0	165.94	0	0	0	0	0	0	0
80	heart_4mm_boundary_1_5	1	0	0	0	0	0	0	0	0	0	0	0	0	0	0	0	0	0	0	0	0	0	0	0	0	0	0	0	0	0	0	0	0	0	0	0	0	0	0	0	0	0	0	0	0	0	0	0
80	heart_4mm_boundary	1	0	0	0	0	0	0	0	0	-51.5	0	0	0	0	0	0	0	0	0	0	0	0	0	0	0	0	0	0	0	0	0	0	0	0	0	-907.9	0	0	0	0	165.94	0	0	0	0	0	0	0
80	heart_4mm_boundary_10_20	1	0	0	0	0	0	0	0	0	0	0	0	0	0	0	0	0	0	0	0	0	0	0	0	0	0	0	0	0	0	0	0	0	0	0	0	0	0	0	0	0	0	0	0	0	0	0	0
80	heart_4mm_boundary_5_10	1	0	0	0	0	0	0	0	0	0	0	0	0	0	0	0	0	0	0	0	0	0	0	0	0	0	0	0	0	0	0	0	0	0	0	0	0	0	0	0	0	0	0	0	0	0	0	0
80	heart_4mm_boundary_20_1000	1	0	0	0	0	0	0	0	0	0	0	0	0	0	0	0	0	0	0	0	0	0	0	0	0	0	0	0	0	0	0	0	0	0	0	0	0	0	0	0	0	0	0	0	0	0	0	0
81	heart_4mm_boundary_0_1	0	0	0	0	0	0	0	0	0	0	0	0	0	0	0	0	0	0	0	0	0	0	0	0	0	0	0	0	0	0	0	0	0	0	0	0	0	0	0	0	0	0	0	0	0	0	0	0
81	heart_4mm_boundary_1_5	0	0	0	0	0	0	0	0	0	0	0	0	0	0	0	0	0	0	0	0	0	0	0	0	0	0	0	0	0	0	0	0	0	0	0	0	0	0	0	0	0	0	0	0	0	0	0	0
81	heart_4mm_boundary	0	0	0	0	0	0	0	0	0	0	0	0	0	0	0	0	0	0	0	0	0	0	0	0	0	0	0	0	0	0	0	0	0	0	0	0	0	0	0	0	0	0	0	0	0	0	0	0
81	heart_4mm_boundary_5_10	0	0	0	0	0	0	0	0	0	0	0	0	0	0	0	0	0	0	0	0	0	0	0	0	0	0	0	0	0	0	0	0	0	0	0	0	0	0	0	0	0	0	0	0	0	0	0	0
81	heart_4mm_boundary_20_1000	0	0	0	0	0	0	0	0	0	0	0	0	0	0	0	0	0	0	0	0	0	0	0	0	0	0	0	0	0	0	0	0	0	0	0	0	0	0	0	0	0	0	0	0	0	0	0	0
81	heart_4mm_boundary_10_20	0	0	0	0	0	0	0	0	0	0	0	0	0	0	0	0	0	0	0	0	0	0	0	0	0	0	0	0	0	0	0	0	0	0	0	0	0	0	0	0	0	0	0	0	0	0	0	0
81	heart_4mm_boundary_0_1	1	0	0	0	0	0	0	0	0	0	0	0	0	0	0	0	0	0	0	0	0	0	0	0	0	0	0	0	0	0	0	0	0	0	0	0	0	0	0	0	0	0	0	0	0	0	0	0
81	heart_4mm_boundary_1_5	1	0	0	0	0	0	0	0	0	0	0	0	0	0	0	0	0	0	0	0	0	0	0	0	0	0	0	0	0	0	0	0	0	0	0	0	0	0	0	0	0	0	0	0	0	0	0	0
81	heart_4mm_boundary	1	0	0	0	0	0	0	0	0	0	0	0	0	0	0	0	0	0	0	0	0	0	0	0	0	0	0	0	0	0	0	0	0	0	0	0	0	0	0	0	0	0	0	0	0	0	0	0
81	heart_4mm_boundary_5_10	1	0	0	0	0	0	0	0	0	0	0	0	0	0	0	0	0	0	0	0	0	0	0	0	0	0	0	0	0	0	0	0	0	0	0	0	0	0	0	0	0	0	0	0	0	0	0	0
81	heart_4mm_boundary_10_20	1	0	0	0	0	0	0	0	0	0	0	0	0	0	0	0	0	0	0	0	0	0	0	0	0	0	0	0	0	0	0	0	0	0	0	0	0	0	0	0	0	0	0	0	0	0	0	0
81	heart_4mm_boundary_20_1000	1	0	0	0	0	0	0	0	0	0	0	0	0	0	0	0	0	0	0	0	0	0	0	0	0	0	0	0	0	0	0	0	0	0	0	0	0	0	0	0	0	0	0	0	0	0	0	0
82	heart_4mm_boundary_0_1	0	0	0	0	0	0	0	0	0	0	0	0	0	0	0	0	0	0	0	0	0	0	0	0	0	0	0	0	0	0	0	0	0	0	0	0	0	0	0	0	0	0	0	0	0	0	0	0
82	heart_4mm_boundary_1_5	0	0	0	0	0	0	0	0	0	0	0	0	0	883.1	0	0	0	0	0	0	0	0	0	0	0	0	0	0	858.31	0	0	0	0	0	0	0	0	0	0	0	0	0	0	0	0	0	0	0
82	heart_4mm_boundary	0	667.57	1802.44	0	0	1926.42	2305.98	823.97	808.72	1005.17	858.31	1745.22	877.38	1821.52	690.46	0	0	843.05	930.79	831.6	986.1	0	833.51	686.65	738.14	0	0	0	858.31	0	698.09	0	0	1836.78	1712.8	0	738.14	0	0	0	1611.71	801.09	0	1461.03	0	0	947.95	0
82	heart_4mm_boundary_10_20	0	0	0	0	0	0	0	0	0	0	0	0	0	0	0	0	0	0	0	0	0	0	0	0	0	0	0	0	0	0	0	0	0	0	0	0	0	0	0	0	0	0	0	0	0	0	0	0
82	heart_4mm_boundary_5_10	0	0	0	0	0	0	0	0	0	0	0	0	0	0	0	0	0	0	0	0	0	0	0	0	0	0	0	0	0	0	0	0	0	0	0	0	0	0	0	0	0	0	0	0	0	0	0	0
82	heart_4mm_boundary_0_1	1	0	0	0	0	0	0	0	0	0	0	0	0	0	0	0	0	0	0	0	0	0	0	0	0	0	0	0	0	0	0	0	0	0	0	0	0	0	0	0	0	0	0	0	0	0	0	0
82	heart_4mm_boundary_20_1000	0	667.57	1802.44	0	0	1926.42	2305.98	823.97	808.72	1005.17	858.31	1745.22	877.38	938.42	690.46	0	0	843.05	930.79	831.6	986.1	0	833.51	686.65	738.14	0	0	0	0	0	698.09	0	0	1836.78	1712.8	0	738.14	0	0	0	1611.71	801.09	0	1461.03	0	0	947.95	0
82	heart_4mm_boundary_1_5	1	0	0	0	0	0	0	0	0	0	0	0	0	0	0	0	0	0	0	0	0	0	0	0	0	0	0	0	0	0	0	0	0	0	0	0	0	0	0	0	0	0	0	0	0	0	0	0
82	heart_4mm_boundary_5_10	1	0	0	0	0	0	0	0	0	0	0	0	0	0	0	0	0	0	0	0	0	0	0	0	0	0	0	0	0	0	0	0	0	0	0	0	0	0	0	0	0	0	0	0	0	0	0	0
82	heart_4mm_boundary	1	0	0	0	0	0	0	0	0	0	0	0	0	0	0	0	0	0	0	0	0	0	0	0	0	0	0	0	0	0	0	0	0	0	0	0	0	0	0	0	0	0	0	0	0	0	0	0
82	heart_4mm_boundary_10_20	1	0	0	0	0	0	0	0	0	0	0	0	0	0	0	0	0	0	0	0	0	0	0	0	0	0	0	0	0	0	0	0	0	0	0	0	0	0	0	0	0	0	0	0	0	0	0	0
82	heart_4mm_boundary_20_1000	1	0	0	0	0	0	0	0	0	0	0	0	0	0	0	0	0	0	0	0	0	0	0	0	0	0	0	0	0	0	0	0	0	0	0	0	0	0	0	0	0	0	0	0	0	0	0	0
83	heart_4mm_boundary_0_1	0	0	844.96	0	0	0	0	0	0	0	0	0	0	509.26	904.08	0	579.83	2016.07	1976.01	0	896.45	0	0	0	511.17	532.15	0	629.43	1108.17	0	825.88	534.06	0	0	0	0	806.81	753.4	637.05	307.08	0	980.38	528.34	0	0	0	482.56	0
83	heart_4mm_boundary_5_10	0	0	0	0	0	0	0	0	0	850.68	0	0	0	0	0	0	0	0	0	0	0	0	0	0	0	0	0	0	0	0	751.5	0	0	0	0	0	0	0	0	0	0	0	0	0	0	0	0	0
83	heart_4mm_boundary	0	0	844.96	0	0	0	0	0	0	850.68	0	0	0	509.26	904.08	0	579.83	2016.07	1976.01	0	1693.73	0	0	0	511.17	532.15	671.39	629.43	1964.57	0	1577.38	534.06	0	0	0	0	806.81	753.4	637.05	307.08	0	980.38	1213.07	0	0	0	482.56	0
83	heart_4mm_boundary_1_5	0	0	0	0	0	0	0	0	0	0	0	0	0	0	0	0	0	0	0	0	797.27	0	0	0	0	0	671.39	0	856.4	0	0	0	0	0	0	0	0	0	0	0	0	0	684.74	0	0	0	0	0
83	heart_4mm_boundary_20_1000	0	0	0	0	0	0	0	0	0	0	0	0	0	0	0	0	0	0	0	0	0	0	0	0	0	0	0	0	0	0	0	0	0	0	0	0	0	0	0	0	0	0	0	0	0	0	0	0
83	heart_4mm_boundary_10_20	0	0	0	0	0	0	0	0	0	0	0	0	0	0	0	0	0	0	0	0	0	0	0	0	0	0	0	0	0	0	0	0	0	0	0	0	0	0	0	0	0	0	0	0	0	0	0	0
83	heart_4mm_boundary_0_1	1	0	-982.28	0	0	0	0	0	0	0	0	0	0	0	0	0	0	0	0	0	0	0	0	0	0	0	0	0	0	0	0	0	0	-795.36	0	0	0	0	0	0	0	0	0	0	0	0	0	0
83	heart_4mm_boundary	1	0	-982.28	0	0	0	0	0	0	0	0	0	0	0	0	0	0	0	0	0	0	0	0	0	0	0	0	0	0	0	0	0	0	-795.36	0	0	0	0	0	0	0	0	0	0	0	0	0	0
83	heart_4mm_boundary_1_5	1	0	0	0	0	0	0	0	0	0	0	0	0	0	0	0	0	0	0	0	0	0	0	0	0	0	0	0	0	0	0	0	0	0	0	0	0	0	0	0	0	0	0	0	0	0	0	0
83	heart_4mm_boundary_20_1000	1	0	0	0	0	0	0	0	0	0	0	0	0	0	0	0	0	0	0	0	0	0	0	0	0	0	0	0	0	0	0	0	0	0	0	0	0	0	0	0	0	0	0	0	0	0	0	0
83	heart_4mm_boundary_10_20	1	0	0	0	0	0	0	0	0	0	0	0	0	0	0	0	0	0	0	0	0	0	0	0	0	0	0	0	0	0	0	0	0	0	0	0	0	0	0	0	0	0	0	0	0	0	0	0
83	heart_4mm_boundary_5_10	1	0	0	0	0	0	0	0	0	0	0	0	0	0	0	0	0	0	0	0	0	0	0	0	0	0	0	0	0	0	0	0	0	0	0	0	0	0	0	0	0	0	0	0	0	0	0	0
84	heart_4mm_boundary_0_1	0	0	0	0	1110.08	0	0	1135.83	0	1092.91	978.47	1147.27	0	0	0	1195.91	0	989.91	0	926.97	0	0	952.72	2569.2	0	0	2028.47	0	0	3029.82	1001.36	1032.83	0	0	875.47	0	1075.74	0	1934.05	972.75	0	0	652.31	844	0	0	0	0
84	heart_4mm_boundary_1_5	0	0	0	0	0	0	0	0	0	0	0	0	0	0	0	0	0	0	0	0	0	154.5	0	0	0	0	0	0	0	0	0	0	0	0	0	0	0	0	0	0	706.67	0	0	0	0	0	0	-251.77
84	heart_4mm_boundary	0	0	0	0	1110.08	0	0	1135.83	0	1092.91	978.47	1147.27	0	0	0	1195.91	0	989.91	0	926.97	0	154.5	952.72	3441.81	0	0	2028.47	0	0	3029.82	1001.36	1032.83	0	0	875.47	-51.5	1075.74	0	1934.05	1685.14	706.67	0	652.31	844	0	861.17	0	-251.77
84	heart_4mm_boundary_10_20	0	0	0	0	0	0	0	0	0	0	0	0	0	0	0	0	0	0	0	0	0	0	0	0	0	0	0	0	0	0	0	0	0	0	0	0	0	0	0	0	0	0	0	0	0	0	0	0
84	heart_4mm_boundary_20_1000	0	0	0	0	0	0	0	0	0	0	0	0	0	0	0	0	0	0	0	0	0	0	0	0	0	0	0	0	0	0	0	0	0	0	0	-51.5	0	0	0	712.39	0	0	0	0	0	0	0	0
84	heart_4mm_boundary_5_10	0	0	0	0	0	0	0	0	0	0	0	0	0	0	0	0	0	0	0	0	0	0	0	872.61	0	0	0	0	0	0	0	0	0	0	0	0	0	0	0	0	0	0	0	0	0	861.17	0	0
84	heart_4mm_boundary_0_1	1	0	0	0	0	0	0	0	0	0	0	0	0	0	0	0	0	0	0	0	0	0	0	0	0	0	0	0	0	0	0	0	0	0	0	0	0	0	0	0	0	0	0	0	0	0	0	0
84	heart_4mm_boundary	1	0	0	0	0	0	-383.38	0	0	0	0	0	0	0	0	0	0	-51.5	0	0	0	0	0	0	0	0	0	0	0	0	0	0	0	0	0	0	0	0	0	0	0	0	0	0	0	0	0	0
84	heart_4mm_boundary_1_5	1	0	0	0	0	0	-383.38	0	0	0	0	0	0	0	0	0	0	0	0	0	0	0	0	0	0	0	0	0	0	0	0	0	0	0	0	0	0	0	0	0	0	0	0	0	0	0	0	0
84	heart_4mm_boundary_5_10	1	0	0	0	0	0	0	0	0	0	0	0	0	0	0	0	0	0	0	0	0	0	0	0	0	0	0	0	0	0	0	0	0	0	0	0	0	0	0	0	0	0	0	0	0	0	0	0
84	heart_4mm_boundary_20_1000	1	0	0	0	0	0	0	0	0	0	0	0	0	0	0	0	0	-51.5	0	0	0	0	0	0	0	0	0	0	0	0	0	0	0	0	0	0	0	0	0	0	0	0	0	0	0	0	0	0
84	heart_4mm_boundary_10_20	1	0	0	0	0	0	0	0	0	0	0	0	0	0	0	0	0	0	0	0	0	0	0	0	0	0	0	0	0	0	0	0	0	0	0	0	0	0	0	0	0	0	0	0	0	0	0	0
85	heart_4mm_boundary_1_5	0	0	0	0	0	0	0	0	0	0	0	0	0	0	0	0	0	0	0	0	0	0	0	0	0	0	0	0	0	0	0	0	0	0	0	0	0	0	0	0	0	0	0	0	0	0	0	0
85	heart_4mm_boundary_0_1	0	0	0	0	0	371.93	0	0	0	0	926.97	0	0	0	923.16	0	0	0	0	0	0	0	0	0	0	0	0	0	0	0	0	0	0	0	0	0	0	0	0	921.25	0	0	0	0	0	-28.61	0	0
85	heart_4mm_boundary_5_10	0	0	0	0	0	0	0	0	0	0	0	0	0	0	0	0	0	0	0	0	0	0	0	0	0	0	0	0	0	0	0	0	0	0	0	0	0	0	0	0	0	0	0	0	0	0	0	0
85	heart_4mm_boundary	0	0	0	0	0	371.93	0	0	0	0	926.97	0	0	0	923.16	0	0	0	0	0	0	0	0	0	0	0	0	0	0	0	0	0	0	0	0	0	0	0	0	921.25	0	0	0	0	0	-28.61	0	0
85	heart_4mm_boundary_10_20	0	0	0	0	0	0	0	0	0	0	0	0	0	0	0	0	0	0	0	0	0	0	0	0	0	0	0	0	0	0	0	0	0	0	0	0	0	0	0	0	0	0	0	0	0	0	0	0
85	heart_4mm_boundary_20_1000	0	0	0	0	0	0	0	0	0	0	0	0	0	0	0	0	0	0	0	0	0	0	0	0	0	0	0	0	0	0	0	0	0	0	0	0	0	0	0	0	0	0	0	0	0	0	0	0
85	heart_4mm_boundary_0_1	1	3.81	0	0	0	0	0	0	0	0	0	0	0	0	0	0	0	0	0	0	0	0	0	0	0	0	0	0	0	0	-28.61	0	0	0	0	0	0	0	0	0	0	0	0	0	0	0	0	0
85	heart_4mm_boundary_1_5	1	0	0	0	0	0	0	0	0	0	0	0	0	0	0	0	0	0	0	0	0	0	0	0	0	0	0	0	0	0	0	0	0	0	0	0	0	0	0	0	0	0	0	0	0	0	0	0
85	heart_4mm_boundary_5_10	1	0	0	0	0	0	0	0	0	0	0	0	0	0	0	0	0	0	0	0	0	0	0	0	0	0	0	0	0	0	0	0	0	0	0	0	0	0	0	0	0	0	0	0	0	0	0	0
85	heart_4mm_boundary	1	3.81	0	0	0	0	0	0	0	0	0	0	0	0	0	0	0	0	0	0	0	0	0	0	0	0	0	0	0	0	-28.61	0	0	0	0	0	0	0	0	0	0	0	0	0	0	0	0	0
85	heart_4mm_boundary_10_20	1	0	0	0	0	0	0	0	0	0	0	0	0	0	0	0	0	0	0	0	0	0	0	0	0	0	0	0	0	0	0	0	0	0	0	0	0	0	0	0	0	0	0	0	0	0	0	0
85	heart_4mm_boundary_20_1000	1	0	0	0	0	0	0	0	0	0	0	0	0	0	0	0	0	0	0	0	0	0	0	0	0	0	0	0	0	0	0	0	0	0	0	0	0	0	0	0	0	0	0	0	0	0	0	0
86	heart_4mm_boundary_0_1	0	0	0	0	0	0	0	0	0	0	0	0	0	0	0	0	0	0	0	0	0	947.95	0	0	0	0	0	0	0	0	0	0	0	0	0	0	0	0	0	0	0	0	0	0	0	0	0	0
86	heart_4mm_boundary_1_5	0	0	1001.36	1045.23	0	0	0	0	0	0	0	0	0	0	0	1155.85	0	0	0	0	0	0	0	0	0	0	0	0	0	0	648.5	0	0	1020.43	0	0	0	0	0	0	0	1871.11	0	0	934.6	0	0	0
86	heart_4mm_boundary_5_10	0	0	0	0	0	0	0	0	0	0	0	0	0	0	0	0	0	0	0	0	0	0	0	0	0	0	0	0	0	0	0	0	0	0	0	0	0	0	0	0	0	0	0	0	0	0	0	0
86	heart_4mm_boundary_10_20	0	0	0	0	0	0	0	0	0	0	0	0	0	0	0	0	0	942.23	0	0	0	0	0	0	0	0	0	0	0	0	0	0	0	0	0	0	0	0	0	0	0	0	0	0	0	0	0	0
86	heart_4mm_boundary	0	1111.98	1001.36	2191.54	604.63	1573.56	654.22	112.53	919.34	619.89	1108.17	0	0	0	0	1155.85	0	942.23	1138.69	1129.15	642.78	947.95	0	0	2571.11	0	0	0	0	0	724.79	1016.62	543.59	1020.43	1049.04	0	0	0	0	854.49	404.36	1871.11	499.73	0	934.6	568.39	974.66	0
86	heart_4mm_boundary_20_1000	0	1111.98	0	1146.32	604.63	1573.56	654.22	112.53	919.34	619.89	1108.17	0	0	0	0	0	0	0	1138.69	1129.15	642.78	0	0	0	2571.11	0	0	0	0	0	76.29	1016.62	543.59	0	1049.04	0	0	0	0	854.49	404.36	0	499.73	0	0	568.39	974.66	0
86	heart_4mm_boundary	1	-602.72	0	0	0	0	0	0	0	0	-1174.93	0	0	-978.47	0	0	0	0	0	0	0	-213.62	-820.16	0	0	0	0	0	0	0	-814.44	0	0	0	-452.04	0	0	0	-89.65	0	0	0	0	-818.25	0	0	-862.12	0
86	heart_4mm_boundary_0_1	1	0	0	0	0	0	0	0	0	0	0	0	0	0	0	0	0	0	0	0	0	0	0	0	0	0	0	0	0	0	0	0	0	0	0	0	0	0	0	0	0	0	0	0	0	0	0	0
86	heart_4mm_boundary_1_5	1	0	0	0	0	0	0	0	0	0	0	0	0	-247.96	0	0	0	0	0	0	0	0	0	0	0	0	0	0	0	0	-814.44	0	0	0	0	0	0	0	0	0	0	0	0	0	0	0	-862.12	0
86	heart_4mm_boundary_5_10	1	0	0	0	0	0	0	0	0	0	0	0	0	0	0	0	0	0	0	0	0	0	0	0	0	0	0	0	0	0	0	0	0	0	0	0	0	0	0	0	0	0	0	0	0	0	0	0
86	heart_4mm_boundary_10_20	1	0	0	0	0	0	0	0	0	0	0	0	0	0	0	0	0	0	0	0	0	0	0	0	0	0	0	0	0	0	0	0	0	0	0	0	0	0	0	0	0	0	0	0	0	0	0	0
86	heart_4mm_boundary_20_1000	1	-602.72	0	0	0	0	0	0	0	0	-1174.93	0	0	-730.51	0	0	0	0	0	0	0	-213.62	-820.16	0	0	0	0	0	0	0	0	0	0	0	-452.04	0	0	0	-89.65	0	0	0	0	-818.25	0	0	0	0
87	heart_4mm_boundary_0_1	0	0	0	0	0	0	0	0	0	0	0	0	0	566.48	0	0	0	0	0	0	0	0	0	499.73	0	0	0	597	0	0	0	539.78	1020.43	0	0	0	0	0	0	0	0	0	0	0	0	534.06	734.33	0
87	heart_4mm_boundary	0	602.72	0	623.7	1676.56	762.94	543.59	0	0	436.78	797.27	0	0	566.48	0	0	0	0	1358.03	341.42	757.22	0	0	499.73	0	579.83	0	597	0	436.78	709.53	1148.22	1796.72	0	333.79	2073.29	0	860.21	1768.11	0	2172.47	0	0	0	0	1203.54	734.33	759.12
87	heart_4mm_boundary_20_1000	0	0	0	0	0	0	0	0	0	0	0	0	0	0	0	0	0	0	0	0	0	0	0	0	0	0	0	0	0	0	0	0	0	0	0	0	0	0	0	0	0	0	0	0	0	0	0	0
87	heart_4mm_boundary_1_5	0	602.72	0	623.7	879.29	762.94	543.59	0	0	436.78	797.27	0	0	0	0	0	0	0	1358.03	341.42	757.22	0	0	0	0	579.83	0	0	0	436.78	709.53	608.44	776.29	0	0	2073.29	0	0	339.51	0	2172.47	0	0	0	0	669.48	0	759.12
87	heart_4mm_boundary_5_10	0	0	0	0	0	0	0	0	0	0	0	0	0	0	0	0	0	0	0	0	0	0	0	0	0	0	0	0	0	0	0	0	0	0	0	0	0	860.21	1428.6	0	0	0	0	0	0	0	0	0
87	heart_4mm_boundary_10_20	0	0	0	0	797.27	0	0	0	0	0	0	0	0	0	0	0	0	0	0	0	0	0	0	0	0	0	0	0	0	0	0	0	0	0	333.79	0	0	0	0	0	0	0	0	0	0	0	0	0
87	heart_4mm_boundary_0_1	1	0	0	0	0	0	0	0	0	0	0	0	0	0	0	0	0	0	0	0	0	0	0	0	0	0	0	0	0	0	0	0	0	0	0	0	0	0	0	0	0	0	0	0	0	0	0	0
87	heart_4mm_boundary	1	0	0	0	0	0	0	0	0	0	0	0	0	0	646.59	0	0	0	0	0	829.7	0	0	-362.4	0	0	0	0	0	0	0	0	0	0	0	0	0	0	0	0	0	0	0	0	0	0	0	0
87	heart_4mm_boundary_1_5	1	0	0	0	0	0	0	0	0	0	0	0	0	0	646.59	0	0	0	0	0	829.7	0	0	-362.4	0	0	0	0	0	0	0	0	0	0	0	0	0	0	0	0	0	0	0	0	0	0	0	0
87	heart_4mm_boundary_20_1000	1	0	0	0	0	0	0	0	0	0	0	0	0	0	0	0	0	0	0	0	0	0	0	0	0	0	0	0	0	0	0	0	0	0	0	0	0	0	0	0	0	0	0	0	0	0	0	0
87	heart_4mm_boundary_5_10	1	0	0	0	0	0	0	0	0	0	0	0	0	0	0	0	0	0	0	0	0	0	0	0	0	0	0	0	0	0	0	0	0	0	0	0	0	0	0	0	0	0	0	0	0	0	0	0
87	heart_4mm_boundary_10_20	1	0	0	0	0	0	0	0	0	0	0	0	0	0	0	0	0	0	0	0	0	0	0	0	0	0	0	0	0	0	0	0	0	0	0	0	0	0	0	0	0	0	0	0	0	0	0	0
88	heart_4mm_boundary_1_5	0	0	0	0	0	0	0	0	0	0	0	0	0	0	0	0	0	0	0	0	0	0	0	0	0	0	0	0	0	0	0	0	0	0	0	0	0	0	0	0	0	0	0	0	0	0	0	0
88	heart_4mm_boundary_5_10	0	0	0	0	0	0	0	0	0	0	0	0	0	0	0	0	0	0	0	0	0	0	0	0	0	0	0	0	0	0	0	0	0	0	0	0	0	0	0	0	0	0	0	0	0	0	0	0
88	heart_4mm_boundary_0_1	0	0	0	690.46	0	0	0	0	0	0	0	0	0	0	0	0	0	577.93	0	0	0	0	637.05	0	0	0	0	0	0	715.26	0	600.81	0	0	0	0	0	0	0	0	0	0	0	593.19	551.22	0	961.3	0
88	heart_4mm_boundary	0	0	0	690.46	0	0	0	0	0	0	0	0	0	0	0	0	0	577.93	0	0	0	0	637.05	0	0	0	0	0	0	715.26	0	600.81	0	0	0	0	0	0	0	0	0	0	0	593.19	551.22	0	961.3	0
88	heart_4mm_boundary_10_20	0	0	0	0	0	0	0	0	0	0	0	0	0	0	0	0	0	0	0	0	0	0	0	0	0	0	0	0	0	0	0	0	0	0	0	0	0	0	0	0	0	0	0	0	0	0	0	0
88	heart_4mm_boundary_20_1000	0	0	0	0	0	0	0	0	0	0	0	0	0	0	0	0	0	0	0	0	0	0	0	0	0	0	0	0	0	0	0	0	0	0	0	0	0	0	0	0	0	0	0	0	0	0	0	0
88	heart_4mm_boundary_1_5	1	0	0	0	0	0	0	0	0	0	0	0	0	0	0	0	0	0	0	0	0	0	0	0	0	0	0	0	0	0	0	0	0	0	0	0	0	0	0	0	0	0	0	0	0	0	0	0
88	heart_4mm_boundary_0_1	1	0	0	0	0	0	0	0	0	0	0	0	0	0	0	0	0	0	0	0	0	0	0	0	0	0	0	0	0	0	0	0	0	0	0	0	0	0	0	0	0	0	0	0	0	0	183.11	0
88	heart_4mm_boundary_5_10	1	0	0	0	0	0	0	0	0	0	0	0	0	0	0	0	0	0	0	0	0	0	0	0	0	0	0	0	0	0	0	0	0	0	0	0	0	0	0	0	0	0	0	0	0	0	0	0
88	heart_4mm_boundary	1	0	0	0	0	0	0	0	0	0	0	0	0	0	0	0	0	0	0	0	0	0	0	0	0	0	0	0	0	0	0	0	0	0	0	0	0	0	0	0	0	0	0	0	0	0	183.11	0
88	heart_4mm_boundary_10_20	1	0	0	0	0	0	0	0	0	0	0	0	0	0	0	0	0	0	0	0	0	0	0	0	0	0	0	0	0	0	0	0	0	0	0	0	0	0	0	0	0	0	0	0	0	0	0	0
88	heart_4mm_boundary_20_1000	1	0	0	0	0	0	0	0	0	0	0	0	0	0	0	0	0	0	0	0	0	0	0	0	0	0	0	0	0	0	0	0	0	0	0	0	0	0	0	0	0	0	0	0	0	0	0	0
89	heart_4mm_boundary_1_5	0	0	0	0	0	0	0	0	0	0	0	0	0	0	0	0	0	0	0	0	0	0	0	0	0	0	0	0	0	0	0	0	0	0	0	0	0	0	0	0	0	0	0	0	0	0	0	0
89	heart_4mm_boundary_0_1	0	0	0	0	0	0	0	0	0	0	0	0	1808.17	0	0	0	0	0	0	0	0	0	0	0	0	1895.9	0	0	938.42	0	0	0	0	0	0	923.16	0	0	-196.46	0	614.17	0	0	0	1003.27	0	0	0
89	heart_4mm_boundary_5_10	0	0	0	0	0	0	0	0	0	0	0	0	0	0	0	0	0	0	0	0	0	0	0	0	0	0	0	0	0	0	0	0	0	0	0	0	0	0	0	0	0	0	0	0	0	0	0	0
89	heart_4mm_boundary	0	0	0	0	0	0	0	0	0	0	0	0	1808.17	0	0	0	0	0	0	0	0	0	0	0	0	1895.9	0	0	938.42	0	0	0	0	0	0	923.16	0	0	-196.46	0	614.17	0	0	0	1003.27	0	0	0
89	heart_4mm_boundary_10_20	0	0	0	0	0	0	0	0	0	0	0	0	0	0	0	0	0	0	0	0	0	0	0	0	0	0	0	0	0	0	0	0	0	0	0	0	0	0	0	0	0	0	0	0	0	0	0	0
89	heart_4mm_boundary_20_1000	0	0	0	0	0	0	0	0	0	0	0	0	0	0	0	0	0	0	0	0	0	0	0	0	0	0	0	0	0	0	0	0	0	0	0	0	0	0	0	0	0	0	0	0	0	0	0	0
89	heart_4mm_boundary_1_5	1	0	0	0	0	0	0	0	0	0	0	0	0	0	0	0	0	0	0	0	0	0	0	0	0	0	0	0	0	0	0	0	0	0	0	0	0	0	0	0	0	0	0	0	0	0	0	0
89	heart_4mm_boundary_0_1	1	0	0	0	0	0	0	0	0	0	0	0	0	0	0	0	0	0	0	0	0	0	0	0	0	0	0	0	0	0	0	0	0	0	0	0	0	0	0	0	0	0	0	0	0	0	0	0
89	heart_4mm_boundary_5_10	1	0	0	0	0	0	0	0	0	0	0	0	0	0	0	0	0	0	0	0	0	0	0	0	0	0	0	0	0	0	0	0	0	0	0	0	0	0	0	0	0	0	0	0	0	0	0	0
89	heart_4mm_boundary	1	0	0	0	0	0	0	0	0	0	0	0	0	0	0	0	0	0	0	0	0	0	0	0	0	0	0	0	0	0	0	0	0	0	0	0	0	0	0	0	0	0	0	0	0	0	0	0
89	heart_4mm_boundary_10_20	1	0	0	0	0	0	0	0	0	0	0	0	0	0	0	0	0	0	0	0	0	0	0	0	0	0	0	0	0	0	0	0	0	0	0	0	0	0	0	0	0	0	0	0	0	0	0	0
89	heart_4mm_boundary_20_1000	1	0	0	0	0	0	0	0	0	0	0	0	0	0	0	0	0	0	0	0	0	0	0	0	0	0	0	0	0	0	0	0	0	0	0	0	0	0	0	0	0	0	0	0	0	0	0	0
90	heart_4mm_boundary_1_5	0	707.63	0	0	852.58	0	638.96	932.69	0	1150.13	791.55	0	0	0	0	0	0	0	0	1342.77	715.26	0	0	0	0	429.15	1131.06	0	0	0	0	0	0	635.15	0	0	0	0	0	0	0	0	0	0	1417.16	522.61	0	253.68
90	heart_4mm_boundary_0_1	0	0	677.11	0	823.97	0	0	0	1596.45	0	0	757.22	0	0	0	0	0	0	0	759.12	0	0	1028.06	0	0	621.8	0	0	0	0	0	0	745.77	0	0	0	0	827.79	0	528.34	0	0	350.95	0	0	0	0	766.75
90	heart_4mm_boundary	0	707.63	677.11	0	1676.56	1995.09	638.96	932.69	1596.45	1150.13	791.55	757.22	0	0	0	0	682.83	0	791.55	2101.9	715.26	0	1028.06	957.49	785.83	1050.95	1131.06	0	0	0	0	0	745.77	1472.47	0	0	0	827.79	0	528.34	0	0	350.95	0	1417.16	522.61	0	1020.43
90	heart_4mm_boundary_5_10	0	0	0	0	0	0	0	0	0	0	0	0	0	0	0	0	0	0	0	0	0	0	0	0	0	0	0	0	0	0	0	0	0	0	0	0	0	0	0	0	0	0	0	0	0	0	0	0
90	heart_4mm_boundary_20_1000	0	0	0	0	0	1995.09	0	0	0	0	0	0	0	0	0	0	682.83	0	791.55	0	0	0	0	957.49	0	0	0	0	0	0	0	0	0	837.33	0	0	0	0	0	0	0	0	0	0	0	0	0	0
90	heart_4mm_boundary_10_20	0	0	0	0	0	0	0	0	0	0	0	0	0	0	0	0	0	0	0	0	0	0	0	0	785.83	0	0	0	0	0	0	0	0	0	0	0	0	0	0	0	0	0	0	0	0	0	0	0
90	heart_4mm_boundary_0_1	1	0	0	0	0	0	0	0	0	0	0	0	0	0	0	0	0	0	0	0	0	0	0	0	0	0	0	0	0	0	0	0	0	0	0	0	0	0	0	0	0	0	0	0	0	0	0	0
90	heart_4mm_boundary	1	0	0	0	0	0	0	0	0	0	0	0	0	0	0	0	0	0	0	0	0	0	0	0	0	0	0	0	0	0	0	0	0	0	0	0	0	0	0	0	0	0	0	0	0	0	0	0
90	heart_4mm_boundary_1_5	1	0	0	0	0	0	0	0	0	0	0	0	0	0	0	0	0	0	0	0	0	0	0	0	0	0	0	0	0	0	0	0	0	0	0	0	0	0	0	0	0	0	0	0	0	0	0	0
90	heart_4mm_boundary_10_20	1	0	0	0	0	0	0	0	0	0	0	0	0	0	0	0	0	0	0	0	0	0	0	0	0	0	0	0	0	0	0	0	0	0	0	0	0	0	0	0	0	0	0	0	0	0	0	0
90	heart_4mm_boundary_5_10	1	0	0	0	0	0	0	0	0	0	0	0	0	0	0	0	0	0	0	0	0	0	0	0	0	0	0	0	0	0	0	0	0	0	0	0	0	0	0	0	0	0	0	0	0	0	0	0
90	heart_4mm_boundary_20_1000	1	0	0	0	0	0	0	0	0	0	0	0	0	0	0	0	0	0	0	0	0	0	0	0	0	0	0	0	0	0	0	0	0	0	0	0	0	0	0	0	0	0	0	0	0	0	0	0
91	heart_4mm_boundary_0_1	0	0	0	0	0	0	0	0	0	0	0	0	0	0	0	0	0	0	0	0	0	0	0	0	0	0	0	0	0	0	0	0	768.66	978.47	0	0	0	0	0	0	0	0	936.51	0	839.23	0	0	0
91	heart_4mm_boundary_1_5	0	0	0	0	0	0	0	0	0	0	0	0	0	0	0	0	0	0	0	0	0	0	0	0	0	0	0	0	0	0	0	0	0	0	0	0	0	0	0	0	0	0	0	0	0	0	0	0
91	heart_4mm_boundary	0	0	0	0	0	0	0	0	0	0	0	0	0	0	0	0	0	0	0	0	0	0	0	0	0	0	0	0	0	0	0	0	768.66	978.47	0	0	0	0	0	0	0	0	936.51	0	839.23	0	0	0
91	heart_4mm_boundary_5_10	0	0	0	0	0	0	0	0	0	0	0	0	0	0	0	0	0	0	0	0	0	0	0	0	0	0	0	0	0	0	0	0	0	0	0	0	0	0	0	0	0	0	0	0	0	0	0	0
91	heart_4mm_boundary_10_20	0	0	0	0	0	0	0	0	0	0	0	0	0	0	0	0	0	0	0	0	0	0	0	0	0	0	0	0	0	0	0	0	0	0	0	0	0	0	0	0	0	0	0	0	0	0	0	0
91	heart_4mm_boundary_0_1	1	0	0	0	0	0	0	0	0	0	0	0	0	0	0	0	0	0	0	0	0	0	0	0	0	0	0	0	0	0	0	0	0	0	0	0	0	0	0	0	0	0	0	0	0	0	0	0
91	heart_4mm_boundary_20_1000	0	0	0	0	0	0	0	0	0	0	0	0	0	0	0	0	0	0	0	0	0	0	0	0	0	0	0	0	0	0	0	0	0	0	0	0	0	0	0	0	0	0	0	0	0	0	0	0
91	heart_4mm_boundary	1	0	0	0	0	0	0	0	0	0	0	0	0	0	0	0	0	0	0	0	0	0	0	0	0	0	0	0	0	0	0	0	0	0	0	0	0	0	0	0	0	0	0	0	0	0	0	0
91	heart_4mm_boundary_1_5	1	0	0	0	0	0	0	0	0	0	0	0	0	0	0	0	0	0	0	0	0	0	0	0	0	0	0	0	0	0	0	0	0	0	0	0	0	0	0	0	0	0	0	0	0	0	0	0
91	heart_4mm_boundary_5_10	1	0	0	0	0	0	0	0	0	0	0	0	0	0	0	0	0	0	0	0	0	0	0	0	0	0	0	0	0	0	0	0	0	0	0	0	0	0	0	0	0	0	0	0	0	0	0	0
91	heart_4mm_boundary_10_20	1	0	0	0	0	0	0	0	0	0	0	0	0	0	0	0	0	0	0	0	0	0	0	0	0	0	0	0	0	0	0	0	0	0	0	0	0	0	0	0	0	0	0	0	0	0	0	0
91	heart_4mm_boundary_20_1000	1	0	0	0	0	0	0	0	0	0	0	0	0	0	0	0	0	0	0	0	0	0	0	0	0	0	0	0	0	0	0	0	0	0	0	0	0	0	0	0	0	0	0	0	0	0	0	0
92	heart_4mm_boundary_0_1	0	0	0	0	0	0	0	0	0	0	0	0	0	0	0	0	0	0	0	0	0	0	0	0	0	0	0	0	0	0	0	0	0	0	0	0	0	0	0	0	0	0	0	0	0	0	0	0
92	heart_4mm_boundary	0	0	0	0	0	0	2363.2	0	751.5	0	0	1569.75	1102.45	696.18	0	0	0	0	658.04	0	635.15	0	0	844.96	0	0	0	595.09	0	0	0	1464.84	762.94	0	0	0	869.75	837.33	911.71	0	0	0	0	860.21	0	0	476.84	0
92	heart_4mm_boundary_1_5	0	0	0	0	0	0	667.57	0	751.5	0	0	0	0	0	0	0	0	0	0	0	0	0	0	844.96	0	0	0	0	0	0	0	867.84	762.94	0	0	0	869.75	0	0	0	0	0	0	860.21	0	0	476.84	0
92	heart_4mm_boundary_5_10	0	0	0	0	0	0	0	0	0	0	0	0	0	696.18	0	0	0	0	0	0	0	0	0	0	0	0	0	595.09	0	0	0	0	0	0	0	0	0	0	0	0	0	0	0	0	0	0	0	0
92	heart_4mm_boundary_10_20	0	0	0	0	0	0	0	0	0	0	0	642.78	0	0	0	0	0	0	0	0	0	0	0	0	0	0	0	0	0	0	0	597	0	0	0	0	0	837.33	0	0	0	0	0	0	0	0	0	0
92	heart_4mm_boundary_20_1000	0	0	0	0	0	0	1695.63	0	0	0	0	926.97	1102.45	0	0	0	0	0	658.04	0	635.15	0	0	0	0	0	0	0	0	0	0	0	0	0	0	0	0	0	911.71	0	0	0	0	0	0	0	0	0
92	heart_4mm_boundary_0_1	1	0	0	0	0	0	0	0	0	0	0	0	0	0	0	0	0	0	0	0	0	0	0	0	0	0	0	0	0	0	0	0	0	0	0	0	0	0	0	0	0	0	0	0	0	0	0	0
92	heart_4mm_boundary	1	0	0	0	0	0	0	0	0	0	0	0	0	0	0	0	0	0	0	0	0	0	0	0	0	0	0	0	0	0	0	0	0	0	0	0	0	0	0	0	0	0	0	0	0	0	0	0
92	heart_4mm_boundary_1_5	1	0	0	0	0	0	0	0	0	0	0	0	0	0	0	0	0	0	0	0	0	0	0	0	0	0	0	0	0	0	0	0	0	0	0	0	0	0	0	0	0	0	0	0	0	0	0	0
92	heart_4mm_boundary_5_10	1	0	0	0	0	0	0	0	0	0	0	0	0	0	0	0	0	0	0	0	0	0	0	0	0	0	0	0	0	0	0	0	0	0	0	0	0	0	0	0	0	0	0	0	0	0	0	0
92	heart_4mm_boundary_10_20	1	0	0	0	0	0	0	0	0	0	0	0	0	0	0	0	0	0	0	0	0	0	0	0	0	0	0	0	0	0	0	0	0	0	0	0	0	0	0	0	0	0	0	0	0	0	0	0
92	heart_4mm_boundary_20_1000	1	0	0	0	0	0	0	0	0	0	0	0	0	0	0	0	0	0	0	0	0	0	0	0	0	0	0	0	0	0	0	0	0	0	0	0	0	0	0	0	0	0	0	0	0	0	0	0
93	heart_4mm_boundary_0_1	0	1436.23	400.54	0	446.32	587.46	0	1131.06	0	1482.01	1853.94	0	0	925.06	0	0	873.57	513.08	797.27	0	0	757.22	764.85	583.65	1342.77	797.27	316.62	1407.62	190.73	0	911.71	0	0	0	1516.34	0	0	0	1001.36	1340.87	417.71	1720.43	0	1317.98	1180.65	1678.47	705.72	1768.11
93	heart_4mm_boundary_1_5	0	0	0	0	0	0	0	0	0	0	0	0	0	0	0	0	0	0	0	0	0	0	0	0	0	0	0	0	0	0	0	0	0	0	0	0	0	0	0	0	0	0	0	0	0	0	0	0
93	heart_4mm_boundary_5_10	0	0	0	0	0	0	0	0	0	0	0	0	0	0	0	0	0	0	0	0	0	0	0	0	0	0	0	0	0	0	0	0	0	0	0	0	0	0	0	0	0	0	0	0	0	0	0	0
93	heart_4mm_boundary	0	1436.23	400.54	0	446.32	587.46	0	1131.06	0	1482.01	1853.94	0	0	925.06	0	0	873.57	513.08	797.27	0	0	757.22	764.85	583.65	1342.77	797.27	316.62	1407.62	190.73	0	911.71	0	0	0	1516.34	0	0	0	1001.36	1340.87	417.71	1720.43	0	1317.98	1180.65	1678.47	705.72	1768.11
93	heart_4mm_boundary_10_20	0	0	0	0	0	0	0	0	0	0	0	0	0	0	0	0	0	0	0	0	0	0	0	0	0	0	0	0	0	0	0	0	0	0	0	0	0	0	0	0	0	0	0	0	0	0	0	0
93	heart_4mm_boundary_20_1000	0	0	0	0	0	0	0	0	0	0	0	0	0	0	0	0	0	0	0	0	0	0	0	0	0	0	0	0	0	0	0	0	0	0	0	0	0	0	0	0	0	0	0	0	0	0	0	0
93	heart_4mm_boundary_0_1	1	0	0	0	0	0	0	0	0	0	0	0	0	0	0	0	0	0	0	0	0	0	0	0	0	0	0	0	0	0	0	0	0	0	0	0	0	0	0	0	0	0	0	0	0	0	0	0
93	heart_4mm_boundary	1	0	0	0	0	0	0	0	0	0	0	0	0	0	0	0	0	0	0	0	0	0	0	0	0	0	0	0	0	0	0	0	0	0	0	0	0	0	0	0	0	0	0	0	0	0	0	0
93	heart_4mm_boundary_5_10	1	0	0	0	0	0	0	0	0	0	0	0	0	0	0	0	0	0	0	0	0	0	0	0	0	0	0	0	0	0	0	0	0	0	0	0	0	0	0	0	0	0	0	0	0	0	0	0
93	heart_4mm_boundary_1_5	1	0	0	0	0	0	0	0	0	0	0	0	0	0	0	0	0	0	0	0	0	0	0	0	0	0	0	0	0	0	0	0	0	0	0	0	0	0	0	0	0	0	0	0	0	0	0	0
93	heart_4mm_boundary_20_1000	1	0	0	0	0	0	0	0	0	0	0	0	0	0	0	0	0	0	0	0	0	0	0	0	0	0	0	0	0	0	0	0	0	0	0	0	0	0	0	0	0	0	0	0	0	0	0	0
93	heart_4mm_boundary_10_20	1	0	0	0	0	0	0	0	0	0	0	0	0	0	0	0	0	0	0	0	0	0	0	0	0	0	0	0	0	0	0	0	0	0	0	0	0	0	0	0	0	0	0	0	0	0	0	0
94	heart_4mm_boundary_0_1	0	1626.97	0	635.15	0	1932.14	0	667.57	3051.76	0	0	1335.14	848.77	0	1012.8	1012.8	497.82	0	835.42	1556.4	656.13	511.17	711.44	415.8	841.14	1775.74	802.99	701.9	1119.61	551.22	0	696.18	2092.36	587.46	0	755.31	0	165.94	856.4	759.12	1058.58	1815.8	1178.74	1302.72	0	2204.9	1243.59	0
94	heart_4mm_boundary_1_5	0	0	0	0	0	0	0	0	0	0	0	0	0	0	0	0	0	0	0	0	0	0	0	0	0	0	0	0	0	0	0	0	0	0	640.87	595.09	0	0	0	0	600.81	0	0	711.44	610.35	0	730.51	0
94	heart_4mm_boundary	0	1626.97	0	635.15	0	1932.14	0	667.57	3051.76	0	0	1335.14	848.77	0	1012.8	1012.8	497.82	0	835.42	1556.4	656.13	511.17	711.44	415.8	841.14	1775.74	802.99	701.9	1119.61	551.22	0	696.18	2092.36	587.46	640.87	1350.4	0	165.94	856.4	759.12	1659.39	1815.8	1178.74	2014.16	610.35	2204.9	1974.11	0
94	heart_4mm_boundary_5_10	0	0	0	0	0	0	0	0	0	0	0	0	0	0	0	0	0	0	0	0	0	0	0	0	0	0	0	0	0	0	0	0	0	0	0	0	0	0	0	0	0	0	0	0	0	0	0	0
94	heart_4mm_boundary_10_20	0	0	0	0	0	0	0	0	0	0	0	0	0	0	0	0	0	0	0	0	0	0	0	0	0	0	0	0	0	0	0	0	0	0	0	0	0	0	0	0	0	0	0	0	0	0	0	0
94	heart_4mm_boundary_0_1	1	0	0	0	0	0	0	0	0	0	0	0	0	0	0	0	0	0	0	0	-28.61	0	0	0	0	0	0	0	0	0	0	0	0	0	0	0	0	0	0	0	0	0	0	0	0	0	0	0
94	heart_4mm_boundary_20_1000	0	0	0	0	0	0	0	0	0	0	0	0	0	0	0	0	0	0	0	0	0	0	0	0	0	0	0	0	0	0	0	0	0	0	0	0	0	0	0	0	0	0	0	0	0	0	0	0
94	heart_4mm_boundary	1	0	0	0	0	0	0	0	0	0	0	0	0	0	0	0	0	0	0	0	-28.61	0	0	0	0	0	0	0	0	0	0	0	0	0	0	0	0	0	0	0	0	0	0	0	0	0	0	0
94	heart_4mm_boundary_1_5	1	0	0	0	0	0	0	0	0	0	0	0	0	0	0	0	0	0	0	0	0	0	0	0	0	0	0	0	0	0	0	0	0	0	0	0	0	0	0	0	0	0	0	0	0	0	0	0
94	heart_4mm_boundary_5_10	1	0	0	0	0	0	0	0	0	0	0	0	0	0	0	0	0	0	0	0	0	0	0	0	0	0	0	0	0	0	0	0	0	0	0	0	0	0	0	0	0	0	0	0	0	0	0	0
94	heart_4mm_boundary_10_20	1	0	0	0	0	0	0	0	0	0	0	0	0	0	0	0	0	0	0	0	0	0	0	0	0	0	0	0	0	0	0	0	0	0	0	0	0	0	0	0	0	0	0	0	0	0	0	0
94	heart_4mm_boundary_20_1000	1	0	0	0	0	0	0	0	0	0	0	0	0	0	0	0	0	0	0	0	0	0	0	0	0	0	0	0	0	0	0	0	0	0	0	0	0	0	0	0	0	0	0	0	0	0	0	0
95	heart_4mm_boundary_0_1	0	0	0	0	0	0	0	0	0	0	0	0	0	0	0	0	0	0	0	0	0	0	0	0	0	0	0	0	0	0	0	0	608.44	0	0	0	0	0	0	0	0	0	0	0	0	0	0	0
95	heart_4mm_boundary_5_10	0	0	0	0	0	0	0	0	0	0	0	0	0	0	0	0	0	0	0	0	0	0	0	0	0	0	0	0	0	0	0	0	0	0	0	0	0	0	0	0	0	0	0	0	0	0	0	0
95	heart_4mm_boundary	0	0	0	0	0	0	0	0	0	0	0	0	0	0	0	0	0	0	0	0	0	0	0	0	0	543.59	0	0	0	0	717.16	0	608.44	759.12	0	0	0	360.49	0	0	646.59	602.72	0	541.69	0	0	0	0
95	heart_4mm_boundary_20_1000	0	0	0	0	0	0	0	0	0	0	0	0	0	0	0	0	0	0	0	0	0	0	0	0	0	543.59	0	0	0	0	717.16	0	0	759.12	0	0	0	360.49	0	0	646.59	602.72	0	0	0	0	0	0
95	heart_4mm_boundary_10_20	0	0	0	0	0	0	0	0	0	0	0	0	0	0	0	0	0	0	0	0	0	0	0	0	0	0	0	0	0	0	0	0	0	0	0	0	0	0	0	0	0	0	0	0	0	0	0	0
95	heart_4mm_boundary_1_5	0	0	0	0	0	0	0	0	0	0	0	0	0	0	0	0	0	0	0	0	0	0	0	0	0	0	0	0	0	0	0	0	0	0	0	0	0	0	0	0	0	0	0	541.69	0	0	0	0
95	heart_4mm_boundary_0_1	1	0	0	0	0	0	0	0	0	0	0	0	0	0	0	0	0	0	0	0	0	0	0	0	0	0	0	0	0	0	0	0	0	0	0	0	0	0	0	0	0	0	0	0	0	0	0	0
95	heart_4mm_boundary	1	0	0	0	0	0	0	0	0	0	0	0	0	0	0	0	0	0	0	0	0	0	0	0	0	0	0	0	0	0	0	0	0	0	0	0	0	0	0	0	0	0	0	0	0	0	0	0
95	heart_4mm_boundary_1_5	1	0	0	0	0	0	0	0	0	0	0	0	0	0	0	0	0	0	0	0	0	0	0	0	0	0	0	0	0	0	0	0	0	0	0	0	0	0	0	0	0	0	0	0	0	0	0	0
95	heart_4mm_boundary_5_10	1	0	0	0	0	0	0	0	0	0	0	0	0	0	0	0	0	0	0	0	0	0	0	0	0	0	0	0	0	0	0	0	0	0	0	0	0	0	0	0	0	0	0	0	0	0	0	0
95	heart_4mm_boundary_10_20	1	0	0	0	0	0	0	0	0	0	0	0	0	0	0	0	0	0	0	0	0	0	0	0	0	0	0	0	0	0	0	0	0	0	0	0	0	0	0	0	0	0	0	0	0	0	0	0
95	heart_4mm_boundary_20_1000	1	0	0	0	0	0	0	0	0	0	0	0	0	0	0	0	0	0	0	0	0	0	0	0	0	0	0	0	0	0	0	0	0	0	0	0	0	0	0	0	0	0	0	0	0	0	0	0
96	heart_4mm_boundary_0_1	0	0	0	0	0	2599.72	0	0	0	0	640.87	0	1956.94	839.23	1667.02	1409.53	0	0	314.71	0	0	1892.09	0	0	869.75	0	976.56	0	959.4	392.91	1459.12	841.14	270.84	1014.71	1670.84	0	0	974.66	0	0	0	1474.38	1592.64	768.66	312.81	415.8	0	1651.76
96	heart_4mm_boundary_1_5	0	0	0	0	0	0	0	0	0	0	0	0	0	0	0	0	0	0	0	0	0	0	0	0	0	0	0	0	0	0	0	0	0	0	0	0	0	0	0	0	0	0	0	0	0	0	0	0
96	heart_4mm_boundary	0	0	0	0	0	2599.72	0	0	0	0	640.87	0	1956.94	839.23	1667.02	1409.53	0	0	314.71	0	0	1892.09	0	0	869.75	0	976.56	0	959.4	392.91	1459.12	841.14	270.84	1014.71	1670.84	0	0	974.66	0	0	0	1474.38	1592.64	768.66	312.81	415.8	0	1651.76
96	heart_4mm_boundary_10_20	0	0	0	0	0	0	0	0	0	0	0	0	0	0	0	0	0	0	0	0	0	0	0	0	0	0	0	0	0	0	0	0	0	0	0	0	0	0	0	0	0	0	0	0	0	0	0	0
96	heart_4mm_boundary_5_10	0	0	0	0	0	0	0	0	0	0	0	0	0	0	0	0	0	0	0	0	0	0	0	0	0	0	0	0	0	0	0	0	0	0	0	0	0	0	0	0	0	0	0	0	0	0	0	0
96	heart_4mm_boundary_20_1000	0	0	0	0	0	0	0	0	0	0	0	0	0	0	0	0	0	0	0	0	0	0	0	0	0	0	0	0	0	0	0	0	0	0	0	0	0	0	0	0	0	0	0	0	0	0	0	0
96	heart_4mm_boundary_0_1	1	-162.12	0	0	0	0	0	0	0	0	0	0	0	0	0	0	0	0	0	0	0	0	0	0	0	0	0	0	0	0	0	0	0	0	0	0	0	0	0	0	0	0	0	0	0	0	0	0
96	heart_4mm_boundary	1	-162.12	0	0	0	0	0	0	0	0	0	0	0	0	0	0	0	0	0	0	0	0	0	0	0	0	0	0	0	0	0	0	0	0	0	0	0	0	0	0	0	0	0	0	0	0	0	0
96	heart_4mm_boundary_10_20	1	0	0	0	0	0	0	0	0	0	0	0	0	0	0	0	0	0	0	0	0	0	0	0	0	0	0	0	0	0	0	0	0	0	0	0	0	0	0	0	0	0	0	0	0	0	0	0
96	heart_4mm_boundary_1_5	1	0	0	0	0	0	0	0	0	0	0	0	0	0	0	0	0	0	0	0	0	0	0	0	0	0	0	0	0	0	0	0	0	0	0	0	0	0	0	0	0	0	0	0	0	0	0	0
96	heart_4mm_boundary_5_10	1	0	0	0	0	0	0	0	0	0	0	0	0	0	0	0	0	0	0	0	0	0	0	0	0	0	0	0	0	0	0	0	0	0	0	0	0	0	0	0	0	0	0	0	0	0	0	0
96	heart_4mm_boundary_20_1000	1	0	0	0	0	0	0	0	0	0	0	0	0	0	0	0	0	0	0	0	0	0	0	0	0	0	0	0	0	0	0	0	0	0	0	0	0	0	0	0	0	0	0	0	0	0	0	0
97	heart_4mm_boundary_1_5	0	0	0	0	0	0	0	0	0	0	0	0	0	0	0	0	0	0	0	0	0	0	0	0	0	0	0	0	0	0	0	0	0	0	0	0	0	0	0	0	0	0	0	0	0	0	0	0
97	heart_4mm_boundary_5_10	0	0	0	0	0	0	0	0	0	0	0	0	0	0	0	0	0	0	0	0	0	0	0	0	0	0	0	0	0	0	0	0	0	0	0	0	0	0	0	0	0	0	0	0	0	0	0	0
97	heart_4mm_boundary_0_1	0	0	0	0	1375.73	0	0	0	0	0	0	0	1682.28	0	1308.44	0	1039.28	0	1581.34	2725.3	3050.54	1454.24	0	1693.5	0	1319.66	0	1611.25	0	0	0	0	2968.29	1155.17	0	4157.1	3039.32	0	0	0	2650.53	1476.67	0	0	0	0	1577.61	1233.67
97	heart_4mm_boundary_10_20	0	0	0	0	0	0	0	0	0	0	0	0	0	0	0	0	0	0	0	0	0	0	0	0	0	0	0	0	0	0	0	0	0	0	0	0	0	0	0	0	0	0	0	0	0	0	0	0
97	heart_4mm_boundary	0	0	0	0	1375.73	0	0	0	0	0	0	0	1682.28	0	1308.44	0	1039.28	0	1581.34	2725.3	3050.54	1454.24	0	1693.5	0	1319.66	0	1611.25	0	0	0	0	2968.29	1155.17	0	4157.1	3039.32	0	0	0	2650.53	1476.67	0	0	0	0	1577.61	1233.67
97	heart_4mm_boundary_20_1000	0	0	0	0	0	0	0	0	0	0	0	0	0	0	0	0	0	0	0	0	0	0	0	0	0	0	0	0	0	0	0	0	0	0	0	0	0	0	0	0	0	0	0	0	0	0	0	0
97	heart_4mm_boundary_1_5	1	0	0	0	0	0	0	0	0	0	0	0	0	0	0	0	0	0	0	0	0	0	0	0	0	0	0	0	0	0	0	0	0	0	0	0	0	0	0	0	0	0	0	0	0	0	0	0
97	heart_4mm_boundary_5_10	1	0	0	0	0	0	0	0	0	0	0	0	0	0	0	0	0	0	0	0	0	0	0	0	0	0	0	0	0	0	0	0	0	0	0	0	0	0	0	0	0	0	0	0	0	0	0	0
97	heart_4mm_boundary_10_20	1	0	0	0	0	0	0	0	0	0	0	0	0	0	0	0	0	0	0	0	0	0	0	0	0	0	0	0	0	0	0	0	0	0	0	0	0	0	0	0	0	0	0	0	0	0	0	0
97	heart_4mm_boundary_0_1	1	0	0	0	0	0	0	0	0	0	0	0	0	0	0	0	0	0	0	0	0	0	0	0	0	0	0	0	0	0	0	0	0	0	0	0	0	0	0	0	0	0	0	0	0	0	0	0
97	heart_4mm_boundary	1	0	0	0	0	0	0	0	0	0	0	0	0	0	0	0	0	0	0	0	0	0	0	0	0	0	0	0	0	0	0	0	0	0	0	0	0	0	0	0	0	0	0	0	0	0	0	0
97	heart_4mm_boundary_20_1000	1	0	0	0	0	0	0	0	0	0	0	0	0	0	0	0	0	0	0	0	0	0	0	0	0	0	0	0	0	0	0	0	0	0	0	0	0	0	0	0	0	0	0	0	0	0	0	0
98	heart_4mm_boundary_0_1	0	0	0	0	0	0	0	0	0	0	0	0	0	0	0	0	0	0	0	0	0	0	0	0	0	0	0	0	0	0	0	0	0	0	0	0	0	0	0	0	0	0	0	0	0	0	0	0
98	heart_4mm_boundary	0	764.85	4823.68	0	0	2157.21	1899.72	728.61	0	757.22	1819.61	0	0	2147.67	829.7	1304.63	652.31	730.51	604.63	3780.36	2391.82	785.83	917.43	0	2641.68	823.97	1626.97	2674.1	864.03	0	566.48	867.84	1407.62	1502.99	0	888.82	3366.47	1577.38	871.66	1350.4	2515.79	1514.43	1308.44	989.91	1682.28	1026.15	2008.44	2880.1
98	heart_4mm_boundary_1_5	0	0	0	0	0	0	0	0	0	0	0	0	0	0	0	0	0	0	0	0	0	0	0	0	0	0	0	0	0	0	0	0	0	0	0	0	0	0	0	0	0	0	0	0	0	0	0	0
98	heart_4mm_boundary_10_20	0	0	0	0	0	0	0	0	0	0	0	0	0	0	0	0	0	0	0	0	0	0	0	0	0	0	0	0	0	0	0	0	0	0	0	0	0	0	0	0	0	0	0	0	0	0	0	0
98	heart_4mm_boundary_20_1000	0	0	2140.05	0	0	860.21	1077.65	0	0	0	1819.61	0	0	1190.19	0	667.57	0	0	0	2031.33	0	0	917.43	0	1003.27	0	997.54	2674.1	0	0	0	867.84	0	793.46	0	888.82	1934.05	0	871.66	0	1760.48	848.77	0	989.91	982.28	1026.15	2008.44	864.03
98	heart_4mm_boundary_5_10	0	764.85	2683.64	0	0	1297	822.07	728.61	0	757.22	0	0	0	957.49	829.7	637.05	652.31	730.51	604.63	1749.04	2391.82	785.83	0	0	1638.41	823.97	629.43	0	864.03	0	566.48	0	1407.62	709.53	0	0	1432.42	1577.38	0	1350.4	755.31	665.66	1308.44	0	700	0	0	2016.07
98	heart_4mm_boundary_0_1	1	0	0	0	0	0	0	0	0	0	0	0	0	0	0	0	0	0	0	0	0	0	0	0	0	0	0	0	0	0	0	0	0	0	0	0	0	0	0	0	0	0	0	0	0	0	0	0
98	heart_4mm_boundary_1_5	1	0	0	0	0	0	0	0	0	0	0	0	0	0	0	0	0	0	0	0	0	0	0	0	0	0	0	0	0	0	0	0	0	0	0	0	0	0	0	0	0	0	0	0	0	0	0	0
98	heart_4mm_boundary_5_10	1	0	0	0	0	0	0	0	0	0	0	0	0	0	0	0	0	0	0	0	0	0	0	0	0	0	0	0	0	0	0	0	0	0	0	0	0	0	0	0	0	0	0	0	0	0	0	0
98	heart_4mm_boundary	1	0	0	0	0	0	0	0	0	0	0	0	0	0	0	0	0	0	0	0	0	0	0	0	0	0	0	0	0	0	0	0	0	0	0	0	0	0	0	0	0	0	0	0	0	0	0	0
98	heart_4mm_boundary_10_20	1	0	0	0	0	0	0	0	0	0	0	0	0	0	0	0	0	0	0	0	0	0	0	0	0	0	0	0	0	0	0	0	0	0	0	0	0	0	0	0	0	0	0	0	0	0	0	0
98	heart_4mm_boundary_20_1000	1	0	0	0	0	0	0	0	0	0	0	0	0	0	0	0	0	0	0	0	0	0	0	0	0	0	0	0	0	0	0	0	0	0	0	0	0	0	0	0	0	0	0	0	0	0	0	0
99	heart_4mm_boundary_1_5	0	0	0	0	0	0	0	0	0	0	0	0	0	0	0	0	0	0	0	0	0	0	0	0	0	0	0	0	0	0	0	0	0	0	0	0	0	0	0	0	0	0	0	0	0	0	0	0
99	heart_4mm_boundary_0_1	0	751.5	0	0	0	0	0	0	0	0	0	0	0	0	0	0	0	0	0	0	0	0	846.86	0	0	0	0	0	0	0	0	0	0	0	0	734.33	0	0	0	0	822.07	0	0	0	0	0	0	0
99	heart_4mm_boundary_5_10	0	0	0	0	0	0	0	0	0	0	0	0	0	0	0	0	0	0	0	0	0	0	0	0	0	0	0	0	0	0	0	0	0	0	0	0	0	0	0	0	0	0	0	0	0	0	0	0
99	heart_4mm_boundary	0	751.5	0	0	0	0	0	0	0	0	0	0	0	0	0	0	0	0	0	0	0	0	846.86	0	0	0	0	0	0	0	0	0	0	0	0	734.33	0	0	0	0	822.07	0	0	0	0	0	0	0
99	heart_4mm_boundary_20_1000	0	0	0	0	0	0	0	0	0	0	0	0	0	0	0	0	0	0	0	0	0	0	0	0	0	0	0	0	0	0	0	0	0	0	0	0	0	0	0	0	0	0	0	0	0	0	0	0
99	heart_4mm_boundary_10_20	0	0	0	0	0	0	0	0	0	0	0	0	0	0	0	0	0	0	0	0	0	0	0	0	0	0	0	0	0	0	0	0	0	0	0	0	0	0	0	0	0	0	0	0	0	0	0	0
99	heart_4mm_boundary_1_5	1	0	0	0	0	0	0	0	0	0	0	0	0	0	0	0	0	0	0	0	0	0	0	0	0	0	0	0	0	0	0	0	0	0	0	0	0	0	0	0	0	0	0	0	0	0	0	0
99	heart_4mm_boundary_5_10	1	0	0	0	0	0	0	0	0	0	0	0	0	0	0	0	0	0	0	0	0	0	0	0	0	0	0	0	0	0	0	0	0	0	0	0	0	0	0	0	0	0	0	0	0	0	0	0
99	heart_4mm_boundary_0_1	1	0	0	0	0	0	0	0	0	0	0	0	0	0	0	0	0	0	0	0	0	0	0	0	0	0	0	0	0	0	0	0	0	0	0	0	0	0	0	0	0	0	0	0	0	0	0	0
99	heart_4mm_boundary_10_20	1	0	0	0	0	0	0	0	0	0	0	0	0	0	0	0	0	0	0	0	0	0	0	0	0	0	0	0	0	0	0	0	0	0	0	0	0	0	0	0	0	0	0	0	0	0	0	0
99	heart_4mm_boundary	1	0	0	0	0	0	0	0	0	0	0	0	0	0	0	0	0	0	0	0	0	0	0	0	0	0	0	0	0	0	0	0	0	0	0	0	0	0	0	0	0	0	0	0	0	0	0	0
99	heart_4mm_boundary_20_1000	1	0	0	0	0	0	0	0	0	0	0	0	0	0	0	0	0	0	0	0	0	0	0	0	0	0	0	0	0	0	0	0	0	0	0	0	0	0	0	0	0	0	0	0	0	0	0	0
100	heart_4mm_boundary	0	698.09	0	0	0	1016.62	0	0	0	0	785.83	0	0	0	1453.4	541.69	0	0	1766.2	0	732.42	864.03	907.9	0	976.56	0	753.4	0	986.1	0	976.56	0	0	0	0	0	659.94	0	608.44	711.44	0	0	965.12	0	1455.31	0	0	0
100	heart_4mm_boundary_0_1	0	0	0	0	0	0	0	0	0	0	0	0	0	0	0	0	0	0	0	0	0	0	0	0	0	0	0	0	0	0	0	0	0	0	0	0	0	0	0	0	0	0	0	0	0	0	0	0
100	heart_4mm_boundary_0_1	1	0	0	0	0	0	0	0	0	0	0	0	0	0	0	0	0	0	0	0	0	0	0	0	0	0	0	0	0	0	0	0	0	0	0	0	0	0	0	0	0	0	0	0	0	0	0	0
100	heart_4mm_boundary_1_5	0	0	0	0	0	0	0	0	0	0	0	0	0	0	0	0	0	0	0	0	732.42	0	0	0	0	0	0	0	0	0	0	0	0	0	0	0	0	0	0	0	0	0	0	0	0	0	0	0
100	heart_4mm_boundary_10_20	0	0	0	0	0	1016.62	0	0	0	0	0	0	0	0	0	541.69	0	0	932.69	0	0	864.03	907.9	0	976.56	0	0	0	986.1	0	0	0	0	0	0	0	0	0	0	0	0	0	965.12	0	0	0	0	0
100	heart_4mm_boundary_20_1000	0	698.09	0	0	0	0	0	0	0	0	785.83	0	0	0	701.9	0	0	0	833.51	0	0	0	0	0	0	0	753.4	0	0	0	976.56	0	0	0	0	0	659.94	0	608.44	711.44	0	0	0	0	1455.31	0	0	0
100	heart_4mm_boundary_5_10	0	0	0	0	0	0	0	0	0	0	0	0	0	0	751.5	0	0	0	0	0	0	0	0	0	0	0	0	0	0	0	0	0	0	0	0	0	0	0	0	0	0	0	0	0	0	0	0	0
100	heart_4mm_boundary_1_5	1	0	0	0	0	0	0	0	0	0	0	0	0	0	0	0	0	0	0	0	0	0	0	0	0	0	0	0	0	0	0	0	0	0	0	0	0	0	0	0	0	0	0	0	0	0	0	0
100	heart_4mm_boundary	1	0	0	0	0	0	0	0	0	0	0	0	0	-2059.94	0	0	0	-905.99	0	0	0	0	0	0	0	0	0	-951.77	0	0	0	0	0	0	0	0	-1348.5	0	0	0	0	0	0	-972.75	0	0	-1852.04	0
100	heart_4mm_boundary_10_20	1	0	0	0	0	0	0	0	0	0	0	0	0	-2059.94	0	0	0	-905.99	0	0	0	0	0	0	0	0	0	-951.77	0	0	0	0	0	0	0	0	-1348.5	0	0	0	0	0	0	-972.75	0	0	-1852.04	0
100	heart_4mm_boundary_5_10	1	0	0	0	0	0	0	0	0	0	0	0	0	0	0	0	0	0	0	0	0	0	0	0	0	0	0	0	0	0	0	0	0	0	0	0	0	0	0	0	0	0	0	0	0	0	0	0
100	heart_4mm_boundary_20_1000	1	0	0	0	0	0	0	0	0	0	0	0	0	0	0	0	0	0	0	0	0	0	0	0	0	0	0	0	0	0	0	0	0	0	0	0	0	0	0	0	0	0	0	0	0	0	0	0
101	heart_4mm_boundary	0	1293.18	0	0	532.15	0	732.42	572.2	1007.08	0	0	0	569.34	2709.39	852.58	0	0	0	0	400.54	0	0	0	0	0	864.03	0	0	0	0	0	0	577.93	1713.75	746.73	0	1092.91	0	360.49	0	0	0	0	0	0	712.39	0	380.52
101	heart_4mm_boundary_0_1	0	0	0	0	0	0	0	0	818.25	0	0	0	0	0	852.58	0	0	0	0	0	0	0	0	0	0	864.03	0	0	0	0	0	0	0	1713.75	746.73	0	0	0	0	0	0	0	0	0	0	0	0	0
101	heart_4mm_boundary_1_5	0	1293.18	0	0	532.15	0	732.42	572.2	188.83	0	0	0	569.34	2709.39	0	0	0	0	0	0	0	0	0	0	0	0	0	0	0	0	0	0	577.93	0	0	0	1092.91	0	360.49	0	0	0	0	0	0	712.39	0	380.52
101	heart_4mm_boundary_5_10	0	0	0	0	0	0	0	0	0	0	0	0	0	0	0	0	0	0	0	0	0	0	0	0	0	0	0	0	0	0	0	0	0	0	0	0	0	0	0	0	0	0	0	0	0	0	0	0
101	heart_4mm_boundary_10_20	0	0	0	0	0	0	0	0	0	0	0	0	0	0	0	0	0	0	0	400.54	0	0	0	0	0	0	0	0	0	0	0	0	0	0	0	0	0	0	0	0	0	0	0	0	0	0	0	0
101	heart_4mm_boundary_20_1000	0	0	0	0	0	0	0	0	0	0	0	0	0	0	0	0	0	0	0	0	0	0	0	0	0	0	0	0	0	0	0	0	0	0	0	0	0	0	0	0	0	0	0	0	0	0	0	0
101	heart_4mm_boundary_0_1	1	0	0	0	0	0	0	0	0	0	0	0	0	0	0	0	0	0	0	0	0	0	0	0	0	0	0	0	0	0	0	0	0	0	0	0	0	0	0	0	0	0	0	0	0	0	0	0
101	heart_4mm_boundary	1	0	0	0	0	0	0	0	0	0	0	0	0	0	0	0	0	0	0	0	0	0	0	0	0	0	0	0	0	0	0	0	0	0	0	0	0	0	0	0	0	0	-291.82	0	0	0	0	0
101	heart_4mm_boundary_1_5	1	0	0	0	0	0	0	0	0	0	0	0	0	0	0	0	0	0	0	0	0	0	0	0	0	0	0	0	0	0	0	0	0	0	0	0	0	0	0	0	0	0	-291.82	0	0	0	0	0
101	heart_4mm_boundary_5_10	1	0	0	0	0	0	0	0	0	0	0	0	0	0	0	0	0	0	0	0	0	0	0	0	0	0	0	0	0	0	0	0	0	0	0	0	0	0	0	0	0	0	0	0	0	0	0	0
101	heart_4mm_boundary_10_20	1	0	0	0	0	0	0	0	0	0	0	0	0	0	0	0	0	0	0	0	0	0	0	0	0	0	0	0	0	0	0	0	0	0	0	0	0	0	0	0	0	0	0	0	0	0	0	0
101	heart_4mm_boundary_20_1000	1	0	0	0	0	0	0	0	0	0	0	0	0	0	0	0	0	0	0	0	0	0	0	0	0	0	0	0	0	0	0	0	0	0	0	0	0	0	0	0	0	0	0	0	0	0	0	0
102	heart_4mm_boundary_0_1	0	0	0	0	0	0	0	0	0	0	0	0	0	0	0	0	0	0	0	0	0	0	0	0	0	0	0	0	0	0	0	0	0	0	0	0	0	0	0	0	0	0	0	0	0	0	0	0
102	heart_4mm_boundary_1_5	0	0	0	0	0	0	915.53	0	0	646.59	0	713.35	0	0	0	627.52	0	0	0	595.09	0	795.36	741.96	0	518.8	0	0	0	0	700	0	0	0	0	0	0	0	0	684.74	663.76	492.1	0	0	0	0	764.85	0	0
102	heart_4mm_boundary_5_10	0	0	0	0	0	0	0	0	0	0	0	0	0	0	0	0	0	0	0	0	0	0	0	0	0	0	0	0	0	0	0	0	0	0	0	0	0	0	0	0	0	0	0	0	0	0	0	0
102	heart_4mm_boundary	0	0	425.34	0	0	0	915.53	0	0	646.59	0	713.35	0	0	730.51	627.52	0	0	0	595.09	0	795.36	741.96	0	518.8	0	328.06	0	0	700	0	0	0	0	0	724.79	0	0	839.23	663.76	492.1	0	0	0	0	764.85	0	0
102	heart_4mm_boundary_10_20	0	0	425.34	0	0	0	0	0	0	0	0	0	0	0	730.51	0	0	0	0	0	0	0	0	0	0	0	328.06	0	0	0	0	0	0	0	0	0	0	0	154.5	0	0	0	0	0	0	0	0	0
102	heart_4mm_boundary_20_1000	0	0	0	0	0	0	0	0	0	0	0	0	0	0	0	0	0	0	0	0	0	0	0	0	0	0	0	0	0	0	0	0	0	0	0	724.79	0	0	0	0	0	0	0	0	0	0	0	0
102	heart_4mm_boundary_0_1	1	0	0	0	0	0	0	0	0	0	0	0	0	0	0	0	0	0	0	0	0	0	0	0	0	0	0	0	0	0	0	0	0	0	0	0	0	0	0	0	0	0	0	0	0	0	0	0
102	heart_4mm_boundary	1	0	0	0	0	0	0	0	0	0	0	0	0	0	0	0	0	0	0	0	0	0	0	0	0	0	0	0	0	0	0	0	0	0	0	0	0	0	0	234.6	0	0	0	0	0	0	0	0
102	heart_4mm_boundary_1_5	1	0	0	0	0	0	0	0	0	0	0	0	0	0	0	0	0	0	0	0	0	0	0	0	0	0	0	0	0	0	0	0	0	0	0	0	0	0	0	0	0	0	0	0	0	0	0	0
102	heart_4mm_boundary_5_10	1	0	0	0	0	0	0	0	0	0	0	0	0	0	0	0	0	0	0	0	0	0	0	0	0	0	0	0	0	0	0	0	0	0	0	0	0	0	0	234.6	0	0	0	0	0	0	0	0
102	heart_4mm_boundary_10_20	1	0	0	0	0	0	0	0	0	0	0	0	0	0	0	0	0	0	0	0	0	0	0	0	0	0	0	0	0	0	0	0	0	0	0	0	0	0	0	0	0	0	0	0	0	0	0	0
102	heart_4mm_boundary_20_1000	1	0	0	0	0	0	0	0	0	0	0	0	0	0	0	0	0	0	0	0	0	0	0	0	0	0	0	0	0	0	0	0	0	0	0	0	0	0	0	0	0	0	0	0	0	0	0	0
103	heart_4mm_boundary_0_1	0	0	0	0	0	0	363.35	0	0	0	0	432.01	0	0	812.53	0	0	0	0	0	0	-569.34	0	1602.17	0	0	0	0	0	0	0	0	0	0	0	-383.38	0	0	0	0	0	0	0	0	374.79	769.62	0	0
103	heart_4mm_boundary_1_5	0	0	0	0	0	389.1	0	0	0	0	0	517.85	0	0	0	0	0	0	0	0	0	0	0	0	0	0	0	0	0	0	0	0	0	0	0	0	698.09	0	0	0	0	0	0	0	0	0	0	0
103	heart_4mm_boundary	0	0	0	0	0	389.1	363.35	0	0	0	0	949.86	0	0	812.53	0	0	0	0	0	0	-569.34	0	1602.17	0	0	0	0	0	0	0	0	0	0	0	-383.38	698.09	0	0	0	0	0	0	0	374.79	769.62	0	0
103	heart_4mm_boundary_5_10	0	0	0	0	0	0	0	0	0	0	0	0	0	0	0	0	0	0	0	0	0	0	0	0	0	0	0	0	0	0	0	0	0	0	0	0	0	0	0	0	0	0	0	0	0	0	0	0
103	heart_4mm_boundary_10_20	0	0	0	0	0	0	0	0	0	0	0	0	0	0	0	0	0	0	0	0	0	0	0	0	0	0	0	0	0	0	0	0	0	0	0	0	0	0	0	0	0	0	0	0	0	0	0	0
103	heart_4mm_boundary_20_1000	0	0	0	0	0	0	0	0	0	0	0	0	0	0	0	0	0	0	0	0	0	0	0	0	0	0	0	0	0	0	0	0	0	0	0	0	0	0	0	0	0	0	0	0	0	0	0	0
103	heart_4mm_boundary_0_1	1	0	0	0	0	0	0	0	0	0	0	0	0	0	0	0	-406.27	0	0	-489.23	0	0	0	0	0	0	-157.36	0	0	0	0	0	0	0	0	0	0	0	-60.08	0	0	0	0	0	0	0	0	0
103	heart_4mm_boundary_1_5	1	0	0	0	0	0	0	0	0	0	0	0	0	0	0	0	0	0	0	0	0	0	0	0	0	0	0	0	0	0	0	0	0	0	0	0	0	0	0	0	0	0	0	0	0	0	0	0
103	heart_4mm_boundary	1	0	0	0	0	0	0	0	0	0	0	0	0	0	0	0	-406.27	0	0	-489.23	0	0	0	0	0	0	-157.36	0	0	0	0	0	0	0	0	0	0	0	-60.08	0	0	0	0	0	0	0	0	0
103	heart_4mm_boundary_5_10	1	0	0	0	0	0	0	0	0	0	0	0	0	0	0	0	0	0	0	0	0	0	0	0	0	0	0	0	0	0	0	0	0	0	0	0	0	0	0	0	0	0	0	0	0	0	0	0
103	heart_4mm_boundary_10_20	1	0	0	0	0	0	0	0	0	0	0	0	0	0	0	0	0	0	0	0	0	0	0	0	0	0	0	0	0	0	0	0	0	0	0	0	0	0	0	0	0	0	0	0	0	0	0	0
103	heart_4mm_boundary_20_1000	1	0	0	0	0	0	0	0	0	0	0	0	0	0	0	0	0	0	0	0	0	0	0	0	0	0	0	0	0	0	0	0	0	0	0	0	0	0	0	0	0	0	0	0	0	0	0	0
104	heart_4mm_boundary_1_5	0	0	0	0	0	0	0	0	0	0	0	0	0	0	0	0	0	0	0	0	0	0	0	0	0	0	0	0	0	0	0	0	0	0	0	0	0	0	0	0	0	0	0	0	0	0	0	0
104	heart_4mm_boundary_0_1	0	0	0	0	0	0	0	0	0	0	0	0	0	0	0	543.59	0	0	373.84	0	0	0	0	0	0	0	0	579.83	0	0	366.21	0	0	0	0	0	0	0	0	0	0	677.11	0	0	0	0	0	564.58
104	heart_4mm_boundary	0	0	0	0	0	0	0	0	0	0	0	0	0	0	0	543.59	0	0	373.84	0	0	0	0	0	0	0	0	579.83	0	0	366.21	0	0	0	0	0	0	0	0	0	0	677.11	0	0	0	0	0	564.58
104	heart_4mm_boundary_5_10	0	0	0	0	0	0	0	0	0	0	0	0	0	0	0	0	0	0	0	0	0	0	0	0	0	0	0	0	0	0	0	0	0	0	0	0	0	0	0	0	0	0	0	0	0	0	0	0
104	heart_4mm_boundary_10_20	0	0	0	0	0	0	0	0	0	0	0	0	0	0	0	0	0	0	0	0	0	0	0	0	0	0	0	0	0	0	0	0	0	0	0	0	0	0	0	0	0	0	0	0	0	0	0	0
104	heart_4mm_boundary_20_1000	0	0	0	0	0	0	0	0	0	0	0	0	0	0	0	0	0	0	0	0	0	0	0	0	0	0	0	0	0	0	0	0	0	0	0	0	0	0	0	0	0	0	0	0	0	0	0	0
104	heart_4mm_boundary_1_5	1	0	0	0	0	0	0	0	0	0	0	0	0	0	0	0	0	0	0	0	0	0	0	0	0	0	0	0	0	0	0	0	0	0	0	0	0	0	0	0	0	0	0	0	0	0	0	0
104	heart_4mm_boundary_5_10	1	0	0	0	0	0	0	0	0	0	0	0	0	0	0	0	0	0	0	0	0	0	0	0	0	0	0	0	0	0	0	0	0	0	0	0	0	0	0	0	0	0	0	0	0	0	0	0
104	heart_4mm_boundary_0_1	1	0	0	0	0	0	0	0	0	0	0	0	0	0	0	0	0	0	0	0	0	0	0	0	0	0	0	0	0	0	0	0	0	0	0	0	0	0	0	0	0	0	0	0	0	0	0	0
104	heart_4mm_boundary_10_20	1	0	0	0	0	0	0	0	0	0	0	0	0	0	0	0	0	0	0	0	0	0	0	0	0	0	0	0	0	0	0	0	0	0	0	0	0	0	0	0	0	0	0	0	0	0	0	0
104	heart_4mm_boundary	1	0	0	0	0	0	0	0	0	0	0	0	0	0	0	0	0	0	0	0	0	0	0	0	0	0	0	0	0	0	0	0	0	0	0	0	0	0	0	0	0	0	0	0	0	0	0	0
104	heart_4mm_boundary_20_1000	1	0	0	0	0	0	0	0	0	0	0	0	0	0	0	0	0	0	0	0	0	0	0	0	0	0	0	0	0	0	0	0	0	0	0	0	0	0	0	0	0	0	0	0	0	0	0	0
105	heart_4mm_boundary_0_1	0	47.68	0	713.35	-76.29	1092.91	68.66	0	0	0	0	1224.52	0	45.78	-246.05	0	0	823.97	0	0	0	0	843.05	-95.37	385.28	274.66	0	64.85	0	66.76	0	0	0	0	804.9	501.63	0	0	0	0	560.76	91.55	0	-38.15	0	436.78	576.02	-80.11
105	heart_4mm_boundary_1_5	0	0	0	0	0	0	0	0	0	0	0	0	0	0	0	0	0	0	0	0	0	0	0	0	0	0	0	0	0	0	0	0	0	0	0	0	0	0	0	0	0	0	0	0	0	0	0	0
105	heart_4mm_boundary	0	47.68	0	713.35	-76.29	1092.91	68.66	0	0	0	0	1224.52	0	45.78	-246.05	0	0	823.97	0	0	0	0	843.05	-95.37	385.28	274.66	0	64.85	0	66.76	0	0	0	0	804.9	501.63	0	0	0	0	560.76	91.55	0	-38.15	0	436.78	576.02	-80.11
105	heart_4mm_boundary_10_20	0	0	0	0	0	0	0	0	0	0	0	0	0	0	0	0	0	0	0	0	0	0	0	0	0	0	0	0	0	0	0	0	0	0	0	0	0	0	0	0	0	0	0	0	0	0	0	0
105	heart_4mm_boundary_5_10	0	0	0	0	0	0	0	0	0	0	0	0	0	0	0	0	0	0	0	0	0	0	0	0	0	0	0	0	0	0	0	0	0	0	0	0	0	0	0	0	0	0	0	0	0	0	0	0
105	heart_4mm_boundary_20_1000	0	0	0	0	0	0	0	0	0	0	0	0	0	0	0	0	0	0	0	0	0	0	0	0	0	0	0	0	0	0	0	0	0	0	0	0	0	0	0	0	0	0	0	0	0	0	0	0
105	heart_4mm_boundary_0_1	1	0	41.96	-162.12	0	-80.11	-452.04	-444.41	0	0	0	0	-64.85	0	116.35	95.37	144.96	282.29	0	349.04	0	-188.83	0	-150.68	0	0	-431.06	-463.49	19.07	0	-381.47	-671.39	-429.15	0	0	-406.27	0	45.78	-28.61	-217.44	-246.05	0	68.66	0	-347.14	-103	-83.92	314.71
105	heart_4mm_boundary_1_5	1	0	0	0	0	0	0	0	0	0	0	0	0	0	0	0	0	0	0	0	0	0	0	0	0	0	0	0	0	0	0	0	0	0	0	0	0	0	0	0	0	0	0	0	0	0	0	0
105	heart_4mm_boundary	1	0	41.96	-162.12	0	-80.11	-452.04	-444.41	0	0	0	0	-64.85	0	116.35	95.37	144.96	282.29	0	349.04	0	-188.83	0	-150.68	0	0	-431.06	-463.49	19.07	0	-381.47	-671.39	-429.15	0	0	-406.27	0	45.78	-28.61	-217.44	-246.05	0	68.66	0	-347.14	-103	-83.92	314.71
105	heart_4mm_boundary_10_20	1	0	0	0	0	0	0	0	0	0	0	0	0	0	0	0	0	0	0	0	0	0	0	0	0	0	0	0	0	0	0	0	0	0	0	0	0	0	0	0	0	0	0	0	0	0	0	0
105	heart_4mm_boundary_20_1000	1	0	0	0	0	0	0	0	0	0	0	0	0	0	0	0	0	0	0	0	0	0	0	0	0	0	0	0	0	0	0	0	0	0	0	0	0	0	0	0	0	0	0	0	0	0	0	0
105	heart_4mm_boundary_5_10	1	0	0	0	0	0	0	0	0	0	0	0	0	0	0	0	0	0	0	0	0	0	0	0	0	0	0	0	0	0	0	0	0	0	0	0	0	0	0	0	0	0	0	0	0	0	0	0
106	heart_4mm_boundary_0_1	0	0	0	0	0	812.53	0	0	0	0	0	0	0	0	0	0	0	0	0	0	0	0	0	0	0	650.41	0	0	0	0	0	0	0	0	0	0	0	0	0	0	0	0	0	0	0	0	0	0
106	heart_4mm_boundary	0	0	0	0	0	812.53	270.84	0	0	0	606.54	0	0	0	0	0	0	0	0	0	1626.97	0	0	0	0	650.41	801.09	0	0	724.79	0	0	0	0	0	0	530.24	545.5	0	0	0	2132.42	715.26	0	0	1543.05	1712.8	749.59
106	heart_4mm_boundary_1_5	0	0	0	0	0	0	0	0	0	0	606.54	0	0	0	0	0	0	0	0	0	732.42	0	0	0	0	0	0	0	0	724.79	0	0	0	0	0	0	0	0	0	0	0	1222.61	715.26	0	0	801.09	1249.31	0
106	heart_4mm_boundary_5_10	0	0	0	0	0	0	270.84	0	0	0	0	0	0	0	0	0	0	0	0	0	0	0	0	0	0	0	0	0	0	0	0	0	0	0	0	0	0	0	0	0	0	909.81	0	0	0	741.96	463.49	0
106	heart_4mm_boundary_10_20	0	0	0	0	0	0	0	0	0	0	0	0	0	0	0	0	0	0	0	0	894.55	0	0	0	0	0	801.09	0	0	0	0	0	0	0	0	0	530.24	545.5	0	0	0	0	0	0	0	0	0	749.59
106	heart_4mm_boundary_0_1	1	0	0	0	0	0	0	0	0	0	0	0	0	0	0	0	0	0	0	0	0	0	0	0	0	0	0	0	0	0	0	0	0	0	0	0	0	0	0	0	0	0	0	0	0	0	0	0
106	heart_4mm_boundary_20_1000	0	0	0	0	0	0	0	0	0	0	0	0	0	0	0	0	0	0	0	0	0	0	0	0	0	0	0	0	0	0	0	0	0	0	0	0	0	0	0	0	0	0	0	0	0	0	0	0
106	heart_4mm_boundary_1_5	1	0	0	0	0	0	0	0	0	0	0	0	0	0	0	0	0	0	0	0	0	0	0	0	0	0	0	0	0	0	0	0	0	0	0	0	0	0	0	0	0	0	0	0	0	0	0	0
106	heart_4mm_boundary	1	0	0	0	0	0	0	0	0	0	0	0	0	0	0	0	0	0	0	-677.11	0	0	0	0	0	0	0	0	0	0	0	0	-635.15	0	0	0	0	0	0	0	0	0	0	0	0	0	0	-669.48
106	heart_4mm_boundary_5_10	1	0	0	0	0	0	0	0	0	0	0	0	0	0	0	0	0	0	0	-677.11	0	0	0	0	0	0	0	0	0	0	0	0	-635.15	0	0	0	0	0	0	0	0	0	0	0	0	0	0	0
106	heart_4mm_boundary_20_1000	1	0	0	0	0	0	0	0	0	0	0	0	0	0	0	0	0	0	0	0	0	0	0	0	0	0	0	0	0	0	0	0	0	0	0	0	0	0	0	0	0	0	0	0	0	0	0	0
106	heart_4mm_boundary_10_20	1	0	0	0	0	0	0	0	0	0	0	0	0	0	0	0	0	0	0	0	0	0	0	0	0	0	0	0	0	0	0	0	0	0	0	0	0	0	0	0	0	0	0	0	0	0	0	-669.48
107	heart_4mm_boundary	0	0	0	0	0	0	0	0	0	0	1156.31	0	0	0	0	0	0	0	0	0	0	0	1079.41	0	0	0	0	0	0	0	0	0	0	0	0	0	0	0	1054.69	0	733.34	0	0	0	0	0	0	0
107	heart_4mm_boundary_0_1	0	0	0	0	0	0	0	0	0	0	0	0	0	0	0	0	0	0	0	0	0	0	0	0	0	0	0	0	0	0	0	0	0	0	0	0	0	0	0	0	0	0	0	0	0	0	0	0
107	heart_4mm_boundary_1_5	0	0	0	0	0	0	0	0	0	0	0	0	0	0	0	0	0	0	0	0	0	0	0	0	0	0	0	0	0	0	0	0	0	0	0	0	0	0	0	0	0	0	0	0	0	0	0	0
107	heart_4mm_boundary_5_10	0	0	0	0	0	0	0	0	0	0	0	0	0	0	0	0	0	0	0	0	0	0	0	0	0	0	0	0	0	0	0	0	0	0	0	0	0	0	0	0	733.34	0	0	0	0	0	0	0
107	heart_4mm_boundary_20_1000	0	0	0	0	0	0	0	0	0	0	0	0	0	0	0	0	0	0	0	0	0	0	1079.41	0	0	0	0	0	0	0	0	0	0	0	0	0	0	0	1054.69	0	0	0	0	0	0	0	0	0
107	heart_4mm_boundary_10_20	0	0	0	0	0	0	0	0	0	0	1156.31	0	0	0	0	0	0	0	0	0	0	0	0	0	0	0	0	0	0	0	0	0	0	0	0	0	0	0	0	0	0	0	0	0	0	0	0	0
107	heart_4mm_boundary_0_1	1	0	0	0	0	0	0	0	0	0	0	0	0	0	0	0	0	0	0	0	0	0	0	0	0	0	0	0	0	0	0	0	0	0	0	0	0	0	0	0	0	0	0	0	0	0	0	0
107	heart_4mm_boundary_1_5	1	0	0	0	0	0	0	0	0	0	0	0	0	0	0	0	0	0	0	0	0	0	0	0	0	0	0	0	0	0	0	0	0	0	0	0	0	0	0	0	0	0	0	0	0	0	0	0
107	heart_4mm_boundary	1	0	0	0	0	0	0	0	0	0	0	0	0	0	0	0	0	0	0	0	0	0	0	0	0	0	0	0	0	0	0	0	0	0	0	0	0	0	0	0	0	0	0	0	0	0	0	0
107	heart_4mm_boundary_5_10	1	0	0	0	0	0	0	0	0	0	0	0	0	0	0	0	0	0	0	0	0	0	0	0	0	0	0	0	0	0	0	0	0	0	0	0	0	0	0	0	0	0	0	0	0	0	0	0
107	heart_4mm_boundary_10_20	1	0	0	0	0	0	0	0	0	0	0	0	0	0	0	0	0	0	0	0	0	0	0	0	0	0	0	0	0	0	0	0	0	0	0	0	0	0	0	0	0	0	0	0	0	0	0	0
107	heart_4mm_boundary_20_1000	1	0	0	0	0	0	0	0	0	0	0	0	0	0	0	0	0	0	0	0	0	0	0	0	0	0	0	0	0	0	0	0	0	0	0	0	0	0	0	0	0	0	0	0	0	0	0	0
108	heart_4mm_boundary_1_5	0	0	0	0	0	0	0	0	0	0	0	0	0	0	0	0	0	0	0	0	0	0	0	0	0	0	0	0	0	0	0	0	0	0	0	0	0	0	0	0	0	0	0	0	0	0	0	0
108	heart_4mm_boundary_0_1	0	909.81	0	684.74	2088.55	0	701.9	0	398.64	703.81	797.27	1485.82	694.27	0	1617.43	0	0	835.42	0	0	0	0	0	0	776.29	1251.22	0	0	715.26	0	665.66	0	867.84	0	0	1291.28	749.59	1195.91	656.13	629.43	0	560.76	1211.17	446.32	0	0	482.56	0
108	heart_4mm_boundary	0	909.81	0	684.74	2088.55	0	701.9	0	398.64	703.81	797.27	1485.82	694.27	0	1617.43	0	0	835.42	0	0	0	0	0	0	776.29	1251.22	0	0	715.26	0	665.66	0	867.84	0	0	1291.28	749.59	1195.91	656.13	629.43	0	560.76	1211.17	446.32	0	0	482.56	0
108	heart_4mm_boundary_5_10	0	0	0	0	0	0	0	0	0	0	0	0	0	0	0	0	0	0	0	0	0	0	0	0	0	0	0	0	0	0	0	0	0	0	0	0	0	0	0	0	0	0	0	0	0	0	0	0
108	heart_4mm_boundary_20_1000	0	0	0	0	0	0	0	0	0	0	0	0	0	0	0	0	0	0	0	0	0	0	0	0	0	0	0	0	0	0	0	0	0	0	0	0	0	0	0	0	0	0	0	0	0	0	0	0
108	heart_4mm_boundary_10_20	0	0	0	0	0	0	0	0	0	0	0	0	0	0	0	0	0	0	0	0	0	0	0	0	0	0	0	0	0	0	0	0	0	0	0	0	0	0	0	0	0	0	0	0	0	0	0	0
108	heart_4mm_boundary_1_5	1	0	0	0	0	0	0	0	0	0	0	0	0	0	0	0	0	0	0	0	0	0	0	0	0	0	0	0	0	0	0	0	0	0	0	0	0	0	0	0	0	0	0	0	0	0	0	0
108	heart_4mm_boundary_0_1	1	0	0	0	0	0	0	0	0	0	0	0	0	0	0	0	0	0	0	0	0	0	0	0	0	0	0	0	0	0	0	0	0	0	0	0	0	0	0	0	0	0	0	0	0	0	0	0
108	heart_4mm_boundary_5_10	1	0	0	0	0	0	0	0	0	0	0	0	0	0	0	0	0	0	0	0	0	0	0	0	0	0	0	0	0	0	0	0	0	0	0	0	0	0	0	0	0	0	0	0	0	0	0	0
108	heart_4mm_boundary	1	0	0	0	0	0	0	0	0	0	0	0	0	0	0	0	0	0	0	0	0	0	0	0	0	0	0	0	0	0	0	0	0	0	0	0	0	0	0	0	0	0	0	0	0	0	0	0
108	heart_4mm_boundary_10_20	1	0	0	0	0	0	0	0	0	0	0	0	0	0	0	0	0	0	0	0	0	0	0	0	0	0	0	0	0	0	0	0	0	0	0	0	0	0	0	0	0	0	0	0	0	0	0	0
108	heart_4mm_boundary_20_1000	1	0	0	0	0	0	0	0	0	0	0	0	0	0	0	0	0	0	0	0	0	0	0	0	0	0	0	0	0	0	0	0	0	0	0	0	0	0	0	0	0	0	0	0	0	0	0	0
109	heart_4mm_boundary_0_1	0	0	0	0	0	0	0	0	0	0	0	0	0	0	0	0	0	0	0	0	0	0	0	0	0	0	0	0	0	0	0	0	0	0	0	0	0	0	0	0	0	0	0	0	0	0	0	0
109	heart_4mm_boundary_1_5	0	0	0	0	0	0	0	574.11	0	0	0	0	0	0	0	0	0	0	0	0	0	0	0	0	503.54	0	0	0	0	0	0	0	0	0	0	0	0	0	0	0	0	0	0	0	0	0	677.11	0
109	heart_4mm_boundary_5_10	0	0	0	0	0	0	0	0	0	0	0	0	0	0	0	0	0	0	0	0	0	0	0	0	0	0	0	0	0	0	0	0	0	0	0	0	0	0	0	0	0	0	0	0	0	0	0	0
109	heart_4mm_boundary_10_20	0	0	0	0	0	0	0	0	0	0	0	0	0	0	0	0	0	0	0	0	0	0	0	0	0	0	0	0	0	0	0	0	0	0	0	0	0	0	0	0	0	0	0	0	0	0	0	0
109	heart_4mm_boundary	0	0	0	0	0	0	0	574.11	0	0	0	0	0	0	0	0	0	0	0	0	0	0	0	0	503.54	0	0	0	0	0	0	0	0	0	0	0	0	0	0	0	0	0	0	0	0	0	677.11	0
109	heart_4mm_boundary_20_1000	0	0	0	0	0	0	0	0	0	0	0	0	0	0	0	0	0	0	0	0	0	0	0	0	0	0	0	0	0	0	0	0	0	0	0	0	0	0	0	0	0	0	0	0	0	0	0	0
109	heart_4mm_boundary	1	0	0	0	0	0	0	0	0	0	0	0	0	0	0	0	0	0	0	0	0	0	0	0	0	0	0	0	0	0	0	0	0	0	0	0	0	0	0	0	0	0	0	0	0	0	0	0
109	heart_4mm_boundary_0_1	1	0	0	0	0	0	0	0	0	0	0	0	0	0	0	0	0	0	0	0	0	0	0	0	0	0	0	0	0	0	0	0	0	0	0	0	0	0	0	0	0	0	0	0	0	0	0	0
109	heart_4mm_boundary_1_5	1	0	0	0	0	0	0	0	0	0	0	0	0	0	0	0	0	0	0	0	0	0	0	0	0	0	0	0	0	0	0	0	0	0	0	0	0	0	0	0	0	0	0	0	0	0	0	0
109	heart_4mm_boundary_5_10	1	0	0	0	0	0	0	0	0	0	0	0	0	0	0	0	0	0	0	0	0	0	0	0	0	0	0	0	0	0	0	0	0	0	0	0	0	0	0	0	0	0	0	0	0	0	0	0
109	heart_4mm_boundary_10_20	1	0	0	0	0	0	0	0	0	0	0	0	0	0	0	0	0	0	0	0	0	0	0	0	0	0	0	0	0	0	0	0	0	0	0	0	0	0	0	0	0	0	0	0	0	0	0	0
109	heart_4mm_boundary_20_1000	1	0	0	0	0	0	0	0	0	0	0	0	0	0	0	0	0	0	0	0	0	0	0	0	0	0	0	0	0	0	0	0	0	0	0	0	0	0	0	0	0	0	0	0	0	0	0	0
110	heart_4mm_boundary_1_5	0	0	0	0	0	0	0	0	0	0	0	0	0	0	0	0	0	0	0	0	0	0	0	0	0	0	0	0	0	0	0	0	0	0	0	0	0	0	0	0	0	0	0	0	0	0	0	0
110	heart_4mm_boundary_0_1	0	0	0	0	0	0	0	0	789.64	0	0	0	888.82	0	0	0	0	1691.82	0	0	0	0	0	0	1377.11	0	0	909.81	799.18	1476.29	0	0	835.42	0	0	759.12	823.97	0	0	0	0	0	886.92	0	795.36	776.29	0	0
110	heart_4mm_boundary_5_10	0	0	0	0	0	0	0	0	0	0	0	0	0	0	0	0	0	0	0	0	0	0	0	0	0	0	0	0	0	0	0	0	0	0	0	0	0	0	0	0	0	0	0	0	0	0	0	0
110	heart_4mm_boundary	0	0	0	0	0	0	0	0	789.64	0	0	0	888.82	0	0	0	0	1691.82	0	0	0	0	0	0	1377.11	0	0	909.81	799.18	1476.29	0	0	835.42	0	0	759.12	823.97	0	0	0	0	0	886.92	0	795.36	776.29	0	0
110	heart_4mm_boundary_10_20	0	0	0	0	0	0	0	0	0	0	0	0	0	0	0	0	0	0	0	0	0	0	0	0	0	0	0	0	0	0	0	0	0	0	0	0	0	0	0	0	0	0	0	0	0	0	0	0
110	heart_4mm_boundary_20_1000	0	0	0	0	0	0	0	0	0	0	0	0	0	0	0	0	0	0	0	0	0	0	0	0	0	0	0	0	0	0	0	0	0	0	0	0	0	0	0	0	0	0	0	0	0	0	0	0
110	heart_4mm_boundary_0_1	1	0	0	0	0	0	0	0	0	0	0	0	0	0	0	0	0	0	0	0	0	0	0	0	0	0	0	0	0	0	0	0	0	0	0	0	0	0	0	0	0	0	0	0	0	0	0	0
110	heart_4mm_boundary_1_5	1	0	0	0	0	0	0	0	0	0	0	0	0	0	0	0	0	0	0	0	0	0	0	0	0	0	0	0	0	0	0	0	0	0	0	0	0	0	0	0	0	0	0	0	0	0	0	0
110	heart_4mm_boundary	1	0	0	0	0	0	0	0	0	0	0	0	0	0	0	0	0	0	0	0	0	0	0	0	0	0	0	0	0	0	0	0	0	0	0	0	0	0	0	0	0	0	0	0	0	0	0	0
110	heart_4mm_boundary_5_10	1	0	0	0	0	0	0	0	0	0	0	0	0	0	0	0	0	0	0	0	0	0	0	0	0	0	0	0	0	0	0	0	0	0	0	0	0	0	0	0	0	0	0	0	0	0	0	0
110	heart_4mm_boundary_10_20	1	0	0	0	0	0	0	0	0	0	0	0	0	0	0	0	0	0	0	0	0	0	0	0	0	0	0	0	0	0	0	0	0	0	0	0	0	0	0	0	0	0	0	0	0	0	0	0
110	heart_4mm_boundary_20_1000	1	0	0	0	0	0	0	0	0	0	0	0	0	0	0	0	0	0	0	0	0	0	0	0	0	0	0	0	0	0	0	0	0	0	0	0	0	0	0	0	0	0	0	0	0	0	0	0
111	heart_4mm_boundary	0	0	0	0	0	0	0	0	0	0	0	0	0	0	0	0	0	0	0	0	0	0	0	0	0	0	789.64	0	583.65	0	0	0	0	0	0	0	0	514.98	0	0	619.89	0	0	0	0	0	0	0
111	heart_4mm_boundary_0_1	0	0	0	0	0	0	0	0	0	0	0	0	0	0	0	0	0	0	0	0	0	0	0	0	0	0	0	0	0	0	0	0	0	0	0	0	0	0	0	0	0	0	0	0	0	0	0	0
111	heart_4mm_boundary_1_5	0	0	0	0	0	0	0	0	0	0	0	0	0	0	0	0	0	0	0	0	0	0	0	0	0	0	789.64	0	583.65	0	0	0	0	0	0	0	0	514.98	0	0	0	0	0	0	0	0	0	0
111	heart_4mm_boundary_5_10	0	0	0	0	0	0	0	0	0	0	0	0	0	0	0	0	0	0	0	0	0	0	0	0	0	0	0	0	0	0	0	0	0	0	0	0	0	0	0	0	619.89	0	0	0	0	0	0	0
111	heart_4mm_boundary_10_20	0	0	0	0	0	0	0	0	0	0	0	0	0	0	0	0	0	0	0	0	0	0	0	0	0	0	0	0	0	0	0	0	0	0	0	0	0	0	0	0	0	0	0	0	0	0	0	0
111	heart_4mm_boundary_20_1000	0	0	0	0	0	0	0	0	0	0	0	0	0	0	0	0	0	0	0	0	0	0	0	0	0	0	0	0	0	0	0	0	0	0	0	0	0	0	0	0	0	0	0	0	0	0	0	0
111	heart_4mm_boundary_0_1	1	0	0	0	0	0	0	0	0	0	0	0	0	0	0	0	0	0	0	0	0	0	0	0	0	0	0	0	0	0	0	0	0	0	0	0	0	0	0	0	0	0	0	0	0	0	0	0
111	heart_4mm_boundary_1_5	1	0	0	0	0	0	0	0	0	0	0	0	0	0	0	0	0	0	0	0	0	0	0	0	0	0	0	0	0	-408.17	0	0	0	0	0	0	0	0	0	0	0	0	-322.34	0	0	0	0	0
111	heart_4mm_boundary	1	0	0	0	0	0	0	0	0	0	0	0	0	0	0	0	0	0	0	0	0	0	0	0	0	0	0	0	0	-408.17	0	0	0	0	0	0	0	0	0	0	0	0	-322.34	0	0	0	0	0
111	heart_4mm_boundary_5_10	1	0	0	0	0	0	0	0	0	0	0	0	0	0	0	0	0	0	0	0	0	0	0	0	0	0	0	0	0	0	0	0	0	0	0	0	0	0	0	0	0	0	0	0	0	0	0	0
111	heart_4mm_boundary_10_20	1	0	0	0	0	0	0	0	0	0	0	0	0	0	0	0	0	0	0	0	0	0	0	0	0	0	0	0	0	0	0	0	0	0	0	0	0	0	0	0	0	0	0	0	0	0	0	0
111	heart_4mm_boundary_20_1000	1	0	0	0	0	0	0	0	0	0	0	0	0	0	0	0	0	0	0	0	0	0	0	0	0	0	0	0	0	0	0	0	0	0	0	0	0	0	0	0	0	0	0	0	0	0	0	0
112	heart_4mm_boundary_0_1	0	0	0	0	0	0	0	0	0	0	0	463.49	0	0	0	0	0	0	0	0	0	0	0	0	0	0	0	0	341.42	0	0	0	0	0	0	0	0	0	0	0	0	0	0	0	0	0	0	0
112	heart_4mm_boundary	0	0	823.97	0	0	0	776.29	0	0	0	770.57	2117.16	768.66	741.96	753.4	0	0	0	597	652.31	0	0	0	774.38	778.2	658.04	705.72	2075.2	341.42	0	0	3288.27	783.92	0	2578.74	0	0	661.85	1110.08	0	0	713.35	0	837.33	511.17	0	1817.7	1447.68
112	heart_4mm_boundary_1_5	0	0	823.97	0	0	0	0	0	0	0	0	0	0	741.96	753.4	0	0	0	0	0	0	0	0	0	0	0	0	553.13	0	0	0	1909.26	783.92	0	0	0	0	0	467.3	0	0	0	0	0	511.17	0	1022.34	0
112	heart_4mm_boundary_5_10	0	0	0	0	0	0	776.29	0	0	0	770.57	1653.67	768.66	0	0	0	0	0	597	652.31	0	0	0	774.38	778.2	658.04	705.72	1522.06	0	0	0	1379.01	0	0	2578.74	0	0	0	642.78	0	0	713.35	0	837.33	0	0	795.36	1447.68
112	heart_4mm_boundary_10_20	0	0	0	0	0	0	0	0	0	0	0	0	0	0	0	0	0	0	0	0	0	0	0	0	0	0	0	0	0	0	0	0	0	0	0	0	0	0	0	0	0	0	0	0	0	0	0	0
112	heart_4mm_boundary_20_1000	0	0	0	0	0	0	0	0	0	0	0	0	0	0	0	0	0	0	0	0	0	0	0	0	0	0	0	0	0	0	0	0	0	0	0	0	0	661.85	0	0	0	0	0	0	0	0	0	0
112	heart_4mm_boundary	1	0	0	0	0	0	0	0	0	0	0	0	0	0	0	0	0	0	0	0	0	0	0	0	0	0	0	0	0	-385.28	0	0	0	0	0	0	0	0	0	0	0	0	-354.77	0	0	0	0	0
112	heart_4mm_boundary_0_1	1	0	0	0	0	0	0	0	0	0	0	0	0	0	0	0	0	0	0	0	0	0	0	0	0	0	0	0	0	0	0	0	0	0	0	0	0	0	0	0	0	0	0	0	0	0	0	0
112	heart_4mm_boundary_1_5	1	0	0	0	0	0	0	0	0	0	0	0	0	0	0	0	0	0	0	0	0	0	0	0	0	0	0	0	0	0	0	0	0	0	0	0	0	0	0	0	0	0	0	0	0	0	0	0
112	heart_4mm_boundary_5_10	1	0	0	0	0	0	0	0	0	0	0	0	0	0	0	0	0	0	0	0	0	0	0	0	0	0	0	0	0	-385.28	0	0	0	0	0	0	0	0	0	0	0	0	0	0	0	0	0	0
112	heart_4mm_boundary_10_20	1	0	0	0	0	0	0	0	0	0	0	0	0	0	0	0	0	0	0	0	0	0	0	0	0	0	0	0	0	0	0	0	0	0	0	0	0	0	0	0	0	0	-354.77	0	0	0	0	0
112	heart_4mm_boundary_20_1000	1	0	0	0	0	0	0	0	0	0	0	0	0	0	0	0	0	0	0	0	0	0	0	0	0	0	0	0	0	0	0	0	0	0	0	0	0	0	0	0	0	0	0	0	0	0	0	0
113	heart_4mm_boundary_1_5	0	0	0	0	0	0	0	0	0	0	0	0	0	0	0	0	0	0	0	0	0	0	0	0	0	0	0	0	0	0	0	0	0	0	0	0	0	0	0	0	0	0	0	0	0	0	0	0
113	heart_4mm_boundary_0_1	0	0	0	0	0	0	0	0	0	0	0	0	0	0	0	0	0	0	0	0	0	0	0	0	0	0	0	0	0	0	0	0	0	0	0	0	0	0	0	0	0	0	0	0	0	0	0	0
113	heart_4mm_boundary_5_10	0	0	0	0	0	0	0	0	0	0	0	0	0	0	0	0	0	0	0	0	0	0	0	0	0	0	0	0	0	0	0	0	0	0	0	0	0	0	0	0	0	0	0	0	0	0	0	0
113	heart_4mm_boundary_10_20	0	0	0	0	0	0	0	0	0	0	0	0	0	0	0	0	0	0	0	0	0	0	0	0	0	0	0	0	0	0	0	0	0	0	0	0	0	0	0	0	0	0	0	0	0	0	0	0
113	heart_4mm_boundary	0	0	0	0	0	0	0	0	0	0	0	0	0	0	0	0	0	0	0	0	0	0	0	0	0	0	0	0	0	0	0	0	0	0	0	0	0	0	0	0	0	0	0	0	0	0	0	0
113	heart_4mm_boundary_20_1000	0	0	0	0	0	0	0	0	0	0	0	0	0	0	0	0	0	0	0	0	0	0	0	0	0	0	0	0	0	0	0	0	0	0	0	0	0	0	0	0	0	0	0	0	0	0	0	0
113	heart_4mm_boundary_1_5	1	0	0	0	0	0	0	0	0	0	0	0	0	0	0	0	0	0	0	0	0	0	0	0	0	0	0	0	0	0	0	0	0	0	0	0	0	0	0	0	0	0	0	0	0	0	0	0
113	heart_4mm_boundary_0_1	1	0	0	0	0	0	-1114.04	0	0	0	0	0	0	0	0	0	0	0	0	0	0	0	0	0	0	0	0	0	0	-927.12	0	0	0	0	0	0	0	0	0	0	0	0	0	0	0	0	0	0
113	heart_4mm_boundary_10_20	1	0	0	0	0	0	0	0	0	0	0	0	0	0	0	0	0	0	0	0	0	0	0	0	0	0	0	0	0	0	0	0	0	0	0	0	0	0	0	0	0	0	0	0	0	0	0	0
113	heart_4mm_boundary_5_10	1	0	0	0	0	0	0	0	0	0	0	0	0	0	0	0	0	0	0	0	0	0	0	0	0	0	0	0	0	0	0	0	0	0	0	0	0	0	0	0	0	0	0	0	0	0	0	0
113	heart_4mm_boundary	1	0	0	0	0	0	-1114.04	0	0	0	0	0	0	0	0	0	0	0	0	0	0	0	0	0	0	0	0	0	0	-927.12	0	0	0	0	0	0	0	0	0	0	0	0	0	0	0	0	0	0
113	heart_4mm_boundary_20_1000	1	0	0	0	0	0	0	0	0	0	0	0	0	0	0	0	0	0	0	0	0	0	0	0	0	0	0	0	0	0	0	0	0	0	0	0	0	0	0	0	0	0	0	0	0	0	0	0
114	heart_4mm_boundary	0	419.62	1581.19	0	444.41	0	532.15	0	776.29	623.7	0	0	595.09	0	0	446.32	679.02	0	0	612.26	0	719.07	0	1262.66	1544.95	0	0	0	1152.04	589.37	1169.2	1214.98	829.7	1266.48	0	711.44	0	3528.59	0	673.29	0	597	0	743.87	707.63	640.87	1409.53	1293.18
114	heart_4mm_boundary_0_1	0	419.62	820.16	0	444.41	0	532.15	0	776.29	623.7	0	0	595.09	0	0	446.32	679.02	0	0	612.26	0	719.07	0	1262.66	715.26	0	0	0	1152.04	589.37	1169.2	1214.98	829.7	1266.48	0	711.44	0	3528.59	0	673.29	0	597	0	743.87	707.63	640.87	1409.53	619.89
114	heart_4mm_boundary_1_5	0	0	761.03	0	0	0	0	0	0	0	0	0	0	0	0	0	0	0	0	0	0	0	0	0	829.7	0	0	0	0	0	0	0	0	0	0	0	0	0	0	0	0	0	0	0	0	0	0	673.29
114	heart_4mm_boundary_5_10	0	0	0	0	0	0	0	0	0	0	0	0	0	0	0	0	0	0	0	0	0	0	0	0	0	0	0	0	0	0	0	0	0	0	0	0	0	0	0	0	0	0	0	0	0	0	0	0
114	heart_4mm_boundary_10_20	0	0	0	0	0	0	0	0	0	0	0	0	0	0	0	0	0	0	0	0	0	0	0	0	0	0	0	0	0	0	0	0	0	0	0	0	0	0	0	0	0	0	0	0	0	0	0	0
114	heart_4mm_boundary_20_1000	0	0	0	0	0	0	0	0	0	0	0	0	0	0	0	0	0	0	0	0	0	0	0	0	0	0	0	0	0	0	0	0	0	0	0	0	0	0	0	0	0	0	0	0	0	0	0	0
114	heart_4mm_boundary_0_1	1	0	0	0	0	0	0	0	0	0	0	0	0	0	0	0	0	0	0	0	0	0	0	0	0	0	0	0	0	0	0	0	0	0	0	0	0	0	0	0	0	0	0	0	0	0	0	0
114	heart_4mm_boundary_1_5	1	0	0	0	0	0	0	0	0	0	0	0	0	0	0	0	0	0	0	0	0	0	0	0	0	0	0	0	0	0	0	0	0	0	0	0	0	0	0	0	0	0	0	0	0	0	0	0
114	heart_4mm_boundary_5_10	1	0	0	0	0	0	0	0	0	0	0	0	0	0	0	0	0	0	0	0	0	0	0	0	0	0	0	0	0	0	0	0	0	0	0	0	0	0	0	0	0	0	0	0	0	0	0	0
114	heart_4mm_boundary	1	0	0	0	0	0	0	0	0	0	0	0	0	0	0	0	0	0	0	0	0	0	0	0	0	0	0	0	0	0	0	0	0	0	0	0	0	0	0	0	0	0	0	0	0	0	0	0
114	heart_4mm_boundary_10_20	1	0	0	0	0	0	0	0	0	0	0	0	0	0	0	0	0	0	0	0	0	0	0	0	0	0	0	0	0	0	0	0	0	0	0	0	0	0	0	0	0	0	0	0	0	0	0	0
114	heart_4mm_boundary_20_1000	1	0	0	0	0	0	0	0	0	0	0	0	0	0	0	0	0	0	0	0	0	0	0	0	0	0	0	0	0	0	0	0	0	0	0	0	0	0	0	0	0	0	0	0	0	0	0	0
115	heart_4mm_boundary_0_1	0	0	0	0	0	0	0	0	0	0	0	0	0	0	0	0	0	0	0	0	0	0	0	0	0	0	0	0	0	0	0	0	0	0	0	0	0	0	0	0	0	0	0	0	0	0	0	0
115	heart_4mm_boundary	0	0	1302.72	518.8	0	0	886.92	804.9	0	1033.78	0	0	663.76	0	852.58	0	0	839.23	0	1144.41	0	1142.5	0	0	593.19	0	2429.96	0	1115.8	0	0	675.2	3549.58	0	581.74	551.22	633.24	0	766.75	2332.69	0	1203.54	0	713.35	0	566.48	1810.07	755.31
115	heart_4mm_boundary_1_5	0	0	0	0	0	0	0	0	0	0	0	0	0	0	0	0	0	0	0	0	0	0	0	0	0	0	795.36	0	0	0	0	0	0	0	0	0	0	0	0	0	0	0	0	0	0	0	820.16	0
115	heart_4mm_boundary_5_10	0	0	535.96	0	0	0	0	0	0	0	0	0	0	0	0	0	0	0	0	0	0	0	0	0	0	0	0	0	0	0	0	0	0	0	0	0	0	0	0	0	0	734.33	0	0	0	215.53	608.44	755.31
115	heart_4mm_boundary_0_1	1	0	0	0	0	0	0	0	0	0	0	0	0	0	0	0	0	0	0	0	0	0	0	0	0	0	0	0	0	0	0	0	0	0	0	0	0	0	0	0	0	0	0	0	0	0	0	0
115	heart_4mm_boundary_10_20	0	0	0	518.8	0	0	0	804.9	0	0	0	0	0	0	0	0	0	839.23	0	0	0	0	0	0	0	0	0	0	0	0	0	0	772.48	0	581.74	551.22	0	0	0	764.85	0	0	0	0	0	0	381.47	0
115	heart_4mm_boundary_20_1000	0	0	766.75	0	0	0	886.92	0	0	1033.78	0	0	663.76	0	852.58	0	0	0	0	1144.41	0	1142.5	0	0	593.19	0	1634.6	0	1115.8	0	0	675.2	2777.1	0	0	0	633.24	0	766.75	1567.84	0	469.21	0	713.35	0	350.95	0	0
115	heart_4mm_boundary_1_5	1	0	0	0	0	0	0	0	0	0	0	0	0	0	0	0	0	0	0	0	0	0	0	0	0	0	0	0	0	0	0	0	0	0	0	0	0	0	0	0	0	0	0	0	0	0	0	0
115	heart_4mm_boundary	1	0	0	0	0	0	0	0	0	0	0	0	0	0	0	0	0	0	0	0	0	0	0	0	0	0	0	0	0	0	0	0	0	0	-177.38	0	0	0	0	0	0	0	0	0	0	0	0	0
115	heart_4mm_boundary_5_10	1	0	0	0	0	0	0	0	0	0	0	0	0	0	0	0	0	0	0	0	0	0	0	0	0	0	0	0	0	0	0	0	0	0	-177.38	0	0	0	0	0	0	0	0	0	0	0	0	0
115	heart_4mm_boundary_20_1000	1	0	0	0	0	0	0	0	0	0	0	0	0	0	0	0	0	0	0	0	0	0	0	0	0	0	0	0	0	0	0	0	0	0	0	0	0	0	0	0	0	0	0	0	0	0	0	0
115	heart_4mm_boundary_10_20	1	0	0	0	0	0	0	0	0	0	0	0	0	0	0	0	0	0	0	0	0	0	0	0	0	0	0	0	0	0	0	0	0	0	0	0	0	0	0	0	0	0	0	0	0	0	0	0
116	heart_4mm_boundary_0_1	0	0	0	0	0	0	0	0	0	0	0	0	0	0	0	0	0	0	0	0	0	0	0	0	0	0	0	0	0	0	0	0	0	0	0	0	0	0	0	0	0	0	0	0	0	0	0	0
116	heart_4mm_boundary	0	0	0	507.35	0	0	0	0	0	0	0	0	0	0	0	917.43	440.6	0	0	0	0	0	0	0	0	0	0	0	940.32	0	0	0	0	0	0	0	0	0	0	0	717.16	345.23	0	0	0	410.08	0	0
116	heart_4mm_boundary_1_5	0	0	0	507.35	0	0	0	0	0	0	0	0	0	0	0	917.43	440.6	0	0	0	0	0	0	0	0	0	0	0	940.32	0	0	0	0	0	0	0	0	0	0	0	717.16	345.23	0	0	0	410.08	0	0
116	heart_4mm_boundary_20_1000	0	0	0	0	0	0	0	0	0	0	0	0	0	0	0	0	0	0	0	0	0	0	0	0	0	0	0	0	0	0	0	0	0	0	0	0	0	0	0	0	0	0	0	0	0	0	0	0
116	heart_4mm_boundary_5_10	0	0	0	0	0	0	0	0	0	0	0	0	0	0	0	0	0	0	0	0	0	0	0	0	0	0	0	0	0	0	0	0	0	0	0	0	0	0	0	0	0	0	0	0	0	0	0	0
116	heart_4mm_boundary_0_1	1	0	0	0	0	0	0	0	0	0	0	0	0	0	0	0	0	0	0	0	0	0	0	0	0	0	0	0	0	0	0	0	0	0	0	0	0	0	0	0	0	0	0	0	0	0	0	0
116	heart_4mm_boundary_10_20	0	0	0	0	0	0	0	0	0	0	0	0	0	0	0	0	0	0	0	0	0	0	0	0	0	0	0	0	0	0	0	0	0	0	0	0	0	0	0	0	0	0	0	0	0	0	0	0
116	heart_4mm_boundary_1_5	1	0	0	0	0	0	0	0	0	0	0	0	0	0	0	0	0	0	0	0	0	0	0	0	0	0	0	0	0	0	-289.92	0	0	0	0	0	0	0	0	0	0	0	0	0	0	0	0	0
116	heart_4mm_boundary	1	0	0	0	0	0	0	0	0	0	0	0	0	0	0	0	0	0	0	0	0	0	0	0	0	0	0	0	0	0	-289.92	0	0	0	0	0	0	0	0	0	0	0	0	0	0	0	0	0
116	heart_4mm_boundary_20_1000	1	0	0	0	0	0	0	0	0	0	0	0	0	0	0	0	0	0	0	0	0	0	0	0	0	0	0	0	0	0	0	0	0	0	0	0	0	0	0	0	0	0	0	0	0	0	0	0
116	heart_4mm_boundary_5_10	1	0	0	0	0	0	0	0	0	0	0	0	0	0	0	0	0	0	0	0	0	0	0	0	0	0	0	0	0	0	0	0	0	0	0	0	0	0	0	0	0	0	0	0	0	0	0	0
116	heart_4mm_boundary_10_20	1	0	0	0	0	0	0	0	0	0	0	0	0	0	0	0	0	0	0	0	0	0	0	0	0	0	0	0	0	0	0	0	0	0	0	0	0	0	0	0	0	0	0	0	0	0	0	0
117	heart_4mm_boundary_0_1	0	1092.91	0	0	0	0	0	835.42	0	0	0	0	0	371.93	0	0	0	0	0	0	307.08	595.09	0	646.59	0	907.9	991.82	0	0	0	1129.15	341.42	0	1316.07	0	0	0	1260.76	0	1049.04	0	0	0	881.2	0	0	0	783.92
117	heart_4mm_boundary	0	1970.29	64.85	0	572.2	423.43	0	541.69	991.82	0	715.26	0	293.73	371.93	1905.44	0	0	595.09	0	0	307.08	1653.67	0	1338.96	0	907.9	1398.09	0	1291.28	0	1283.65	1710.89	45.78	1316.07	0	0	0	1699.45	0	1049.04	0	0	0	881.2	1365.66	0	0	783.92
117	heart_4mm_boundary_1_5	0	877.38	64.85	0	572.2	0	0	0	0	0	715.26	0	0	0	696.18	0	0	595.09	0	0	0	0	0	0	0	0	0	0	307.08	0	0	0	45.78	0	0	0	0	438.69	0	0	0	0	0	0	0	0	0	0
117	heart_4mm_boundary_5_10	0	0	0	0	0	0	0	0	0	0	0	0	293.73	0	0	0	0	0	0	0	0	0	0	0	0	0	406.27	0	0	0	0	0	0	0	0	0	0	0	0	0	0	0	0	0	0	0	0	0
117	heart_4mm_boundary_10_20	0	0	0	0	0	0	0	-293.73	0	0	0	0	0	0	0	0	0	0	0	0	0	0	0	0	0	0	0	0	0	0	0	0	0	0	0	0	0	0	0	0	0	0	0	0	0	0	0	0
117	heart_4mm_boundary_20_1000	0	0	0	0	0	423.43	0	0	991.82	0	0	0	0	0	1209.26	0	0	0	0	0	0	1058.58	0	692.37	0	0	0	0	984.19	0	154.5	1369.48	0	0	0	0	0	0	0	0	0	0	0	0	1365.66	0	0	0
117	heart_4mm_boundary_0_1	1	0	0	-360.49	0	0	0	0	0	-1386.64	-572.2	-1049.04	0	-278.47	-1420.97	0	-328.06	0	-249.86	0	0	-1024.25	-492.1	0	0	0	0	0	-991.82	0	0	-915.53	0	0	-83.92	0	0	-745.77	0	0	0	0	0	0	0	0	0	-1613.62
117	heart_4mm_boundary	1	0	-238.42	-360.49	0	0	0	0	0	-1386.64	-572.2	-1049.04	0	-278.47	-1420.97	0	-328.06	0	-249.86	0	0	-1024.25	-492.1	0	0	0	0	0	-991.82	0	0	-915.53	0	0	-83.92	-179.29	64.85	-745.77	0	0	0	-753.4	0	0	0	0	-61.04	-1825.33
117	heart_4mm_boundary_1_5	1	0	-238.42	0	0	0	0	0	0	0	0	0	0	0	0	0	0	0	0	0	0	0	0	0	0	0	0	0	0	0	0	0	0	0	0	387.19	64.85	0	0	0	0	0	0	0	0	0	-61.04	0
117	heart_4mm_boundary_5_10	1	0	0	0	0	0	0	0	0	0	0	0	0	0	0	0	0	0	0	0	0	0	0	0	0	0	0	0	0	0	0	0	0	0	0	0	0	0	0	0	0	0	0	0	0	0	0	-211.72
117	heart_4mm_boundary_10_20	1	0	0	0	0	0	0	0	0	0	0	0	0	0	0	0	0	0	0	0	0	0	0	0	0	0	0	0	0	0	0	0	0	0	0	0	0	0	0	0	0	-753.4	0	0	0	0	0	0
117	heart_4mm_boundary_20_1000	1	0	0	0	0	0	0	0	0	0	0	0	0	0	0	0	0	0	0	0	0	0	0	0	0	0	0	0	0	0	0	0	0	0	0	-566.48	0	0	0	0	0	0	0	0	0	0	0	0
118	heart_4mm_boundary_0_1	0	0	0	0	0	0	0	0	0	0	0	0	0	0	0	0	0	0	0	0	0	0	0	0	0	0	0	0	0	0	0	0	0	0	0	0	0	0	0	0	0	0	0	0	0	0	0	0
118	heart_4mm_boundary	0	0	0	-234.6	1037.6	270.84	0	345.23	0	0	0	0	0	0	1089.1	0	0	0	759.12	0	0	0	0	0	0	0	843.05	879.29	0	0	270.84	-217.44	864.03	255.58	835.42	0	707.63	0	495.91	270.84	0	0	707.63	921.25	0	0	0	411.99
118	heart_4mm_boundary_1_5	0	0	0	0	0	0	0	0	0	0	0	0	0	0	215.53	0	0	0	759.12	0	0	0	0	0	0	0	0	0	0	0	270.84	-217.44	0	0	0	0	-295.64	0	0	0	0	0	0	0	0	0	0	0
118	heart_4mm_boundary_5_10	0	0	0	-234.6	0	0	0	0	0	0	0	0	0	0	873.57	0	0	0	0	0	0	0	0	0	0	0	0	879.29	0	0	0	0	864.03	0	835.42	0	0	0	0	0	0	0	0	0	0	0	0	0
118	heart_4mm_boundary_10_20	0	0	0	0	0	0	0	0	0	0	0	0	0	0	0	0	0	0	0	0	0	0	0	0	0	0	0	0	0	0	0	0	0	0	0	0	0	0	0	0	0	0	0	0	0	0	0	0
118	heart_4mm_boundary_20_1000	0	0	0	0	1037.6	270.84	0	345.23	0	0	0	0	0	0	0	0	0	0	0	0	0	0	0	0	0	0	843.05	0	0	0	0	0	0	255.58	0	0	1003.27	0	495.91	270.84	0	0	707.63	921.25	0	0	0	411.99
118	heart_4mm_boundary_0_1	1	0	0	0	0	0	0	0	0	0	0	0	0	0	0	0	0	0	0	0	0	0	0	0	0	0	0	0	0	0	0	0	0	0	0	0	0	0	0	0	0	0	0	0	0	0	0	0
118	heart_4mm_boundary	1	0	0	0	0	0	0	0	0	0	0	0	0	0	0	0	0	-225.07	-263.21	0	0	0	0	0	0	0	0	0	0	0	0	0	0	0	0	0	0	0	-41.96	0	0	0	0	0	0	0	0	0
118	heart_4mm_boundary_1_5	1	0	0	0	0	0	0	0	0	0	0	0	0	0	0	0	0	0	-263.21	0	0	0	0	0	0	0	0	0	0	0	0	0	0	0	0	0	0	0	0	0	0	0	0	0	0	0	0	0
118	heart_4mm_boundary_5_10	1	0	0	0	0	0	0	0	0	0	0	0	0	0	0	0	0	0	0	0	0	0	0	0	0	0	0	0	0	0	0	0	0	0	0	0	0	0	0	0	0	0	0	0	0	0	0	0
118	heart_4mm_boundary_10_20	1	0	0	0	0	0	0	0	0	0	0	0	0	0	0	0	0	-225.07	0	0	0	0	0	0	0	0	0	0	0	0	0	0	0	0	0	0	0	0	-41.96	0	0	0	0	0	0	0	0	0
118	heart_4mm_boundary_20_1000	1	0	0	0	0	0	0	0	0	0	0	0	0	0	0	0	0	0	0	0	0	0	0	0	0	0	0	0	0	0	0	0	0	0	0	0	0	0	0	0	0	0	0	0	0	0	0	0
119	heart_4mm_boundary_0_1	0	0	0	0	0	0	0	0	0	0	0	0	0	0	0	0	0	0	0	0	0	0	0	0	0	0	0	0	0	0	0	0	0	0	0	0	0	0	0	0	0	0	0	0	0	0	0	0
119	heart_4mm_boundary_1_5	0	0	0	0	0	0	0	0	0	0	0	0	0	0	0	0	0	0	0	0	0	0	0	0	0	0	0	0	0	0	0	0	0	0	0	0	0	0	0	0	0	0	0	0	0	0	0	0
119	heart_4mm_boundary	0	0	0	0	591.28	0	0	568.39	0	0	0	0	0	0	0	0	0	0	0	0	452.04	0	566.48	0	0	0	0	0	0	0	0	0	0	0	0	0	0	0	0	0	0	0	0	0	0	0	0	0
119	heart_4mm_boundary_5_10	0	0	0	0	0	0	0	0	0	0	0	0	0	0	0	0	0	0	0	0	0	0	0	0	0	0	0	0	0	0	0	0	0	0	0	0	0	0	0	0	0	0	0	0	0	0	0	0
119	heart_4mm_boundary_10_20	0	0	0	0	591.28	0	0	568.39	0	0	0	0	0	0	0	0	0	0	0	0	452.04	0	566.48	0	0	0	0	0	0	0	0	0	0	0	0	0	0	0	0	0	0	0	0	0	0	0	0	0
119	heart_4mm_boundary_0_1	1	0	0	0	0	0	0	0	0	0	0	0	0	0	0	0	0	0	0	0	0	0	0	0	0	0	0	0	0	0	0	0	0	0	0	0	0	0	0	0	0	0	0	0	0	0	0	0
119	heart_4mm_boundary_20_1000	0	0	0	0	0	0	0	0	0	0	0	0	0	0	0	0	0	0	0	0	0	0	0	0	0	0	0	0	0	0	0	0	0	0	0	0	0	0	0	0	0	0	0	0	0	0	0	0
119	heart_4mm_boundary	1	0	0	0	0	0	0	0	0	0	0	0	0	0	0	0	0	0	0	0	0	0	0	0	0	0	0	0	0	0	0	0	0	0	0	0	0	0	0	0	0	0	0	0	0	0	0	0
119	heart_4mm_boundary_1_5	1	0	0	0	0	0	0	0	0	0	0	0	0	0	0	0	0	0	0	0	0	0	0	0	0	0	0	0	0	0	0	0	0	0	0	0	0	0	0	0	0	0	0	0	0	0	0	0
119	heart_4mm_boundary_5_10	1	0	0	0	0	0	0	0	0	0	0	0	0	0	0	0	0	0	0	0	0	0	0	0	0	0	0	0	0	0	0	0	0	0	0	0	0	0	0	0	0	0	0	0	0	0	0	0
119	heart_4mm_boundary_10_20	1	0	0	0	0	0	0	0	0	0	0	0	0	0	0	0	0	0	0	0	0	0	0	0	0	0	0	0	0	0	0	0	0	0	0	0	0	0	0	0	0	0	0	0	0	0	0	0
119	heart_4mm_boundary_20_1000	1	0	0	0	0	0	0	0	0	0	0	0	0	0	0	0	0	0	0	0	0	0	0	0	0	0	0	0	0	0	0	0	0	0	0	0	0	0	0	0	0	0	0	0	0	0	0	0
120	heart_4mm_boundary_0_1	0	0	0	0	0	0	0	0	0	0	0	0	0	0	0	0	848.77	0	0	0	0	600.81	0	0	0	892.64	0	0	0	0	0	0	0	0	0	0	0	0	0	0	0	0	0	0	631.33	703.81	0	0
120	heart_4mm_boundary	0	0	0	0	0	0	0	0	0	0	0	0	0	0	0	0	848.77	0	0	0	0	600.81	0	0	0	892.64	0	0	0	0	0	0	0	0	0	0	0	0	0	0	0	0	0	0	631.33	703.81	0	0
120	heart_4mm_boundary_1_5	0	0	0	0	0	0	0	0	0	0	0	0	0	0	0	0	0	0	0	0	0	0	0	0	0	0	0	0	0	0	0	0	0	0	0	0	0	0	0	0	0	0	0	0	0	0	0	0
120	heart_4mm_boundary_20_1000	0	0	0	0	0	0	0	0	0	0	0	0	0	0	0	0	0	0	0	0	0	0	0	0	0	0	0	0	0	0	0	0	0	0	0	0	0	0	0	0	0	0	0	0	0	0	0	0
120	heart_4mm_boundary_10_20	0	0	0	0	0	0	0	0	0	0	0	0	0	0	0	0	0	0	0	0	0	0	0	0	0	0	0	0	0	0	0	0	0	0	0	0	0	0	0	0	0	0	0	0	0	0	0	0
120	heart_4mm_boundary_5_10	0	0	0	0	0	0	0	0	0	0	0	0	0	0	0	0	0	0	0	0	0	0	0	0	0	0	0	0	0	0	0	0	0	0	0	0	0	0	0	0	0	0	0	0	0	0	0	0
120	heart_4mm_boundary_0_1	1	0	0	0	0	0	0	0	0	0	0	0	0	0	0	0	0	0	0	0	-137.33	0	0	0	0	0	0	0	0	0	0	0	0	0	0	0	0	0	0	0	0	0	0	0	0	0	0	0
120	heart_4mm_boundary_1_5	1	0	0	0	0	0	0	0	0	0	0	0	0	0	0	0	0	0	0	0	0	0	0	0	0	0	0	0	0	0	0	0	0	0	0	0	0	0	0	0	0	0	0	0	0	0	0	0
120	heart_4mm_boundary	1	0	0	0	0	0	0	0	0	0	0	0	0	0	0	0	0	0	0	0	-137.33	0	0	0	0	0	0	0	0	0	0	0	0	0	0	0	0	0	0	0	0	0	0	0	0	0	0	0
120	heart_4mm_boundary_5_10	1	0	0	0	0	0	0	0	0	0	0	0	0	0	0	0	0	0	0	0	0	0	0	0	0	0	0	0	0	0	0	0	0	0	0	0	0	0	0	0	0	0	0	0	0	0	0	0
120	heart_4mm_boundary_20_1000	1	0	0	0	0	0	0	0	0	0	0	0	0	0	0	0	0	0	0	0	0	0	0	0	0	0	0	0	0	0	0	0	0	0	0	0	0	0	0	0	0	0	0	0	0	0	0	0
120	heart_4mm_boundary_10_20	1	0	0	0	0	0	0	0	0	0	0	0	0	0	0	0	0	0	0	0	0	0	0	0	0	0	0	0	0	0	0	0	0	0	0	0	0	0	0	0	0	0	0	0	0	0	0	0
121	heart_4mm_boundary_0_1	0	0	0	0	829.7	0	0	0	0	0	1028.06	0	917.43	0	0	0	0	1989.36	0	0	0	0	1052.86	0	787.73	0	827.79	0	0	976.56	2676.01	0	0	0	652.31	0	0	0	0	873.57	0	715.26	0	0	0	0	0	0
121	heart_4mm_boundary_1_5	0	0	869.75	4457.47	1594.54	0	631.33	1642.23	0	913.62	913.62	2002.72	991.82	1066.21	0	957.49	2737.05	0	854.49	1934.05	877.38	831.6	0	1508.71	1766.2	944.14	0	3210.07	0	0	747.68	1815.8	0	0	0	0	682.83	0	591.28	1758.58	1716.61	3692.63	1848.22	1417.16	1754.76	822.07	1577.38	3032.68
121	heart_4mm_boundary	0	0	1766.2	4457.47	2424.24	0	631.33	1642.23	0	913.62	1941.68	2002.72	1909.26	1066.21	0	957.49	2737.05	2887.73	1657.49	1934.05	877.38	831.6	1052.86	1508.71	2553.94	944.14	2120.97	4041.67	0	976.56	3423.69	1815.8	0	0	652.31	0	682.83	774.38	591.28	2632.14	1716.61	4407.88	2523.42	2124.79	2456.67	822.07	2225.88	3032.68
121	heart_4mm_boundary_5_10	0	0	896.45	0	0	0	0	0	0	0	0	0	0	0	0	0	0	0	802.99	0	0	0	0	0	0	0	0	831.6	0	0	0	0	0	0	0	0	0	774.38	0	0	0	0	0	0	701.9	0	0	0
121	heart_4mm_boundary_10_20	0	0	0	0	0	0	0	0	0	0	0	0	0	0	0	0	0	0	0	0	0	0	0	0	0	0	1293.18	0	0	0	0	0	0	0	0	0	0	0	0	0	0	0	675.2	707.63	0	0	648.5	0
121	heart_4mm_boundary_20_1000	0	0	0	0	0	0	0	0	0	0	0	0	0	0	0	0	0	898.36	0	0	0	0	0	0	0	0	0	0	0	0	0	0	0	0	0	0	0	0	0	0	0	0	0	0	0	0	0	0
121	heart_4mm_boundary_0_1	1	0	0	0	0	0	0	0	0	0	0	0	0	0	0	0	0	0	0	0	0	0	0	0	0	0	0	0	0	0	0	0	0	0	0	0	0	0	0	0	0	0	0	0	0	0	0	0
121	heart_4mm_boundary	1	0	0	0	0	0	0	0	0	0	0	0	0	0	0	0	0	0	0	0	0	0	0	0	0	0	0	0	0	0	0	0	0	0	0	0	0	0	0	0	0	0	0	0	0	0	0	0
121	heart_4mm_boundary_1_5	1	0	0	0	0	0	0	0	0	0	0	0	0	0	0	0	0	0	0	0	0	0	0	0	0	0	0	0	0	0	0	0	0	0	0	0	0	0	0	0	0	0	0	0	0	0	0	0
121	heart_4mm_boundary_5_10	1	0	0	0	0	0	0	0	0	0	0	0	0	0	0	0	0	0	0	0	0	0	0	0	0	0	0	0	0	0	0	0	0	0	0	0	0	0	0	0	0	0	0	0	0	0	0	0
121	heart_4mm_boundary_10_20	1	0	0	0	0	0	0	0	0	0	0	0	0	0	0	0	0	0	0	0	0	0	0	0	0	0	0	0	0	0	0	0	0	0	0	0	0	0	0	0	0	0	0	0	0	0	0	0
121	heart_4mm_boundary_20_1000	1	0	0	0	0	0	0	0	0	0	0	0	0	0	0	0	0	0	0	0	0	0	0	0	0	0	0	0	0	0	0	0	0	0	0	0	0	0	0	0	0	0	0	0	0	0	0	0
122	heart_4mm_boundary	0	0	0	600.81	0	0	0	0	705.72	0	0	450.13	-196.46	858.31	0	934.6	0	522.61	0	0	1239.78	0	0	0	0	324.25	741.96	0	0	0	0	642.78	0	0	738.14	120.16	0	1676.56	0	0	436.78	728.61	0	0	0	0	0	566.48
122	heart_4mm_boundary_0_1	0	0	0	0	0	0	0	0	0	0	0	450.13	0	0	0	0	0	0	0	0	0	0	0	0	0	324.25	0	0	0	0	0	642.78	0	0	738.14	120.16	0	473.02	0	0	244.14	0	0	0	0	0	0	0
122	heart_4mm_boundary_1_5	0	0	0	-171.66	0	0	0	0	0	0	0	0	-196.46	0	0	0	0	522.61	0	0	789.64	0	0	0	0	0	741.96	0	0	0	0	0	0	0	0	0	0	726.7	0	0	192.64	0	0	0	0	0	0	0
122	heart_4mm_boundary_20_1000	0	0	0	0	0	0	0	0	0	0	0	0	0	0	0	0	0	0	0	0	0	0	0	0	0	0	0	0	0	0	0	0	0	0	0	0	0	0	0	0	0	0	0	0	0	0	0	0
122	heart_4mm_boundary_5_10	0	0	0	772.48	0	0	0	0	705.72	0	0	0	0	858.31	0	934.6	0	0	0	0	450.13	0	0	0	0	0	0	0	0	0	0	0	0	0	0	0	0	476.84	0	0	0	728.61	0	0	0	0	0	566.48
122	heart_4mm_boundary_10_20	0	0	0	0	0	0	0	0	0	0	0	0	0	0	0	0	0	0	0	0	0	0	0	0	0	0	0	0	0	0	0	0	0	0	0	0	0	0	0	0	0	0	0	0	0	0	0	0
122	heart_4mm_boundary_0_1	1	0	0	0	-1258.85	0	0	-1981.74	0	0	0	0	0	0	0	-1094.82	-700	0	0	0	0	0	0	0	0	0	0	0	0	0	0	0	0	0	0	0	0	0	0	0	0	0	0	0	0	0	0	0
122	heart_4mm_boundary	1	-1197.81	-219.35	0	-1258.85	0	0	-1981.74	0	0	0	0	0	0	-1453.4	-1094.82	-700	0	0	0	0	-1485.82	0	-211.72	-3425.6	0	0	-2441.41	0	0	-625.61	-1804.35	0	0	0	0	0	0	-543.59	0	0	-1621.25	0	0	0	0	-3993.99	0
122	heart_4mm_boundary_1_5	1	-1197.81	-219.35	0	0	0	0	0	0	0	0	0	0	0	-1453.4	0	0	0	0	0	0	-1485.82	0	-211.72	-3425.6	0	0	-2441.41	0	0	-625.61	-1804.35	0	0	0	0	0	0	-543.59	0	0	-1621.25	0	0	0	0	-3993.99	0
122	heart_4mm_boundary_20_1000	1	0	0	0	0	0	0	0	0	0	0	0	0	0	0	0	0	0	0	0	0	0	0	0	0	0	0	0	0	0	0	0	0	0	0	0	0	0	0	0	0	0	0	0	0	0	0	0
122	heart_4mm_boundary_5_10	1	0	0	0	0	0	0	0	0	0	0	0	0	0	0	0	0	0	0	0	0	0	0	0	0	0	0	0	0	0	0	0	0	0	0	0	0	0	0	0	0	0	0	0	0	0	0	0
122	heart_4mm_boundary_10_20	1	0	0	0	0	0	0	0	0	0	0	0	0	0	0	0	0	0	0	0	0	0	0	0	0	0	0	0	0	0	0	0	0	0	0	0	0	0	0	0	0	0	0	0	0	0	0	0
123	heart_4mm_boundary_0_1	0	0	0	0	0	0	0	0	0	0	0	0	0	0	0	0	0	0	0	0	0	0	0	0	0	0	0	0	0	0	0	0	0	0	0	0	0	0	0	0	0	0	0	0	0	0	0	0
123	heart_4mm_boundary	0	0	0	0	0	0	0	0	0	0	0	0	0	0	0	0	0	100.14	0	0	0	0	0	0	0	0	929.83	0	0	0	0	0	866.89	1461.98	0	0	0	0	0	0	0	203.13	0	0	0	0	0	0
123	heart_4mm_boundary_5_10	0	0	0	0	0	0	0	0	0	0	0	0	0	0	0	0	0	0	0	0	0	0	0	0	0	0	0	0	0	0	0	0	0	0	0	0	0	0	0	0	0	0	0	0	0	0	0	0
123	heart_4mm_boundary_1_5	0	0	0	0	0	0	0	0	0	0	0	0	0	0	0	0	0	0	0	0	0	0	0	0	0	0	0	0	0	0	0	0	866.89	0	0	0	0	0	0	0	0	0	0	0	0	0	0	0
123	heart_4mm_boundary_10_20	0	0	0	0	0	0	0	0	0	0	0	0	0	0	0	0	0	0	0	0	0	0	0	0	0	0	0	0	0	0	0	0	0	0	0	0	0	0	0	0	0	0	0	0	0	0	0	0
123	heart_4mm_boundary_20_1000	0	0	0	0	0	0	0	0	0	0	0	0	0	0	0	0	0	100.14	0	0	0	0	0	0	0	0	929.83	0	0	0	0	0	0	1461.98	0	0	0	0	0	0	0	203.13	0	0	0	0	0	0
123	heart_4mm_boundary_0_1	1	0	0	0	0	0	0	0	0	0	0	0	0	0	0	0	0	0	0	0	0	0	0	0	0	0	0	0	0	0	0	0	0	0	0	0	0	0	0	0	0	0	0	0	0	0	0	0
123	heart_4mm_boundary	1	0	0	0	0	0	0	0	0	0	0	0	0	0	0	0	0	0	0	0	0	0	0	0	0	0	0	0	-94.41	0	0	0	0	0	0	0	0	0	0	0	0	0	0	0	0	0	0	0
123	heart_4mm_boundary_1_5	1	0	0	0	0	0	0	0	0	0	0	0	0	0	0	0	0	0	0	0	0	0	0	0	0	0	0	0	0	0	0	0	0	0	0	0	0	0	0	0	0	0	0	0	0	0	0	0
123	heart_4mm_boundary_5_10	1	0	0	0	0	0	0	0	0	0	0	0	0	0	0	0	0	0	0	0	0	0	0	0	0	0	0	0	0	0	0	0	0	0	0	0	0	0	0	0	0	0	0	0	0	0	0	0
123	heart_4mm_boundary_10_20	1	0	0	0	0	0	0	0	0	0	0	0	0	0	0	0	0	0	0	0	0	0	0	0	0	0	0	0	0	0	0	0	0	0	0	0	0	0	0	0	0	0	0	0	0	0	0	0
123	heart_4mm_boundary_20_1000	1	0	0	0	0	0	0	0	0	0	0	0	0	0	0	0	0	0	0	0	0	0	0	0	0	0	0	0	-94.41	0	0	0	0	0	0	0	0	0	0	0	0	0	0	0	0	0	0	0
124	heart_4mm_boundary	0	0	0	726.7	0	0	0	0	0	0	0	0	0	328.06	0	0	1165.39	0	0	0	0	461.58	0	0	0	343.32	455.86	0	0	0	0	0	0	156.4	0	0	0	0	894.55	0	0	0	537.87	1308.44	0	0	0	0
124	heart_4mm_boundary_0_1	0	0	0	0	0	0	0	0	0	0	0	0	0	0	0	0	0	0	0	0	0	0	0	0	0	0	0	0	0	0	0	0	0	0	0	0	0	0	0	0	0	0	0	0	0	0	0	0
124	heart_4mm_boundary_1_5	0	0	0	0	0	0	0	0	0	0	0	0	0	0	0	0	0	0	0	0	0	0	0	0	0	0	0	0	0	0	0	0	0	0	0	0	0	0	0	0	0	0	0	0	0	0	0	0
124	heart_4mm_boundary_5_10	0	0	0	726.7	0	0	0	0	0	0	0	0	0	328.06	0	0	0	0	0	0	0	461.58	0	0	0	343.32	455.86	0	0	0	0	0	0	156.4	0	0	0	0	0	0	0	0	537.87	0	0	0	0	0
124	heart_4mm_boundary_20_1000	0	0	0	0	0	0	0	0	0	0	0	0	0	0	0	0	1165.39	0	0	0	0	0	0	0	0	0	0	0	0	0	0	0	0	0	0	0	0	0	894.55	0	0	0	0	1308.44	0	0	0	0
124	heart_4mm_boundary_10_20	0	0	0	0	0	0	0	0	0	0	0	0	0	0	0	0	0	0	0	0	0	0	0	0	0	0	0	0	0	0	0	0	0	0	0	0	0	0	0	0	0	0	0	0	0	0	0	0
124	heart_4mm_boundary_0_1	1	0	0	0	0	0	0	0	0	0	0	0	0	0	0	0	0	0	0	0	0	0	0	0	0	0	0	0	0	0	0	0	0	0	0	0	0	0	0	0	0	0	0	0	0	0	0	0
124	heart_4mm_boundary	1	0	0	0	0	0	0	0	0	0	0	0	0	0	0	0	0	0	0	-595.09	0	0	0	0	0	0	0	0	0	0	0	0	0	146.87	0	0	0	192.64	0	0	0	0	0	0	0	0	0	123.98
124	heart_4mm_boundary_1_5	1	0	0	0	0	0	0	0	0	0	0	0	0	0	0	0	0	0	0	0	0	0	0	0	0	0	0	0	0	0	0	0	0	0	0	0	0	0	0	0	0	0	0	0	0	0	0	0
124	heart_4mm_boundary_20_1000	1	0	0	0	0	0	0	0	0	0	0	0	0	0	0	0	0	0	0	0	0	0	0	0	0	0	0	0	0	0	0	0	0	0	0	0	0	0	0	0	0	0	0	0	0	0	0	0
124	heart_4mm_boundary_10_20	1	0	0	0	0	0	0	0	0	0	0	0	0	0	0	0	0	0	0	0	0	0	0	0	0	0	0	0	0	0	0	0	0	0	0	0	0	0	0	0	0	0	0	0	0	0	0	0
124	heart_4mm_boundary_5_10	1	0	0	0	0	0	0	0	0	0	0	0	0	0	0	0	0	0	0	-595.09	0	0	0	0	0	0	0	0	0	0	0	0	0	146.87	0	0	0	192.64	0	0	0	0	0	0	0	0	0	123.98
125	heart_4mm_boundary_0_1	0	0	0	0	0	0	0	0	0	0	0	0	0	0	0	0	0	0	0	0	0	684.74	766.75	0	0	0	0	0	0	0	925.06	0	0	0	0	0	0	0	0	0	0	0	0	802.99	0	0	0	0
125	heart_4mm_boundary	0	0	0	0	0	726.7	0	0	0	0	0	0	0	0	0	0	0	0	782.01	0	0	684.74	1630.78	0	799.18	0	0	0	0	0	925.06	0	0	0	0	0	0	0	0	0	738.14	0	0	802.99	0	0	0	0
125	heart_4mm_boundary_1_5	0	0	0	0	0	0	0	0	0	0	0	0	0	0	0	0	0	0	782.01	0	0	0	0	0	0	0	0	0	0	0	0	0	0	0	0	0	0	0	0	0	0	0	0	0	0	0	0	0
125	heart_4mm_boundary_5_10	0	0	0	0	0	0	0	0	0	0	0	0	0	0	0	0	0	0	0	0	0	0	0	0	0	0	0	0	0	0	0	0	0	0	0	0	0	0	0	0	0	0	0	0	0	0	0	0
125	heart_4mm_boundary_10_20	0	0	0	0	0	0	0	0	0	0	0	0	0	0	0	0	0	0	0	0	0	0	0	0	0	0	0	0	0	0	0	0	0	0	0	0	0	0	0	0	0	0	0	0	0	0	0	0
125	heart_4mm_boundary_0_1	1	0	0	0	0	0	0	0	0	0	0	0	0	0	0	0	0	0	0	0	0	0	0	0	0	0	0	0	0	0	0	0	0	0	0	0	0	0	0	0	0	0	0	0	0	0	0	0
125	heart_4mm_boundary_20_1000	0	0	0	0	0	726.7	0	0	0	0	0	0	0	0	0	0	0	0	0	0	0	0	864.03	0	799.18	0	0	0	0	0	0	0	0	0	0	0	0	0	0	0	738.14	0	0	0	0	0	0	0
125	heart_4mm_boundary	1	0	0	0	0	0	0	0	0	0	0	0	0	0	0	0	0	0	0	0	0	0	0	0	0	0	0	0	0	0	0	0	0	0	0	0	0	0	0	0	0	0	0	0	0	0	0	0
125	heart_4mm_boundary_1_5	1	0	0	0	0	0	0	0	0	0	0	0	0	0	0	0	0	0	0	0	0	0	0	0	0	0	0	0	0	0	0	0	0	0	0	0	0	0	0	0	0	0	0	0	0	0	0	0
125	heart_4mm_boundary_10_20	1	0	0	0	0	0	0	0	0	0	0	0	0	0	0	0	0	0	0	0	0	0	0	0	0	0	0	0	0	0	0	0	0	0	0	0	0	0	0	0	0	0	0	0	0	0	0	0
125	heart_4mm_boundary_5_10	1	0	0	0	0	0	0	0	0	0	0	0	0	0	0	0	0	0	0	0	0	0	0	0	0	0	0	0	0	0	0	0	0	0	0	0	0	0	0	0	0	0	0	0	0	0	0	0
125	heart_4mm_boundary_20_1000	1	0	0	0	0	0	0	0	0	0	0	0	0	0	0	0	0	0	0	0	0	0	0	0	0	0	0	0	0	0	0	0	0	0	0	0	0	0	0	0	0	0	0	0	0	0	0	0
126	heart_4mm_boundary_0_1	0	0	0	0	0	0	0	0	0	0	0	0	0	0	0	0	0	0	0	0	0	0	0	0	0	0	0	0	0	0	0	0	0	0	0	0	0	0	0	0	0	0	0	0	0	0	0	0
126	heart_4mm_boundary_1_5	0	0	0	0	0	0	0	0	0	0	0	0	0	0	0	0	0	0	0	0	0	0	0	0	0	0	0	0	0	0	694.27	0	0	0	0	0	0	0	0	0	0	0	0	0	0	0	0	0
126	heart_4mm_boundary	0	0	0	0	0	0	0	0	0	0	0	0	0	0	0	0	0	0	0	722.89	0	0	0	0	0	0	0	0	0	0	694.27	0	0	0	0	0	0	0	698.09	0	0	0	0	648.5	0	0	0	0
126	heart_4mm_boundary_5_10	0	0	0	0	0	0	0	0	0	0	0	0	0	0	0	0	0	0	0	722.89	0	0	0	0	0	0	0	0	0	0	0	0	0	0	0	0	0	0	698.09	0	0	0	0	648.5	0	0	0	0
126	heart_4mm_boundary_10_20	0	0	0	0	0	0	0	0	0	0	0	0	0	0	0	0	0	0	0	0	0	0	0	0	0	0	0	0	0	0	0	0	0	0	0	0	0	0	0	0	0	0	0	0	0	0	0	0
126	heart_4mm_boundary_0_1	1	0	0	0	0	0	0	0	0	0	0	0	0	0	0	0	0	0	0	0	0	0	0	0	0	0	0	0	0	0	0	0	0	0	0	0	0	0	0	0	0	0	0	0	0	0	0	0
126	heart_4mm_boundary_20_1000	0	0	0	0	0	0	0	0	0	0	0	0	0	0	0	0	0	0	0	0	0	0	0	0	0	0	0	0	0	0	0	0	0	0	0	0	0	0	0	0	0	0	0	0	0	0	0	0
126	heart_4mm_boundary_1_5	1	0	0	0	0	0	0	0	0	0	0	0	0	0	0	0	0	0	0	0	0	0	0	0	0	0	0	0	0	0	0	0	0	0	0	0	0	0	0	0	0	0	0	0	0	0	0	0
126	heart_4mm_boundary	1	0	0	0	0	0	0	0	0	0	0	0	0	0	0	0	0	0	0	0	0	0	0	0	0	0	0	0	0	0	0	0	0	0	0	0	0	0	0	0	0	0	0	0	0	0	0	0
126	heart_4mm_boundary_5_10	1	0	0	0	0	0	0	0	0	0	0	0	0	0	0	0	0	0	0	0	0	0	0	0	0	0	0	0	0	0	0	0	0	0	0	0	0	0	0	0	0	0	0	0	0	0	0	0
126	heart_4mm_boundary_10_20	1	0	0	0	0	0	0	0	0	0	0	0	0	0	0	0	0	0	0	0	0	0	0	0	0	0	0	0	0	0	0	0	0	0	0	0	0	0	0	0	0	0	0	0	0	0	0	0
126	heart_4mm_boundary_20_1000	1	0	0	0	0	0	0	0	0	0	0	0	0	0	0	0	0	0	0	0	0	0	0	0	0	0	0	0	0	0	0	0	0	0	0	0	0	0	0	0	0	0	0	0	0	0	0	0
127	heart_4mm_boundary_0_1	0	0	0	0	0	0	0	0	0	0	0	0	0	0	0	0	0	0	0	0	0	0	0	0	0	0	0	0	0	0	0	0	0	0	0	0	0	0	0	0	0	0	0	0	0	0	0	0
127	heart_4mm_boundary	0	0	1287.46	174.52	1401.9	1779.56	720.98	1550.67	589.37	4008.29	0	0	1055.72	1138.69	1742.36	0	0	2.86	0	0	0	1836.78	1533.51	0	1407.62	904.08	3770.83	0	1936.91	0	1175.88	2391.82	1058.58	0	208.85	1848.22	987.05	706.67	1270.29	672.34	0	1004.22	0	941.28	2471.92	1968.38	0	506.4
127	heart_4mm_boundary_5_10	0	0	0	0	0	389.1	720.98	0	589.37	1585.01	0	0	0	0	658.04	0	0	0	0	0	0	540.73	0	0	0	904.08	3770.83	0	1278.88	0	0	2391.82	741	0	0	555.04	987.05	706.67	0	672.34	0	0	0	0	0	0	0	506.4
127	heart_4mm_boundary_1_5	0	0	0	0	0	0	0	0	0	0	0	0	0	0	0	0	0	0	0	0	0	0	0	0	0	0	0	0	0	0	0	0	0	0	0	0	0	0	0	0	0	0	0	0	0	0	0	0
127	heart_4mm_boundary_10_20	0	0	0	0	0	0	0	0	0	1238.82	0	0	0	0	0	0	0	0	0	0	0	0	0	0	0	0	0	0	658.04	0	0	0	0	0	0	0	0	0	0	0	0	0	0	0	0	0	0	0
127	heart_4mm_boundary_0_1	1	0	0	0	0	0	0	0	0	0	0	0	0	0	0	0	0	0	0	0	0	0	0	0	0	0	0	0	0	0	0	0	0	0	0	0	0	0	0	0	0	0	0	0	0	0	0	0
127	heart_4mm_boundary_20_1000	0	0	1287.46	174.52	1401.9	1390.46	0	1550.67	0	1184.46	0	0	1055.72	1138.69	1084.33	0	0	2.86	0	0	0	1296.04	1533.51	0	1407.62	0	0	0	0	0	1175.88	0	317.57	0	208.85	1293.18	0	0	1270.29	0	0	1004.22	0	941.28	2471.92	1968.38	0	0
127	heart_4mm_boundary	1	0	0	0	0	0	0	0	0	0	0	0	0	0	0	0	0	0	2.86	0	0	0	0	0	0	0	0	0	0	0	0	0	0	0	0	0	0	0	0	0	0	-746.73	0	0	0	0	0	-294.69
127	heart_4mm_boundary_1_5	1	0	0	0	0	0	0	0	0	0	0	0	0	0	0	0	0	0	0	0	0	0	0	0	0	0	0	0	0	0	0	0	0	0	0	0	0	0	0	0	0	0	0	0	0	0	0	0
127	heart_4mm_boundary_5_10	1	0	0	0	0	0	0	0	0	0	0	0	0	0	0	0	0	0	0	0	0	0	0	0	0	0	0	0	0	0	0	0	0	0	0	0	0	0	0	0	0	0	0	0	0	0	0	0
127	heart_4mm_boundary_10_20	1	0	0	0	0	0	0	0	0	0	0	0	0	0	0	0	0	0	0	0	0	0	0	0	0	0	0	0	0	0	0	0	0	0	0	0	0	0	0	0	0	0	0	0	0	0	0	0
127	heart_4mm_boundary_20_1000	1	0	0	0	0	0	0	0	0	0	0	0	0	0	0	0	0	0	2.86	0	0	0	0	0	0	0	0	0	0	0	0	0	0	0	0	0	0	0	0	0	0	-746.73	0	0	0	0	0	-294.69
128	heart_4mm_boundary_0_1	0	0	0	0	0	0	0	0	0	0	0	0	0	0	0	0	0	0	0	0	0	0	0	0	0	0	0	0	0	0	0	0	0	0	0	0	0	0	0	0	0	0	0	0	0	0	0	0
128	heart_4mm_boundary	0	0	0	0	0	0	0	0	0	0	0	0	0	0	0	0	0	0	0	0	0	0	0	0	0	0	0	0	0	0	0	0	0	0	0	0	0	0	0	0	0	0	0	0	0	0	0	0
128	heart_4mm_boundary_1_5	0	0	0	0	0	0	0	0	0	0	0	0	0	0	0	0	0	0	0	0	0	0	0	0	0	0	0	0	0	0	0	0	0	0	0	0	0	0	0	0	0	0	0	0	0	0	0	0
128	heart_4mm_boundary_5_10	0	0	0	0	0	0	0	0	0	0	0	0	0	0	0	0	0	0	0	0	0	0	0	0	0	0	0	0	0	0	0	0	0	0	0	0	0	0	0	0	0	0	0	0	0	0	0	0
128	heart_4mm_boundary_10_20	0	0	0	0	0	0	0	0	0	0	0	0	0	0	0	0	0	0	0	0	0	0	0	0	0	0	0	0	0	0	0	0	0	0	0	0	0	0	0	0	0	0	0	0	0	0	0	0
128	heart_4mm_boundary_20_1000	0	0	0	0	0	0	0	0	0	0	0	0	0	0	0	0	0	0	0	0	0	0	0	0	0	0	0	0	0	0	0	0	0	0	0	0	0	0	0	0	0	0	0	0	0	0	0	0
128	heart_4mm_boundary_0_1	1	0	0	0	0	0	0	0	0	0	0	0	0	0	0	0	0	0	0	0	0	0	0	0	0	0	0	0	0	0	0	0	0	0	0	0	0	0	0	0	0	0	0	0	0	0	0	0
128	heart_4mm_boundary_1_5	1	0	0	0	0	0	0	0	0	0	0	0	0	0	0	0	0	0	0	0	0	0	0	0	0	0	0	0	0	0	0	0	0	0	0	0	0	0	0	0	0	0	0	0	0	0	0	0
128	heart_4mm_boundary	1	0	0	0	0	0	0	0	0	0	0	0	0	0	0	0	0	0	0	0	0	0	0	0	0	0	0	0	0	0	0	0	0	0	0	0	0	0	0	0	0	0	0	0	0	0	0	0
128	heart_4mm_boundary_5_10	1	0	0	0	0	0	0	0	0	0	0	0	0	0	0	0	0	0	0	0	0	0	0	0	0	0	0	0	0	0	0	0	0	0	0	0	0	0	0	0	0	0	0	0	0	0	0	0
128	heart_4mm_boundary_20_1000	1	0	0	0	0	0	0	0	0	0	0	0	0	0	0	0	0	0	0	0	0	0	0	0	0	0	0	0	0	0	0	0	0	0	0	0	0	0	0	0	0	0	0	0	0	0	0	0
128	heart_4mm_boundary_10_20	1	0	0	0	0	0	0	0	0	0	0	0	0	0	0	0	0	0	0	0	0	0	0	0	0	0	0	0	0	0	0	0	0	0	0	0	0	0	0	0	0	0	0	0	0	0	0	0
129	heart_4mm_boundary_0_1	0	0	0	259.4	0	0	0	0	0	0	438.69	0	0	0	0	0	0	444.41	0	0	0	0	0	0	0	0	0	0	0	383.38	0	688.55	446.32	0	0	0	0	0	0	474.93	0	0	644.68	0	0	0	0	370.03
129	heart_4mm_boundary_1_5	0	0	0	0	0	0	0	0	0	0	0	0	0	0	0	0	0	0	0	0	0	0	0	0	0	0	0	0	0	0	0	0	0	0	0	0	0	0	0	0	709.53	0	0	0	0	0	0	0
129	heart_4mm_boundary	0	0	0	259.4	0	0	0	0	0	0	438.69	0	0	0	0	0	0	444.41	0	0	0	0	0	0	0	0	0	0	0	383.38	0	688.55	446.32	0	0	0	0	0	0	474.93	709.53	0	644.68	0	0	0	0	370.03
129	heart_4mm_boundary_20_1000	0	0	0	0	0	0	0	0	0	0	0	0	0	0	0	0	0	0	0	0	0	0	0	0	0	0	0	0	0	0	0	0	0	0	0	0	0	0	0	0	0	0	0	0	0	0	0	0
129	heart_4mm_boundary_5_10	0	0	0	0	0	0	0	0	0	0	0	0	0	0	0	0	0	0	0	0	0	0	0	0	0	0	0	0	0	0	0	0	0	0	0	0	0	0	0	0	0	0	0	0	0	0	0	0
129	heart_4mm_boundary_10_20	0	0	0	0	0	0	0	0	0	0	0	0	0	0	0	0	0	0	0	0	0	0	0	0	0	0	0	0	0	0	0	0	0	0	0	0	0	0	0	0	0	0	0	0	0	0	0	0
129	heart_4mm_boundary_0_1	1	0	0	0	0	0	0	0	-385.28	0	0	0	0	0	0	0	0	0	0	0	-196.46	0	0	-492.1	0	0	-429.15	0	0	0	116.35	0	0	0	-324.25	0	-26.7	0	0	0	0	0	0	0	0	11.44	0	-488.28
129	heart_4mm_boundary	1	0	0	0	0	0	0	0	-385.28	0	0	0	0	0	0	0	0	0	0	0	-196.46	0	0	-492.1	0	0	-429.15	0	0	0	116.35	0	0	0	-324.25	0	-26.7	0	0	0	0	0	0	0	0	11.44	0	-488.28
129	heart_4mm_boundary_20_1000	1	0	0	0	0	0	0	0	0	0	0	0	0	0	0	0	0	0	0	0	0	0	0	0	0	0	0	0	0	0	0	0	0	0	0	0	0	0	0	0	0	0	0	0	0	0	0	0
129	heart_4mm_boundary_1_5	1	0	0	0	0	0	0	0	0	0	0	0	0	0	0	0	0	0	0	0	0	0	0	0	0	0	0	0	0	0	0	0	0	0	0	0	0	0	0	0	0	0	0	0	0	0	0	0
129	heart_4mm_boundary_5_10	1	0	0	0	0	0	0	0	0	0	0	0	0	0	0	0	0	0	0	0	0	0	0	0	0	0	0	0	0	0	0	0	0	0	0	0	0	0	0	0	0	0	0	0	0	0	0	0
129	heart_4mm_boundary_10_20	1	0	0	0	0	0	0	0	0	0	0	0	0	0	0	0	0	0	0	0	0	0	0	0	0	0	0	0	0	0	0	0	0	0	0	0	0	0	0	0	0	0	0	0	0	0	0	0
130	heart_4mm_boundary_0_1	0	0	0	0	0	0	0	0	0	0	0	0	0	0	0	0	0	0	0	0	0	0	0	0	0	0	0	0	0	0	0	0	0	0	0	0	0	0	0	0	0	0	0	0	0	0	0	0
130	heart_4mm_boundary	0	0	0	0	0	0	0	0	0	0	0	0	0	0	0	0	0	0	0	0	0	0	0	0	0	0	0	0	0	0	0	0	0	0	0	0	0	0	0	0	0	0	0	0	0	0	0	0
130	heart_4mm_boundary_1_5	0	0	0	0	0	0	0	0	0	0	0	0	0	0	0	0	0	0	0	0	0	0	0	0	0	0	0	0	0	0	0	0	0	0	0	0	0	0	0	0	0	0	0	0	0	0	0	0
130	heart_4mm_boundary_5_10	0	0	0	0	0	0	0	0	0	0	0	0	0	0	0	0	0	0	0	0	0	0	0	0	0	0	0	0	0	0	0	0	0	0	0	0	0	0	0	0	0	0	0	0	0	0	0	0
130	heart_4mm_boundary_10_20	0	0	0	0	0	0	0	0	0	0	0	0	0	0	0	0	0	0	0	0	0	0	0	0	0	0	0	0	0	0	0	0	0	0	0	0	0	0	0	0	0	0	0	0	0	0	0	0
130	heart_4mm_boundary_20_1000	0	0	0	0	0	0	0	0	0	0	0	0	0	0	0	0	0	0	0	0	0	0	0	0	0	0	0	0	0	0	0	0	0	0	0	0	0	0	0	0	0	0	0	0	0	0	0	0
130	heart_4mm_boundary_0_1	1	0	0	0	0	0	0	0	0	0	0	0	0	0	0	0	0	0	0	0	0	0	0	0	0	0	0	0	0	0	0	0	0	0	0	0	0	0	0	0	0	0	0	0	0	0	0	0
130	heart_4mm_boundary	1	0	0	0	0	0	0	0	0	0	0	0	0	0	0	0	0	0	0	0	0	0	0	0	0	0	0	0	0	0	0	0	0	0	0	0	0	0	0	0	0	0	0	0	0	0	0	0
130	heart_4mm_boundary_1_5	1	0	0	0	0	0	0	0	0	0	0	0	0	0	0	0	0	0	0	0	0	0	0	0	0	0	0	0	0	0	0	0	0	0	0	0	0	0	0	0	0	0	0	0	0	0	0	0
130	heart_4mm_boundary_10_20	1	0	0	0	0	0	0	0	0	0	0	0	0	0	0	0	0	0	0	0	0	0	0	0	0	0	0	0	0	0	0	0	0	0	0	0	0	0	0	0	0	0	0	0	0	0	0	0
130	heart_4mm_boundary_5_10	1	0	0	0	0	0	0	0	0	0	0	0	0	0	0	0	0	0	0	0	0	0	0	0	0	0	0	0	0	0	0	0	0	0	0	0	0	0	0	0	0	0	0	0	0	0	0	0
130	heart_4mm_boundary_20_1000	1	0	0	0	0	0	0	0	0	0	0	0	0	0	0	0	0	0	0	0	0	0	0	0	0	0	0	0	0	0	0	0	0	0	0	0	0	0	0	0	0	0	0	0	0	0	0	0
131	heart_4mm_boundary	0	944.14	795.36	0	0	0	883.1	843.05	867.84	0	907.9	940.32	0	949.86	0	0	0	879.29	0	0	0	822.07	0	0	0	1766.2	0	0	1293.18	0	902.18	0	881.2	797.27	0	0	0	0	814.44	669.48	0	902.18	0	0	0	246.05	0	0
131	heart_4mm_boundary_0_1	0	0	0	0	0	0	0	0	0	0	0	0	0	0	0	0	0	0	0	0	0	0	0	0	0	0	0	0	0	0	0	0	0	0	0	0	0	0	0	0	0	0	0	0	0	0	0	0
131	heart_4mm_boundary_1_5	0	944.14	0	0	0	0	883.1	0	0	0	0	940.32	0	0	0	0	0	0	0	0	0	822.07	0	0	0	856.4	0	0	793.46	0	902.18	0	0	0	0	0	0	0	814.44	669.48	0	902.18	0	0	0	0	0	0
131	heart_4mm_boundary_0_1	1	0	0	0	0	0	0	0	0	0	0	0	0	0	0	0	0	0	0	0	0	0	0	0	0	0	0	0	0	0	0	0	0	0	0	0	0	0	0	0	0	0	0	0	0	0	0	0
131	heart_4mm_boundary_10_20	0	0	0	0	0	0	0	0	0	0	907.9	0	0	949.86	0	0	0	0	0	0	0	0	0	0	0	0	0	0	499.73	0	0	0	881.2	797.27	0	0	0	0	0	0	0	0	0	0	0	0	0	0
131	heart_4mm_boundary_5_10	0	0	0	0	0	0	0	843.05	867.84	0	0	0	0	0	0	0	0	879.29	0	0	0	0	0	0	0	0	0	0	0	0	0	0	0	0	0	0	0	0	0	0	0	0	0	0	0	246.05	0	0
131	heart_4mm_boundary_20_1000	0	0	795.36	0	0	0	0	0	0	0	0	0	0	0	0	0	0	0	0	0	0	0	0	0	0	909.81	0	0	0	0	0	0	0	0	0	0	0	0	0	0	0	0	0	0	0	0	0	0
131	heart_4mm_boundary_1_5	1	0	0	0	0	0	0	0	0	0	0	0	0	0	0	0	0	0	0	0	0	0	0	0	0	0	0	0	0	0	0	0	0	0	0	0	0	0	0	0	0	0	0	0	0	0	0	0
131	heart_4mm_boundary	1	0	0	0	0	0	0	0	0	0	0	0	0	0	0	0	0	0	0	0	0	0	0	0	0	0	0	0	0	0	0	0	0	0	0	0	0	0	0	0	0	0	0	0	0	0	0	0
131	heart_4mm_boundary_5_10	1	0	0	0	0	0	0	0	0	0	0	0	0	0	0	0	0	0	0	0	0	0	0	0	0	0	0	0	0	0	0	0	0	0	0	0	0	0	0	0	0	0	0	0	0	0	0	0
131	heart_4mm_boundary_10_20	1	0	0	0	0	0	0	0	0	0	0	0	0	0	0	0	0	0	0	0	0	0	0	0	0	0	0	0	0	0	0	0	0	0	0	0	0	0	0	0	0	0	0	0	0	0	0	0
131	heart_4mm_boundary_20_1000	1	0	0	0	0	0	0	0	0	0	0	0	0	0	0	0	0	0	0	0	0	0	0	0	0	0	0	0	0	0	0	0	0	0	0	0	0	0	0	0	0	0	0	0	0	0	0	0
132	heart_4mm_boundary_0_1	0	0	0	0	0	0	0	0	0	0	0	0	0	0	0	0	0	0	0	0	0	0	0	0	0	0	0	0	0	0	0	0	0	0	0	0	0	0	0	0	0	0	0	0	0	0	0	0
132	heart_4mm_boundary_1_5	0	0	0	0	0	0	0	0	0	0	0	0	0	0	0	0	0	0	0	0	0	0	0	0	0	0	0	0	0	0	0	0	0	0	0	0	0	0	0	0	0	0	0	0	0	0	0	0
132	heart_4mm_boundary	0	0	854.49	0	0	0	1302.72	757.22	827.79	1293.18	0	0	0	1548.77	0	1012.8	730.51	0	0	703.81	593.19	0	885.01	0	0	631.33	0	0	883.1	0	579.83	787.73	570.3	440.6	0	0	600.81	0	1274.11	0	545.5	650.41	1287.46	564.58	0	761.03	0	0
132	heart_4mm_boundary_5_10	0	0	0	0	0	0	1302.72	757.22	0	1293.18	0	0	0	751.5	0	0	730.51	0	0	703.81	593.19	0	0	0	0	0	0	0	0	0	579.83	0	570.3	0	0	0	600.81	0	1274.11	0	545.5	650.41	1287.46	564.58	0	0	0	0
132	heart_4mm_boundary_0_1	1	0	0	0	0	0	0	0	0	0	0	0	0	0	0	0	0	0	0	0	0	0	0	0	0	0	0	0	0	0	0	0	0	0	0	0	0	0	0	0	0	0	0	0	0	0	0	0
132	heart_4mm_boundary_10_20	0	0	0	0	0	0	0	0	827.79	0	0	0	0	0	0	0	0	0	0	0	0	0	0	0	0	0	0	0	0	0	0	0	0	0	0	0	0	0	0	0	0	0	0	0	0	761.03	0	0
132	heart_4mm_boundary	1	0	0	0	0	0	0	0	0	0	0	0	0	0	0	0	0	0	0	0	0	0	0	0	0	0	0	0	0	0	0	0	0	0	0	0	0	0	0	0	0	0	0	0	0	0	0	0
132	heart_4mm_boundary_20_1000	0	0	854.49	0	0	0	0	0	0	0	0	0	0	797.27	0	1012.8	0	0	0	0	0	0	885.01	0	0	631.33	0	0	883.1	0	0	787.73	0	440.6	0	0	0	0	0	0	0	0	0	0	0	0	0	0
132	heart_4mm_boundary_1_5	1	0	0	0	0	0	0	0	0	0	0	0	0	0	0	0	0	0	0	0	0	0	0	0	0	0	0	0	0	0	0	0	0	0	0	0	0	0	0	0	0	0	0	0	0	0	0	0
132	heart_4mm_boundary_10_20	1	0	0	0	0	0	0	0	0	0	0	0	0	0	0	0	0	0	0	0	0	0	0	0	0	0	0	0	0	0	0	0	0	0	0	0	0	0	0	0	0	0	0	0	0	0	0	0
132	heart_4mm_boundary_5_10	1	0	0	0	0	0	0	0	0	0	0	0	0	0	0	0	0	0	0	0	0	0	0	0	0	0	0	0	0	0	0	0	0	0	0	0	0	0	0	0	0	0	0	0	0	0	0	0
132	heart_4mm_boundary_20_1000	1	0	0	0	0	0	0	0	0	0	0	0	0	0	0	0	0	0	0	0	0	0	0	0	0	0	0	0	0	0	0	0	0	0	0	0	0	0	0	0	0	0	0	0	0	0	0	0
133	heart_4mm_boundary_0_1	0	0	1413.12	0	0	0	0	0	0	1229.94	1125.26	0	0	0	1715.93	0	0	0	0	0	0	0	0	0	0	0	0	1484.15	0	0	0	0	0	1177.6	0	0	0	1383.21	0	0	0	0	0	0	0	0	0	0
133	heart_4mm_boundary_1_5	0	0	0	0	1386.95	0	0	0	0	0	0	0	0	0	0	0	0	0	0	0	0	0	0	0	0	0	0	0	0	1020.58	0	0	0	0	0	0	0	0	0	0	0	0	0	0	0	0	0	568.24
133	heart_4mm_boundary	0	0	1413.12	0	1386.95	0	0	0	0	1229.94	1125.26	0	0	0	1715.93	0	0	0	0	0	0	0	0	0	0	0	0	1484.15	0	1020.58	0	0	0	1177.6	0	0	0	1383.21	0	0	0	0	0	0	0	0	0	568.24
133	heart_4mm_boundary_5_10	0	0	0	0	0	0	0	0	0	0	0	0	0	0	0	0	0	0	0	0	0	0	0	0	0	0	0	0	0	0	0	0	0	0	0	0	0	0	0	0	0	0	0	0	0	0	0	0
133	heart_4mm_boundary_10_20	0	0	0	0	0	0	0	0	0	0	0	0	0	0	0	0	0	0	0	0	0	0	0	0	0	0	0	0	0	0	0	0	0	0	0	0	0	0	0	0	0	0	0	0	0	0	0	0
133	heart_4mm_boundary_20_1000	0	0	0	0	0	0	0	0	0	0	0	0	0	0	0	0	0	0	0	0	0	0	0	0	0	0	0	0	0	0	0	0	0	0	0	0	0	0	0	0	0	0	0	0	0	0	0	0
133	heart_4mm_boundary_0_1	1	0	0	0	0	0	0	0	0	0	0	0	0	0	0	0	0	0	0	0	0	0	0	0	0	0	0	0	0	0	0	0	0	0	0	0	0	0	0	0	0	0	0	0	0	0	0	0
133	heart_4mm_boundary	1	0	0	0	0	0	0	0	0	0	0	0	0	0	0	0	0	0	0	0	0	0	0	0	0	0	0	0	0	0	0	0	0	0	0	0	0	0	0	0	0	0	0	0	0	0	0	0
133	heart_4mm_boundary_1_5	1	0	0	0	0	0	0	0	0	0	0	0	0	0	0	0	0	0	0	0	0	0	0	0	0	0	0	0	0	0	0	0	0	0	0	0	0	0	0	0	0	0	0	0	0	0	0	0
133	heart_4mm_boundary_5_10	1	0	0	0	0	0	0	0	0	0	0	0	0	0	0	0	0	0	0	0	0	0	0	0	0	0	0	0	0	0	0	0	0	0	0	0	0	0	0	0	0	0	0	0	0	0	0	0
133	heart_4mm_boundary_10_20	1	0	0	0	0	0	0	0	0	0	0	0	0	0	0	0	0	0	0	0	0	0	0	0	0	0	0	0	0	0	0	0	0	0	0	0	0	0	0	0	0	0	0	0	0	0	0	0
133	heart_4mm_boundary_20_1000	1	0	0	0	0	0	0	0	0	0	0	0	0	0	0	0	0	0	0	0	0	0	0	0	0	0	0	0	0	0	0	0	0	0	0	0	0	0	0	0	0	0	0	0	0	0	0	0
134	heart_4mm_boundary_1_5	0	0	0	0	0	0	0	0	0	0	0	0	0	0	0	0	0	0	0	0	0	0	0	0	0	0	0	0	0	0	0	0	0	0	0	0	0	0	0	0	0	0	0	0	0	0	0	0
134	heart_4mm_boundary_0_1	0	0	0	459.67	0	1255.04	0	0	0	0	0	0	360.49	450.13	783.92	0	0	0	0	0	0	0	0	0	0	0	0	0	0	0	0	0	0	0	526.43	0	0	0	0	0	0	0	0	753.4	0	0	0	675.2
134	heart_4mm_boundary_5_10	0	0	0	0	0	0	0	0	0	0	0	0	0	0	0	0	0	0	0	0	0	0	0	0	0	0	0	0	0	0	0	0	0	0	0	0	0	0	0	0	0	0	0	0	0	0	0	0
134	heart_4mm_boundary	0	0	0	459.67	0	1255.04	0	0	0	0	0	0	360.49	450.13	783.92	0	0	0	0	0	0	0	0	0	0	0	0	0	0	0	0	0	0	0	526.43	0	0	0	0	0	0	0	0	753.4	0	0	0	675.2
134	heart_4mm_boundary_10_20	0	0	0	0	0	0	0	0	0	0	0	0	0	0	0	0	0	0	0	0	0	0	0	0	0	0	0	0	0	0	0	0	0	0	0	0	0	0	0	0	0	0	0	0	0	0	0	0
134	heart_4mm_boundary_1_5	1	0	0	0	0	0	0	0	0	0	0	0	0	0	0	0	0	0	0	0	0	0	0	0	0	0	0	0	0	0	0	0	0	0	0	0	0	0	0	0	0	0	0	0	0	0	0	0
134	heart_4mm_boundary_20_1000	0	0	0	0	0	0	0	0	0	0	0	0	0	0	0	0	0	0	0	0	0	0	0	0	0	0	0	0	0	0	0	0	0	0	0	0	0	0	0	0	0	0	0	0	0	0	0	0
134	heart_4mm_boundary_5_10	1	0	0	0	0	0	0	0	0	0	0	0	0	0	0	0	0	0	0	0	0	0	0	0	0	0	0	0	0	0	0	0	0	0	0	0	0	0	0	0	0	0	0	0	0	0	0	0
134	heart_4mm_boundary_0_1	1	0	0	0	0	0	0	0	0	0	0	0	0	0	0	0	0	0	0	0	0	0	0	0	0	0	0	0	0	0	0	0	0	0	0	0	0	0	0	0	0	0	0	0	0	0	0	0
134	heart_4mm_boundary	1	0	0	0	0	0	0	0	0	0	0	0	0	0	0	0	0	0	0	0	0	0	0	0	0	0	0	0	0	0	0	0	0	0	0	0	0	0	0	0	0	0	0	0	0	0	0	0
134	heart_4mm_boundary_10_20	1	0	0	0	0	0	0	0	0	0	0	0	0	0	0	0	0	0	0	0	0	0	0	0	0	0	0	0	0	0	0	0	0	0	0	0	0	0	0	0	0	0	0	0	0	0	0	0
134	heart_4mm_boundary_20_1000	1	0	0	0	0	0	0	0	0	0	0	0	0	0	0	0	0	0	0	0	0	0	0	0	0	0	0	0	0	0	0	0	0	0	0	0	0	0	0	0	0	0	0	0	0	0	0	0
135	heart_4mm_boundary_0_1	0	0	0	0	0	0	0	0	0	0	0	0	0	0	0	0	0	0	0	0	0	0	0	0	0	0	0	0	0	0	0	0	0	0	0	0	0	0	0	0	0	0	0	0	0	0	0	0
135	heart_4mm_boundary	0	0	0	499.73	0	0	0	0	0	608.44	0	0	0	0	652.31	999.45	524.52	0	0	0	741.96	0	0	0	0	0	0	0	0	0	0	0	0	0	923.16	0	1295.09	698.09	0	0	579.83	606.54	0	0	0	0	627.52	0
135	heart_4mm_boundary_1_5	0	0	0	499.73	0	0	0	0	0	0	0	0	0	0	652.31	352.86	0	0	0	0	0	0	0	0	0	0	0	0	0	0	0	0	0	0	923.16	0	701.9	0	0	0	0	0	0	0	0	0	0	0
135	heart_4mm_boundary_5_10	0	0	0	0	0	0	0	0	0	0	0	0	0	0	0	0	0	0	0	0	0	0	0	0	0	0	0	0	0	0	0	0	0	0	0	0	0	0	0	0	0	0	0	0	0	0	0	0
135	heart_4mm_boundary_20_1000	0	0	0	0	0	0	0	0	0	0	0	0	0	0	0	0	0	0	0	0	0	0	0	0	0	0	0	0	0	0	0	0	0	0	0	0	0	698.09	0	0	579.83	0	0	0	0	0	0	0
135	heart_4mm_boundary_10_20	0	0	0	0	0	0	0	0	0	608.44	0	0	0	0	0	646.59	524.52	0	0	0	741.96	0	0	0	0	0	0	0	0	0	0	0	0	0	0	0	593.19	0	0	0	0	606.54	0	0	0	0	627.52	0
135	heart_4mm_boundary_0_1	1	0	0	0	0	0	0	0	0	0	0	0	0	0	0	0	0	0	0	0	0	0	0	0	0	0	0	0	0	0	0	0	0	0	0	0	0	0	0	0	0	0	0	0	0	0	0	0
135	heart_4mm_boundary	1	0	0	0	0	0	0	0	0	0	0	0	0	0	0	0	0	0	0	0	0	0	0	0	0	0	0	0	0	0	0	0	0	0	0	0	0	0	0	0	0	0	0	0	0	0	0	0
135	heart_4mm_boundary_1_5	1	0	0	0	0	0	0	0	0	0	0	0	0	0	0	0	0	0	0	0	0	0	0	0	0	0	0	0	0	0	0	0	0	0	0	0	0	0	0	0	0	0	0	0	0	0	0	0
135	heart_4mm_boundary_10_20	1	0	0	0	0	0	0	0	0	0	0	0	0	0	0	0	0	0	0	0	0	0	0	0	0	0	0	0	0	0	0	0	0	0	0	0	0	0	0	0	0	0	0	0	0	0	0	0
135	heart_4mm_boundary_5_10	1	0	0	0	0	0	0	0	0	0	0	0	0	0	0	0	0	0	0	0	0	0	0	0	0	0	0	0	0	0	0	0	0	0	0	0	0	0	0	0	0	0	0	0	0	0	0	0
135	heart_4mm_boundary_20_1000	1	0	0	0	0	0	0	0	0	0	0	0	0	0	0	0	0	0	0	0	0	0	0	0	0	0	0	0	0	0	0	0	0	0	0	0	0	0	0	0	0	0	0	0	0	0	0	0
136	heart_4mm_boundary_5_10	0	0	0	0	0	0	0	0	0	0	0	0	0	0	0	0	0	0	0	0	0	0	0	0	0	0	0	0	0	0	0	0	0	0	0	0	0	0	0	0	0	0	0	0	0	0	0	0
136	heart_4mm_boundary_0_1	0	0	0	0	0	0	0	0	0	0	0	0	0	0	0	0	0	0	0	0	0	0	0	0	0	0	0	0	0	0	0	0	0	0	0	0	0	0	0	0	0	0	0	0	0	0	0	1752.93
136	heart_4mm_boundary	0	0	0	0	0	0	0	0	0	0	0	0	0	0	0	0	0	0	0	0	0	0	0	0	0	0	0	0	0	0	0	0	0	0	0	0	0	0	0	0	0	0	0	0	0	0	0	1752.93
136	heart_4mm_boundary_20_1000	0	0	0	0	0	0	0	0	0	0	0	0	0	0	0	0	0	0	0	0	0	0	0	0	0	0	0	0	0	0	0	0	0	0	0	0	0	0	0	0	0	0	0	0	0	0	0	0
136	heart_4mm_boundary_1_5	0	0	0	0	0	0	0	0	0	0	0	0	0	0	0	0	0	0	0	0	0	0	0	0	0	0	0	0	0	0	0	0	0	0	0	0	0	0	0	0	0	0	0	0	0	0	0	0
136	heart_4mm_boundary_10_20	0	0	0	0	0	0	0	0	0	0	0	0	0	0	0	0	0	0	0	0	0	0	0	0	0	0	0	0	0	0	0	0	0	0	0	0	0	0	0	0	0	0	0	0	0	0	0	0
136	heart_4mm_boundary_0_1	1	0	0	0	0	0	0	0	0	0	0	0	0	0	0	0	0	0	0	0	0	0	0	0	0	0	0	0	0	0	0	0	0	0	0	0	0	0	0	0	0	0	0	0	0	0	0	0
136	heart_4mm_boundary_1_5	1	0	0	0	0	0	0	0	0	0	0	0	0	0	0	0	0	0	0	0	0	0	0	0	0	0	0	0	0	0	0	0	0	0	0	0	0	0	0	0	0	0	0	0	0	0	0	0
136	heart_4mm_boundary	1	0	0	0	0	0	0	0	0	0	0	0	0	0	0	0	0	0	0	0	0	0	0	0	0	0	0	0	0	0	0	0	0	0	0	0	0	0	0	0	0	0	0	0	0	0	0	0
136	heart_4mm_boundary_5_10	1	0	0	0	0	0	0	0	0	0	0	0	0	0	0	0	0	0	0	0	0	0	0	0	0	0	0	0	0	0	0	0	0	0	0	0	0	0	0	0	0	0	0	0	0	0	0	0
136	heart_4mm_boundary_20_1000	1	0	0	0	0	0	0	0	0	0	0	0	0	0	0	0	0	0	0	0	0	0	0	0	0	0	0	0	0	0	0	0	0	0	0	0	0	0	0	0	0	0	0	0	0	0	0	0
136	heart_4mm_boundary_10_20	1	0	0	0	0	0	0	0	0	0	0	0	0	0	0	0	0	0	0	0	0	0	0	0	0	0	0	0	0	0	0	0	0	0	0	0	0	0	0	0	0	0	0	0	0	0	0	0
137	heart_4mm_boundary_0_1	0	0	0	0	0	0	0	0	0	0	0	0	0	0	0	719.07	0	0	0	0	0	0	0	0	0	0	0	0	0	0	0	0	0	0	0	0	764.85	0	0	0	0	0	0	0	0	0	0	0
137	heart_4mm_boundary_1_5	0	0	0	0	0	0	0	0	0	0	0	0	0	0	0	0	0	0	0	0	0	0	0	0	0	0	0	0	0	0	0	0	0	0	0	0	0	0	0	0	0	0	0	0	0	0	0	0
137	heart_4mm_boundary	0	0	0	0	0	0	0	0	0	0	0	0	0	0	0	719.07	0	0	0	0	0	0	0	0	0	0	0	0	0	0	0	0	0	0	0	0	764.85	0	0	0	0	0	0	0	0	0	0	0
137	heart_4mm_boundary_5_10	0	0	0	0	0	0	0	0	0	0	0	0	0	0	0	0	0	0	0	0	0	0	0	0	0	0	0	0	0	0	0	0	0	0	0	0	0	0	0	0	0	0	0	0	0	0	0	0
137	heart_4mm_boundary_10_20	0	0	0	0	0	0	0	0	0	0	0	0	0	0	0	0	0	0	0	0	0	0	0	0	0	0	0	0	0	0	0	0	0	0	0	0	0	0	0	0	0	0	0	0	0	0	0	0
137	heart_4mm_boundary_20_1000	0	0	0	0	0	0	0	0	0	0	0	0	0	0	0	0	0	0	0	0	0	0	0	0	0	0	0	0	0	0	0	0	0	0	0	0	0	0	0	0	0	0	0	0	0	0	0	0
137	heart_4mm_boundary_0_1	1	0	0	0	0	0	0	0	0	0	0	0	0	0	0	0	0	0	0	0	0	0	0	0	0	0	0	0	0	0	0	0	0	0	0	0	0	0	0	0	0	0	0	0	0	0	0	0
137	heart_4mm_boundary_1_5	1	0	0	0	0	0	0	0	0	0	0	0	0	0	0	0	0	0	0	0	0	0	0	0	0	0	0	0	0	0	0	0	0	0	0	0	0	0	0	0	0	0	0	0	0	0	0	0
137	heart_4mm_boundary	1	0	0	0	0	0	0	0	0	0	0	0	0	0	0	0	0	0	0	0	0	0	0	0	0	0	0	0	0	0	0	0	0	0	0	0	0	0	0	0	0	0	0	0	0	0	0	0
137	heart_4mm_boundary_5_10	1	0	0	0	0	0	0	0	0	0	0	0	0	0	0	0	0	0	0	0	0	0	0	0	0	0	0	0	0	0	0	0	0	0	0	0	0	0	0	0	0	0	0	0	0	0	0	0
137	heart_4mm_boundary_10_20	1	0	0	0	0	0	0	0	0	0	0	0	0	0	0	0	0	0	0	0	0	0	0	0	0	0	0	0	0	0	0	0	0	0	0	0	0	0	0	0	0	0	0	0	0	0	0	0
137	heart_4mm_boundary_20_1000	1	0	0	0	0	0	0	0	0	0	0	0	0	0	0	0	0	0	0	0	0	0	0	0	0	0	0	0	0	0	0	0	0	0	0	0	0	0	0	0	0	0	0	0	0	0	0	0
138	heart_4mm_boundary_0_1	0	1035.69	25.75	0	0	689.51	0	1736.64	875.47	0	48.64	0	0	0	1012.8	1318.93	0	901.22	1436.23	652.31	520.71	949.86	929.83	0	0	0	0	0	1688	1504.9	0	0	0	0	0	0	0	0	686.65	0	0	0	1430.51	1258.85	472.07	0	0	0
138	heart_4mm_boundary_1_5	0	0	0	0	0	0	0	0	0	0	0	0	0	0	0	0	0	0	0	0	0	0	0	0	0	0	0	0	0	0	0	0	0	0	0	0	0	0	0	0	0	0	1447.68	0	0	0	0	0
138	heart_4mm_boundary_5_10	0	0	0	0	0	0	0	0	0	0	0	0	0	0	0	0	0	0	0	0	0	0	0	0	0	0	0	0	0	0	0	0	0	0	0	0	0	0	0	0	0	0	0	0	0	0	0	0
138	heart_4mm_boundary_10_20	0	0	0	0	0	0	0	0	0	0	0	0	0	0	0	0	0	0	0	0	0	0	0	0	0	0	0	0	0	0	0	0	0	0	0	0	0	0	0	0	0	0	0	0	0	0	0	0
138	heart_4mm_boundary	0	1035.69	25.75	0	0	689.51	0	1736.64	875.47	0	48.64	0	0	0	1012.8	1318.93	0	901.22	1436.23	652.31	520.71	949.86	929.83	0	0	0	0	0	1688	1504.9	0	0	0	0	0	0	0	0	686.65	0	0	0	2878.19	1258.85	472.07	0	0	0
138	heart_4mm_boundary_0_1	1	0	0	0	557.9	0	0	0	0	0	0	25.75	0	0	0	0	0	0	0	228.88	0	0	260.35	0	0	0	0	48.64	0	0	0	-165.94	0	0	0	391.96	0	0	0	0	0	0	0	0	0	0	0	0
138	heart_4mm_boundary_20_1000	0	0	0	0	0	0	0	0	0	0	0	0	0	0	0	0	0	0	0	0	0	0	0	0	0	0	0	0	0	0	0	0	0	0	0	0	0	0	0	0	0	0	0	0	0	0	0	0
138	heart_4mm_boundary	1	0	0	0	557.9	0	0	0	0	0	0	25.75	0	0	0	0	0	0	0	228.88	0	0	260.35	0	0	0	0	48.64	0	0	0	-165.94	0	0	0	391.96	0	0	0	0	0	0	0	0	0	0	0	0
138	heart_4mm_boundary_1_5	1	0	0	0	0	0	0	0	0	0	0	0	0	0	0	0	0	0	0	0	0	0	0	0	0	0	0	0	0	0	0	0	0	0	0	0	0	0	0	0	0	0	0	0	0	0	0	0
138	heart_4mm_boundary_10_20	1	0	0	0	0	0	0	0	0	0	0	0	0	0	0	0	0	0	0	0	0	0	0	0	0	0	0	0	0	0	0	0	0	0	0	0	0	0	0	0	0	0	0	0	0	0	0	0
138	heart_4mm_boundary_5_10	1	0	0	0	0	0	0	0	0	0	0	0	0	0	0	0	0	0	0	0	0	0	0	0	0	0	0	0	0	0	0	0	0	0	0	0	0	0	0	0	0	0	0	0	0	0	0	0
138	heart_4mm_boundary_20_1000	1	0	0	0	0	0	0	0	0	0	0	0	0	0	0	0	0	0	0	0	0	0	0	0	0	0	0	0	0	0	0	0	0	0	0	0	0	0	0	0	0	0	0	0	0	0	0	0
139	heart_4mm_boundary_0_1	0	0	0	0	0	852.58	0	728.61	0	0	0	0	0	0	0	0	0	816.35	0	0	0	0	0	0	0	905.99	0	0	0	0	0	728.61	0	0	0	0	0	0	0	0	0	0	0	0	0	0	0	0
139	heart_4mm_boundary	0	0	0	0	0	1623.15	0	728.61	0	0	0	0	0	0	0	0	0	816.35	0	0	0	0	0	0	0	905.99	0	0	0	0	0	728.61	0	0	0	0	0	0	0	0	0	0	0	0	0	0	0	0
139	heart_4mm_boundary_1_5	0	0	0	0	0	770.57	0	0	0	0	0	0	0	0	0	0	0	0	0	0	0	0	0	0	0	0	0	0	0	0	0	0	0	0	0	0	0	0	0	0	0	0	0	0	0	0	0	0
139	heart_4mm_boundary_5_10	0	0	0	0	0	0	0	0	0	0	0	0	0	0	0	0	0	0	0	0	0	0	0	0	0	0	0	0	0	0	0	0	0	0	0	0	0	0	0	0	0	0	0	0	0	0	0	0
139	heart_4mm_boundary_10_20	0	0	0	0	0	0	0	0	0	0	0	0	0	0	0	0	0	0	0	0	0	0	0	0	0	0	0	0	0	0	0	0	0	0	0	0	0	0	0	0	0	0	0	0	0	0	0	0
139	heart_4mm_boundary_20_1000	0	0	0	0	0	0	0	0	0	0	0	0	0	0	0	0	0	0	0	0	0	0	0	0	0	0	0	0	0	0	0	0	0	0	0	0	0	0	0	0	0	0	0	0	0	0	0	0
139	heart_4mm_boundary_0_1	1	0	0	0	0	0	0	0	0	0	0	0	0	0	0	0	0	0	0	0	0	0	0	0	0	0	0	0	0	0	0	0	0	0	0	0	0	0	0	0	0	0	0	0	0	0	0	0
139	heart_4mm_boundary	1	0	0	0	0	0	0	0	0	0	0	0	0	0	0	0	0	0	0	0	0	0	0	0	0	0	0	0	0	0	0	0	0	0	0	0	0	0	0	0	0	0	0	0	0	0	0	0
139	heart_4mm_boundary_1_5	1	0	0	0	0	0	0	0	0	0	0	0	0	0	0	0	0	0	0	0	0	0	0	0	0	0	0	0	0	0	0	0	0	0	0	0	0	0	0	0	0	0	0	0	0	0	0	0
139	heart_4mm_boundary_5_10	1	0	0	0	0	0	0	0	0	0	0	0	0	0	0	0	0	0	0	0	0	0	0	0	0	0	0	0	0	0	0	0	0	0	0	0	0	0	0	0	0	0	0	0	0	0	0	0
139	heart_4mm_boundary_10_20	1	0	0	0	0	0	0	0	0	0	0	0	0	0	0	0	0	0	0	0	0	0	0	0	0	0	0	0	0	0	0	0	0	0	0	0	0	0	0	0	0	0	0	0	0	0	0	0
139	heart_4mm_boundary_20_1000	1	0	0	0	0	0	0	0	0	0	0	0	0	0	0	0	0	0	0	0	0	0	0	0	0	0	0	0	0	0	0	0	0	0	0	0	0	0	0	0	0	0	0	0	0	0	0	0
140	heart_4mm_boundary_0_1	0	0	932.69	0	0	0	0	0	0	0	0	0	0	0	0	0	0	976.56	0	0	0	0	0	0	0	0	0	0	0	0	0	0	0	0	0	0	0	0	0	0	0	0	778.2	700	0	0	0	0
140	heart_4mm_boundary_1_5	0	0	0	0	0	0	0	0	0	0	0	0	0	0	0	0	0	0	0	0	0	0	0	0	0	0	0	0	0	0	0	0	0	0	0	0	762.94	0	421.52	0	0	0	0	0	0	0	0	0
140	heart_4mm_boundary_5_10	0	0	0	0	0	0	333.79	0	0	0	0	0	0	0	0	0	0	0	0	0	0	0	0	0	0	0	0	0	0	0	0	0	0	0	0	0	0	0	0	0	461.58	722.89	0	0	0	0	0	0
140	heart_4mm_boundary	0	0	932.69	0	0	0	333.79	0	0	0	0	0	0	0	0	0	0	976.56	0	0	0	406.27	0	0	0	0	0	0	0	0	0	0	0	0	0	0	762.94	0	421.52	0	461.58	722.89	778.2	700	0	0	0	0
140	heart_4mm_boundary_20_1000	0	0	0	0	0	0	0	0	0	0	0	0	0	0	0	0	0	0	0	0	0	0	0	0	0	0	0	0	0	0	0	0	0	0	0	0	0	0	0	0	0	0	0	0	0	0	0	0
140	heart_4mm_boundary_10_20	0	0	0	0	0	0	0	0	0	0	0	0	0	0	0	0	0	0	0	0	0	406.27	0	0	0	0	0	0	0	0	0	0	0	0	0	0	0	0	0	0	0	0	0	0	0	0	0	0
140	heart_4mm_boundary	1	0	0	0	0	0	0	0	0	0	0	0	0	0	0	0	0	0	0	0	0	0	0	0	0	0	0	0	0	0	0	0	0	0	0	0	0	0	0	0	0	0	0	0	0	0	0	0
140	heart_4mm_boundary_0_1	1	0	0	0	0	0	0	0	0	0	0	0	0	0	0	0	0	0	0	0	0	0	0	0	0	0	0	0	0	0	0	0	0	0	0	0	0	0	0	0	0	0	0	0	0	0	0	0
140	heart_4mm_boundary_1_5	1	0	0	0	0	0	0	0	0	0	0	0	0	0	0	0	0	0	0	0	0	0	0	0	0	0	0	0	0	0	0	0	0	0	0	0	0	0	0	0	0	0	0	0	0	0	0	0
140	heart_4mm_boundary_10_20	1	0	0	0	0	0	0	0	0	0	0	0	0	0	0	0	0	0	0	0	0	0	0	0	0	0	0	0	0	0	0	0	0	0	0	0	0	0	0	0	0	0	0	0	0	0	0	0
140	heart_4mm_boundary_5_10	1	0	0	0	0	0	0	0	0	0	0	0	0	0	0	0	0	0	0	0	0	0	0	0	0	0	0	0	0	0	0	0	0	0	0	0	0	0	0	0	0	0	0	0	0	0	0	0
140	heart_4mm_boundary_20_1000	1	0	0	0	0	0	0	0	0	0	0	0	0	0	0	0	0	0	0	0	0	0	0	0	0	0	0	0	0	0	0	0	0	0	0	0	0	0	0	0	0	0	0	0	0	0	0	0
141	heart_4mm_boundary_0_1	0	0	0	0	0	0	0	0	0	0	0	0	0	0	0	0	0	0	0	0	0	0	0	0	0	0	0	0	0	0	0	0	0	854.49	0	0	0	0	0	0	0	0	0	0	0	0	0	0
141	heart_4mm_boundary_1_5	0	0	0	0	0	0	0	0	0	0	0	0	0	0	0	387.19	0	0	0	0	0	0	0	0	0	0	0	0	0	0	0	0	0	0	0	255.58	0	0	0	0	0	0	0	0	0	0	0	0
141	heart_4mm_boundary_10_20	0	0	0	0	0	0	0	0	0	0	0	0	0	0	0	0	0	0	0	0	0	0	0	0	0	0	0	0	0	0	0	0	0	0	0	0	0	0	0	0	0	0	0	0	0	0	0	0
141	heart_4mm_boundary_5_10	0	0	0	0	0	0	0	0	0	0	0	0	0	0	0	0	0	0	0	0	0	0	0	0	0	0	0	0	0	0	0	0	0	0	0	0	0	0	0	0	0	0	0	0	0	0	0	0
141	heart_4mm_boundary	0	0	0	0	0	0	0	0	0	0	0	0	0	0	0	387.19	0	0	0	0	0	0	0	0	0	0	0	0	0	0	0	0	0	854.49	0	255.58	0	0	0	0	0	0	0	0	0	0	0	684.74
141	heart_4mm_boundary_20_1000	0	0	0	0	0	0	0	0	0	0	0	0	0	0	0	0	0	0	0	0	0	0	0	0	0	0	0	0	0	0	0	0	0	0	0	0	0	0	0	0	0	0	0	0	0	0	0	684.74
141	heart_4mm_boundary_0_1	1	0	0	0	0	0	0	0	0	0	0	0	0	0	0	0	0	0	0	0	0	0	0	0	0	0	0	0	0	0	0	0	0	0	0	0	0	0	0	0	0	0	0	0	0	0	0	0
141	heart_4mm_boundary	1	0	0	0	0	0	0	0	0	0	0	0	0	0	0	0	0	0	0	0	0	0	0	0	0	0	0	0	0	0	0	0	0	0	0	0	0	0	0	0	0	0	0	0	0	0	0	0
141	heart_4mm_boundary_10_20	1	0	0	0	0	0	0	0	0	0	0	0	0	0	0	0	0	0	0	0	0	0	0	0	0	0	0	0	0	0	0	0	0	0	0	0	0	0	0	0	0	0	0	0	0	0	0	0
141	heart_4mm_boundary_1_5	1	0	0	0	0	0	0	0	0	0	0	0	0	0	0	0	0	0	0	0	0	0	0	0	0	0	0	0	0	0	0	0	0	0	0	0	0	0	0	0	0	0	0	0	0	0	0	0
141	heart_4mm_boundary_5_10	1	0	0	0	0	0	0	0	0	0	0	0	0	0	0	0	0	0	0	0	0	0	0	0	0	0	0	0	0	0	0	0	0	0	0	0	0	0	0	0	0	0	0	0	0	0	0	0
141	heart_4mm_boundary_20_1000	1	0	0	0	0	0	0	0	0	0	0	0	0	0	0	0	0	0	0	0	0	0	0	0	0	0	0	0	0	0	0	0	0	0	0	0	0	0	0	0	0	0	0	0	0	0	0	0
142	heart_4mm_boundary_0_1	0	0	0	0	0	0	0	0	0	0	0	0	0	0	0	0	0	0	0	0	0	0	0	0	0	0	0	0	0	0	0	0	0	0	0	0	0	0	0	0	0	0	0	0	0	0	0	0
142	heart_4mm_boundary_1_5	0	1567.84	0	0	955.58	646.59	0	1277.92	0	0	0	0	0	654.22	885.01	885.01	0	0	0	0	741.96	0	0	0	1728.06	671.39	795.36	0	0	886.92	427.25	0	1268.39	0	0	0	816.35	555.04	705.72	0	2008.44	661.85	0	846.86	0	1930.24	507.35	646.59
142	heart_4mm_boundary	0	1567.84	0	0	955.58	646.59	0	1277.92	0	0	0	0	0	654.22	885.01	885.01	0	640.87	0	0	741.96	0	0	0	1728.06	671.39	795.36	0	0	1705.17	427.25	0	1268.39	0	0	0	816.35	555.04	705.72	619.89	2008.44	661.85	0	846.86	0	1930.24	507.35	1411.44
142	heart_4mm_boundary_5_10	0	0	0	0	0	0	0	0	0	0	0	0	0	0	0	0	0	640.87	0	0	0	0	0	0	0	0	0	0	0	0	0	0	0	0	0	0	0	0	0	0	0	0	0	0	0	0	0	0
142	heart_4mm_boundary_0_1	1	0	0	0	0	0	0	0	0	0	0	0	0	0	0	0	0	0	0	0	0	0	0	0	0	0	0	0	0	0	0	0	0	0	0	0	0	0	0	0	0	0	0	0	0	0	0	0
142	heart_4mm_boundary_10_20	0	0	0	0	0	0	0	0	0	0	0	0	0	0	0	0	0	0	0	0	0	0	0	0	0	0	0	0	0	0	0	0	0	0	0	0	0	0	0	619.89	0	0	0	0	0	0	0	764.85
142	heart_4mm_boundary	1	0	0	0	0	0	0	0	0	0	0	0	0	0	0	0	0	0	0	0	0	0	0	0	0	0	0	0	0	0	0	0	0	0	0	0	0	0	0	0	0	0	0	0	0	0	0	0
142	heart_4mm_boundary_20_1000	0	0	0	0	0	0	0	0	0	0	0	0	0	0	0	0	0	0	0	0	0	0	0	0	0	0	0	0	0	818.25	0	0	0	0	0	0	0	0	0	0	0	0	0	0	0	0	0	0
142	heart_4mm_boundary_1_5	1	0	0	0	0	0	0	0	0	0	0	0	0	0	0	0	0	0	0	0	0	0	0	0	0	0	0	0	0	0	0	0	0	0	0	0	0	0	0	0	0	0	0	0	0	0	0	0
142	heart_4mm_boundary_5_10	1	0	0	0	0	0	0	0	0	0	0	0	0	0	0	0	0	0	0	0	0	0	0	0	0	0	0	0	0	0	0	0	0	0	0	0	0	0	0	0	0	0	0	0	0	0	0	0
142	heart_4mm_boundary_20_1000	1	0	0	0	0	0	0	0	0	0	0	0	0	0	0	0	0	0	0	0	0	0	0	0	0	0	0	0	0	0	0	0	0	0	0	0	0	0	0	0	0	0	0	0	0	0	0	0
142	heart_4mm_boundary_10_20	1	0	0	0	0	0	0	0	0	0	0	0	0	0	0	0	0	0	0	0	0	0	0	0	0	0	0	0	0	0	0	0	0	0	0	0	0	0	0	0	0	0	0	0	0	0	0	0
143	heart_4mm_boundary_0_1	0	0	0	0	797.27	0	0	0	772.48	0	0	0	0	1070.02	598.91	0	0	0	0	207.9	0	0	0	331.88	0	0	0	825.88	0	0	0	0	572.2	564.58	318.53	940.32	0	1964.57	1094.82	0	0	0	0	972.75	970.84	505.45	0	0
143	heart_4mm_boundary_1_5	0	0	0	633.24	0	0	0	0	0	745.77	0	240.33	1230.24	0	0	0	0	0	0	0	0	0	234.6	1424.79	711.44	453.95	228.88	1760.48	0	644.68	497.82	0	0	0	0	0	0	0	0	274.66	0	774.38	375.75	492.1	0	740.05	0	0
143	heart_4mm_boundary_5_10	0	0	0	0	0	0	0	0	0	0	0	0	0	0	0	0	0	0	0	0	749.59	0	0	0	0	0	0	0	0	0	0	0	0	772.48	0	0	0	900.27	0	0	684.74	0	585.56	0	0	616.07	0	0
143	heart_4mm_boundary	0	0	0	1600.27	1449.58	474.93	0	0	772.48	745.77	0	240.33	3190.99	1070.02	1321.79	379.56	0	757.22	310.9	207.9	1445.77	0	234.6	2054.21	711.44	453.95	228.88	2586.36	0	644.68	497.82	703.81	572.2	1337.05	318.53	940.32	0	2864.84	1094.82	274.66	684.74	774.38	961.3	1464.84	970.84	2523.42	0	0
143	heart_4mm_boundary_10_20	0	0	0	967.03	652.31	474.93	0	0	0	0	0	0	1960.75	0	722.89	379.56	0	757.22	310.9	0	696.18	0	0	297.55	0	0	0	0	0	0	0	703.81	0	0	0	0	0	0	0	0	0	0	0	0	0	661.85	0	0
143	heart_4mm_boundary_20_1000	0	0	0	0	0	0	0	0	0	0	0	0	0	0	0	0	0	0	0	0	0	0	0	0	0	0	0	0	0	0	0	0	0	0	0	0	0	0	0	0	0	0	0	0	0	0	0	0
143	heart_4mm_boundary_0_1	1	0	0	0	0	0	0	0	0	0	0	0	0	0	0	0	0	0	0	0	0	0	0	0	0	0	0	0	0	0	0	0	0	0	0	0	0	0	0	0	0	0	0	0	0	0	0	0
143	heart_4mm_boundary	1	0	0	0	0	0	0	0	0	0	0	0	0	0	0	0	0	0	0	0	0	0	0	0	0	0	0	0	0	0	0	0	0	0	0	0	0	0	0	0	0	0	0	0	0	0	0	0
143	heart_4mm_boundary_1_5	1	0	0	0	0	0	0	0	0	0	0	0	0	0	0	0	0	0	0	0	0	0	0	0	0	0	0	0	0	0	0	0	0	0	0	0	0	0	0	0	0	0	0	0	0	0	0	0
143	heart_4mm_boundary_5_10	1	0	0	0	0	0	0	0	0	0	0	0	0	0	0	0	0	0	0	0	0	0	0	0	0	0	0	0	0	0	0	0	0	0	0	0	0	0	0	0	0	0	0	0	0	0	0	0
143	heart_4mm_boundary_10_20	1	0	0	0	0	0	0	0	0	0	0	0	0	0	0	0	0	0	0	0	0	0	0	0	0	0	0	0	0	0	0	0	0	0	0	0	0	0	0	0	0	0	0	0	0	0	0	0
143	heart_4mm_boundary_20_1000	1	0	0	0	0	0	0	0	0	0	0	0	0	0	0	0	0	0	0	0	0	0	0	0	0	0	0	0	0	0	0	0	0	0	0	0	0	0	0	0	0	0	0	0	0	0	0	0
144	heart_4mm_boundary_0_1	0	0	0	0	0	0	0	0	0	0	0	0	0	0	0	0	0	0	0	0	0	0	0	0	0	0	0	0	0	0	0	0	0	0	0	0	0	0	0	0	0	0	0	0	0	0	0	0
144	heart_4mm_boundary	0	0	0	1445.77	0	734.33	852.58	0	677.11	612.26	0	0	982.28	732.42	0	0	0	1995.09	0	799.18	0	0	740.05	0	692.37	623.7	562.67	818.25	219.35	846.86	608.44	0	730.51	755.31	804.9	0	0	684.74	595.09	1766.2	1415.25	856.4	1251.22	1346.59	347.14	783.92	1342.77	541.69
144	heart_4mm_boundary_1_5	0	0	0	0	0	0	0	0	0	0	0	0	0	0	0	0	0	0	0	0	0	0	0	0	0	0	0	0	0	0	0	0	0	0	804.9	0	0	0	0	0	0	0	0	0	0	0	0	0
144	heart_4mm_boundary_5_10	0	0	0	1445.77	0	734.33	852.58	0	677.11	612.26	0	0	679.02	732.42	0	0	0	0	0	0	0	0	740.05	0	692.37	623.7	562.67	0	0	0	0	0	730.51	0	0	0	0	0	595.09	1188.28	0	0	1251.22	1346.59	0	0	457.76	0
144	heart_4mm_boundary_20_1000	0	0	0	0	0	0	0	0	0	0	0	0	303.27	0	0	0	0	417.71	0	0	0	0	0	0	0	0	0	818.25	0	0	608.44	0	0	755.31	0	0	0	684.74	0	0	1415.25	0	0	0	0	0	885.01	0
144	heart_4mm_boundary_10_20	0	0	0	0	0	0	0	0	0	0	0	0	0	0	0	0	0	1577.38	0	799.18	0	0	0	0	0	0	0	0	219.35	846.86	0	0	0	0	0	0	0	0	0	577.93	0	856.4	0	0	347.14	783.92	0	541.69
144	heart_4mm_boundary_0_1	1	0	0	0	0	0	0	0	0	0	0	0	0	0	0	0	0	0	0	0	0	0	0	0	0	0	0	0	0	0	0	0	0	0	0	0	0	0	0	0	0	0	0	0	0	0	0	0
144	heart_4mm_boundary_1_5	1	0	0	0	0	0	0	0	0	0	0	0	0	0	0	0	0	0	0	0	0	0	0	0	0	0	0	0	0	0	0	0	0	0	0	0	0	0	0	0	0	0	0	0	0	0	0	0
144	heart_4mm_boundary	1	0	0	0	0	0	0	0	0	0	0	0	0	0	0	0	0	0	0	0	0	0	0	0	0	0	0	0	0	0	0	0	0	0	0	0	0	0	0	0	0	0	0	0	0	0	0	0
144	heart_4mm_boundary_5_10	1	0	0	0	0	0	0	0	0	0	0	0	0	0	0	0	0	0	0	0	0	0	0	0	0	0	0	0	0	0	0	0	0	0	0	0	0	0	0	0	0	0	0	0	0	0	0	0
144	heart_4mm_boundary_10_20	1	0	0	0	0	0	0	0	0	0	0	0	0	0	0	0	0	0	0	0	0	0	0	0	0	0	0	0	0	0	0	0	0	0	0	0	0	0	0	0	0	0	0	0	0	0	0	0
144	heart_4mm_boundary_20_1000	1	0	0	0	0	0	0	0	0	0	0	0	0	0	0	0	0	0	0	0	0	0	0	0	0	0	0	0	0	0	0	0	0	0	0	0	0	0	0	0	0	0	0	0	0	0	0	0
145	heart_4mm_boundary_0_1	0	0	0	0	0	0	0	0	0	0	0	0	0	0	0	0	0	0	0	0	0	0	0	0	0	0	0	0	0	0	0	0	0	0	0	0	0	0	741.96	0	0	0	0	0	0	0	0	0
145	heart_4mm_boundary_1_5	0	1173.02	0	0	0	0	0	0	0	1657.49	1184.46	825.88	1068.12	0	902.18	0	0	0	0	970.84	1470.57	0	0	0	0	1914.98	0	1010.89	799.18	0	0	881.2	0	0	0	955.58	583.65	0	619.89	0	1373.29	0	860.21	854.49	0	0	1781.46	371.93
145	heart_4mm_boundary	0	1173.02	0	0	0	0	0	0	0	1657.49	1184.46	825.88	1068.12	0	1962.66	0	0	0	0	970.84	1470.57	0	0	0	0	1914.98	0	1981.74	799.18	0	0	881.2	0	0	0	955.58	583.65	0	1361.85	875.47	1373.29	0	860.21	854.49	0	0	1781.46	371.93
145	heart_4mm_boundary_5_10	0	0	0	0	0	0	0	0	0	0	0	0	0	0	1060.49	0	0	0	0	0	0	0	0	0	0	0	0	970.84	0	0	0	0	0	0	0	0	0	0	0	875.47	0	0	0	0	0	0	0	0
145	heart_4mm_boundary_10_20	0	0	0	0	0	0	0	0	0	0	0	0	0	0	0	0	0	0	0	0	0	0	0	0	0	0	0	0	0	0	0	0	0	0	0	0	0	0	0	0	0	0	0	0	0	0	0	0
145	heart_4mm_boundary_20_1000	0	0	0	0	0	0	0	0	0	0	0	0	0	0	0	0	0	0	0	0	0	0	0	0	0	0	0	0	0	0	0	0	0	0	0	0	0	0	0	0	0	0	0	0	0	0	0	0
145	heart_4mm_boundary_0_1	1	0	0	0	0	0	0	0	0	0	0	0	0	0	0	0	0	0	0	0	0	0	0	0	0	0	0	0	0	0	0	0	0	0	0	0	0	0	0	0	0	0	0	0	0	0	0	0
145	heart_4mm_boundary	1	0	0	0	0	0	-1228.33	0	-194.55	0	0	0	0	0	0	0	0	-1285.55	0	0	0	0	0	0	0	0	0	0	0	0	0	0	0	0	-150.68	0	0	0	0	0	0	0	0	0	0	0	0	0
145	heart_4mm_boundary_1_5	1	0	0	0	0	0	-1228.33	0	-194.55	0	0	0	0	0	0	0	0	-1285.55	0	0	0	0	0	0	0	0	0	0	0	0	0	0	0	0	-150.68	0	0	0	0	0	0	0	0	0	0	0	0	0
145	heart_4mm_boundary_5_10	1	0	0	0	0	0	0	0	0	0	0	0	0	0	0	0	0	0	0	0	0	0	0	0	0	0	0	0	0	0	0	0	0	0	0	0	0	0	0	0	0	0	0	0	0	0	0	0
145	heart_4mm_boundary_10_20	1	0	0	0	0	0	0	0	0	0	0	0	0	0	0	0	0	0	0	0	0	0	0	0	0	0	0	0	0	0	0	0	0	0	0	0	0	0	0	0	0	0	0	0	0	0	0	0
145	heart_4mm_boundary_20_1000	1	0	0	0	0	0	0	0	0	0	0	0	0	0	0	0	0	0	0	0	0	0	0	0	0	0	0	0	0	0	0	0	0	0	0	0	0	0	0	0	0	0	0	0	0	0	0	0
146	heart_4mm_boundary_0_1	0	867.84	0	0	0	0	0	812.53	600.81	0	0	862.12	0	0	728.61	0	0	0	713.35	0	0	1451.49	1749.04	0	1348.5	1289.37	663.76	640.87	0	522.61	0	0	711.44	0	303.27	0	520.71	656.13	0	1363.75	612.26	749.59	0	0	713.35	251.77	833.51	207.9
146	heart_4mm_boundary	0	867.84	0	0	0	0	0	812.53	600.81	0	0	862.12	0	0	728.61	0	0	0	713.35	0	0	1451.49	1749.04	0	1348.5	1289.37	663.76	640.87	0	522.61	0	0	711.44	0	303.27	0	520.71	656.13	0	1897.81	612.26	749.59	0	0	713.35	251.77	833.51	207.9
146	heart_4mm_boundary_20_1000	0	0	0	0	0	0	0	0	0	0	0	0	0	0	0	0	0	0	0	0	0	0	0	0	0	0	0	0	0	0	0	0	0	0	0	0	0	0	0	0	0	0	0	0	0	0	0	0
146	heart_4mm_boundary_5_10	0	0	0	0	0	0	0	0	0	0	0	0	0	0	0	0	0	0	0	0	0	0	0	0	0	0	0	0	0	0	0	0	0	0	0	0	0	0	0	0	0	0	0	0	0	0	0	0
146	heart_4mm_boundary_1_5	0	0	0	0	0	0	0	0	0	0	0	0	0	0	0	0	0	0	0	0	0	0	0	0	0	0	0	0	0	0	0	0	0	0	0	0	0	0	0	534.06	0	0	0	0	0	0	0	0
146	heart_4mm_boundary_10_20	0	0	0	0	0	0	0	0	0	0	0	0	0	0	0	0	0	0	0	0	0	0	0	0	0	0	0	0	0	0	0	0	0	0	0	0	0	0	0	0	0	0	0	0	0	0	0	0
146	heart_4mm_boundary_0_1	1	0	0	0	0	0	0	0	0	0	0	0	0	0	0	0	0	0	0	0	0	0	0	0	0	0	0	0	0	0	0	0	0	0	0	0	0	0	0	0	0	0	0	-528.34	0	0	0	0
146	heart_4mm_boundary_1_5	1	0	0	0	0	0	0	0	0	0	0	0	0	0	0	0	0	0	0	0	0	0	0	0	0	0	0	0	0	0	0	0	0	0	0	0	0	0	0	0	0	0	0	0	0	0	0	0
146	heart_4mm_boundary_20_1000	1	0	0	0	0	0	0	0	0	0	0	0	0	0	0	0	0	0	0	0	0	0	0	0	0	0	0	0	0	0	0	0	0	0	0	0	0	0	0	0	0	0	0	0	0	0	0	0
146	heart_4mm_boundary	1	0	0	0	0	0	0	0	0	0	0	0	0	0	0	0	0	0	0	0	0	0	0	0	0	0	0	0	0	0	0	0	0	0	0	0	0	0	0	0	0	0	0	-528.34	0	0	0	0
146	heart_4mm_boundary_5_10	1	0	0	0	0	0	0	0	0	0	0	0	0	0	0	0	0	0	0	0	0	0	0	0	0	0	0	0	0	0	0	0	0	0	0	0	0	0	0	0	0	0	0	0	0	0	0	0
146	heart_4mm_boundary_10_20	1	0	0	0	0	0	0	0	0	0	0	0	0	0	0	0	0	0	0	0	0	0	0	0	0	0	0	0	0	0	0	0	0	0	0	0	0	0	0	0	0	0	0	0	0	0	0	0
147	heart_4mm_boundary_0_1	0	0	0	0	0	0	0	0	0	0	0	0	0	0	0	0	0	0	0	0	0	0	0	0	0	0	0	0	0	0	0	0	0	0	0	0	0	0	0	0	0	0	0	0	0	0	0	0
147	heart_4mm_boundary	0	738.14	0	0	0	0	0	0	0	0	0	751.5	0	0	0	749.59	957.49	0	749.59	0	0	0	2319.34	0	0	0	0	0	0	0	770.57	1859.66	738.14	766.75	0	0	530.24	0	0	1039.51	0	0	846.86	474.93	2029.42	0	0	1546.86
147	heart_4mm_boundary_1_5	0	0	0	0	0	0	0	0	0	0	0	751.5	0	0	0	0	957.49	0	0	0	0	0	1468.66	0	0	0	0	0	0	0	0	644.68	0	766.75	0	0	530.24	0	0	1039.51	0	0	0	474.93	1361.85	0	0	1546.86
147	heart_4mm_boundary_5_10	0	0	0	0	0	0	0	0	0	0	0	0	0	0	0	0	0	0	0	0	0	0	0	0	0	0	0	0	0	0	0	0	0	0	0	0	0	0	0	0	0	0	0	0	0	0	0	0
147	heart_4mm_boundary_10_20	0	0	0	0	0	0	0	0	0	0	0	0	0	0	0	0	0	0	0	0	0	0	0	0	0	0	0	0	0	0	0	0	0	0	0	0	0	0	0	0	0	0	0	0	0	0	0	0
147	heart_4mm_boundary_20_1000	0	738.14	0	0	0	0	0	0	0	0	0	0	0	0	0	749.59	0	0	749.59	0	0	0	850.68	0	0	0	0	0	0	0	770.57	1214.98	738.14	0	0	0	0	0	0	0	0	0	846.86	0	667.57	0	0	0
147	heart_4mm_boundary_0_1	1	0	0	0	0	0	0	0	0	0	0	0	0	0	0	0	0	0	0	0	0	0	0	0	0	0	0	0	0	0	0	0	0	0	0	0	0	0	0	0	0	0	0	0	0	0	0	0
147	heart_4mm_boundary	1	0	0	0	0	0	0	0	0	0	0	0	0	0	0	0	0	0	0	0	0	0	0	0	0	0	0	0	0	0	0	0	0	0	0	0	0	0	0	0	0	0	0	0	0	0	0	0
147	heart_4mm_boundary_1_5	1	0	0	0	0	0	0	0	0	0	0	0	0	0	0	0	0	0	0	0	0	0	0	0	0	0	0	0	0	0	0	0	0	0	0	0	0	0	0	0	0	0	0	0	0	0	0	0
147	heart_4mm_boundary_5_10	1	0	0	0	0	0	0	0	0	0	0	0	0	0	0	0	0	0	0	0	0	0	0	0	0	0	0	0	0	0	0	0	0	0	0	0	0	0	0	0	0	0	0	0	0	0	0	0
147	heart_4mm_boundary_10_20	1	0	0	0	0	0	0	0	0	0	0	0	0	0	0	0	0	0	0	0	0	0	0	0	0	0	0	0	0	0	0	0	0	0	0	0	0	0	0	0	0	0	0	0	0	0	0	0
147	heart_4mm_boundary_20_1000	1	0	0	0	0	0	0	0	0	0	0	0	0	0	0	0	0	0	0	0	0	0	0	0	0	0	0	0	0	0	0	0	0	0	0	0	0	0	0	0	0	0	0	0	0	0	0	0
148	heart_4mm_boundary_0_1	0	0	0	0	0	0	0	0	0	459.67	799.18	0	0	785.83	0	261.31	265.12	604.63	0	785.83	0	0	230.79	0	0	0	478.74	1451.49	0	436.78	511.17	804.9	0	0	463.49	474.93	284.19	429.15	1033.78	1138.69	0	0	0	1626.97	0	362.4	1335.14	886.92
148	heart_4mm_boundary	0	0	0	0	0	520.71	446.32	0	690.46	459.67	799.18	0	0	785.83	0	261.31	265.12	604.63	0	785.83	0	0	230.79	0	0	1068.12	478.74	1451.49	0	436.78	511.17	804.9	0	0	463.49	474.93	284.19	429.15	1562.12	1138.69	0	600.81	0	1626.97	0	362.4	1939.77	886.92
148	heart_4mm_boundary_10_20	0	0	0	0	0	0	0	0	0	0	0	0	0	0	0	0	0	0	0	0	0	0	0	0	0	0	0	0	0	0	0	0	0	0	0	0	0	0	0	0	0	0	0	0	0	0	0	0
148	heart_4mm_boundary_20_1000	0	0	0	0	0	0	0	0	0	0	0	0	0	0	0	0	0	0	0	0	0	0	0	0	0	0	0	0	0	0	0	0	0	0	0	0	0	0	0	0	0	0	0	0	0	0	0	0
148	heart_4mm_boundary_1_5	0	0	0	0	0	0	0	0	690.46	0	0	0	0	0	0	0	0	0	0	0	0	0	0	0	0	614.17	0	0	0	0	0	0	0	0	0	0	0	0	528.34	0	0	600.81	0	0	0	0	0	0
148	heart_4mm_boundary_5_10	0	0	0	0	0	520.71	446.32	0	0	0	0	0	0	0	0	0	0	0	0	0	0	0	0	0	0	453.95	0	0	0	0	0	0	0	0	0	0	0	0	0	0	0	0	0	0	0	0	604.63	0
148	heart_4mm_boundary_0_1	1	0	0	0	0	0	0	0	0	0	385.28	0	0	0	0	267.03	0	0	0	0	0	0	0	0	299.45	0	0	0	0	0	0	0	0	0	513.08	0	0	226.97	0	0	0	0	0	0	0	0	-148.77	0
148	heart_4mm_boundary_1_5	1	0	0	0	0	0	0	0	0	0	0	0	0	0	0	0	0	0	0	0	0	0	0	0	0	0	0	0	0	0	0	0	0	0	0	0	0	0	0	0	0	0	0	0	0	0	0	0
148	heart_4mm_boundary	1	0	0	0	0	0	0	0	0	0	385.28	0	0	0	0	267.03	0	0	0	0	0	0	0	0	299.45	0	0	0	0	0	0	0	0	0	513.08	0	0	226.97	0	0	0	0	0	0	0	0	-148.77	0
148	heart_4mm_boundary_20_1000	1	0	0	0	0	0	0	0	0	0	0	0	0	0	0	0	0	0	0	0	0	0	0	0	0	0	0	0	0	0	0	0	0	0	0	0	0	0	0	0	0	0	0	0	0	0	0	0
148	heart_4mm_boundary_10_20	1	0	0	0	0	0	0	0	0	0	0	0	0	0	0	0	0	0	0	0	0	0	0	0	0	0	0	0	0	0	0	0	0	0	0	0	0	0	0	0	0	0	0	0	0	0	0	0
148	heart_4mm_boundary_5_10	1	0	0	0	0	0	0	0	0	0	0	0	0	0	0	0	0	0	0	0	0	0	0	0	0	0	0	0	0	0	0	0	0	0	0	0	0	0	0	0	0	0	0	0	0	0	0	0
149	heart_4mm_boundary_1_5	0	0	0	0	0	0	0	0	0	0	0	0	0	0	0	0	0	0	0	0	0	0	0	0	0	0	0	0	0	0	0	0	0	0	0	0	0	0	0	0	0	0	0	0	0	0	0	0
149	heart_4mm_boundary_0_1	0	0	2655.03	823.97	1470.57	453.95	858.31	915.53	0	509.26	1527.79	0	1632.69	0	801.09	0	848.77	1773.83	362.4	778.2	2166.75	700	841.14	1956.94	2159.12	0	2017.97	968.93	1863.48	0	1298.9	846.86	1579.28	774.38	1760.48	2433.78	0	0	2151.49	1482.01	0	1405.72	772.48	1886.37	865.94	0	659.94	2635.96
149	heart_4mm_boundary	0	0	2655.03	823.97	1470.57	453.95	858.31	915.53	0	509.26	1527.79	0	1632.69	0	801.09	0	848.77	1773.83	362.4	778.2	2166.75	700	841.14	1956.94	2159.12	0	2017.97	968.93	1863.48	0	1298.9	846.86	1579.28	774.38	1760.48	2433.78	0	0	2151.49	1482.01	0	1405.72	772.48	1886.37	865.94	0	659.94	2635.96
149	heart_4mm_boundary_5_10	0	0	0	0	0	0	0	0	0	0	0	0	0	0	0	0	0	0	0	0	0	0	0	0	0	0	0	0	0	0	0	0	0	0	0	0	0	0	0	0	0	0	0	0	0	0	0	0
149	heart_4mm_boundary_10_20	0	0	0	0	0	0	0	0	0	0	0	0	0	0	0	0	0	0	0	0	0	0	0	0	0	0	0	0	0	0	0	0	0	0	0	0	0	0	0	0	0	0	0	0	0	0	0	0
149	heart_4mm_boundary_20_1000	0	0	0	0	0	0	0	0	0	0	0	0	0	0	0	0	0	0	0	0	0	0	0	0	0	0	0	0	0	0	0	0	0	0	0	0	0	0	0	0	0	0	0	0	0	0	0	0
149	heart_4mm_boundary_1_5	1	0	0	0	0	0	0	0	0	0	0	0	0	0	0	0	0	0	0	0	0	0	0	0	0	0	0	0	0	0	0	0	0	0	0	0	0	0	0	0	0	0	0	0	0	0	0	0
149	heart_4mm_boundary_0_1	1	0	0	0	0	0	0	0	0	0	0	0	0	0	0	0	0	0	0	0	0	0	0	0	0	0	0	0	0	0	0	0	0	0	0	0	0	0	0	0	0	0	0	0	0	0	0	0
149	heart_4mm_boundary_5_10	1	0	0	0	0	0	0	0	0	0	0	0	0	0	0	0	0	0	0	0	0	0	0	0	0	0	0	0	0	0	0	0	0	0	0	0	0	0	0	0	0	0	0	0	0	0	0	0
149	heart_4mm_boundary	1	0	0	0	0	0	0	0	0	0	0	0	0	0	0	0	0	0	0	0	0	0	0	0	0	0	0	0	0	0	0	0	0	0	0	0	0	0	0	0	0	0	0	0	0	0	0	0
149	heart_4mm_boundary_10_20	1	0	0	0	0	0	0	0	0	0	0	0	0	0	0	0	0	0	0	0	0	0	0	0	0	0	0	0	0	0	0	0	0	0	0	0	0	0	0	0	0	0	0	0	0	0	0	0
149	heart_4mm_boundary_20_1000	1	0	0	0	0	0	0	0	0	0	0	0	0	0	0	0	0	0	0	0	0	0	0	0	0	0	0	0	0	0	0	0	0	0	0	0	0	0	0	0	0	0	0	0	0	0	0	0
150	heart_4mm_boundary_0_1	0	2061.84	0	854.49	0	1129.15	0	587.46	389.1	0	2811.43	907.9	968.93	0	1672.74	0	0	1058.58	0	825.88	1125.34	0	95.37	0	2021.79	1951.22	0	677.11	0	900.27	1596.45	846.86	0	0	1369.48	1848.22	0	0	0	1167.3	1968.38	0	0	686.65	1956.94	1029.97	917.43	0
150	heart_4mm_boundary_1_5	0	0	0	0	0	0	0	0	0	0	732.42	0	0	0	0	0	0	556.95	0	768.66	0	0	0	0	0	0	0	0	0	0	0	0	0	0	0	0	0	1014.71	0	0	0	0	0	0	0	0	0	551.22
150	heart_4mm_boundary	0	2061.84	0	854.49	0	1129.15	0	587.46	389.1	0	3543.85	907.9	968.93	0	1672.74	0	0	1615.52	0	1594.54	1125.34	0	95.37	0	2021.79	1951.22	0	677.11	0	900.27	1596.45	846.86	0	0	1369.48	1848.22	0	1014.71	0	1167.3	1968.38	0	0	686.65	1956.94	1029.97	917.43	551.22
150	heart_4mm_boundary_5_10	0	0	0	0	0	0	0	0	0	0	0	0	0	0	0	0	0	0	0	0	0	0	0	0	0	0	0	0	0	0	0	0	0	0	0	0	0	0	0	0	0	0	0	0	0	0	0	0
150	heart_4mm_boundary_10_20	0	0	0	0	0	0	0	0	0	0	0	0	0	0	0	0	0	0	0	0	0	0	0	0	0	0	0	0	0	0	0	0	0	0	0	0	0	0	0	0	0	0	0	0	0	0	0	0
150	heart_4mm_boundary_0_1	1	-139.24	0	0	0	0	-520.71	0	0	0	0	0	0	-70.57	-158.31	0	0	0	0	0	0	0	0	0	0	0	0	0	0	-221.25	-289.92	0	0	0	0	0	0	0	0	0	0	0	0	0	0	-413.89	-663.76	0
150	heart_4mm_boundary_20_1000	0	0	0	0	0	0	0	0	0	0	0	0	0	0	0	0	0	0	0	0	0	0	0	0	0	0	0	0	0	0	0	0	0	0	0	0	0	0	0	0	0	0	0	0	0	0	0	0
150	heart_4mm_boundary_1_5	1	0	0	0	0	-400.54	0	0	0	0	0	0	-801.09	0	0	0	0	0	0	0	0	0	0	0	0	0	-497.82	0	0	0	0	0	0	0	0	0	0	0	0	0	0	0	0	0	0	0	0	0
150	heart_4mm_boundary	1	-139.24	0	0	0	-400.54	-520.71	0	0	0	0	0	-801.09	-70.57	-158.31	0	0	0	0	0	0	0	0	0	0	0	-497.82	0	0	-221.25	-289.92	0	0	0	0	0	0	0	0	0	0	0	0	0	0	-413.89	-663.76	0
150	heart_4mm_boundary_5_10	1	0	0	0	0	0	0	0	0	0	0	0	0	0	0	0	0	0	0	0	0	0	0	0	0	0	0	0	0	0	0	0	0	0	0	0	0	0	0	0	0	0	0	0	0	0	0	0
150	heart_4mm_boundary_10_20	1	0	0	0	0	0	0	0	0	0	0	0	0	0	0	0	0	0	0	0	0	0	0	0	0	0	0	0	0	0	0	0	0	0	0	0	0	0	0	0	0	0	0	0	0	0	0	0
150	heart_4mm_boundary_20_1000	1	0	0	0	0	0	0	0	0	0	0	0	0	0	0	0	0	0	0	0	0	0	0	0	0	0	0	0	0	0	0	0	0	0	0	0	0	0	0	0	0	0	0	0	0	0	0	0
151	heart_4mm_boundary_0_1	0	0	0	0	0	0	0	0	0	0	0	0	0	0	0	0	0	0	0	0	0	0	0	0	0	0	0	0	0	0	0	0	0	0	0	0	0	0	0	0	0	0	0	0	0	0	0	0
151	heart_4mm_boundary	0	1546.86	0	0	0	0	976.56	875.47	0	1035.69	158.31	0	0	1501.08	0	0	577.93	471.12	0	0	587.46	770.57	1102.45	818.25	904.08	0	0	1686.1	0	747.68	0	0	1169.2	0	776.29	476.84	684.74	112.53	0	150.68	629.43	1846.31	524.52	0	0	597	345.23	259.4
151	heart_4mm_boundary_1_5	0	0	0	0	0	0	0	0	0	0	0	0	0	0	0	0	0	0	0	0	0	0	0	0	0	0	0	0	0	0	0	0	0	0	0	0	0	0	0	0	0	0	0	0	0	0	0	0
151	heart_4mm_boundary_5_10	0	0	0	0	0	0	0	0	0	0	0	0	0	0	0	0	0	0	0	0	0	0	0	0	0	0	0	0	0	0	0	0	0	0	0	0	0	0	0	0	0	0	0	0	0	0	0	0
151	heart_4mm_boundary_10_20	0	701.9	0	0	0	0	0	875.47	0	0	158.31	0	0	492.1	0	0	577.93	471.12	0	0	587.46	0	1102.45	0	0	0	0	854.49	0	0	0	0	0	0	0	70.57	0	112.53	0	150.68	0	530.24	524.52	0	0	597	0	259.4
151	heart_4mm_boundary_0_1	1	0	0	0	0	0	0	0	0	0	0	0	0	0	0	0	0	0	0	0	0	0	0	0	0	0	0	0	0	0	0	0	0	0	0	0	0	0	0	0	0	0	0	0	0	0	0	0
151	heart_4mm_boundary_20_1000	0	844.96	0	0	0	0	976.56	0	0	1035.69	0	0	0	1008.99	0	0	0	0	0	0	0	770.57	0	818.25	904.08	0	0	831.6	0	747.68	0	0	1169.2	0	776.29	406.27	684.74	0	0	0	629.43	1316.07	0	0	0	0	345.23	0
151	heart_4mm_boundary	1	0	0	0	0	0	0	0	0	0	0	0	0	0	0	0	-286.1	0	0	0	-486.37	0	0	-448.23	0	0	0	0	0	0	0	0	0	0	0	0	0	0	0	0	0	0	0	0	-329.97	0	0	-160.22
151	heart_4mm_boundary_1_5	1	0	0	0	0	0	0	0	0	0	0	0	0	0	0	0	0	0	0	0	0	0	0	0	0	0	0	0	0	0	0	0	0	0	0	0	0	0	0	0	0	0	0	0	0	0	0	0
151	heart_4mm_boundary_5_10	1	0	0	0	0	0	0	0	0	0	0	0	0	0	0	0	0	0	0	0	0	0	0	0	0	0	0	0	0	0	0	0	0	0	0	0	0	0	0	0	0	0	0	0	0	0	0	0
151	heart_4mm_boundary_10_20	1	0	0	0	0	0	0	0	0	0	0	0	0	0	0	0	-286.1	0	0	0	-486.37	0	0	-448.23	0	0	0	0	0	0	0	0	0	0	0	0	0	0	0	0	0	0	0	0	-329.97	0	0	-160.22
151	heart_4mm_boundary_20_1000	1	0	0	0	0	0	0	0	0	0	0	0	0	0	0	0	0	0	0	0	0	0	0	0	0	0	0	0	0	0	0	0	0	0	0	0	0	0	0	0	0	0	0	0	0	0	0	0
152	heart_4mm_boundary_0_1	0	0	0	0	158.31	0	0	154.5	0	0	0	0	0	0	0	0	0	103	0	0	0	0	0	291.82	0	0	0	0	0	0	0	204.09	53.41	0	0	0	0	0	0	0	0	0	0	0	0	-125.89	5.72	0
152	heart_4mm_boundary_1_5	0	0	0	0	0	0	0	0	0	0	0	0	0	0	0	0	0	0	0	0	0	0	0	0	0	0	0	0	0	0	0	0	0	0	0	0	0	0	0	0	0	0	0	0	0	0	0	0
152	heart_4mm_boundary	0	0	0	0	158.31	0	0	154.5	0	0	0	0	0	0	0	0	0	103	0	0	0	0	0	291.82	0	0	0	0	0	0	0	204.09	53.41	0	0	0	0	0	0	0	0	0	0	0	0	-125.89	5.72	0
152	heart_4mm_boundary_20_1000	0	0	0	0	0	0	0	0	0	0	0	0	0	0	0	0	0	0	0	0	0	0	0	0	0	0	0	0	0	0	0	0	0	0	0	0	0	0	0	0	0	0	0	0	0	0	0	0
152	heart_4mm_boundary_5_10	0	0	0	0	0	0	0	0	0	0	0	0	0	0	0	0	0	0	0	0	0	0	0	0	0	0	0	0	0	0	0	0	0	0	0	0	0	0	0	0	0	0	0	0	0	0	0	0
152	heart_4mm_boundary_10_20	0	0	0	0	0	0	0	0	0	0	0	0	0	0	0	0	0	0	0	0	0	0	0	0	0	0	0	0	0	0	0	0	0	0	0	0	0	0	0	0	0	0	0	0	0	0	0	0
152	heart_4mm_boundary_0_1	1	-942.23	0	0	-518.8	0	-373.84	0	-118.26	0	0	0	0	0	-268.94	0	0	0	0	0	0	-255.58	0	0	0	0	251.77	0	0	0	0	0	-257.49	0	0	0	0	0	0	0	0	72.48	0	0	0	-305.18	0	0
152	heart_4mm_boundary_1_5	1	0	0	0	0	0	0	0	0	0	0	0	0	0	0	0	0	0	0	0	0	0	0	0	0	0	0	0	0	0	0	0	0	0	0	0	0	0	0	0	0	0	0	0	0	0	0	0
152	heart_4mm_boundary_5_10	1	0	0	0	0	0	0	0	0	0	0	0	0	0	0	0	0	0	0	0	0	0	0	0	0	0	0	0	0	0	0	0	0	0	0	0	0	0	0	0	0	0	0	0	0	0	0	0
152	heart_4mm_boundary	1	-942.23	0	0	-518.8	0	-373.84	0	-118.26	0	0	0	0	0	-268.94	0	0	0	0	0	0	-255.58	0	0	0	0	251.77	0	0	0	0	0	-257.49	0	0	0	0	0	0	0	0	72.48	0	0	0	-305.18	0	0
152	heart_4mm_boundary_20_1000	1	0	0	0	0	0	0	0	0	0	0	0	0	0	0	0	0	0	0	0	0	0	0	0	0	0	0	0	0	0	0	0	0	0	0	0	0	0	0	0	0	0	0	0	0	0	0	0
152	heart_4mm_boundary_10_20	1	0	0	0	0	0	0	0	0	0	0	0	0	0	0	0	0	0	0	0	0	0	0	0	0	0	0	0	0	0	0	0	0	0	0	0	0	0	0	0	0	0	0	0	0	0	0	0
153	heart_4mm_boundary_0_1	0	0	0	3007.89	2672.2	0	1132.97	930.79	0	892.64	677.11	791.55	0	848.77	0	1731.87	0	0	812.53	478.74	1527.79	1167.3	1756.67	741.96	833.51	3450.39	679.02	555.04	1068.12	1014.71	848.77	2016.07	415.8	0	0	1018.52	652.31	680.92	705.72	3652.57	1472.47	0	722.89	1438.14	0	0	0	1409.53
153	heart_4mm_boundary_1_5	0	0	0	0	0	0	0	0	0	0	0	0	0	0	0	0	0	0	0	0	0	0	0	0	0	0	0	0	0	0	0	0	0	0	0	0	0	0	0	0	0	0	0	0	0	0	0	0
153	heart_4mm_boundary_5_10	0	0	0	0	0	0	0	0	0	0	0	0	0	0	0	0	0	0	0	0	0	0	0	0	0	0	0	0	0	0	0	0	0	0	0	0	0	0	0	0	0	0	0	0	0	0	0	0
153	heart_4mm_boundary	0	0	0	3007.89	2672.2	0	1132.97	930.79	0	892.64	677.11	791.55	0	848.77	0	1731.87	0	0	812.53	478.74	1527.79	1167.3	1756.67	741.96	833.51	3450.39	679.02	555.04	1068.12	1014.71	848.77	2016.07	415.8	0	0	1018.52	652.31	680.92	705.72	3652.57	1472.47	0	722.89	1438.14	0	0	0	1409.53
153	heart_4mm_boundary_10_20	0	0	0	0	0	0	0	0	0	0	0	0	0	0	0	0	0	0	0	0	0	0	0	0	0	0	0	0	0	0	0	0	0	0	0	0	0	0	0	0	0	0	0	0	0	0	0	0
153	heart_4mm_boundary_20_1000	0	0	0	0	0	0	0	0	0	0	0	0	0	0	0	0	0	0	0	0	0	0	0	0	0	0	0	0	0	0	0	0	0	0	0	0	0	0	0	0	0	0	0	0	0	0	0	0
153	heart_4mm_boundary_0_1	1	0	0	0	0	0	-465.39	0	0	0	0	0	0	0	0	0	0	0	0	0	0	0	0	0	0	0	0	0	32.42	0	0	0	-307.08	0	0	0	0	387.19	0	17.17	0	0	0	0	246.05	0	0	0
153	heart_4mm_boundary	1	0	0	0	0	0	-465.39	0	0	0	0	0	0	0	0	0	0	0	0	0	0	0	0	0	0	0	0	0	32.42	0	0	0	-307.08	0	0	0	0	387.19	0	17.17	0	0	0	0	246.05	0	0	0
153	heart_4mm_boundary_5_10	1	0	0	0	0	0	0	0	0	0	0	0	0	0	0	0	0	0	0	0	0	0	0	0	0	0	0	0	0	0	0	0	0	0	0	0	0	0	0	0	0	0	0	0	0	0	0	0
153	heart_4mm_boundary_10_20	1	0	0	0	0	0	0	0	0	0	0	0	0	0	0	0	0	0	0	0	0	0	0	0	0	0	0	0	0	0	0	0	0	0	0	0	0	0	0	0	0	0	0	0	0	0	0	0
153	heart_4mm_boundary_20_1000	1	0	0	0	0	0	0	0	0	0	0	0	0	0	0	0	0	0	0	0	0	0	0	0	0	0	0	0	0	0	0	0	0	0	0	0	0	0	0	0	0	0	0	0	0	0	0	0
153	heart_4mm_boundary_1_5	1	0	0	0	0	0	0	0	0	0	0	0	0	0	0	0	0	0	0	0	0	0	0	0	0	0	0	0	0	0	0	0	0	0	0	0	0	0	0	0	0	0	0	0	0	0	0	0
154	heart_4mm_boundary_1_5	0	0	0	0	0	0	0	0	0	0	0	0	0	0	0	0	0	0	0	0	0	0	0	0	0	0	0	0	0	0	0	0	0	0	0	0	0	0	0	0	0	0	0	0	0	0	0	0
154	heart_4mm_boundary_0_1	0	0	97.2	0	0	0	0	0	216.83	0	1517.79	0	0	0	385.06	0	0	0	0	0	0	0	0	0	0	0	0	0	0	0	0	0	0	0	0	0	328.98	0	0	71.03	0	0	0	0	0	0	0	0
154	heart_4mm_boundary_5_10	0	0	0	0	0	0	0	0	0	0	0	0	0	0	0	0	0	0	0	0	0	0	0	0	0	0	0	0	0	0	0	0	0	0	0	0	0	0	0	0	0	0	0	0	0	0	0	0
154	heart_4mm_boundary	0	0	97.2	0	0	0	0	0	216.83	0	1517.79	0	0	0	385.06	0	0	0	0	0	0	0	0	0	0	0	0	0	0	0	0	0	0	0	0	0	328.98	0	0	71.03	0	0	0	0	0	0	0	0
154	heart_4mm_boundary_10_20	0	0	0	0	0	0	0	0	0	0	0	0	0	0	0	0	0	0	0	0	0	0	0	0	0	0	0	0	0	0	0	0	0	0	0	0	0	0	0	0	0	0	0	0	0	0	0	0
154	heart_4mm_boundary_20_1000	0	0	0	0	0	0	0	0	0	0	0	0	0	0	0	0	0	0	0	0	0	0	0	0	0	0	0	0	0	0	0	0	0	0	0	0	0	0	0	0	0	0	0	0	0	0	0	0
154	heart_4mm_boundary_0_1	1	0	0	0	0	0	0	0	0	0	0	0	0	0	0	123.37	97.2	0	0	0	0	0	0	0	0	0	0	0	97.2	0	0	0	0	0	0	0	-687.87	0	0	0	0	0	0	0	0	0	0	0
154	heart_4mm_boundary_1_5	1	0	0	0	0	0	0	0	0	0	0	0	0	0	0	0	0	0	0	0	0	0	0	0	0	0	0	0	0	0	0	0	0	0	0	0	0	0	0	0	0	0	0	0	0	0	0	0
154	heart_4mm_boundary_5_10	1	0	0	0	0	0	0	0	0	0	0	0	0	0	0	0	0	0	0	0	0	0	0	0	0	0	0	0	0	0	0	0	0	0	0	0	0	0	0	0	0	0	0	0	0	0	0	0
154	heart_4mm_boundary	1	0	0	0	0	0	0	0	0	0	0	0	0	0	0	123.37	97.2	0	0	0	0	0	0	0	0	0	0	0	97.2	0	0	0	0	0	0	0	-687.87	0	0	0	0	0	0	0	0	0	0	0
154	heart_4mm_boundary_10_20	1	0	0	0	0	0	0	0	0	0	0	0	0	0	0	0	0	0	0	0	0	0	0	0	0	0	0	0	0	0	0	0	0	0	0	0	0	0	0	0	0	0	0	0	0	0	0	0
154	heart_4mm_boundary_20_1000	1	0	0	0	0	0	0	0	0	0	0	0	0	0	0	0	0	0	0	0	0	0	0	0	0	0	0	0	0	0	0	0	0	0	0	0	0	0	0	0	0	0	0	0	0	0	0	0
155	heart_4mm_boundary	0	0	0	0	0	0	0	0	0	0	0	0	0	0	0	0	0	1349.56	0	0	1592.56	0	0	0	2082.29	0	0	0	0	0	0	0	0	0	0	0	0	0	0	0	0	0	0	0	0	0	0	814.97
155	heart_4mm_boundary_0_1	0	0	0	0	0	0	0	0	0	0	0	0	0	0	0	0	0	1349.56	0	0	1592.56	0	0	0	2082.29	0	0	0	0	0	0	0	0	0	0	0	0	0	0	0	0	0	0	0	0	0	0	0
155	heart_4mm_boundary_1_5	0	0	0	0	0	0	0	0	0	0	0	0	0	0	0	0	0	0	0	0	0	0	0	0	0	0	0	0	0	0	0	0	0	0	0	0	0	0	0	0	0	0	0	0	0	0	0	814.97
155	heart_4mm_boundary_10_20	0	0	0	0	0	0	0	0	0	0	0	0	0	0	0	0	0	0	0	0	0	0	0	0	0	0	0	0	0	0	0	0	0	0	0	0	0	0	0	0	0	0	0	0	0	0	0	0
155	heart_4mm_boundary_5_10	0	0	0	0	0	0	0	0	0	0	0	0	0	0	0	0	0	0	0	0	0	0	0	0	0	0	0	0	0	0	0	0	0	0	0	0	0	0	0	0	0	0	0	0	0	0	0	0
155	heart_4mm_boundary_20_1000	0	0	0	0	0	0	0	0	0	0	0	0	0	0	0	0	0	0	0	0	0	0	0	0	0	0	0	0	0	0	0	0	0	0	0	0	0	0	0	0	0	0	0	0	0	0	0	0
155	heart_4mm_boundary_0_1	1	0	0	0	0	0	0	0	0	0	0	0	0	0	0	0	0	0	0	0	0	0	0	0	0	0	0	0	0	0	0	0	0	0	0	0	0	0	0	0	0	0	0	0	0	0	0	0
155	heart_4mm_boundary_1_5	1	0	0	0	0	0	0	0	0	0	0	0	0	0	0	0	0	0	0	0	0	0	0	0	0	0	0	0	0	0	0	0	0	0	0	0	0	0	0	0	0	0	0	0	0	0	0	0
155	heart_4mm_boundary	1	0	0	0	0	0	0	0	0	0	0	0	0	0	0	0	0	0	0	0	0	0	0	0	0	0	0	0	0	0	0	0	0	0	0	0	0	0	0	0	0	0	0	0	0	0	0	0
155	heart_4mm_boundary_5_10	1	0	0	0	0	0	0	0	0	0	0	0	0	0	0	0	0	0	0	0	0	0	0	0	0	0	0	0	0	0	0	0	0	0	0	0	0	0	0	0	0	0	0	0	0	0	0	0
155	heart_4mm_boundary_10_20	1	0	0	0	0	0	0	0	0	0	0	0	0	0	0	0	0	0	0	0	0	0	0	0	0	0	0	0	0	0	0	0	0	0	0	0	0	0	0	0	0	0	0	0	0	0	0	0
155	heart_4mm_boundary_20_1000	1	0	0	0	0	0	0	0	0	0	0	0	0	0	0	0	0	0	0	0	0	0	0	0	0	0	0	0	0	0	0	0	0	0	0	0	0	0	0	0	0	0	0	0	0	0	0	0
156	heart_4mm_boundary_0_1	0	0	0	0	0	0	0	814.44	0	486.37	0	0	0	431.06	0	0	0	0	0	579.83	761.03	0	0	0	0	0	0	0	0	0	0	0	1066.21	589.37	0	0	0	0	700	0	965.12	528.34	0	0	0	0	520.71	0
156	heart_4mm_boundary	0	1575.47	1491.55	680.92	0	576.02	240.33	814.44	1785.28	1354.22	0	0	905.99	431.06	1348.5	1497.27	598.91	570.3	625.61	579.83	2059.94	0	0	0	1071.93	0	747.68	793.46	1003.27	0	848.77	612.26	1369.48	589.37	0	1415.25	654.22	700	2500.53	1071.93	1230.24	1142.5	925.06	1968.38	0	967.03	1304.63	2092.36
156	heart_4mm_boundary_5_10	0	0	1100.54	0	0	0	0	0	0	0	0	0	0	0	0	0	0	0	0	0	0	0	0	0	0	0	0	0	0	0	0	0	0	0	0	1117.71	0	0	949.86	0	0	0	0	0	0	0	0	0
156	heart_4mm_boundary_1_5	0	968.93	0	0	0	0	0	0	0	867.84	0	0	0	0	0	0	598.91	0	0	0	633.24	0	0	0	1071.93	0	0	0	772.48	0	848.77	612.26	0	0	0	0	0	700	574.11	318.53	0	614.17	925.06	679.02	0	967.03	307.08	957.49
156	heart_4mm_boundary_20_1000	0	606.54	391.01	680.92	0	576.02	240.33	0	1159.67	0	0	0	905.99	0	1348.5	1039.51	0	0	625.61	0	665.66	0	0	0	0	0	747.68	793.46	230.79	0	0	0	0	0	0	297.55	654.22	0	276.57	753.4	265.12	0	0	1289.37	0	0	476.84	1134.87
156	heart_4mm_boundary_0_1	1	0	0	0	0	0	0	0	0	0	0	0	0	0	0	0	0	0	0	0	0	0	0	0	0	0	0	0	0	0	0	0	0	0	0	-522.61	0	0	0	0	0	0	0	0	-444.41	0	0	0
156	heart_4mm_boundary	1	0	0	0	0	0	0	0	0	0	0	0	0	0	0	0	0	0	0	0	0	0	0	0	0	0	0	0	0	0	0	0	0	0	0	-522.61	-200.27	0	288.01	106.81	-129.7	0	0	85.83	-444.41	0	0	274.66
156	heart_4mm_boundary_10_20	0	0	0	0	0	0	0	0	625.61	0	0	0	0	0	0	457.76	0	570.3	0	0	0	0	0	0	0	0	0	0	0	0	0	0	303.27	0	0	0	0	0	0	0	0	0	0	0	0	0	0	0
156	heart_4mm_boundary_1_5	1	0	0	0	0	0	0	0	0	0	0	0	0	0	0	0	0	0	0	0	0	0	0	0	0	0	0	0	0	0	0	0	0	0	0	0	-200.27	0	0	0	-129.7	0	0	0	0	0	0	0
156	heart_4mm_boundary_5_10	1	0	0	0	0	0	0	0	0	0	0	0	0	0	0	0	0	0	0	0	0	0	0	0	0	0	0	0	0	0	0	0	0	0	0	0	0	0	0	0	0	0	0	0	0	0	0	0
156	heart_4mm_boundary_10_20	1	0	0	0	0	0	0	0	0	0	0	0	0	0	0	0	0	0	0	0	0	0	0	0	0	0	0	0	0	0	0	0	0	0	0	0	0	0	0	106.81	0	0	0	0	0	0	0	0
156	heart_4mm_boundary_20_1000	1	0	0	0	0	0	0	0	0	0	0	0	0	0	0	0	0	0	0	0	0	0	0	0	0	0	0	0	0	0	0	0	0	0	0	0	0	0	288.01	0	0	0	0	85.83	0	0	0	274.66
157	heart_4mm_boundary	0	0	0	0	0	0	0	0	0	0	0	0	0	0	0	0	0	0	0	0	0	0	0	0	553.13	0	0	0	0	0	0	0	574.11	0	0	0	0	589.37	0	0	623.7	0	0	0	0	0	0	0
157	heart_4mm_boundary_0_1	0	0	0	0	0	0	0	0	0	0	0	0	0	0	0	0	0	0	0	0	0	0	0	0	553.13	0	0	0	0	0	0	0	574.11	0	0	0	0	589.37	0	0	623.7	0	0	0	0	0	0	0
157	heart_4mm_boundary_10_20	0	0	0	0	0	0	0	0	0	0	0	0	0	0	0	0	0	0	0	0	0	0	0	0	0	0	0	0	0	0	0	0	0	0	0	0	0	0	0	0	0	0	0	0	0	0	0	0
157	heart_4mm_boundary_5_10	0	0	0	0	0	0	0	0	0	0	0	0	0	0	0	0	0	0	0	0	0	0	0	0	0	0	0	0	0	0	0	0	0	0	0	0	0	0	0	0	0	0	0	0	0	0	0	0
157	heart_4mm_boundary_20_1000	0	0	0	0	0	0	0	0	0	0	0	0	0	0	0	0	0	0	0	0	0	0	0	0	0	0	0	0	0	0	0	0	0	0	0	0	0	0	0	0	0	0	0	0	0	0	0	0
157	heart_4mm_boundary_1_5	0	0	0	0	0	0	0	0	0	0	0	0	0	0	0	0	0	0	0	0	0	0	0	0	0	0	0	0	0	0	0	0	0	0	0	0	0	0	0	0	0	0	0	0	0	0	0	0
157	heart_4mm_boundary_0_1	1	0	0	0	0	0	0	0	0	0	0	0	0	0	0	0	0	0	0	0	0	0	0	0	0	0	0	0	0	0	0	0	0	0	0	0	0	0	0	0	0	0	0	0	0	0	0	0
157	heart_4mm_boundary_1_5	1	0	0	0	0	0	0	0	0	0	0	0	0	0	0	0	0	0	0	0	0	0	0	0	0	0	0	0	0	0	0	0	0	0	0	0	0	0	0	0	0	0	0	0	0	0	0	0
157	heart_4mm_boundary_5_10	1	0	0	0	0	0	0	0	0	0	0	0	0	0	0	0	0	0	0	0	0	0	0	0	0	0	0	0	0	0	0	0	0	0	0	0	0	0	0	0	0	0	0	0	0	0	0	0
157	heart_4mm_boundary	1	0	0	0	0	0	0	0	0	0	0	0	0	0	0	0	0	0	0	0	0	0	0	0	0	0	0	0	0	0	0	0	0	0	0	0	0	0	0	0	0	0	0	0	0	0	0	0
157	heart_4mm_boundary_10_20	1	0	0	0	0	0	0	0	0	0	0	0	0	0	0	0	0	0	0	0	0	0	0	0	0	0	0	0	0	0	0	0	0	0	0	0	0	0	0	0	0	0	0	0	0	0	0	0
157	heart_4mm_boundary_20_1000	1	0	0	0	0	0	0	0	0	0	0	0	0	0	0	0	0	0	0	0	0	0	0	0	0	0	0	0	0	0	0	0	0	0	0	0	0	0	0	0	0	0	0	0	0	0	0	0
158	heart_4mm_boundary_0_1	0	0	473.02	0	0	0	0	856.4	0	0	724.79	0	0	0	642.78	0	0	1382.83	547.41	602.72	839.23	0	0	0	652.31	513.08	0	0	0	0	587.46	0	0	680.92	171.66	0	276.57	547.41	0	600.81	682.83	0	0	1598.36	0	694.27	0	621.8
158	heart_4mm_boundary_1_5	0	1235.96	0	0	0	0	625.61	0	0	0	0	0	0	0	0	0	0	0	0	511.17	0	476.84	1155.85	0	511.17	0	612.26	0	0	724.79	0	703.81	0	0	640.87	0	1430.51	545.5	1321.79	637.05	0	0	0	0	0	0	0	0
158	heart_4mm_boundary	0	1235.96	473.02	0	0	0	625.61	856.4	0	0	724.79	0	0	0	642.78	0	0	1382.83	547.41	1113.89	839.23	476.84	1155.85	0	1163.48	513.08	612.26	0	0	724.79	587.46	703.81	0	680.92	812.53	0	1707.08	1092.91	1321.79	1237.87	682.83	0	0	1598.36	0	694.27	0	621.8
158	heart_4mm_boundary_5_10	0	0	0	0	0	0	0	0	0	0	0	0	0	0	0	0	0	0	0	0	0	0	0	0	0	0	0	0	0	0	0	0	0	0	0	0	0	0	0	0	0	0	0	0	0	0	0	0
158	heart_4mm_boundary_10_20	0	0	0	0	0	0	0	0	0	0	0	0	0	0	0	0	0	0	0	0	0	0	0	0	0	0	0	0	0	0	0	0	0	0	0	0	0	0	0	0	0	0	0	0	0	0	0	0
158	heart_4mm_boundary_0_1	1	0	0	0	0	0	0	0	0	0	0	0	0	0	0	0	0	0	0	0	0	0	0	0	0	0	0	0	0	0	0	-526.43	0	0	-398.64	0	0	0	0	0	-507.35	0	0	0	0	0	0	0
158	heart_4mm_boundary_20_1000	0	0	0	0	0	0	0	0	0	0	0	0	0	0	0	0	0	0	0	0	0	0	0	0	0	0	0	0	0	0	0	0	0	0	0	0	0	0	0	0	0	0	0	0	0	0	0	0
158	heart_4mm_boundary	1	0	0	0	0	0	0	0	0	0	0	0	0	0	0	0	0	0	0	0	0	0	0	0	0	0	0	0	0	0	0	-526.43	0	0	-398.64	0	0	0	0	0	-507.35	0	0	0	0	0	0	0
158	heart_4mm_boundary_1_5	1	0	0	0	0	0	0	0	0	0	0	0	0	0	0	0	0	0	0	0	0	0	0	0	0	0	0	0	0	0	0	0	0	0	0	0	0	0	0	0	0	0	0	0	0	0	0	0
158	heart_4mm_boundary_5_10	1	0	0	0	0	0	0	0	0	0	0	0	0	0	0	0	0	0	0	0	0	0	0	0	0	0	0	0	0	0	0	0	0	0	0	0	0	0	0	0	0	0	0	0	0	0	0	0
158	heart_4mm_boundary_10_20	1	0	0	0	0	0	0	0	0	0	0	0	0	0	0	0	0	0	0	0	0	0	0	0	0	0	0	0	0	0	0	0	0	0	0	0	0	0	0	0	0	0	0	0	0	0	0	0
158	heart_4mm_boundary_20_1000	1	0	0	0	0	0	0	0	0	0	0	0	0	0	0	0	0	0	0	0	0	0	0	0	0	0	0	0	0	0	0	0	0	0	0	0	0	0	0	0	0	0	0	0	0	0	0	0
159	heart_4mm_boundary_0_1	0	0	0	0	0	0	0	0	0	0	0	0	0	0	0	0	0	0	0	0	0	0	0	0	0	0	0	0	0	0	0	0	0	0	0	0	0	0	0	0	0	0	0	0	0	0	0	0
159	heart_4mm_boundary	0	0	0	478.74	0	0	0	631.33	0	0	555.04	0	0	0	0	0	595.09	1770.02	0	0	0	0	0	686.65	0	0	0	612.26	787.73	0	1394.27	0	0	843.05	467.3	0	234.6	0	829.7	0	0	0	1314.16	0	0	749.59	385.28	0
159	heart_4mm_boundary_1_5	0	0	0	0	0	0	0	0	0	0	0	0	0	0	0	0	0	0	0	0	0	0	0	0	0	0	0	0	0	0	0	0	0	0	0	0	0	0	0	0	0	0	0	0	0	749.59	0	0
159	heart_4mm_boundary_5_10	0	0	0	478.74	0	0	0	0	0	0	0	0	0	0	0	0	595.09	505.45	0	0	0	0	0	0	0	0	0	0	0	0	0	0	0	843.05	0	0	234.6	0	0	0	0	0	0	0	0	0	385.28	0
159	heart_4mm_boundary_10_20	0	0	0	0	0	0	0	631.33	0	0	555.04	0	0	0	0	0	0	1264.57	0	0	0	0	0	686.65	0	0	0	612.26	787.73	0	1394.27	0	0	0	467.3	0	0	0	829.7	0	0	0	1314.16	0	0	0	0	0
159	heart_4mm_boundary_0_1	1	0	0	0	0	0	0	0	0	0	0	0	0	0	0	0	0	0	0	0	0	0	0	0	0	0	0	0	0	0	0	0	0	0	0	0	0	0	0	0	0	0	0	0	0	0	0	0
159	heart_4mm_boundary_20_1000	0	0	0	0	0	0	0	0	0	0	0	0	0	0	0	0	0	0	0	0	0	0	0	0	0	0	0	0	0	0	0	0	0	0	0	0	0	0	0	0	0	0	0	0	0	0	0	0
159	heart_4mm_boundary_1_5	1	0	0	0	0	0	0	0	0	0	0	0	0	0	0	0	0	0	0	0	0	0	0	0	0	0	0	0	0	0	0	0	0	0	0	0	0	0	0	0	0	0	0	0	0	0	0	0
159	heart_4mm_boundary	1	0	0	0	0	0	0	0	0	0	0	0	0	0	0	0	0	0	0	0	0	0	0	0	0	0	0	0	0	0	0	0	0	0	0	0	0	0	0	0	0	0	0	-223.16	0	0	0	0
159	heart_4mm_boundary_10_20	1	0	0	0	0	0	0	0	0	0	0	0	0	0	0	0	0	0	0	0	0	0	0	0	0	0	0	0	0	0	0	0	0	0	0	0	0	0	0	0	0	0	0	-223.16	0	0	0	0
159	heart_4mm_boundary_5_10	1	0	0	0	0	0	0	0	0	0	0	0	0	0	0	0	0	0	0	0	0	0	0	0	0	0	0	0	0	0	0	0	0	0	0	0	0	0	0	0	0	0	0	0	0	0	0	0
159	heart_4mm_boundary_20_1000	1	0	0	0	0	0	0	0	0	0	0	0	0	0	0	0	0	0	0	0	0	0	0	0	0	0	0	0	0	0	0	0	0	0	0	0	0	0	0	0	0	0	0	0	0	0	0	0
160	heart_4mm_boundary_0_1	0	0	0	0	738.14	494	0	0	791.55	530.24	0	0	0	1008.99	1300.81	0	0	755.31	778.2	0	0	0	0	0	1398.09	0	1356.12	0	0	711.44	0	0	785.83	0	0	0	1480.1	608.44	1358.03	1119.61	0	0	679.02	495.91	753.4	429.15	314.71	814.44
160	heart_4mm_boundary_1_5	0	0	0	0	0	883.1	0	0	0	0	1056.67	0	0	0	0	0	0	0	0	0	0	0	0	0	0	0	0	0	0	770.57	0	0	0	0	0	0	0	0	0	675.2	0	0	0	0	0	864.03	0	0
160	heart_4mm_boundary	0	0	0	0	738.14	1377.11	0	0	791.55	530.24	1056.67	0	0	1008.99	1300.81	0	0	755.31	778.2	0	0	0	0	0	1398.09	0	1356.12	0	0	1482.01	0	0	785.83	0	0	0	1480.1	608.44	1358.03	1794.82	0	0	679.02	495.91	753.4	1293.18	314.71	814.44
160	heart_4mm_boundary_5_10	0	0	0	0	0	0	0	0	0	0	0	0	0	0	0	0	0	0	0	0	0	0	0	0	0	0	0	0	0	0	0	0	0	0	0	0	0	0	0	0	0	0	0	0	0	0	0	0
160	heart_4mm_boundary_10_20	0	0	0	0	0	0	0	0	0	0	0	0	0	0	0	0	0	0	0	0	0	0	0	0	0	0	0	0	0	0	0	0	0	0	0	0	0	0	0	0	0	0	0	0	0	0	0	0
160	heart_4mm_boundary_20_1000	0	0	0	0	0	0	0	0	0	0	0	0	0	0	0	0	0	0	0	0	0	0	0	0	0	0	0	0	0	0	0	0	0	0	0	0	0	0	0	0	0	0	0	0	0	0	0	0
160	heart_4mm_boundary_0_1	1	0	0	0	0	0	0	0	0	0	0	0	0	0	0	0	0	0	0	0	-116.35	0	0	0	0	-320.43	0	0	0	0	0	0	0	0	0	0	0	-785.83	0	0	-778.2	0	0	0	0	0	0	0
160	heart_4mm_boundary_1_5	1	0	0	0	0	0	0	0	0	0	0	0	0	0	0	0	0	0	0	0	0	0	0	0	0	0	0	0	0	0	0	0	0	0	0	0	0	0	0	0	0	0	0	0	0	0	0	0
160	heart_4mm_boundary	1	0	0	0	0	0	0	0	0	0	0	0	0	0	0	0	0	0	0	0	-116.35	0	0	0	0	-320.43	0	0	0	0	0	0	0	0	0	0	0	-785.83	0	0	-778.2	0	0	0	0	0	0	0
160	heart_4mm_boundary_5_10	1	0	0	0	0	0	0	0	0	0	0	0	0	0	0	0	0	0	0	0	0	0	0	0	0	0	0	0	0	0	0	0	0	0	0	0	0	0	0	0	0	0	0	0	0	0	0	0
160	heart_4mm_boundary_20_1000	1	0	0	0	0	0	0	0	0	0	0	0	0	0	0	0	0	0	0	0	0	0	0	0	0	0	0	0	0	0	0	0	0	0	0	0	0	0	0	0	0	0	0	0	0	0	0	0
160	heart_4mm_boundary_10_20	1	0	0	0	0	0	0	0	0	0	0	0	0	0	0	0	0	0	0	0	0	0	0	0	0	0	0	0	0	0	0	0	0	0	0	0	0	0	0	0	0	0	0	0	0	0	0	0
161	heart_4mm_boundary_0_1	0	0	0	0	0	0	0	0	0	0	0	0	0	0	0	0	0	0	0	0	0	0	0	0	0	0	0	0	0	0	0	0	0	0	0	0	0	0	0	0	0	0	0	0	0	0	0	0
161	heart_4mm_boundary	0	0	0	0	0	0	755.31	0	0	482.56	0	411.99	0	0	0	0	0	427.25	0	1422.88	0	0	738.14	1590.73	0	755.31	0	0	0	553.13	0	0	438.69	0	720.98	0	0	0	0	654.22	0	0	0	0	0	0	0	1197.81
161	heart_4mm_boundary_5_10	0	0	0	0	0	0	755.31	0	0	482.56	0	0	0	0	0	0	0	0	0	1422.88	0	0	738.14	1590.73	0	755.31	0	0	0	553.13	0	0	438.69	0	720.98	0	0	0	0	654.22	0	0	0	0	0	0	0	0
161	heart_4mm_boundary_20_1000	0	0	0	0	0	0	0	0	0	0	0	0	0	0	0	0	0	0	0	0	0	0	0	0	0	0	0	0	0	0	0	0	0	0	0	0	0	0	0	0	0	0	0	0	0	0	0	0
161	heart_4mm_boundary_1_5	0	0	0	0	0	0	0	0	0	0	0	411.99	0	0	0	0	0	427.25	0	0	0	0	0	0	0	0	0	0	0	0	0	0	0	0	0	0	0	0	0	0	0	0	0	0	0	0	0	1197.81
161	heart_4mm_boundary_10_20	0	0	0	0	0	0	0	0	0	0	0	0	0	0	0	0	0	0	0	0	0	0	0	0	0	0	0	0	0	0	0	0	0	0	0	0	0	0	0	0	0	0	0	0	0	0	0	0
161	heart_4mm_boundary_0_1	1	0	0	0	0	0	0	0	0	0	0	0	0	0	0	0	0	0	0	0	0	0	0	0	0	0	0	0	0	0	0	0	0	0	0	0	0	0	0	0	0	0	0	0	0	0	0	0
161	heart_4mm_boundary_1_5	1	0	0	0	0	0	0	0	0	0	0	0	0	0	0	0	0	0	0	0	0	0	0	0	0	0	0	0	0	0	0	0	0	0	0	0	0	0	0	0	0	0	0	0	0	0	0	0
161	heart_4mm_boundary	1	0	0	0	0	0	0	0	0	0	0	0	0	0	0	0	0	0	0	0	0	0	0	0	0	0	0	0	0	0	0	0	0	0	0	-192.64	0	0	0	0	0	0	0	0	0	0	0	0
161	heart_4mm_boundary_20_1000	1	0	0	0	0	0	0	0	0	0	0	0	0	0	0	0	0	0	0	0	0	0	0	0	0	0	0	0	0	0	0	0	0	0	0	0	0	0	0	0	0	0	0	0	0	0	0	0
161	heart_4mm_boundary_5_10	1	0	0	0	0	0	0	0	0	0	0	0	0	0	0	0	0	0	0	0	0	0	0	0	0	0	0	0	0	0	0	0	0	0	0	-192.64	0	0	0	0	0	0	0	0	0	0	0	0
161	heart_4mm_boundary_10_20	1	0	0	0	0	0	0	0	0	0	0	0	0	0	0	0	0	0	0	0	0	0	0	0	0	0	0	0	0	0	0	0	0	0	0	0	0	0	0	0	0	0	0	0	0	0	0	0
162	heart_4mm_boundary_1_5	0	0	0	0	0	0	0	0	0	0	0	0	0	0	0	0	0	0	0	0	0	0	0	0	0	0	0	0	0	0	0	0	0	0	0	0	0	0	0	0	0	0	0	0	0	0	0	0
162	heart_4mm_boundary_0_1	0	0	198.36	0	0	0	64.85	0	978.47	0	-152.59	0	0	0	0	0	0	473.02	701.9	0	0	0	0	2023.7	0	0	0	551.22	0	1136.78	242.23	0	0	0	0	0	1646.04	541.69	539.78	0	602.72	518.8	308.99	854.49	0	0	770.57	0
162	heart_4mm_boundary_5_10	0	0	0	0	0	0	0	0	0	0	0	0	0	0	0	0	0	0	0	0	0	0	0	0	0	0	0	0	0	0	0	0	0	0	0	0	0	0	0	0	0	0	0	0	0	0	0	0
162	heart_4mm_boundary_10_20	0	0	0	0	0	0	0	0	0	0	0	0	0	0	0	0	0	0	0	0	0	0	0	0	0	0	0	0	0	0	0	0	0	0	0	0	0	0	0	0	0	0	0	0	0	0	0	0
162	heart_4mm_boundary	0	0	198.36	0	0	0	64.85	0	978.47	0	-152.59	0	0	0	0	0	0	473.02	701.9	0	0	0	0	2023.7	0	0	0	551.22	0	1136.78	242.23	0	0	0	0	0	1646.04	541.69	539.78	0	602.72	518.8	308.99	854.49	0	0	770.57	0
162	heart_4mm_boundary_20_1000	0	0	0	0	0	0	0	0	0	0	0	0	0	0	0	0	0	0	0	0	0	0	0	0	0	0	0	0	0	0	0	0	0	0	0	0	0	0	0	0	0	0	0	0	0	0	0	0
162	heart_4mm_boundary_1_5	1	0	0	0	0	0	0	0	0	0	0	0	0	0	0	0	0	0	0	0	0	0	0	0	0	0	0	0	0	0	0	0	0	0	0	0	0	0	0	0	0	0	0	0	0	0	0	0
162	heart_4mm_boundary_0_1	1	0	0	0	0	0	0	181.2	0	0	0	0	0	-51.5	0	0	0	-183.11	0	225.07	0	204.09	0	40.05	0	0	0	0	-40.05	0	82.02	0	0	0	0	0	0	0	0	0	64.85	0	0	0	0	0	125.89	0
162	heart_4mm_boundary	1	0	0	0	0	0	0	181.2	0	0	0	0	0	-51.5	0	0	0	-183.11	0	225.07	0	204.09	0	40.05	0	0	0	0	-40.05	0	82.02	0	0	0	0	0	0	0	0	0	64.85	0	0	0	0	0	125.89	0
162	heart_4mm_boundary_5_10	1	0	0	0	0	0	0	0	0	0	0	0	0	0	0	0	0	0	0	0	0	0	0	0	0	0	0	0	0	0	0	0	0	0	0	0	0	0	0	0	0	0	0	0	0	0	0	0
162	heart_4mm_boundary_10_20	1	0	0	0	0	0	0	0	0	0	0	0	0	0	0	0	0	0	0	0	0	0	0	0	0	0	0	0	0	0	0	0	0	0	0	0	0	0	0	0	0	0	0	0	0	0	0	0
162	heart_4mm_boundary_20_1000	1	0	0	0	0	0	0	0	0	0	0	0	0	0	0	0	0	0	0	0	0	0	0	0	0	0	0	0	0	0	0	0	0	0	0	0	0	0	0	0	0	0	0	0	0	0	0	0
163	heart_4mm_boundary	0	0	0	772.48	0	0	0	0	898.36	0	0	0	783.92	0	839.23	0	0	0	583.65	0	0	0	0	0	0	0	0	0	816.35	619.89	0	745.77	675.2	0	0	0	0	0	0	1190.19	0	0	0	0	0	0	0	0
163	heart_4mm_boundary_10_20	0	0	0	0	0	0	0	0	0	0	0	0	0	0	0	0	0	0	0	0	0	0	0	0	0	0	0	0	0	0	0	0	0	0	0	0	0	0	0	0	0	0	0	0	0	0	0	0
163	heart_4mm_boundary_5_10	0	0	0	0	0	0	0	0	0	0	0	0	0	0	0	0	0	0	0	0	0	0	0	0	0	0	0	0	0	0	0	0	0	0	0	0	0	0	0	0	0	0	0	0	0	0	0	0
163	heart_4mm_boundary_20_1000	0	0	0	0	0	0	0	0	0	0	0	0	0	0	0	0	0	0	0	0	0	0	0	0	0	0	0	0	0	0	0	0	0	0	0	0	0	0	0	0	0	0	0	0	0	0	0	0
163	heart_4mm_boundary_0_1	0	0	0	772.48	0	0	0	0	898.36	0	0	0	783.92	0	839.23	0	0	0	583.65	0	0	0	0	0	0	0	0	0	816.35	619.89	0	745.77	675.2	0	0	0	0	0	0	1190.19	0	0	0	0	0	0	0	0
163	heart_4mm_boundary_1_5	0	0	0	0	0	0	0	0	0	0	0	0	0	0	0	0	0	0	0	0	0	0	0	0	0	0	0	0	0	0	0	0	0	0	0	0	0	0	0	0	0	0	0	0	0	0	0	0
163	heart_4mm_boundary_1_5	1	0	0	0	0	0	0	0	0	0	0	0	0	0	0	0	0	0	0	0	0	0	0	0	0	0	0	0	0	0	0	0	0	0	0	0	0	0	0	0	0	0	0	0	0	0	0	0
163	heart_4mm_boundary_0_1	1	0	0	0	0	0	0	0	0	0	0	0	0	0	0	0	0	0	0	0	0	0	0	0	0	0	0	0	0	0	0	0	0	0	0	0	0	0	0	0	0	0	0	0	0	0	0	0
163	heart_4mm_boundary_5_10	1	0	0	0	0	0	0	0	0	0	0	0	0	0	0	0	0	0	0	0	0	0	0	0	0	0	0	0	0	0	0	0	0	0	0	0	0	0	0	0	0	0	0	0	0	0	0	0
163	heart_4mm_boundary	1	0	0	0	0	0	0	0	0	0	0	0	0	0	0	0	0	0	0	0	0	0	0	0	0	0	0	0	0	0	0	0	0	0	0	0	0	0	0	0	0	0	0	0	0	0	0	0
163	heart_4mm_boundary_20_1000	1	0	0	0	0	0	0	0	0	0	0	0	0	0	0	0	0	0	0	0	0	0	0	0	0	0	0	0	0	0	0	0	0	0	0	0	0	0	0	0	0	0	0	0	0	0	0	0
163	heart_4mm_boundary_10_20	1	0	0	0	0	0	0	0	0	0	0	0	0	0	0	0	0	0	0	0	0	0	0	0	0	0	0	0	0	0	0	0	0	0	0	0	0	0	0	0	0	0	0	0	0	0	0	0
164	heart_4mm_boundary_0_1	0	0	0	0	0	0	0	0	0	0	0	0	0	0	0	0	0	0	0	0	0	0	0	0	0	0	0	0	0	0	0	0	0	0	0	0	0	0	0	0	0	0	0	0	0	0	0	0
164	heart_4mm_boundary	0	0	0	0	0	0	0	0	0	0	0	0	2475.59	0	0	0	0	0	0	0	0	0	0	0	0	0	0	0	0	0	0	0	0	0	0	0	0	0	0	0	0	0	0	0	0	0	0	0
164	heart_4mm_boundary_1_5	0	0	0	0	0	0	0	0	0	0	0	0	0	0	0	0	0	0	0	0	0	0	0	0	0	0	0	0	0	0	0	0	0	0	0	0	0	0	0	0	0	0	0	0	0	0	0	0
164	heart_4mm_boundary_10_20	0	0	0	0	0	0	0	0	0	0	0	0	0	0	0	0	0	0	0	0	0	0	0	0	0	0	0	0	0	0	0	0	0	0	0	0	0	0	0	0	0	0	0	0	0	0	0	0
164	heart_4mm_boundary_20_1000	0	0	0	0	0	0	0	0	0	0	0	0	2475.59	0	0	0	0	0	0	0	0	0	0	0	0	0	0	0	0	0	0	0	0	0	0	0	0	0	0	0	0	0	0	0	0	0	0	0
164	heart_4mm_boundary_5_10	0	0	0	0	0	0	0	0	0	0	0	0	0	0	0	0	0	0	0	0	0	0	0	0	0	0	0	0	0	0	0	0	0	0	0	0	0	0	0	0	0	0	0	0	0	0	0	0
164	heart_4mm_boundary_0_1	1	0	0	0	0	0	0	0	0	0	0	0	0	0	0	0	0	0	0	0	0	0	0	0	0	0	0	0	0	0	0	0	0	0	0	0	0	0	0	0	0	0	0	0	0	0	0	0
164	heart_4mm_boundary	1	0	0	0	0	0	0	0	0	0	0	0	0	0	0	0	0	0	0	0	0	0	0	0	0	0	0	0	0	0	0	0	0	0	0	0	0	0	0	1831.05	0	0	0	0	0	0	0	0
164	heart_4mm_boundary_5_10	1	0	0	0	0	0	0	0	0	0	0	0	0	0	0	0	0	0	0	0	0	0	0	0	0	0	0	0	0	0	0	0	0	0	0	0	0	0	0	0	0	0	0	0	0	0	0	0
164	heart_4mm_boundary_1_5	1	0	0	0	0	0	0	0	0	0	0	0	0	0	0	0	0	0	0	0	0	0	0	0	0	0	0	0	0	0	0	0	0	0	0	0	0	0	0	1831.05	0	0	0	0	0	0	0	0
164	heart_4mm_boundary_10_20	1	0	0	0	0	0	0	0	0	0	0	0	0	0	0	0	0	0	0	0	0	0	0	0	0	0	0	0	0	0	0	0	0	0	0	0	0	0	0	0	0	0	0	0	0	0	0	0
164	heart_4mm_boundary_20_1000	1	0	0	0	0	0	0	0	0	0	0	0	0	0	0	0	0	0	0	0	0	0	0	0	0	0	0	0	0	0	0	0	0	0	0	0	0	0	0	0	0	0	0	0	0	0	0	0
165	heart_4mm_boundary_0_1	0	0	0	0	0	0	0	0	0	497.82	0	0	0	0	0	0	0	0	0	0	0	0	0	833.51	0	0	0	1018.52	0	0	0	0	0	0	0	0	0	0	755.31	0	0	0	0	0	0	0	0	0
165	heart_4mm_boundary_1_5	0	0	682.83	753.4	0	0	0	0	644.68	0	0	0	0	268.94	877.38	303.27	0	0	0	860.21	0	0	0	0	0	0	2439.5	1344.68	0	0	955.58	0	932.69	617.98	795.36	0	0	494	799.18	0	499.73	730.51	0	0	932.69	1241.68	0	0
165	heart_4mm_boundary	0	1361.85	2220.15	753.4	0	778.2	848.77	0	1968.38	497.82	356.67	2452.85	0	268.94	877.38	833.51	480.65	0	0	860.21	0	539.78	455.86	833.51	0	0	2439.5	3084.18	0	0	955.58	829.7	932.69	617.98	795.36	0	1115.8	494	2820.97	0	499.73	1535.42	936.51	749.59	932.69	1241.68	0	238.42
165	heart_4mm_boundary_5_10	0	0	0	0	0	0	253.68	0	0	0	0	0	0	0	0	0	0	0	0	0	0	539.78	0	0	0	0	0	0	0	0	0	0	0	0	0	0	0	0	0	0	0	0	0	434.88	0	0	0	238.42
165	heart_4mm_boundary_10_20	0	0	0	0	0	778.2	0	0	0	0	0	0	0	0	0	0	0	0	0	0	0	0	455.86	0	0	0	0	0	0	0	0	0	0	0	0	0	314.71	0	0	0	0	0	137.33	314.71	0	0	0	0
165	heart_4mm_boundary_20_1000	0	1361.85	1537.32	0	0	0	595.09	0	1323.7	0	356.67	2452.85	0	0	0	530.24	480.65	0	0	0	0	0	0	0	0	0	0	720.98	0	0	0	829.7	0	0	0	0	801.09	0	1266.48	0	0	804.9	799.18	0	0	0	0	0
165	heart_4mm_boundary_0_1	1	0	0	0	0	0	0	0	0	0	0	0	0	0	0	0	0	0	0	0	0	0	0	0	0	0	0	0	0	0	0	0	0	0	0	0	0	0	0	0	0	0	0	0	0	0	0	0
165	heart_4mm_boundary	1	0	0	0	0	0	0	0	0	0	-179.29	0	0	0	0	0	0	0	0	0	0	0	0	0	0	0	0	0	-274.66	0	0	0	0	0	0	0	0	228.88	0	0	0	0	0	-274.66	0	0	0	0
165	heart_4mm_boundary_1_5	1	0	0	0	0	0	0	0	0	0	402.45	0	0	0	0	0	0	0	0	0	0	0	0	0	0	0	0	0	0	0	0	0	0	0	0	0	0	0	0	0	0	0	0	0	0	0	0	0
165	heart_4mm_boundary_5_10	1	0	0	0	0	0	0	0	0	0	0	0	0	0	0	0	0	0	0	0	0	0	0	0	0	0	0	0	-274.66	0	0	0	0	0	0	0	0	0	0	0	0	0	0	0	0	0	0	0
165	heart_4mm_boundary_10_20	1	0	0	0	0	0	0	0	0	0	-581.74	0	0	0	0	0	0	0	0	0	0	0	0	0	0	0	0	0	0	0	0	0	0	0	0	0	0	228.88	0	0	0	0	0	-274.66	0	0	0	0
165	heart_4mm_boundary_20_1000	1	0	0	0	0	0	0	0	0	0	0	0	0	0	0	0	0	0	0	0	0	0	0	0	0	0	0	0	0	0	0	0	0	0	0	0	0	0	0	0	0	0	0	0	0	0	0	0
166	heart_4mm_boundary_0_1	0	0	0	953.67	0	0	0	0	0	0	0	0	503.54	0	810.62	808.72	0	0	305.18	0	0	0	0	0	0	0	0	0	740.05	0	0	-20.98	635.15	734.33	0	0	555.04	656.13	0	0	0	-183.11	635.15	0	0	0	1050.95	0
166	heart_4mm_boundary_5_10	0	0	0	0	0	0	0	0	0	0	0	0	0	0	0	0	0	0	0	0	0	0	0	0	0	0	0	0	0	0	0	0	0	0	0	0	0	0	0	0	0	0	0	0	0	0	0	0
166	heart_4mm_boundary_1_5	0	0	0	0	0	0	0	0	0	0	0	0	0	0	0	0	0	0	0	0	0	0	0	0	0	0	0	0	0	0	0	0	0	0	0	0	0	0	0	0	0	0	0	0	0	0	0	0
166	heart_4mm_boundary	0	0	0	953.67	0	0	0	0	0	0	0	0	503.54	0	810.62	808.72	0	0	305.18	0	0	0	0	0	0	0	0	0	740.05	0	0	-20.98	635.15	734.33	0	0	555.04	656.13	0	0	0	-183.11	635.15	0	0	0	1050.95	0
166	heart_4mm_boundary_10_20	0	0	0	0	0	0	0	0	0	0	0	0	0	0	0	0	0	0	0	0	0	0	0	0	0	0	0	0	0	0	0	0	0	0	0	0	0	0	0	0	0	0	0	0	0	0	0	0
166	heart_4mm_boundary_20_1000	0	0	0	0	0	0	0	0	0	0	0	0	0	0	0	0	0	0	0	0	0	0	0	0	0	0	0	0	0	0	0	0	0	0	0	0	0	0	0	0	0	0	0	0	0	0	0	0
166	heart_4mm_boundary_5_10	1	0	0	0	0	0	0	0	0	0	0	0	0	0	0	0	0	0	0	0	0	0	0	0	0	0	0	0	0	0	0	0	0	0	0	0	0	0	0	0	0	0	0	0	0	0	0	0
166	heart_4mm_boundary_0_1	1	0	0	0	0	0	0	0	0	0	0	0	0	0	0	0	0	0	0	-333.79	-20.98	0	0	-68.66	0	0	0	0	0	-62.94	0	0	-49.59	0	0	0	0	0	0	0	0	0	0	0	-370.03	-32.42	0	-91.55
166	heart_4mm_boundary_1_5	1	0	0	0	0	0	0	0	0	0	0	0	0	0	0	0	0	0	0	0	0	0	0	0	0	0	0	0	0	0	0	0	0	0	0	0	0	0	0	0	0	0	0	0	0	0	0	0
166	heart_4mm_boundary_10_20	1	0	0	0	0	0	0	0	0	0	0	0	0	0	0	0	0	0	0	0	0	0	0	0	0	0	0	0	0	0	0	0	0	0	0	0	0	0	0	0	0	0	0	0	0	0	0	0
166	heart_4mm_boundary	1	0	0	0	0	0	0	0	0	0	0	0	0	0	0	0	0	0	0	-333.79	-20.98	0	0	-68.66	0	0	0	0	0	-62.94	0	0	-49.59	0	0	0	0	0	0	0	0	0	0	0	-370.03	-32.42	0	-91.55
166	heart_4mm_boundary_20_1000	1	0	0	0	0	0	0	0	0	0	0	0	0	0	0	0	0	0	0	0	0	0	0	0	0	0	0	0	0	0	0	0	0	0	0	0	0	0	0	0	0	0	0	0	0	0	0	0
167	heart_4mm_boundary	0	0	0	0	0	0	0	0	0	0	0	0	114.44	0	0	0	1289.37	0	0	0	0	0	0	0	211.72	0	0	0	631.33	1012.8	709.53	0	886.92	0	0	0	427.25	0	904.08	0	1497.27	0	1651.76	0	0	728.61	0	606.54
167	heart_4mm_boundary_0_1	0	0	0	0	0	0	0	0	0	0	0	0	0	0	0	0	0	0	0	0	0	0	0	0	0	0	0	0	0	0	0	0	0	0	0	0	0	0	0	0	0	0	0	0	0	0	0	0
167	heart_4mm_boundary_1_5	0	0	0	0	0	0	0	0	0	0	0	0	114.44	0	0	0	728.61	0	0	0	0	0	0	0	0	0	0	0	631.33	1012.8	709.53	0	886.92	0	0	0	427.25	0	904.08	0	1264.57	0	1651.76	0	0	728.61	0	606.54
167	heart_4mm_boundary_5_10	0	0	0	0	0	0	0	0	0	0	0	0	0	0	0	0	0	0	0	0	0	0	0	0	211.72	0	0	0	0	0	0	0	0	0	0	0	0	0	0	0	0	0	0	0	0	0	0	0
167	heart_4mm_boundary_20_1000	0	0	0	0	0	0	0	0	0	0	0	0	0	0	0	0	560.76	0	0	0	0	0	0	0	0	0	0	0	0	0	0	0	0	0	0	0	0	0	0	0	0	0	0	0	0	0	0	0
167	heart_4mm_boundary_10_20	0	0	0	0	0	0	0	0	0	0	0	0	0	0	0	0	0	0	0	0	0	0	0	0	0	0	0	0	0	0	0	0	0	0	0	0	0	0	0	0	232.7	0	0	0	0	0	0	0
167	heart_4mm_boundary_0_1	1	0	0	0	0	0	0	0	0	0	0	0	0	0	0	0	0	0	0	0	0	0	0	0	0	0	0	0	0	0	0	0	0	0	0	0	0	0	0	0	0	0	0	0	0	0	0	0
[truncated: 3,713 more rows]
[truncated: 954 more columns]

## Sheet: KEY
COLUMNS:	ID, structure name, binned by voxels from (1 = baseline CT, 0 = followup CT), histogram of mass differences by voxel value (from -500 to 500)
structure name indicates of course the structure, but may also have a suffix like 10_20 as in the example of heart_4mm_boundary_10_20. This means the part of the heart_4mm_boundary that has received [ 10, 20) Gy.
