# Supplementary material for: CT-Based Pericardial Composition Change as an Imaging Biomarker for Radiation-Induced Cardiotoxicity
Source: Cancers (Basel). 2025 Aug 13;17(16):2635. doi: 10.3390/cancers17162635 (PMC12384465; doi:10.3390/cancers17162635)
Supplement: Supplementary file 1 [file cancers-17-02635-s001.zip › Table S4-Volume difference between baseline and follow-up per HU change..xlsx]

## Sheet: DATA
ID	struct	volume	mean_dose	-500	-499	-498	-497	-496	-495	-494	-493	-492	-491	-490	-489	-488	-487	-486	-485	-484	-483	-482	-481	-480	-479	-478	-477	-476	-475	-474	-473	-472	-471	-470	-469	-468	-467	-466	-465	-464	-463	-462	-461	-460	-459	-458	-457	-456	-455
1	heart	477831	0.0530343	0	0	0	0	0	0	0	0	0	0	0	0	0	0	0	0	0	0	0	0	0	0	0	0	0	0	0	0	0	0	0	0	0	0	0	0	0	0	0	0	0	0	0	0	0	0
1	heart_4mm_boundary	108133	0.061132	0	0	0	0	0	0	0	0	0	0	0	0	0	0	0	0	0	0	0	0	0	0	0	0	0	0	0	0	0	0	0	0	0	0	0	0	0	0	0	0	0	0	0	0	0	0
1	heart_4mm_boundary_5_10	0	0	0	0	0	0	0	0	0	0	0	0	0	0	0	0	0	0	0	0	0	0	0	0	0	0	0	0	0	0	0	0	0	0	0	0	0	0	0	0	0	0	0	0	0	0	0	0
1	heart_4mm_boundary_1_5	0	0	0	0	0	0	0	0	0	0	0	0	0	0	0	0	0	0	0	0	0	0	0	0	0	0	0	0	0	0	0	0	0	0	0	0	0	0	0	0	0	0	0	0	0	0	0	0
1	heart_4mm_boundary_0_1	108133	0.061132	0	0	0	0	0	0	0	0	0	0	0	0	0	0	0	0	0	0	0	0	0	0	0	0	0	0	0	0	0	0	0	0	0	0	0	0	0	0	0	0	0	0	0	0	0	0
1	heart_4mm_boundary_20_1000	0	0	0	0	0	0	0	0	0	0	0	0	0	0	0	0	0	0	0	0	0	0	0	0	0	0	0	0	0	0	0	0	0	0	0	0	0	0	0	0	0	0	0	0	0	0	0	0
1	heart_4mm_boundary_10_20	0	0	0	0	0	0	0	0	0	0	0	0	0	0	0	0	0	0	0	0	0	0	0	0	0	0	0	0	0	0	0	0	0	0	0	0	0	0	0	0	0	0	0	0	0	0	0	0
1	heart_50mm_boundary	3.76199e+06	1.56944	26.17	29.91	41.12	26.17	18.69	14.95	33.65	29.91	26.17	18.69	44.86	44.86	22.43	26.17	41.12	33.65	41.12	37.38	26.17	41.12	33.65	37.38	37.38	26.17	29.91	18.69	37.38	26.17	48.6	52.34	44.86	18.69	33.65	26.17	56.08	44.86	29.91	56.08	41.12	52.34	41.12	48.6	29.91	18.69	33.65	44.86
1	heart_50mm_boundary_0_1	3.34263e+06	0.0927329	14.95	14.95	22.43	14.95	14.95	11.22	26.17	18.69	22.43	18.69	33.65	29.91	7.48	22.43	29.91	18.69	22.43	22.43	22.43	29.91	29.91	29.91	22.43	11.22	18.69	11.22	26.17	14.95	33.65	44.86	37.38	7.48	26.17	26.17	41.12	29.91	14.95	26.17	26.17	29.91	22.43	41.12	26.17	14.95	26.17	26.17
2	heart	662645	3.60723	0	0	0	0	0	0	0	0	0	0	0	0	0	0	0	0	0	0	0	0	0	0	0	0	0	0	0	0	0	0	0	0	0	0	0	0	0	0	0	0	0	0	0	0	0	0
2	heart_4mm_boundary	139835	6.38325	0	0	0	0	0	0	0	0	0	0	0	0	0	0	0	0	0	0	0	0	0	0	0	0	0	0	0	0	0	0	0	0	0	0	0	0	0	0	0	0	0	0	0	0	0	0
2	heart_50mm_boundary	4.35884e+06	7.28814	17.17	13.35	7.63	20.98	17.17	5.72	13.35	13.35	9.54	11.44	15.26	22.89	11.44	20.98	15.26	11.44	15.26	15.26	32.42	26.7	15.26	22.89	17.17	17.17	13.35	11.44	22.89	13.35	22.89	28.61	19.07	13.35	17.17	17.17	17.17	13.35	17.17	9.54	24.8	19.07	20.98	17.17	17.17	13.35	26.7	22.89
2	heart_4mm_boundary_0_1	69746	0.471347	0	0	0	0	0	0	0	0	0	0	0	0	0	0	0	0	0	0	0	0	0	0	0	0	0	0	0	0	0	0	0	0	0	0	0	0	0	0	0	0	0	0	0	0	0	0
2	heart_4mm_boundary_1_5	32857.9	2.54722	0	0	0	0	0	0	0	0	0	0	0	0	0	0	0	0	0	0	0	0	0	0	0	0	0	0	0	0	0	0	0	0	0	0	0	0	0	0	0	0	0	0	0	0	0	0
2	heart_4mm_boundary_5_10	15588.8	6.58929	0	0	0	0	0	0	0	0	0	0	0	0	0	0	0	0	0	0	0	0	0	0	0	0	0	0	0	0	0	0	0	0	0	0	0	0	0	0	0	0	0	0	0	0	0	0
2	heart_50mm_boundary_0_1	2.32705e+06	0.359657	5.72	5.72	3.81	9.54	7.63	1.91	3.81	5.72	7.63	7.63	7.63	7.63	3.81	7.63	5.72	0	11.44	7.63	17.17	15.26	7.63	15.26	9.54	5.72	7.63	3.81	9.54	9.54	7.63	11.44	7.63	9.54	9.54	7.63	9.54	1.91	9.54	3.81	15.26	11.44	13.35	9.54	5.72	9.54	13.35	22.89
2	heart_4mm_boundary_10_20	3284.45	14.635	0	0	0	0	0	0	0	0	0	0	0	0	0	0	0	0	0	0	0	0	0	0	0	0	0	0	0	0	0	0	0	0	0	0	0	0	0	0	0	0	0	0	0	0	0	0
2	heart_4mm_boundary_20_1000	18358.2	34.0581	0	0	0	0	0	0	0	0	0	0	0	0	0	0	0	0	0	0	0	0	0	0	0	0	0	0	0	0	0	0	0	0	0	0	0	0	0	0	0	0	0	0	0	0	0	0
3	heart	923542	2.62961	0	0	0	0	0	0	0	0	0	0	0	0	0	0	0	0	0	0	0	0	0	0	0	0	0	0	0	0	0	0	0	0	0	0	0	0	0	0	0	0	0	0	0	0	0	0
3	heart_4mm_boundary	162621	4.11554	0	0	0	0	0	0	0	0	0	0	0	0	0	0	0	0	0	0	0	0	0	0	0	0	0	0	0	0	0	0	0	0	0	0	0	0	0	0	0	0	0	0	0	0	0	0
3	heart_50mm_boundary	5.12291e+06	9.07669	40.05	57.22	53.41	61.04	47.68	53.41	51.5	57.22	45.78	68.66	45.78	47.68	40.05	45.78	47.68	40.05	57.22	61.04	45.78	64.85	61.04	49.59	66.76	72.48	59.13	43.87	43.87	45.78	55.31	61.04	66.76	45.78	74.39	64.85	55.31	64.85	62.94	62.94	68.66	49.59	80.11	74.39	66.76	72.48	61.04	66.76
3	heart_4mm_boundary_0_1	96160.9	0.478814	0	0	0	0	0	0	0	0	0	0	0	0	0	0	0	0	0	0	0	0	0	0	0	0	0	0	0	0	0	0	0	0	0	0	0	0	0	0	0	0	0	0	0	0	0	0
3	heart_4mm_boundary_10_20	13071.1	14.1979	0	0	0	0	0	0	0	0	0	0	0	0	0	0	0	0	0	0	0	0	0	0	0	0	0	0	0	0	0	0	0	0	0	0	0	0	0	0	0	0	0	0	0	0	0	0
3	heart_4mm_boundary_5_10	14833.5	7.26042	0	0	0	0	0	0	0	0	0	0	0	0	0	0	0	0	0	0	0	0	0	0	0	0	0	0	0	0	0	0	0	0	0	0	0	0	0	0	0	0	0	0	0	0	0	0
3	heart_4mm_boundary_1_5	31004	2.19558	0	0	0	0	0	0	0	0	0	0	0	0	0	0	0	0	0	0	0	0	0	0	0	0	0	0	0	0	0	0	0	0	0	0	0	0	0	0	0	0	0	0	0	0	0	0
3	heart_4mm_boundary_20_1000	7551.19	34.6804	0	0	0	0	0	0	0	0	0	0	0	0	0	0	0	0	0	0	0	0	0	0	0	0	0	0	0	0	0	0	0	0	0	0	0	0	0	0	0	0	0	0	0	0	0	0
3	heart_50mm_boundary_0_1	3.07006e+06	0.306615	19.07	28.61	19.07	26.7	17.17	22.89	17.17	19.07	17.17	34.33	9.54	17.17	11.44	17.17	13.35	15.26	30.52	34.33	20.98	34.33	28.61	22.89	40.05	34.33	30.52	22.89	22.89	20.98	20.98	26.7	24.8	19.07	36.24	30.52	19.07	22.89	24.8	28.61	17.17	20.98	40.05	34.33	24.8	32.42	22.89	22.89
4	heart	623058	0.165168	0	0	0	0	0	0	1.91	0	0	0	0	0	1.91	1.91	1.91	0	0	0	1.91	0	0	1.91	3.81	0	0	0	0	0	0	0	0	0	0	0	0	1.91	0	1.91	0	1.91	0	0	1.91	1.91	0	0
4	heart_4mm_boundary_0_1	131378	0.202739	0	0	0	0	0	0	1.91	0	0	0	0	0	1.91	1.91	1.91	0	0	0	1.91	0	0	1.91	3.81	0	0	0	0	0	0	0	0	0	0	0	0	1.91	0	1.91	0	1.91	0	0	1.91	1.91	0	0
4	heart_4mm_boundary	132662	0.212299	0	0	0	0	0	0	1.91	0	0	0	0	0	1.91	1.91	1.91	0	0	0	1.91	0	0	1.91	3.81	0	0	0	0	0	0	0	0	0	0	0	0	1.91	0	1.91	0	1.91	0	0	1.91	1.91	0	0
4	heart_50mm_boundary	4.2323e+06	6.04237	30.52	22.89	30.52	30.52	24.8	43.87	24.8	32.42	30.52	11.44	20.98	22.89	34.33	32.42	32.42	36.24	28.61	22.89	19.07	17.17	34.33	13.35	40.05	34.33	22.89	26.7	43.87	43.87	47.68	28.61	38.15	32.42	28.61	43.87	47.68	43.87	22.89	41.96	26.7	38.15	28.61	43.87	40.05	24.8	47.68	41.96
4	heart_4mm_boundary_1_5	1283.65	1.19076	0	0	0	0	0	0	0	0	0	0	0	0	0	0	0	0	0	0	0	0	0	0	0	0	0	0	0	0	0	0	0	0	0	0	0	0	0	0	0	0	0	0	0	0	0	0
4	heart_4mm_boundary_5_10	0	0	0	0	0	0	0	0	0	0	0	0	0	0	0	0	0	0	0	0	0	0	0	0	0	0	0	0	0	0	0	0	0	0	0	0	0	0	0	0	0	0	0	0	0	0	0	0
4	heart_4mm_boundary_10_20	0	0	0	0	0	0	0	0	0	0	0	0	0	0	0	0	0	0	0	0	0	0	0	0	0	0	0	0	0	0	0	0	0	0	0	0	0	0	0	0	0	0	0	0	0	0	0	0
4	heart_4mm_boundary_20_1000	0	0	0	0	0	0	0	0	0	0	0	0	0	0	0	0	0	0	0	0	0	0	0	0	0	0	0	0	0	0	0	0	0	0	0	0	0	0	0	0	0	0	0	0	0	0	0	0
4	heart_50mm_boundary_0_1	3.41614e+06	0.14039	22.89	15.26	22.89	17.17	15.26	36.24	15.26	24.8	20.98	5.72	15.26	7.63	24.8	17.17	20.98	22.89	19.07	13.35	11.44	13.35	24.8	9.54	24.8	22.89	11.44	15.26	34.33	32.42	32.42	13.35	26.7	22.89	19.07	28.61	34.33	28.61	13.35	32.42	17.17	22.89	17.17	28.61	34.33	11.44	30.52	32.42
5	heart	886721	13.6411	0	0	0	0	0	0	0	0	0	0	0	0	0	0	0	0	0	0	0	0	0	0	0	0	0	0	0	0	0	0	0	0	0	0	0	0	0	0	0	0	0	0	0	0	0	0
5	heart_50mm_boundary	5.0054e+06	10.5189	89.65	110.63	93.46	80.11	91.55	93.46	116.35	91.55	85.83	101.09	104.9	112.53	78.2	93.46	114.44	106.81	122.07	89.65	125.89	103	101.09	108.72	85.83	110.63	95.37	120.16	139.24	110.63	106.81	122.07	122.07	125.89	87.74	104.9	110.63	122.07	82.02	131.61	106.81	112.53	83.92	106.81	123.98	123.98	123.98	131.61
5	heart_4mm_boundary	172110	12.6959	0	0	0	0	0	0	0	0	0	0	0	0	0	0	0	0	0	0	0	0	0	0	0	0	0	0	0	0	0	0	0	0	0	0	0	0	0	0	0	0	0	0	0	0	0	0
5	heart_4mm_boundary_0_1	377.655	0.972392	0	0	0	0	0	0	0	0	0	0	0	0	0	0	0	0	0	0	0	0	0	0	0	0	0	0	0	0	0	0	0	0	0	0	0	0	0	0	0	0	0	0	0	0	0	0
5	heart_4mm_boundary_1_5	59164	2.52607	0	0	0	0	0	0	0	0	0	0	0	0	0	0	0	0	0	0	0	0	0	0	0	0	0	0	0	0	0	0	0	0	0	0	0	0	0	0	0	0	0	0	0	0	0	0
5	heart_4mm_boundary_5_10	43539	7.29727	0	0	0	0	0	0	0	0	0	0	0	0	0	0	0	0	0	0	0	0	0	0	0	0	0	0	0	0	0	0	0	0	0	0	0	0	0	0	0	0	0	0	0	0	0	0
5	heart_4mm_boundary_10_20	44343.9	13.8784	0	0	0	0	0	0	0	0	0	0	0	0	0	0	0	0	0	0	0	0	0	0	0	0	0	0	0	0	0	0	0	0	0	0	0	0	0	0	0	0	0	0	0	0	0	0
5	heart_50mm_boundary_0_1	722317	0.590483	0	1.91	1.91	0	1.91	0	3.81	0	0	0	0	0	1.91	1.91	0	0	1.91	3.81	0	3.81	1.91	0	0	1.91	1.91	1.91	1.91	0	0	7.63	3.81	0	0	0	0	0	0	3.81	3.81	1.91	5.72	1.91	1.91	1.91	1.91	5.72
5	heart_4mm_boundary_20_1000	24684.9	44.6478	0	0	0	0	0	0	0	0	0	0	0	0	0	0	0	0	0	0	0	0	0	0	0	0	0	0	0	0	0	0	0	0	0	0	0	0	0	0	0	0	0	0	0	0	0	0
6	heart	789338	3.18314	0	0	0	0	0	0	0	0	0	0	0	0	0	0	0	0	0	0	0	0	0	0	0	0	0	0	0	0	0	0	0	0	0	0	0	0	0	0	0	0	0	0	0	0	0	0
6	heart_4mm_boundary_0_1	83344	0.188971	0	0	0	0	0	0	0	0	0	0	0	0	0	0	0	0	0	0	0	0	0	0	0	0	0	0	0	0	0	0	0	0	0	0	0	0	0	0	0	0	0	0	0	0	0	0
6	heart_4mm_boundary	150714	3.53225	0	0	0	0	0	0	0	0	0	0	0	0	0	0	0	0	0	0	0	0	0	0	0	0	0	0	0	0	0	0	0	0	0	0	0	0	0	0	0	0	0	0	0	0	0	0
6	heart_50mm_boundary	4.63206e+06	2.7301	22.43	7.48	14.95	3.74	11.22	11.22	14.95	29.91	18.69	3.74	18.69	7.48	3.74	18.69	11.22	11.22	7.48	22.43	11.22	18.69	7.48	22.43	14.95	7.48	14.95	22.43	33.65	3.74	14.95	7.48	14.95	14.95	22.43	26.17	7.48	37.38	14.95	11.22	26.17	11.22	33.65	11.22	18.69	7.48	7.48	22.43
6	heart_4mm_boundary_5_10	25499.6	7.01226	0	0	0	0	0	0	0	0	0	0	0	0	0	0	0	0	0	0	0	0	0	0	0	0	0	0	0	0	0	0	0	0	0	0	0	0	0	0	0	0	0	0	0	0	0	0
6	heart_4mm_boundary_10_20	11200.3	13.9671	0	0	0	0	0	0	0	0	0	0	0	0	0	0	0	0	0	0	0	0	0	0	0	0	0	0	0	0	0	0	0	0	0	0	0	0	0	0	0	0	0	0	0	0	0	0
6	heart_4mm_boundary_1_5	26666	3.20079	0	0	0	0	0	0	0	0	0	0	0	0	0	0	0	0	0	0	0	0	0	0	0	0	0	0	0	0	0	0	0	0	0	0	0	0	0	0	0	0	0	0	0	0	0	0
6	heart_4mm_boundary_20_1000	4003.83	23.9801	0	0	0	0	0	0	0	0	0	0	0	0	0	0	0	0	0	0	0	0	0	0	0	0	0	0	0	0	0	0	0	0	0	0	0	0	0	0	0	0	0	0	0	0	0	0
6	heart_50mm_boundary_0_1	3.10563e+06	0.206694	7.48	3.74	11.22	0	7.48	7.48	3.74	22.43	11.22	0	14.95	7.48	3.74	18.69	7.48	7.48	0	7.48	3.74	14.95	7.48	18.69	11.22	3.74	7.48	3.74	7.48	3.74	11.22	3.74	7.48	11.22	14.95	11.22	7.48	29.91	11.22	11.22	18.69	3.74	14.95	3.74	18.69	7.48	7.48	0
7	heart	763256	5.1422	0	0	0	0	0	0	0	0	0	0	0	0	0	0	0	0	0	0	0	0	0	0	0	0	0	0	0	0	0	0	0	0	0	0	0	0	0	0	0	0	0	0	0	0	0	0
7	heart_4mm_boundary	152771	7.69065	0	0	0	0	0	0	0	0	0	0	0	0	0	0	0	0	0	0	0	0	0	0	0	0	0	0	0	0	0	0	0	0	0	0	0	0	0	0	0	0	0	0	0	0	0	0
7	heart_4mm_boundary_0_1	87322.2	0.441006	0	0	0	0	0	0	0	0	0	0	0	0	0	0	0	0	0	0	0	0	0	0	0	0	0	0	0	0	0	0	0	0	0	0	0	0	0	0	0	0	0	0	0	0	0	0
7	heart_50mm_boundary	4.64722e+06	10.262	36.24	38.15	57.22	64.85	49.59	38.15	34.33	32.42	55.31	34.33	38.15	40.05	53.41	32.42	41.96	41.96	45.78	51.5	43.87	38.15	45.78	51.5	45.78	40.05	47.68	47.68	38.15	43.87	38.15	43.87	41.96	51.5	47.68	38.15	36.24	72.48	47.68	53.41	53.41	30.52	51.5	61.04	53.41	62.94	66.76	55.31
7	heart_4mm_boundary_1_5	29037.5	2.04539	0	0	0	0	0	0	0	0	0	0	0	0	0	0	0	0	0	0	0	0	0	0	0	0	0	0	0	0	0	0	0	0	0	0	0	0	0	0	0	0	0	0	0	0	0	0
7	heart_4mm_boundary_5_10	6584.17	7.83883	0	0	0	0	0	0	0	0	0	0	0	0	0	0	0	0	0	0	0	0	0	0	0	0	0	0	0	0	0	0	0	0	0	0	0	0	0	0	0	0	0	0	0	0	0	0
7	heart_4mm_boundary_20_1000	18980	46.2556	0	0	0	0	0	0	0	0	0	0	0	0	0	0	0	0	0	0	0	0	0	0	0	0	0	0	0	0	0	0	0	0	0	0	0	0	0	0	0	0	0	0	0	0	0	0
7	heart_4mm_boundary_10_20	10847.1	13.5946	0	0	0	0	0	0	0	0	0	0	0	0	0	0	0	0	0	0	0	0	0	0	0	0	0	0	0	0	0	0	0	0	0	0	0	0	0	0	0	0	0	0	0	0	0	0
7	heart_50mm_boundary_0_1	2.67981e+06	0.32674	13.35	22.89	40.05	26.7	19.07	15.26	17.17	19.07	30.52	9.54	15.26	26.7	28.61	19.07	20.98	20.98	26.7	32.42	26.7	15.26	26.7	22.89	20.98	20.98	22.89	22.89	15.26	20.98	22.89	32.42	15.26	22.89	19.07	22.89	22.89	36.24	19.07	20.98	20.98	11.44	22.89	20.98	26.7	34.33	34.33	22.89
8	heart	824709	0.336655	0	0	0	0	0	0	0	0	0	0	0	0	0	0	0	0	0	0	0	0	0	0	0	0	0	0	0	1.91	0	0	0	0	0	0	0	0	0	0	0	0	0	0	0	0	0	1.91
8	heart_4mm_boundary_0_1	134258	0.22925	0	0	0	0	0	0	0	0	0	0	0	0	0	0	0	0	0	0	0	0	0	0	0	0	0	0	0	0	0	0	0	0	0	0	0	0	0	0	0	0	0	0	0	0	0	0
8	heart_4mm_boundary_10_20	0	0	0	0	0	0	0	0	0	0	0	0	0	0	0	0	0	0	0	0	0	0	0	0	0	0	0	0	0	0	0	0	0	0	0	0	0	0	0	0	0	0	0	0	0	0	0	0
8	heart_50mm_boundary	4.79045e+06	3.0306	36.24	30.52	51.5	38.15	32.42	32.42	22.89	38.15	34.33	32.42	47.68	32.42	19.07	53.41	45.78	45.78	24.8	40.05	34.33	36.24	45.78	36.24	59.13	34.33	32.42	47.68	55.31	30.52	40.05	43.87	36.24	43.87	38.15	22.89	49.59	45.78	40.05	34.33	32.42	53.41	47.68	47.68	40.05	41.96	32.42	34.33
8	heart_4mm_boundary	150341	0.534349	0	0	0	0	0	0	0	0	0	0	0	0	0	0	0	0	0	0	0	0	0	0	0	0	0	0	0	0	0	0	0	0	0	0	0	0	0	0	0	0	0	0	0	0	0	0
8	heart_4mm_boundary_1_5	13910.3	2.60267	0	0	0	0	0	0	0	0	0	0	0	0	0	0	0	0	0	0	0	0	0	0	0	0	0	0	0	0	0	0	0	0	0	0	0	0	0	0	0	0	0	0	0	0	0	0
8	heart_4mm_boundary_20_1000	0	0	0	0	0	0	0	0	0	0	0	0	0	0	0	0	0	0	0	0	0	0	0	0	0	0	0	0	0	0	0	0	0	0	0	0	0	0	0	0	0	0	0	0	0	0	0	0
8	heart_4mm_boundary_5_10	2172.47	6.14596	0	0	0	0	0	0	0	0	0	0	0	0	0	0	0	0	0	0	0	0	0	0	0	0	0	0	0	0	0	0	0	0	0	0	0	0	0	0	0	0	0	0	0	0	0	0
8	heart_50mm_boundary_0_1	3.58264e+06	0.154896	20.98	22.89	36.24	30.52	20.98	20.98	19.07	24.8	24.8	22.89	28.61	24.8	15.26	36.24	34.33	30.52	9.54	20.98	19.07	28.61	30.52	32.42	43.87	20.98	20.98	36.24	40.05	22.89	30.52	34.33	28.61	24.8	22.89	13.35	30.52	30.52	22.89	22.89	20.98	36.24	30.52	36.24	28.61	38.15	22.89	19.07
9	heart	1.13979e+06	0.0402957	0	0	0	0	0	0	0	0	0	0	0	0	0	0	0	0	0	0	0	0	0	0	0	0	0	0	0	0	0	0	0	0	0	0	0	0	0	0	0	0	0	0	0	0	0	0
9	heart_4mm_boundary_1_5	0	0	0	0	0	0	0	0	0	0	0	0	0	0	0	0	0	0	0	0	0	0	0	0	0	0	0	0	0	0	0	0	0	0	0	0	0	0	0	0	0	0	0	0	0	0	0	0
9	heart_4mm_boundary_5_10	0	0	0	0	0	0	0	0	0	0	0	0	0	0	0	0	0	0	0	0	0	0	0	0	0	0	0	0	0	0	0	0	0	0	0	0	0	0	0	0	0	0	0	0	0	0	0	0
9	heart_4mm_boundary_0_1	200224	0.0491223	0	0	0	0	0	0	0	0	0	0	0	0	0	0	0	0	0	0	0	0	0	0	0	0	0	0	0	0	0	0	0	0	0	0	0	0	0	0	0	0	0	0	0	0	0	0
9	heart_4mm_boundary_10_20	0	0	0	0	0	0	0	0	0	0	0	0	0	0	0	0	0	0	0	0	0	0	0	0	0	0	0	0	0	0	0	0	0	0	0	0	0	0	0	0	0	0	0	0	0	0	0	0
9	heart_4mm_boundary_20_1000	0	0	0	0	0	0	0	0	0	0	0	0	0	0	0	0	0	0	0	0	0	0	0	0	0	0	0	0	0	0	0	0	0	0	0	0	0	0	0	0	0	0	0	0	0	0	0	0
9	heart_4mm_boundary	200224	0.0491223	0	0	0	0	0	0	0	0	0	0	0	0	0	0	0	0	0	0	0	0	0	0	0	0	0	0	0	0	0	0	0	0	0	0	0	0	0	0	0	0	0	0	0	0	0	0
9	heart_50mm_boundary	5.57221e+06	0.0747762	51.5	74.39	74.39	83.92	83.92	93.46	85.83	70.57	53.41	74.39	47.68	64.85	87.74	57.22	57.22	64.85	80.11	55.31	91.55	62.94	89.65	80.11	72.48	80.11	76.29	72.48	72.48	82.02	108.72	74.39	83.92	68.66	80.11	82.02	108.72	78.2	85.83	87.74	87.74	32.42	82.02	62.94	62.94	76.29	70.57	57.22
9	heart_50mm_boundary_0_1	5.57221e+06	0.0747762	51.5	74.39	74.39	83.92	83.92	93.46	85.83	70.57	53.41	74.39	47.68	64.85	87.74	57.22	57.22	64.85	80.11	55.31	91.55	62.94	89.65	80.11	72.48	80.11	76.29	72.48	72.48	82.02	108.72	74.39	83.92	68.66	80.11	82.02	108.72	78.2	85.83	87.74	87.74	32.42	82.02	62.94	62.94	76.29	70.57	57.22
10	heart	553415	0.923123	0	0	0	0	0	0	0	0	0	0	0	0	0	0	0	0	0	0	0	0	0	0	0	0	0	0	0	0	0	0	0	0	0	0	0	0	0	0	0	0	0	0	0	0	0	0
10	heart_4mm_boundary_0_1	91686.2	0.135543	0	0	0	0	0	0	0	0	0	0	0	0	0	0	0	0	0	0	0	0	0	0	0	0	0	0	0	0	0	0	0	0	0	0	0	0	0	0	0	0	0	0	0	0	0	0
10	heart_4mm_boundary_1_5	23691.2	2.68407	0	0	0	0	0	0	0	0	0	0	0	0	0	0	0	0	0	0	0	0	0	0	0	0	0	0	0	0	0	0	0	0	0	0	0	0	0	0	0	0	0	0	0	0	0	0
10	heart_4mm_boundary_5_10	5662.92	7.25289	0	0	0	0	0	0	0	0	0	0	0	0	0	0	0	0	0	0	0	0	0	0	0	0	0	0	0	0	0	0	0	0	0	0	0	0	0	0	0	0	0	0	0	0	0	0
10	heart_50mm_boundary	4.09883e+06	3.6195	19.07	15.26	20.98	24.8	19.07	13.35	19.07	28.61	11.44	13.35	19.07	11.44	17.17	15.26	13.35	17.17	26.7	15.26	15.26	19.07	24.8	13.35	26.7	19.07	28.61	22.89	24.8	15.26	20.98	20.98	22.89	11.44	15.26	24.8	24.8	20.98	22.89	22.89	19.07	17.17	20.98	17.17	34.33	20.98	22.89	32.42
10	heart_4mm_boundary_10_20	2454.76	11.1619	0	0	0	0	0	0	0	0	0	0	0	0	0	0	0	0	0	0	0	0	0	0	0	0	0	0	0	0	0	0	0	0	0	0	0	0	0	0	0	0	0	0	0	0	0	0
10	heart_4mm_boundary	123495	1.17	0	0	0	0	0	0	0	0	0	0	0	0	0	0	0	0	0	0	0	0	0	0	0	0	0	0	0	0	0	0	0	0	0	0	0	0	0	0	0	0	0	0	0	0	0	0
10	heart_4mm_boundary_20_1000	0	0	0	0	0	0	0	0	0	0	0	0	0	0	0	0	0	0	0	0	0	0	0	0	0	0	0	0	0	0	0	0	0	0	0	0	0	0	0	0	0	0	0	0	0	0	0	0
10	heart_50mm_boundary_0_1	3.04309e+06	0.122975	11.44	5.72	11.44	15.26	5.72	1.91	11.44	9.54	1.91	5.72	3.81	3.81	11.44	7.63	5.72	1.91	13.35	3.81	5.72	11.44	9.54	7.63	7.63	9.54	7.63	7.63	9.54	3.81	9.54	7.63	9.54	1.91	11.44	11.44	3.81	13.35	11.44	5.72	13.35	5.72	11.44	5.72	13.35	11.44	9.54	20.98
11	heart	841209	0.347384	0	0	0	0	0	0	0	0	0	0	0	0	0	0	0	0	0	0	0	0	0	0	0	0	0	0	0	0	0	0	0	0	0	0	0	0	0	0	0	0	0	0	0	0	0	0
11	heart_4mm_boundary	165499	0.504985	0	0	0	0	0	0	0	0	0	0	0	0	0	0	0	0	0	0	0	0	0	0	0	0	0	0	0	0	0	0	0	0	0	0	0	0	0	0	0	0	0	0	0	0	0	0
11	heart_4mm_boundary_10_20	0	0	0	0	0	0	0	0	0	0	0	0	0	0	0	0	0	0	0	0	0	0	0	0	0	0	0	0	0	0	0	0	0	0	0	0	0	0	0	0	0	0	0	0	0	0	0	0
11	heart_4mm_boundary_20_1000	0	0	0	0	0	0	0	0	0	0	0	0	0	0	0	0	0	0	0	0	0	0	0	0	0	0	0	0	0	0	0	0	0	0	0	0	0	0	0	0	0	0	0	0	0	0	0	0
11	heart_4mm_boundary_0_1	144913	0.265857	0	0	0	0	0	0	0	0	0	0	0	0	0	0	0	0	0	0	0	0	0	0	0	0	0	0	0	0	0	0	0	0	0	0	0	0	0	0	0	0	0	0	0	0	0	0
11	heart_50mm_boundary	4.91741e+06	3.80675	24.8	19.07	24.8	20.98	24.8	32.42	28.61	36.24	30.52	30.52	26.7	26.7	38.15	20.98	17.17	43.87	34.33	34.33	38.15	32.42	30.52	22.89	28.61	30.52	30.52	19.07	30.52	34.33	45.78	36.24	28.61	26.7	32.42	62.94	43.87	36.24	28.61	24.8	43.87	34.33	47.68	38.15	30.52	36.24	38.15	45.78
11	heart_4mm_boundary_1_5	19537	2.02299	0	0	0	0	0	0	0	0	0	0	0	0	0	0	0	0	0	0	0	0	0	0	0	0	0	0	0	0	0	0	0	0	0	0	0	0	0	0	0	0	0	0	0	0	0	0
11	heart_4mm_boundary_5_10	1049.04	5.26688	0	0	0	0	0	0	0	0	0	0	0	0	0	0	0	0	0	0	0	0	0	0	0	0	0	0	0	0	0	0	0	0	0	0	0	0	0	0	0	0	0	0	0	0	0	0
11	heart_50mm_boundary_0_1	3.71678e+06	0.215708	15.26	13.35	13.35	17.17	13.35	19.07	19.07	13.35	15.26	20.98	13.35	13.35	20.98	11.44	11.44	28.61	20.98	17.17	30.52	17.17	17.17	15.26	17.17	13.35	13.35	9.54	19.07	26.7	24.8	17.17	13.35	13.35	22.89	32.42	26.7	20.98	17.17	11.44	28.61	20.98	22.89	26.7	20.98	17.17	26.7	26.7
12	heart	907124	0.830849	0	0	0	0	0	0	0	0	0	0	0	0	0	0	0	0	0	0	0	0	0	0	0	0	0	0	0	0	0	0	0	0	0	0	1.91	0	0	0	0	0	0	0	0	0	0	0
12	heart_4mm_boundary_0_1	118862	0.233237	0	0	0	0	0	0	0	0	0	0	0	0	0	0	0	0	0	0	0	0	0	0	0	0	0	0	0	0	0	0	0	0	0	0	0	0	0	0	0	0	0	0	0	0	0	0
12	heart_4mm_boundary	176888	1.25007	0	0	0	0	0	0	0	0	0	0	0	0	0	0	0	0	0	0	0	0	0	0	0	0	0	0	0	0	0	0	0	0	0	0	0	0	0	0	0	0	0	0	0	0	0	0
12	heart_4mm_boundary_20_1000	0	0	0	0	0	0	0	0	0	0	0	0	0	0	0	0	0	0	0	0	0	0	0	0	0	0	0	0	0	0	0	0	0	0	0	0	0	0	0	0	0	0	0	0	0	0	0	0
12	heart_50mm_boundary	5.07861e+06	2.22861	9.54	5.72	0	17.17	9.54	17.17	24.8	11.44	17.17	7.63	13.35	11.44	17.17	5.72	3.81	15.26	17.17	15.26	13.35	24.8	9.54	13.35	22.89	15.26	7.63	15.26	15.26	19.07	17.17	26.7	22.89	22.89	9.54	9.54	19.07	15.26	22.89	15.26	11.44	28.61	20.98	24.8	9.54	17.17	19.07	19.07
12	heart_4mm_boundary_1_5	46127.3	2.39753	0	0	0	0	0	0	0	0	0	0	0	0	0	0	0	0	0	0	0	0	0	0	0	0	0	0	0	0	0	0	0	0	0	0	0	0	0	0	0	0	0	0	0	0	0	0
12	heart_4mm_boundary_10_20	354.767	10.5463	0	0	0	0	0	0	0	0	0	0	0	0	0	0	0	0	0	0	0	0	0	0	0	0	0	0	0	0	0	0	0	0	0	0	0	0	0	0	0	0	0	0	0	0	0	0
12	heart_4mm_boundary_5_10	11543.3	6.84953	0	0	0	0	0	0	0	0	0	0	0	0	0	0	0	0	0	0	0	0	0	0	0	0	0	0	0	0	0	0	0	0	0	0	0	0	0	0	0	0	0	0	0	0	0	0
12	heart_50mm_boundary_0_1	3.32447e+06	0.202544	7.63	3.81	0	9.54	7.63	11.44	17.17	7.63	15.26	7.63	11.44	7.63	13.35	5.72	3.81	5.72	13.35	13.35	11.44	15.26	9.54	7.63	19.07	9.54	5.72	13.35	11.44	13.35	5.72	15.26	19.07	15.26	7.63	5.72	15.26	9.54	13.35	9.54	7.63	19.07	13.35	17.17	7.63	13.35	13.35	13.35
13	heart	711718	3.21069	0	0	0	0	0	0	0	0	0	0	0	0	0	0	0	0	0	0	0	0	0	0	0	0	0	0	0	0	0	0	0	0	0	0	0	0	0	0	0	0	0	0	0	0	0	0
13	heart_4mm_boundary_0_1	83126.1	0.229656	0	0	0	0	0	0	0	0	0	0	0	0	0	0	0	0	0	0	0	0	0	0	0	0	0	0	0	0	0	0	0	0	0	0	0	0	0	0	0	0	0	0	0	0	0	0
13	heart_4mm_boundary	147676	4.02298	0	0	0	0	0	0	0	0	0	0	0	0	0	0	0	0	0	0	0	0	0	0	0	0	0	0	0	0	0	0	0	0	0	0	0	0	0	0	0	0	0	0	0	0	0	0
13	heart_50mm_boundary	4.54626e+06	7.42441	82.02	70.57	66.76	76.29	74.39	74.39	53.41	76.29	85.83	89.65	87.74	74.39	87.74	76.29	74.39	55.31	80.11	66.76	64.85	66.76	82.02	66.76	66.76	66.76	97.27	101.09	78.2	85.83	83.92	106.81	99.18	85.83	83.92	82.02	82.02	93.46	80.11	87.74	91.55	85.83	80.11	99.18	80.11	99.18	104.9	89.65
13	heart_4mm_boundary_1_5	29283.5	3.08828	0	0	0	0	0	0	0	0	0	0	0	0	0	0	0	0	0	0	0	0	0	0	0	0	0	0	0	0	0	0	0	0	0	0	0	0	0	0	0	0	0	0	0	0	0	0
13	heart_4mm_boundary_5_10	17149	7.10425	0	0	0	0	0	0	0	0	0	0	0	0	0	0	0	0	0	0	0	0	0	0	0	0	0	0	0	0	0	0	0	0	0	0	0	0	0	0	0	0	0	0	0	0	0	0
13	heart_50mm_boundary_0_1	2.99979e+06	0.210353	19.07	20.98	30.52	38.15	20.98	19.07	15.26	26.7	28.61	32.42	15.26	13.35	20.98	17.17	24.8	19.07	24.8	22.89	19.07	15.26	22.89	24.8	24.8	15.26	30.52	19.07	28.61	26.7	26.7	36.24	30.52	20.98	20.98	26.7	17.17	20.98	24.8	30.52	32.42	20.98	19.07	28.61	24.8	26.7	34.33	22.89
13	heart_4mm_boundary_20_1000	7263.18	29.1134	0	0	0	0	0	0	0	0	0	0	0	0	0	0	0	0	0	0	0	0	0	0	0	0	0	0	0	0	0	0	0	0	0	0	0	0	0	0	0	0	0	0	0	0	0	0
13	heart_4mm_boundary_10_20	10854.7	13.9374	0	0	0	0	0	0	0	0	0	0	0	0	0	0	0	0	0	0	0	0	0	0	0	0	0	0	0	0	0	0	0	0	0	0	0	0	0	0	0	0	0	0	0	0	0	0
14	heart	692013	0.0466409	0	0	1.91	0	0	0	0	0	0	0	0	0	0	0	0	0	1.91	0	1.91	0	0	0	0	0	1.91	1.91	0	1.91	1.91	0	1.91	0	0	1.91	0	0	0	0	1.91	0	0	0	0	1.91	0	1.91
14	heart_4mm_boundary_5_10	0	0	0	0	0	0	0	0	0	0	0	0	0	0	0	0	0	0	0	0	0	0	0	0	0	0	0	0	0	0	0	0	0	0	0	0	0	0	0	0	0	0	0	0	0	0	0	0
14	heart_4mm_boundary_1_5	0	0	0	0	0	0	0	0	0	0	0	0	0	0	0	0	0	0	0	0	0	0	0	0	0	0	0	0	0	0	0	0	0	0	0	0	0	0	0	0	0	0	0	0	0	0	0	0
14	heart_4mm_boundary_10_20	0	0	0	0	0	0	0	0	0	0	0	0	0	0	0	0	0	0	0	0	0	0	0	0	0	0	0	0	0	0	0	0	0	0	0	0	0	0	0	0	0	0	0	0	0	0	0	0
14	heart_4mm_boundary_0_1	142679	0.0504934	0	0	0	0	0	0	0	0	0	0	0	0	0	0	0	0	0	0	1.91	0	0	0	0	0	0	1.91	0	0	0	0	1.91	0	0	0	0	0	0	0	0	0	0	0	0	0	0	0
14	heart_50mm_boundary	4.2322e+06	0.181615	85.83	49.59	70.57	61.04	62.94	53.41	59.13	61.04	51.5	85.83	97.27	68.66	76.29	62.94	68.66	68.66	70.57	55.31	45.78	83.92	57.22	87.74	68.66	78.2	89.65	68.66	78.2	97.27	72.48	66.76	95.37	85.83	53.41	78.2	72.48	89.65	87.74	87.74	59.13	78.2	78.2	112.53	62.94	93.46	101.09	80.11
14	heart_4mm_boundary_20_1000	0	0	0	0	0	0	0	0	0	0	0	0	0	0	0	0	0	0	0	0	0	0	0	0	0	0	0	0	0	0	0	0	0	0	0	0	0	0	0	0	0	0	0	0	0	0	0	0
14	heart_4mm_boundary	142679	0.0504934	0	0	0	0	0	0	0	0	0	0	0	0	0	0	0	0	0	0	1.91	0	0	0	0	0	0	1.91	0	0	0	0	1.91	0	0	0	0	0	0	0	0	0	0	0	0	0	0	0
14	heart_50mm_boundary_0_1	4.09183e+06	0.0864443	80.11	49.59	68.66	61.04	61.04	51.5	59.13	61.04	49.59	85.83	95.37	66.76	76.29	62.94	66.76	66.76	68.66	55.31	45.78	83.92	55.31	83.92	68.66	76.29	89.65	68.66	78.2	95.37	70.57	66.76	91.55	82.02	51.5	78.2	72.48	89.65	85.83	85.83	59.13	78.2	78.2	108.72	62.94	91.55	99.18	78.2
15	heart	1.43812e+06	3.17673	3.81	1.91	5.72	1.91	3.81	0	0	0	1.91	1.91	3.81	0	5.72	0	3.81	1.91	0	3.81	1.91	1.91	1.91	3.81	0	3.81	3.81	3.81	3.81	0	5.72	0	5.72	5.72	1.91	7.63	3.81	9.54	9.54	5.72	3.81	3.81	3.81	1.91	3.81	5.72	3.81	1.91
15	heart_4mm_boundary	267218	3.99061	1.91	0	0	0	1.91	0	0	0	0	0	1.91	0	1.91	0	0	0	0	1.91	0	0	0	0	0	0	1.91	0	0	0	0	0	1.91	1.91	0	0	0	0	0	0	0	1.91	1.91	0	0	0	0	0
15	heart_4mm_boundary_10_20	20130.2	13.836	0	0	0	0	0	0	0	0	0	0	0	0	0	0	0	0	0	0	0	0	0	0	0	0	0	0	0	0	0	0	0	0	0	0	0	0	0	0	0	0	0	0	0	0	0	0
15	heart_4mm_boundary_5_10	35583.5	6.98	0	0	0	0	0	0	0	0	0	0	0	0	0	0	0	0	0	0	0	0	0	0	0	0	0	0	0	0	0	0	0	0	0	0	0	0	0	0	0	0	0	0	0	0	0	0
15	heart_4mm_boundary_0_1	139738	0.367904	0	0	0	0	0	0	0	0	0	0	1.91	0	0	0	0	0	0	0	0	0	0	0	0	0	0	0	0	0	0	0	0	0	0	0	0	0	0	0	0	0	1.91	0	0	0	0	0
15	heart_4mm_boundary_1_5	60154	2.73527	0	0	0	0	0	0	0	0	0	0	0	0	0	0	0	0	0	0	0	0	0	0	0	0	0	0	0	0	0	0	0	0	0	0	0	0	0	0	0	0	0	0	0	0	0	0
15	heart_4mm_boundary_20_1000	11611.9	27.8609	1.91	0	0	0	1.91	0	0	0	0	0	0	0	1.91	0	0	0	0	1.91	0	0	0	0	0	0	1.91	0	0	0	0	0	1.91	1.91	0	0	0	0	0	0	0	1.91	0	0	0	0	0	0
15	heart_50mm_boundary	6.62389e+06	4.4473	38.15	38.15	40.05	30.52	28.61	17.17	24.8	32.42	30.52	32.42	19.07	30.52	24.8	34.33	40.05	24.8	26.7	5.72	19.07	32.42	22.89	34.33	24.8	34.33	47.68	36.24	45.78	49.59	38.15	40.05	34.33	38.15	28.61	30.52	41.96	40.05	45.78	45.78	47.68	26.7	40.05	43.87	28.61	26.7	30.52	45.78
15	heart_50mm_boundary_0_1	3.67943e+06	0.3047	7.63	13.35	9.54	7.63	7.63	1.91	3.81	11.44	9.54	11.44	5.72	11.44	9.54	11.44	13.35	3.81	13.35	1.91	1.91	7.63	5.72	9.54	17.17	11.44	20.98	15.26	15.26	20.98	15.26	11.44	19.07	5.72	9.54	7.63	11.44	7.63	19.07	17.17	30.52	13.35	19.07	11.44	13.35	11.44	3.81	13.35
16	heart	968376	2.01239	0	0	0	0	0	0	0	0	0	0	0	0	0	0	0	0	0	0	0	0	0	0	0	0	0	0	0	0	0	0	0	0	0	0	0	0	0	0	0	0	0	0	0	0	0	0
16	heart_4mm_boundary	178272	3.86949	0	0	0	0	0	0	0	0	0	0	0	0	0	0	0	0	0	0	0	0	0	0	0	0	0	0	0	0	0	0	0	0	0	0	0	0	0	0	0	0	0	0	0	0	0	0
16	heart_50mm_boundary	5.14536e+06	6.87113	74.39	49.59	59.13	72.48	57.22	72.48	61.04	64.85	91.55	45.78	70.57	49.59	49.59	72.48	68.66	70.57	43.87	53.41	66.76	80.11	66.76	59.13	49.59	47.68	59.13	55.31	72.48	66.76	70.57	74.39	78.2	55.31	53.41	91.55	53.41	80.11	74.39	72.48	68.66	93.46	74.39	57.22	74.39	80.11	62.94	97.27
16	heart_4mm_boundary_0_1	109974	0.44224	0	0	0	0	0	0	0	0	0	0	0	0	0	0	0	0	0	0	0	0	0	0	0	0	0	0	0	0	0	0	0	0	0	0	0	0	0	0	0	0	0	0	0	0	0	0
16	heart_4mm_boundary_10_20	8771.9	14.0122	0	0	0	0	0	0	0	0	0	0	0	0	0	0	0	0	0	0	0	0	0	0	0	0	0	0	0	0	0	0	0	0	0	0	0	0	0	0	0	0	0	0	0	0	0	0
16	heart_4mm_boundary_1_5	38276.7	2.26226	0	0	0	0	0	0	0	0	0	0	0	0	0	0	0	0	0	0	0	0	0	0	0	0	0	0	0	0	0	0	0	0	0	0	0	0	0	0	0	0	0	0	0	0	0	0
16	heart_4mm_boundary_5_10	13143.5	7.05172	0	0	0	0	0	0	0	0	0	0	0	0	0	0	0	0	0	0	0	0	0	0	0	0	0	0	0	0	0	0	0	0	0	0	0	0	0	0	0	0	0	0	0	0	0	0
16	heart_4mm_boundary_20_1000	8106.23	41.8195	0	0	0	0	0	0	0	0	0	0	0	0	0	0	0	0	0	0	0	0	0	0	0	0	0	0	0	0	0	0	0	0	0	0	0	0	0	0	0	0	0	0	0	0	0	0
16	heart_50mm_boundary_0_1	3.14148e+06	0.331114	36.24	22.89	36.24	41.96	36.24	47.68	24.8	28.61	41.96	22.89	32.42	24.8	28.61	28.61	34.33	28.61	17.17	40.05	41.96	49.59	34.33	30.52	24.8	34.33	32.42	30.52	47.68	34.33	45.78	41.96	43.87	22.89	22.89	55.31	28.61	41.96	36.24	38.15	32.42	53.41	45.78	26.7	34.33	38.15	34.33	38.15
17	heart	939352	3.83465	0	0	0	0	3.74	0	0	0	0	0	0	0	0	0	0	0	0	0	0	0	0	0	0	0	0	3.74	0	0	0	0	0	0	0	0	0	0	0	0	0	0	0	0	0	0	0	0
17	heart_4mm_boundary	177043	4.66322	0	0	0	0	0	0	0	0	0	0	0	0	0	0	0	0	0	0	0	0	0	0	0	0	0	0	0	0	0	0	0	0	0	0	0	0	0	0	0	0	0	0	0	0	0	0
17	heart_4mm_boundary_0_1	110825	0.358134	0	0	0	0	0	0	0	0	0	0	0	0	0	0	0	0	0	0	0	0	0	0	0	0	0	0	0	0	0	0	0	0	0	0	0	0	0	0	0	0	0	0	0	0	0	0
17	heart_50mm_boundary	5.16695e+06	9.01208	67.29	52.34	56.08	71.03	93.46	71.03	100.94	56.08	100.94	41.12	89.72	63.55	82.24	89.72	85.98	63.55	71.03	71.03	97.2	89.72	71.03	56.08	67.29	67.29	74.77	78.51	44.86	97.2	100.94	71.03	56.08	67.29	56.08	71.03	82.24	41.12	71.03	71.03	67.29	71.03	93.46	78.51	89.72	59.81	74.77	93.46
17	heart_4mm_boundary_1_5	43597.3	2.32743	0	0	0	0	0	0	0	0	0	0	0	0	0	0	0	0	0	0	0	0	0	0	0	0	0	0	0	0	0	0	0	0	0	0	0	0	0	0	0	0	0	0	0	0	0	0
17	heart_4mm_boundary_5_10	7387.08	6.89245	0	0	0	0	0	0	0	0	0	0	0	0	0	0	0	0	0	0	0	0	0	0	0	0	0	0	0	0	0	0	0	0	0	0	0	0	0	0	0	0	0	0	0	0	0	0
17	heart_4mm_boundary_10_20	4833.76	14.6274	0	0	0	0	0	0	0	0	0	0	0	0	0	0	0	0	0	0	0	0	0	0	0	0	0	0	0	0	0	0	0	0	0	0	0	0	0	0	0	0	0	0	0	0	0	0
17	heart_4mm_boundary_20_1000	10400.2	54.1153	0	0	0	0	0	0	0	0	0	0	0	0	0	0	0	0	0	0	0	0	0	0	0	0	0	0	0	0	0	0	0	0	0	0	0	0	0	0	0	0	0	0	0	0	0	0
17	heart_50mm_boundary_0_1	3.94021e+06	0.206903	52.34	48.6	37.38	56.08	78.51	44.86	63.55	48.6	63.55	37.38	67.29	44.86	48.6	74.77	78.51	48.6	48.6	56.08	63.55	48.6	48.6	37.38	48.6	52.34	48.6	44.86	29.91	44.86	71.03	59.81	44.86	48.6	37.38	44.86	48.6	26.17	41.12	37.38	22.43	48.6	63.55	56.08	59.81	41.12	48.6	56.08
18	heart	1.20225e+06	27.3457	0	0	0	0	0	0	0	0	0	0	0	0	0	0	0	0	0	0	0	0	0	0	0	0	0	0	0	0	0	0	0	0	0	0	0	0	0	0	0	0	0	0	0	0	0	0
18	heart_50mm_boundary	5.91982e+06	19.2109	59.13	80.11	103	55.31	91.55	82.02	59.13	89.65	82.02	89.65	76.29	83.92	91.55	91.55	66.76	99.18	70.57	85.83	97.27	74.39	99.18	82.02	99.18	74.39	72.48	82.02	64.85	82.02	91.55	93.46	91.55	78.2	101.09	93.46	80.11	103	70.57	95.37	74.39	78.2	103	104.9	108.72	87.74	80.11	89.65
18	heart_4mm_boundary_0_1	3051.76	0.939044	0	0	0	0	0	0	0	0	0	0	0	0	0	0	0	0	0	0	0	0	0	0	0	0	0	0	0	0	0	0	0	0	0	0	0	0	0	0	0	0	0	0	0	0	0	0
18	heart_4mm_boundary	220116	26.647	0	0	0	0	0	0	0	0	0	0	0	0	0	0	0	0	0	0	0	0	0	0	0	0	0	0	0	0	0	0	0	0	0	0	0	0	0	0	0	0	0	0	0	0	0	0
18	heart_4mm_boundary_5_10	32892.2	7.56299	0	0	0	0	0	0	0	0	0	0	0	0	0	0	0	0	0	0	0	0	0	0	0	0	0	0	0	0	0	0	0	0	0	0	0	0	0	0	0	0	0	0	0	0	0	0
18	heart_4mm_boundary_1_5	43272	2.18161	0	0	0	0	0	0	0	0	0	0	0	0	0	0	0	0	0	0	0	0	0	0	0	0	0	0	0	0	0	0	0	0	0	0	0	0	0	0	0	0	0	0	0	0	0	0
18	heart_4mm_boundary_20_1000	100924	49.1183	0	0	0	0	0	0	0	0	0	0	0	0	0	0	0	0	0	0	0	0	0	0	0	0	0	0	0	0	0	0	0	0	0	0	0	0	0	0	0	0	0	0	0	0	0	0
18	heart_4mm_boundary_10_20	39976.1	14.0634	0	0	0	0	0	0	0	0	0	0	0	0	0	0	0	0	0	0	0	0	0	0	0	0	0	0	0	0	0	0	0	0	0	0	0	0	0	0	0	0	0	0	0	0	0	0
18	heart_50mm_boundary_0_1	928844	0.698814	17.17	19.07	34.33	13.35	22.89	15.26	15.26	15.26	9.54	20.98	20.98	15.26	15.26	9.54	15.26	17.17	13.35	15.26	19.07	9.54	11.44	20.98	15.26	11.44	20.98	13.35	15.26	15.26	28.61	13.35	19.07	19.07	17.17	20.98	11.44	24.8	13.35	24.8	11.44	15.26	19.07	11.44	13.35	13.35	17.17	17.17
19	heart	714014	7.84087	0	0	0	0	0	0	0	0	0	0	0	0	0	0	0	0	0	0	0	0	0	0	0	0	0	0	0	0	0	0	0	0	0	0	0	0	0	0	0	0	0	0	0	0	0	0
19	heart_4mm_boundary	146370	10.2686	0	0	0	0	0	0	0	0	0	0	0	0	0	0	0	0	0	0	0	0	0	0	0	0	0	0	0	0	0	0	0	0	0	0	0	0	0	0	0	0	0	0	0	0	0	0
19	heart_50mm_boundary	4.50806e+06	9.69628	38.15	53.41	57.22	53.41	51.5	45.78	40.05	51.5	45.78	47.68	38.15	36.24	53.41	57.22	53.41	55.31	53.41	34.33	51.5	62.94	38.15	49.59	55.31	53.41	45.78	51.5	62.94	47.68	62.94	61.04	51.5	59.13	47.68	57.22	74.39	87.74	70.57	64.85	89.65	49.59	51.5	72.48	47.68	55.31	68.66	47.68
19	heart_4mm_boundary_0_1	78874.6	0.454296	0	0	0	0	0	0	0	0	0	0	0	0	0	0	0	0	0	0	0	0	0	0	0	0	0	0	0	0	0	0	0	0	0	0	0	0	0	0	0	0	0	0	0	0	0	0
19	heart_4mm_boundary_5_10	10831.8	8.14352	0	0	0	0	0	0	0	0	0	0	0	0	0	0	0	0	0	0	0	0	0	0	0	0	0	0	0	0	0	0	0	0	0	0	0	0	0	0	0	0	0	0	0	0	0	0
19	heart_4mm_boundary_1_5	24259.6	1.911	0	0	0	0	0	0	0	0	0	0	0	0	0	0	0	0	0	0	0	0	0	0	0	0	0	0	0	0	0	0	0	0	0	0	0	0	0	0	0	0	0	0	0	0	0	0
19	heart_4mm_boundary_10_20	10929.1	13.0387	0	0	0	0	0	0	0	0	0	0	0	0	0	0	0	0	0	0	0	0	0	0	0	0	0	0	0	0	0	0	0	0	0	0	0	0	0	0	0	0	0	0	0	0	0	0
19	heart_4mm_boundary_20_1000	21474.8	55.4191	0	0	0	0	0	0	0	0	0	0	0	0	0	0	0	0	0	0	0	0	0	0	0	0	0	0	0	0	0	0	0	0	0	0	0	0	0	0	0	0	0	0	0	0	0	0
19	heart_50mm_boundary_0_1	2.68751e+06	0.319565	20.98	26.7	34.33	34.33	32.42	19.07	28.61	28.61	28.61	30.52	28.61	11.44	34.33	32.42	32.42	32.42	30.52	20.98	28.61	43.87	24.8	38.15	24.8	34.33	28.61	22.89	30.52	20.98	34.33	47.68	17.17	26.7	28.61	43.87	38.15	43.87	38.15	38.15	55.31	22.89	34.33	38.15	20.98	32.42	45.78	28.61
20	heart	821505	0.116276	0	0	0	0	0	0	0	0	0	0	0	0	0	0	0	0	0	0	0	0	0	0	0	0	0	0	0	0	0	0	0	0	0	0	0	0	0	0	0	0	0	0	0	0	0	0
20	heart_4mm_boundary_0_1	161718	0.126511	0	0	0	0	0	0	0	0	0	0	0	0	0	0	0	0	0	0	0	0	0	0	0	0	0	0	0	0	0	0	0	0	0	0	0	0	0	0	0	0	0	0	0	0	0	0
20	heart_4mm_boundary_1_5	0	0	0	0	0	0	0	0	0	0	0	0	0	0	0	0	0	0	0	0	0	0	0	0	0	0	0	0	0	0	0	0	0	0	0	0	0	0	0	0	0	0	0	0	0	0	0	0
20	heart_4mm_boundary_5_10	0	0	0	0	0	0	0	0	0	0	0	0	0	0	0	0	0	0	0	0	0	0	0	0	0	0	0	0	0	0	0	0	0	0	0	0	0	0	0	0	0	0	0	0	0	0	0	0
20	heart_4mm_boundary	161718	0.126511	0	0	0	0	0	0	0	0	0	0	0	0	0	0	0	0	0	0	0	0	0	0	0	0	0	0	0	0	0	0	0	0	0	0	0	0	0	0	0	0	0	0	0	0	0	0
20	heart_50mm_boundary	4.73364e+06	0.170348	93.46	97.27	85.83	87.74	91.55	97.27	87.74	101.09	91.55	99.18	110.63	91.55	74.39	106.81	83.92	87.74	104.9	118.26	99.18	116.35	106.81	101.09	91.55	80.11	103	110.63	66.76	110.63	85.83	108.72	108.72	108.72	101.09	83.92	104.9	120.16	141.14	118.26	99.18	125.89	85.83	112.53	101.09	120.16	120.16	125.89
20	heart_4mm_boundary_20_1000	0	0	0	0	0	0	0	0	0	0	0	0	0	0	0	0	0	0	0	0	0	0	0	0	0	0	0	0	0	0	0	0	0	0	0	0	0	0	0	0	0	0	0	0	0	0	0	0
20	heart_4mm_boundary_10_20	0	0	0	0	0	0	0	0	0	0	0	0	0	0	0	0	0	0	0	0	0	0	0	0	0	0	0	0	0	0	0	0	0	0	0	0	0	0	0	0	0	0	0	0	0	0	0	0
20	heart_50mm_boundary_0_1	4.67277e+06	0.155684	89.65	93.46	82.02	74.39	87.74	89.65	85.83	93.46	89.65	95.37	99.18	89.65	66.76	104.9	80.11	80.11	101.09	114.44	91.55	112.53	101.09	97.27	87.74	78.2	99.18	106.81	61.04	108.72	82.02	106.81	101.09	104.9	101.09	82.02	103	112.53	135.42	112.53	97.27	114.44	82.02	103	95.37	118.26	106.81	120.16
21	heart	597162	1.29872	0	0	0	0	0	0	0	0	0	0	0	0	0	0	0	0	0	0	0	0	0	0	0	0	0	0	0	0	0	0	0	0	0	0	0	0	0	0	0	0	0	0	0	0	0	0
21	heart_4mm_boundary_0_1	86858.7	0.363201	0	0	0	0	0	0	0	0	0	0	0	0	0	0	0	0	0	0	0	0	0	0	0	0	0	0	0	0	0	0	0	0	0	0	0	0	0	0	0	0	0	0	0	0	0	0
21	heart_4mm_boundary	126240	2.28417	0	0	0	0	0	0	0	0	0	0	0	0	0	0	0	0	0	0	0	0	0	0	0	0	0	0	0	0	0	0	0	0	0	0	0	0	0	0	0	0	0	0	0	0	0	0
21	heart_4mm_boundary_1_5	18699.6	2.08803	0	0	0	0	0	0	0	0	0	0	0	0	0	0	0	0	0	0	0	0	0	0	0	0	0	0	0	0	0	0	0	0	0	0	0	0	0	0	0	0	0	0	0	0	0	0
21	heart_4mm_boundary_20_1000	745.773	24.3046	0	0	0	0	0	0	0	0	0	0	0	0	0	0	0	0	0	0	0	0	0	0	0	0	0	0	0	0	0	0	0	0	0	0	0	0	0	0	0	0	0	0	0	0	0	0
21	heart_4mm_boundary_5_10	11646.3	7.88016	0	0	0	0	0	0	0	0	0	0	0	0	0	0	0	0	0	0	0	0	0	0	0	0	0	0	0	0	0	0	0	0	0	0	0	0	0	0	0	0	0	0	0	0	0	0
21	heart_4mm_boundary_10_20	8289.34	13.012	0	0	0	0	0	0	0	0	0	0	0	0	0	0	0	0	0	0	0	0	0	0	0	0	0	0	0	0	0	0	0	0	0	0	0	0	0	0	0	0	0	0	0	0	0	0
21	heart_50mm_boundary	4.08579e+06	5.93788	3.81	28.61	13.35	9.54	11.44	22.89	5.72	13.35	17.17	5.72	11.44	17.17	24.8	19.07	24.8	3.81	20.98	19.07	20.98	38.15	17.17	13.35	22.89	17.17	19.07	13.35	36.24	20.98	24.8	17.17	22.89	22.89	28.61	20.98	19.07	26.7	30.52	13.35	17.17	38.15	19.07	26.7	26.7	28.61	38.15	17.17
21	heart_50mm_boundary_0_1	2.58125e+06	0.241709	1.91	13.35	3.81	5.72	5.72	11.44	0	9.54	5.72	1.91	3.81	5.72	13.35	11.44	15.26	1.91	15.26	11.44	11.44	28.61	11.44	5.72	15.26	13.35	13.35	7.63	19.07	11.44	15.26	11.44	11.44	15.26	13.35	5.72	9.54	17.17	24.8	9.54	5.72	30.52	9.54	15.26	19.07	17.17	22.89	13.35
22	heart	605135	0.211906	0	0	0	0	0	0	1.91	0	0	0	0	0	0	0	0	0	1.91	0	0	0	0	0	0	0	0	0	0	0	0	0	0	0	0	0	0	0	0	0	0	0	0	0	0	0	0	0
22	heart_4mm_boundary	129156	0.249189	0	0	0	0	0	0	0	0	0	0	0	0	0	0	0	0	0	0	0	0	0	0	0	0	0	0	0	0	0	0	0	0	0	0	0	0	0	0	0	0	0	0	0	0	0	0
22	heart_50mm_boundary	4.17109e+06	1.97273	76.29	91.55	62.94	80.11	72.48	72.48	89.65	78.2	80.11	68.66	59.13	89.65	49.59	66.76	59.13	53.41	66.76	68.66	80.11	64.85	55.31	74.39	64.85	51.5	80.11	82.02	85.83	57.22	85.83	95.37	85.83	104.9	72.48	68.66	89.65	106.81	95.37	89.65	66.76	89.65	82.02	66.76	114.44	62.94	89.65	76.29
22	heart_4mm_boundary_1_5	0	0	0	0	0	0	0	0	0	0	0	0	0	0	0	0	0	0	0	0	0	0	0	0	0	0	0	0	0	0	0	0	0	0	0	0	0	0	0	0	0	0	0	0	0	0	0	0
22	heart_4mm_boundary_0_1	129156	0.249189	0	0	0	0	0	0	0	0	0	0	0	0	0	0	0	0	0	0	0	0	0	0	0	0	0	0	0	0	0	0	0	0	0	0	0	0	0	0	0	0	0	0	0	0	0	0
22	heart_4mm_boundary_10_20	0	0	0	0	0	0	0	0	0	0	0	0	0	0	0	0	0	0	0	0	0	0	0	0	0	0	0	0	0	0	0	0	0	0	0	0	0	0	0	0	0	0	0	0	0	0	0	0
22	heart_4mm_boundary_5_10	0	0	0	0	0	0	0	0	0	0	0	0	0	0	0	0	0	0	0	0	0	0	0	0	0	0	0	0	0	0	0	0	0	0	0	0	0	0	0	0	0	0	0	0	0	0	0	0
22	heart_4mm_boundary_20_1000	0	0	0	0	0	0	0	0	0	0	0	0	0	0	0	0	0	0	0	0	0	0	0	0	0	0	0	0	0	0	0	0	0	0	0	0	0	0	0	0	0	0	0	0	0	0	0	0
22	heart_50mm_boundary_0_1	3.47089e+06	0.200932	74.39	89.65	62.94	78.2	66.76	68.66	87.74	76.29	74.39	66.76	57.22	85.83	45.78	66.76	57.22	49.59	64.85	64.85	74.39	59.13	55.31	64.85	64.85	45.78	78.2	76.29	80.11	53.41	83.92	93.46	74.39	99.18	72.48	61.04	82.02	99.18	83.92	78.2	62.94	83.92	76.29	64.85	106.81	57.22	85.83	70.57
23	heart	562672	10.3496	0	0	0	0	0	0	1.91	0	0	0	0	0	0	1.91	0	0	0	0	0	0	0	0	0	0	0	0	1.91	0	0	0	0	0	0	0	0	0	0	1.91	0	0	0	0	1.91	0	0	0
23	heart_4mm_boundary_0_1	52997.6	0.580418	0	0	0	0	0	0	0	0	0	0	0	0	0	0	0	0	0	0	0	0	0	0	0	0	0	0	0	0	0	0	0	0	0	0	0	0	0	0	0	0	0	0	0	0	0	0
23	heart_4mm_boundary	126776	13.6755	0	0	0	0	0	0	1.91	0	0	0	0	0	0	1.91	0	0	0	0	0	0	0	0	0	0	0	0	1.91	0	0	0	0	0	0	0	0	0	0	1.91	0	0	0	0	1.91	0	0	0
23	heart_4mm_boundary_5_10	5388.26	7.83318	0	0	0	0	0	0	0	0	0	0	0	0	0	0	0	0	0	0	0	0	0	0	0	0	0	0	1.91	0	0	0	0	0	0	0	0	0	0	0	0	0	0	0	1.91	0	0	0
23	heart_4mm_boundary_1_5	30012.1	1.92031	0	0	0	0	0	0	1.91	0	0	0	0	0	0	1.91	0	0	0	0	0	0	0	0	0	0	0	0	0	0	0	0	0	0	0	0	0	0	0	1.91	0	0	0	0	0	0	0	0
23	heart_50mm_boundary	4.09335e+06	12.8415	28.61	36.24	26.7	41.96	24.8	40.05	38.15	34.33	36.24	45.78	17.17	28.61	36.24	47.68	24.8	38.15	34.33	40.05	26.7	32.42	45.78	36.24	38.15	51.5	28.61	40.05	38.15	36.24	45.78	47.68	40.05	38.15	30.52	26.7	47.68	43.87	32.42	47.68	38.15	41.96	45.78	32.42	49.59	55.31	55.31	61.04
23	heart_4mm_boundary_20_1000	27919.8	52.3258	0	0	0	0	0	0	0	0	0	0	0	0	0	0	0	0	0	0	0	0	0	0	0	0	0	0	0	0	0	0	0	0	0	0	0	0	0	0	0	0	0	0	0	0	0	0
23	heart_4mm_boundary_10_20	10458	13.5973	0	0	0	0	0	0	0	0	0	0	0	0	0	0	0	0	0	0	0	0	0	0	0	0	0	0	0	0	0	0	0	0	0	0	0	0	0	0	0	0	0	0	0	0	0	0
23	heart_50mm_boundary_0_1	1.94104e+06	0.40606	0	3.81	0	3.81	9.54	7.63	0	0	3.81	3.81	0	1.91	1.91	1.91	0	5.72	0	1.91	5.72	5.72	3.81	3.81	0	5.72	1.91	7.63	1.91	0	1.91	1.91	3.81	5.72	1.91	1.91	3.81	3.81	7.63	5.72	5.72	9.54	5.72	3.81	3.81	3.81	7.63	3.81
24	heart	836077	12.0215	0	0	0	0	0	0	0	0	0	0	0	0	0	0	0	0	0	0	0	0	0	0	0	0	0	0	0	0	0	0	0	0	0	0	0	0	0	0	0	0	0	0	0	0	0	0
24	heart_4mm_boundary_0_1	55397	0.589907	0	0	0	0	0	0	0	0	0	0	0	0	0	0	0	0	0	0	0	0	0	0	0	0	0	0	0	0	0	0	0	0	0	0	0	0	0	0	0	0	0	0	0	0	0	0
24	heart_4mm_boundary_1_5	34853	1.99912	0	0	0	0	0	0	0	0	0	0	0	0	0	0	0	0	0	0	0	0	0	0	0	0	0	0	0	0	0	0	0	0	0	0	0	0	0	0	0	0	0	0	0	0	0	0
24	heart_4mm_boundary	165392	15.852	0	0	0	0	0	0	0	0	0	0	0	0	0	0	0	0	0	0	0	0	0	0	0	0	0	0	0	0	0	0	0	0	0	0	0	0	0	0	0	0	0	0	0	0	0	0
24	heart_50mm_boundary	4.55847e+06	15.0212	144.96	156.4	173.57	143.05	146.87	156.4	160.22	150.68	139.24	152.59	150.68	127.79	133.51	177.38	139.24	150.68	120.16	171.66	171.66	141.14	175.48	152.59	123.98	122.07	165.94	146.87	148.77	152.59	127.79	173.57	196.46	146.87	148.77	154.5	194.55	160.22	141.14	175.48	156.4	181.2	167.85	167.85	183.11	160.22	154.5	173.57
24	heart_4mm_boundary_5_10	5872.73	7.55623	0	0	0	0	0	0	0	0	0	0	0	0	0	0	0	0	0	0	0	0	0	0	0	0	0	0	0	0	0	0	0	0	0	0	0	0	0	0	0	0	0	0	0	0	0	0
24	heart_50mm_boundary_0_1	1.67803e+06	0.409979	70.57	62.94	70.57	51.5	41.96	41.96	61.04	61.04	51.5	47.68	61.04	53.41	55.31	59.13	51.5	55.31	38.15	64.85	61.04	55.31	59.13	61.04	47.68	53.41	62.94	49.59	43.87	45.78	47.68	64.85	89.65	51.5	53.41	61.04	70.57	47.68	51.5	51.5	49.59	70.57	43.87	55.31	47.68	61.04	62.94	64.85
24	heart_4mm_boundary_10_20	26208.9	14.5551	0	0	0	0	0	0	0	0	0	0	0	0	0	0	0	0	0	0	0	0	0	0	0	0	0	0	0	0	0	0	0	0	0	0	0	0	0	0	0	0	0	0	0	0	0	0
24	heart_4mm_boundary_20_1000	43060.3	48.6201	0	0	0	0	0	0	0	0	0	0	0	0	0	0	0	0	0	0	0	0	0	0	0	0	0	0	0	0	0	0	0	0	0	0	0	0	0	0	0	0	0	0	0	0	0	0
25	heart	792379	13.7362	0	0	0	0	0	0	0	0	1.91	0	1.91	0	0	0	0	0	0	0	0	0	0	0	0	0	0	0	0	0	0	0	0	0	0	0	0	0	0	0	0	0	0	0	0	0	1.91	0
25	heart_4mm_boundary	157576	15.916	0	0	0	0	0	0	0	0	0	0	0	0	0	0	0	0	0	0	0	0	0	0	0	0	0	0	0	0	0	0	0	0	0	0	0	0	0	0	0	0	0	0	0	0	0	0
25	heart_4mm_boundary_0_1	43560	0.683147	0	0	0	0	0	0	0	0	0	0	0	0	0	0	0	0	0	0	0	0	0	0	0	0	0	0	0	0	0	0	0	0	0	0	0	0	0	0	0	0	0	0	0	0	0	0
25	heart_50mm_boundary	4.73257e+06	14.8666	78.2	83.92	78.2	80.11	64.85	61.04	83.92	76.29	55.31	55.31	68.66	66.76	66.76	89.65	89.65	66.76	68.66	76.29	70.57	78.2	76.29	82.02	87.74	70.57	57.22	68.66	70.57	74.39	70.57	93.46	106.81	78.2	80.11	91.55	85.83	95.37	82.02	83.92	76.29	74.39	93.46	103	91.55	82.02	89.65	97.27
25	heart_4mm_boundary_1_5	37809.4	1.95148	0	0	0	0	0	0	0	0	0	0	0	0	0	0	0	0	0	0	0	0	0	0	0	0	0	0	0	0	0	0	0	0	0	0	0	0	0	0	0	0	0	0	0	0	0	0
25	heart_4mm_boundary_5_10	24023.1	7.67226	0	0	0	0	0	0	0	0	0	0	0	0	0	0	0	0	0	0	0	0	0	0	0	0	0	0	0	0	0	0	0	0	0	0	0	0	0	0	0	0	0	0	0	0	0	0
25	heart_4mm_boundary_10_20	17108.9	12.8708	0	0	0	0	0	0	0	0	0	0	0	0	0	0	0	0	0	0	0	0	0	0	0	0	0	0	0	0	0	0	0	0	0	0	0	0	0	0	0	0	0	0	0	0	0	0
25	heart_4mm_boundary_20_1000	35074.2	57.0194	0	0	0	0	0	0	0	0	0	0	0	0	0	0	0	0	0	0	0	0	0	0	0	0	0	0	0	0	0	0	0	0	0	0	0	0	0	0	0	0	0	0	0	0	0	0
25	heart_50mm_boundary_0_1	1.96172e+06	0.4681	20.98	17.17	17.17	13.35	22.89	15.26	28.61	15.26	13.35	9.54	13.35	13.35	13.35	17.17	20.98	15.26	15.26	9.54	20.98	11.44	20.98	22.89	17.17	11.44	15.26	17.17	9.54	9.54	19.07	7.63	22.89	15.26	5.72	17.17	9.54	15.26	11.44	15.26	7.63	13.35	17.17	24.8	13.35	11.44	19.07	19.07
26	heart	649775	0.030828	26.7	22.89	22.89	13.35	15.26	19.07	15.26	22.89	13.35	19.07	19.07	13.35	13.35	20.98	17.17	22.89	24.8	5.72	15.26	11.44	19.07	13.35	19.07	36.24	24.8	17.17	17.17	19.07	24.8	22.89	17.17	9.54	11.44	28.61	13.35	15.26	19.07	22.89	17.17	19.07	13.35	15.26	15.26	17.17	17.17	19.07
26	heart_4mm_boundary_1_5	0	0	0	0	0	0	0	0	0	0	0	0	0	0	0	0	0	0	0	0	0	0	0	0	0	0	0	0	0	0	0	0	0	0	0	0	0	0	0	0	0	0	0	0	0	0	0	0
26	heart_4mm_boundary_10_20	0	0	0	0	0	0	0	0	0	0	0	0	0	0	0	0	0	0	0	0	0	0	0	0	0	0	0	0	0	0	0	0	0	0	0	0	0	0	0	0	0	0	0	0	0	0	0	0
26	heart_4mm_boundary	142561	0.032821	1.91	0	0	0	0	0	3.81	1.91	3.81	1.91	3.81	0	0	0	0	3.81	5.72	0	0	0	1.91	1.91	3.81	3.81	3.81	0	1.91	0	0	0	1.91	0	1.91	3.81	1.91	1.91	0	1.91	1.91	0	0	1.91	3.81	0	1.91	0
26	heart_4mm_boundary_5_10	0	0	0	0	0	0	0	0	0	0	0	0	0	0	0	0	0	0	0	0	0	0	0	0	0	0	0	0	0	0	0	0	0	0	0	0	0	0	0	0	0	0	0	0	0	0	0	0
26	heart_4mm_boundary_0_1	142561	0.032821	1.91	0	0	0	0	0	3.81	1.91	3.81	1.91	3.81	0	0	0	0	3.81	5.72	0	0	0	1.91	1.91	3.81	3.81	3.81	0	1.91	0	0	0	1.91	0	1.91	3.81	1.91	1.91	0	1.91	1.91	0	0	1.91	3.81	0	1.91	0
26	heart_4mm_boundary_20_1000	0	0	0	0	0	0	0	0	0	0	0	0	0	0	0	0	0	0	0	0	0	0	0	0	0	0	0	0	0	0	0	0	0	0	0	0	0	0	0	0	0	0	0	0	0	0	0	0
26	heart_50mm_boundary	4.4132e+06	0.175339	34.33	47.68	51.5	22.89	34.33	26.7	17.17	40.05	41.96	49.59	34.33	59.13	32.42	41.96	36.24	57.22	49.59	38.15	55.31	51.5	30.52	34.33	45.78	30.52	49.59	49.59	45.78	43.87	49.59	36.24	49.59	47.68	55.31	43.87	51.5	55.31	61.04	45.78	72.48	64.85	47.68	66.76	61.04	51.5	55.31	47.68
26	heart_50mm_boundary_0_1	4.20533e+06	0.0754837	32.42	47.68	45.78	20.98	30.52	24.8	15.26	38.15	40.05	43.87	32.42	55.31	28.61	40.05	32.42	51.5	47.68	34.33	49.59	51.5	26.7	32.42	38.15	26.7	47.68	45.78	40.05	41.96	45.78	34.33	45.78	47.68	49.59	41.96	41.96	51.5	59.13	45.78	66.76	62.94	40.05	59.13	57.22	49.59	55.31	45.78
27	heart_4mm_boundary	176899	1.06395	0	0	0	0	0	0	0	0	0	0	0	0	0	0	0	0	0	0	0	0	0	0	0	0	0	0	0	0	0	0	0	0	0	0	0	0	0	0	0	0	0	0	0	0	0	0
27	heart	935581	0.767658	0	0	0	0	0	0	0	0	0	0	0	0	0	0	0	0	0	0	0	0	0	0	0	0	0	0	0	0	0	0	0	0	0	0	0	0	0	0	0	0	0	0	0	0	0	0
27	heart_50mm_boundary	5.08951e+06	6.18424	331.88	328.06	331.88	366.21	343.32	347.14	320.43	394.82	272.75	320.43	377.66	345.23	352.86	391.01	343.32	371.93	349.04	350.95	350.95	400.54	377.66	379.56	362.4	385.28	368.12	419.62	400.54	385.28	431.06	402.45	322.34	373.84	366.21	427.25	411.99	411.99	410.08	400.54	438.69	427.25	425.34	469.21	398.64	421.52	421.52	413.89
27	heart_4mm_boundary_20_1000	0	0	0	0	0	0	0	0	0	0	0	0	0	0	0	0	0	0	0	0	0	0	0	0	0	0	0	0	0	0	0	0	0	0	0	0	0	0	0	0	0	0	0	0	0	0	0	0
27	heart_50mm_boundary_0_1	3.44228e+06	0.325863	186.92	181.2	171.66	190.73	186.92	169.75	152.59	192.64	143.05	169.75	198.36	181.2	186.92	196.46	185.01	188.83	179.29	181.2	194.55	205.99	202.18	192.64	198.36	209.81	192.64	196.46	204.09	215.53	221.25	219.35	175.48	204.09	181.2	217.44	211.72	188.83	209.81	204.09	230.79	226.97	246.05	263.21	209.81	219.35	247.96	234.6
27	heart_4mm_boundary_0_1	126827	0.431559	0	0	0	0	0	0	0	0	0	0	0	0	0	0	0	0	0	0	0	0	0	0	0	0	0	0	0	0	0	0	0	0	0	0	0	0	0	0	0	0	0	0	0	0	0	0
27	heart_4mm_boundary_5_10	4098.89	6.51998	0	0	0	0	0	0	0	0	0	0	0	0	0	0	0	0	0	0	0	0	0	0	0	0	0	0	0	0	0	0	0	0	0	0	0	0	0	0	0	0	0	0	0	0	0	0
27	heart_4mm_boundary_10_20	583.649	12.0821	0	0	0	0	0	0	0	0	0	0	0	0	0	0	0	0	0	0	0	0	0	0	0	0	0	0	0	0	0	0	0	0	0	0	0	0	0	0	0	0	0	0	0	0	0	0
27	heart_4mm_boundary_1_5	45389.2	2.19658	0	0	0	0	0	0	0	0	0	0	0	0	0	0	0	0	0	0	0	0	0	0	0	0	0	0	0	0	0	0	0	0	0	0	0	0	0	0	0	0	0	0	0	0	0	0
28	heart	588680	1.33812	0	0	0	0	0	0	0	0	0	0	0	0	0	0	0	0	0	0	0	0	0	0	0	0	0	0	0	0	0	0	0	0	0	0	0	0	0	0	0	0	0	0	0	0	0	0
28	heart_4mm_boundary	129122	2.58548	0	0	0	0	0	0	0	0	0	0	0	0	0	0	0	0	0	0	0	0	0	0	0	0	0	0	0	0	0	0	0	0	0	0	0	0	0	0	0	0	0	0	0	0	0	0
28	heart_50mm_boundary	4.17674e+06	6.58743	72.48	57.22	72.48	53.41	72.48	72.48	66.76	66.76	49.59	59.13	53.41	72.48	53.41	62.94	83.92	61.04	66.76	76.29	66.76	62.94	66.76	57.22	64.85	93.46	101.09	70.57	68.66	68.66	101.09	68.66	70.57	49.59	76.29	61.04	78.2	82.02	76.29	80.11	82.02	82.02	76.29	85.83	103	72.48	66.76	89.65
28	heart_4mm_boundary_0_1	91648.1	0.348736	0	0	0	0	0	0	0	0	0	0	0	0	0	0	0	0	0	0	0	0	0	0	0	0	0	0	0	0	0	0	0	0	0	0	0	0	0	0	0	0	0	0	0	0	0	0
28	heart_4mm_boundary_1_5	19866.9	1.95553	0	0	0	0	0	0	0	0	0	0	0	0	0	0	0	0	0	0	0	0	0	0	0	0	0	0	0	0	0	0	0	0	0	0	0	0	0	0	0	0	0	0	0	0	0	0
28	heart_4mm_boundary_5_10	4642.49	7.39562	0	0	0	0	0	0	0	0	0	0	0	0	0	0	0	0	0	0	0	0	0	0	0	0	0	0	0	0	0	0	0	0	0	0	0	0	0	0	0	0	0	0	0	0	0	0
28	heart_4mm_boundary_10_20	9464.26	13.8757	0	0	0	0	0	0	0	0	0	0	0	0	0	0	0	0	0	0	0	0	0	0	0	0	0	0	0	0	0	0	0	0	0	0	0	0	0	0	0	0	0	0	0	0	0	0
28	heart_50mm_boundary_0_1	2.75466e+06	0.301485	24.8	15.26	15.26	13.35	30.52	24.8	24.8	15.26	15.26	24.8	26.7	19.07	7.63	19.07	24.8	19.07	20.98	22.89	24.8	17.17	22.89	20.98	17.17	34.33	17.17	30.52	28.61	19.07	34.33	20.98	26.7	13.35	17.17	22.89	17.17	34.33	11.44	22.89	26.7	15.26	26.7	28.61	49.59	26.7	19.07	32.42
28	heart_4mm_boundary_20_1000	3499.98	27.8212	0	0	0	0	0	0	0	0	0	0	0	0	0	0	0	0	0	0	0	0	0	0	0	0	0	0	0	0	0	0	0	0	0	0	0	0	0	0	0	0	0	0	0	0	0	0
29	heart	876323	3.97133	0	0	0	0	0	0	0	0	0	0	0	0	0	0	0	0	0	0	0	0	0	0	0	0	0	0	0	0	0	0	0	0	0	0	0	0	0	0	0	0	0	0	0	0	0	0
29	heart_4mm_boundary	159900	5.63383	0	0	0	0	0	0	0	0	0	0	0	0	0	0	0	0	0	0	0	0	0	0	0	0	0	0	0	0	0	0	0	0	0	0	0	0	0	0	0	0	0	0	0	0	0	0
29	heart_4mm_boundary_0_1	94894.4	0.455521	0	0	0	0	0	0	0	0	0	0	0	0	0	0	0	0	0	0	0	0	0	0	0	0	0	0	0	0	0	0	0	0	0	0	0	0	0	0	0	0	0	0	0	0	0	0
29	heart_50mm_boundary	4.87177e+06	7.56717	14.31	25.75	20.03	20.03	14.31	31.47	20.03	31.47	34.33	28.61	28.61	31.47	40.05	25.75	25.75	31.47	31.47	40.05	28.61	14.31	20.03	28.61	25.75	14.31	37.19	37.19	37.19	14.31	45.78	40.05	37.19	54.36	25.75	28.61	40.05	68.66	40.05	28.61	40.05	34.33	31.47	40.05	40.05	37.19	22.89	31.47
29	heart_4mm_boundary_10_20	4566.19	14.11	0	0	0	0	0	0	0	0	0	0	0	0	0	0	0	0	0	0	0	0	0	0	0	0	0	0	0	0	0	0	0	0	0	0	0	0	0	0	0	0	0	0	0	0	0	0
29	heart_4mm_boundary_1_5	25242.8	2.39014	0	0	0	0	0	0	0	0	0	0	0	0	0	0	0	0	0	0	0	0	0	0	0	0	0	0	0	0	0	0	0	0	0	0	0	0	0	0	0	0	0	0	0	0	0	0
29	heart_4mm_boundary_5_10	15735.6	6.76709	0	0	0	0	0	0	0	0	0	0	0	0	0	0	0	0	0	0	0	0	0	0	0	0	0	0	0	0	0	0	0	0	0	0	0	0	0	0	0	0	0	0	0	0	0	0
29	heart_4mm_boundary_20_1000	19460.7	32.1867	0	0	0	0	0	0	0	0	0	0	0	0	0	0	0	0	0	0	0	0	0	0	0	0	0	0	0	0	0	0	0	0	0	0	0	0	0	0	0	0	0	0	0	0	0	0
29	heart_50mm_boundary_0_1	3.00633e+06	0.324985	8.58	22.89	8.58	8.58	8.58	14.31	14.31	14.31	20.03	17.17	20.03	17.17	20.03	20.03	11.44	20.03	11.44	20.03	8.58	5.72	14.31	17.17	8.58	11.44	25.75	22.89	28.61	8.58	31.47	25.75	17.17	31.47	11.44	11.44	22.89	40.05	31.47	17.17	14.31	20.03	14.31	8.58	20.03	22.89	14.31	8.58
30	heart	759005	2.23384	0	0	0	0	0	0	0	0	0	0	0	0	0	0	0	0	0	0	0	0	0	0	0	0	0	0	0	0	0	0	0	0	0	0	0	0	0	0	0	0	0	0	0	0	0	0
30	heart_4mm_boundary_0_1	91968.5	0.431727	0	0	0	0	0	0	0	0	0	0	0	0	0	0	0	0	0	0	0	0	0	0	0	0	0	0	0	0	0	0	0	0	0	0	0	0	0	0	0	0	0	0	0	0	0	0
30	heart_50mm_boundary	4.71257e+06	8.9107	43.87	55.31	57.22	40.05	38.15	59.13	49.59	49.59	72.48	43.87	43.87	76.29	59.13	26.7	62.94	62.94	55.31	68.66	53.41	68.66	45.78	43.87	64.85	68.66	57.22	80.11	62.94	45.78	80.11	72.48	70.57	74.39	72.48	62.94	66.76	62.94	83.92	64.85	70.57	61.04	66.76	85.83	59.13	62.94	64.85	66.76
30	heart_4mm_boundary	157318	4.4598	0	0	0	0	0	0	0	0	0	0	0	0	0	0	0	0	0	0	0	0	0	0	0	0	0	0	0	0	0	0	0	0	0	0	0	0	0	0	0	0	0	0	0	0	0	0
30	heart_4mm_boundary_1_5	39159.8	2.24732	0	0	0	0	0	0	0	0	0	0	0	0	0	0	0	0	0	0	0	0	0	0	0	0	0	0	0	0	0	0	0	0	0	0	0	0	0	0	0	0	0	0	0	0	0	0
30	heart_4mm_boundary_5_10	6404.88	7.03706	0	0	0	0	0	0	0	0	0	0	0	0	0	0	0	0	0	0	0	0	0	0	0	0	0	0	0	0	0	0	0	0	0	0	0	0	0	0	0	0	0	0	0	0	0	0
30	heart_4mm_boundary_20_1000	12624.7	33.7123	0	0	0	0	0	0	0	0	0	0	0	0	0	0	0	0	0	0	0	0	0	0	0	0	0	0	0	0	0	0	0	0	0	0	0	0	0	0	0	0	0	0	0	0	0	0
30	heart_50mm_boundary_0_1	2.81788e+06	0.319155	3.81	9.54	9.54	5.72	9.54	11.44	3.81	15.26	15.26	9.54	11.44	15.26	5.72	9.54	15.26	11.44	5.72	13.35	1.91	5.72	7.63	11.44	17.17	17.17	13.35	19.07	13.35	5.72	19.07	13.35	17.17	11.44	17.17	9.54	13.35	15.26	17.17	17.17	15.26	3.81	15.26	11.44	11.44	15.26	20.98	9.54
30	heart_4mm_boundary_10_20	7160.19	14.4153	0	0	0	0	0	0	0	0	0	0	0	0	0	0	0	0	0	0	0	0	0	0	0	0	0	0	0	0	0	0	0	0	0	0	0	0	0	0	0	0	0	0	0	0	0	0
31	heart	1.23691e+06	0.339204	0	0	0	0	0	0	0	0	0	0	0	0	0	0	0	0	0	0	0	0	0	0	0	0	0	0	0	0	0	0	0	0	0	0	0	0	0	0	0	0	0	0	0	0	0	0
31	heart_4mm_boundary_0_1	186428	0.130599	0	0	0	0	0	0	0	0	0	0	0	0	0	0	0	0	0	0	0	0	0	0	0	0	0	0	0	0	0	0	0	0	0	0	0	0	0	0	0	0	0	0	0	0	0	0
31	heart_4mm_boundary	217726	0.789008	0	0	0	0	0	0	0	0	0	0	0	0	0	0	0	0	0	0	0	0	0	0	0	0	0	0	0	0	0	0	0	0	0	0	0	0	0	0	0	0	0	0	0	0	0	0
31	heart_50mm_boundary	5.91506e+06	3.49479	89.65	55.31	103	80.11	66.76	85.83	83.92	95.37	87.74	123.98	114.44	93.46	95.37	101.09	101.09	99.18	95.37	135.42	101.09	101.09	110.63	103	93.46	95.37	104.9	116.35	106.81	112.53	129.7	129.7	137.33	91.55	158.31	131.61	114.44	137.33	125.89	177.38	137.33	137.33	143.05	110.63	103	122.07	139.24	141.14
31	heart_4mm_boundary_1_5	20088.2	3.27073	0	0	0	0	0	0	0	0	0	0	0	0	0	0	0	0	0	0	0	0	0	0	0	0	0	0	0	0	0	0	0	0	0	0	0	0	0	0	0	0	0	0	0	0	0	0
31	heart_4mm_boundary_5_10	9788.51	6.18093	0	0	0	0	0	0	0	0	0	0	0	0	0	0	0	0	0	0	0	0	0	0	0	0	0	0	0	0	0	0	0	0	0	0	0	0	0	0	0	0	0	0	0	0	0	0
31	heart_4mm_boundary_10_20	1417.16	14.9298	0	0	0	0	0	0	0	0	0	0	0	0	0	0	0	0	0	0	0	0	0	0	0	0	0	0	0	0	0	0	0	0	0	0	0	0	0	0	0	0	0	0	0	0	0	0
31	heart_50mm_boundary_0_1	4.53283e+06	0.11058	51.5	30.52	51.5	34.33	26.7	45.78	32.42	43.87	40.05	43.87	41.96	45.78	36.24	51.5	40.05	53.41	47.68	59.13	61.04	45.78	53.41	40.05	55.31	40.05	55.31	61.04	59.13	45.78	53.41	49.59	53.41	40.05	59.13	57.22	57.22	61.04	62.94	85.83	68.66	57.22	59.13	53.41	41.96	57.22	59.13	61.04
31	heart_4mm_boundary_20_1000	3.8147	20.1284	0	0	0	0	0	0	0	0	0	0	0	0	0	0	0	0	0	0	0	0	0	0	0	0	0	0	0	0	0	0	0	0	0	0	0	0	0	0	0	0	0	0	0	0	0	0
32	heart	533522	10.1778	0	0	0	0	0	0	0	0	0	0	0	0	0	0	0	0	0	0	3.74	0	0	0	0	0	0	0	0	0	0	0	0	0	0	0	0	0	0	0	0	0	0	0	0	0	0	0
32	heart_4mm_boundary_0_1	29025	0.582749	0	0	0	0	0	0	0	0	0	0	0	0	0	0	0	0	0	0	0	0	0	0	0	0	0	0	0	0	0	0	0	0	0	0	0	0	0	0	0	0	0	0	0	0	0	0
32	heart_50mm_boundary	3.68426e+06	13.5809	33.65	41.12	41.12	48.6	48.6	56.08	26.17	44.86	44.86	37.38	44.86	26.17	48.6	44.86	29.91	71.03	59.81	71.03	44.86	56.08	44.86	78.51	63.55	59.81	56.08	41.12	74.77	71.03	74.77	74.77	56.08	37.38	78.51	33.65	52.34	48.6	48.6	67.29	48.6	56.08	74.77	44.86	29.91	44.86	48.6	44.86
32	heart_4mm_boundary	115621	12.6346	0	0	0	0	0	0	0	0	0	0	0	0	0	0	0	0	0	0	3.74	0	0	0	0	0	0	0	0	0	0	0	0	0	0	0	0	0	0	0	0	0	0	0	0	0	0	0
32	heart_4mm_boundary_20_1000	27724	37.5755	0	0	0	0	0	0	0	0	0	0	0	0	0	0	0	0	0	0	3.74	0	0	0	0	0	0	0	0	0	0	0	0	0	0	0	0	0	0	0	0	0	0	0	0	0	0	0
32	heart_4mm_boundary_10_20	18041.5	14.0652	0	0	0	0	0	0	0	0	0	0	0	0	0	0	0	0	0	0	0	0	0	0	0	0	0	0	0	0	0	0	0	0	0	0	0	0	0	0	0	0	0	0	0	0	0	0
32	heart_4mm_boundary_1_5	29869.8	2.23906	0	0	0	0	0	0	0	0	0	0	0	0	0	0	0	0	0	0	0	0	0	0	0	0	0	0	0	0	0	0	0	0	0	0	0	0	0	0	0	0	0	0	0	0	0	0
32	heart_4mm_boundary_5_10	10961	7.43828	0	0	0	0	0	0	0	0	0	0	0	0	0	0	0	0	0	0	0	0	0	0	0	0	0	0	0	0	0	0	0	0	0	0	0	0	0	0	0	0	0	0	0	0	0	0
32	heart_50mm_boundary_0_1	1.40871e+06	0.357317	0	0	0	0	0	0	7.48	7.48	0	0	3.74	0	3.74	0	0	3.74	11.22	3.74	7.48	0	3.74	7.48	7.48	0	3.74	0	11.22	7.48	0	0	0	0	7.48	0	3.74	0	3.74	3.74	0	7.48	3.74	0	3.74	0	7.48	0
33	heart	830883	5.75604	0	0	0	0	0	0	0	0	0	0	0	0	0	0	0	0	0	0	0	0	0	0	0	0	0	0	0	0	0	0	0	0	0	0	0	0	0	0	0	0	0	0	0	0	0	0
33	heart_4mm_boundary	162031	9.03404	0	0	0	0	0	0	0	0	0	0	0	0	0	0	0	0	0	0	0	0	0	0	0	0	0	0	0	0	0	0	0	0	0	0	0	0	0	0	0	0	0	0	0	0	0	0
33	heart_4mm_boundary_0_1	67232.1	0.562779	0	0	0	0	0	0	0	0	0	0	0	0	0	0	0	0	0	0	0	0	0	0	0	0	0	0	0	0	0	0	0	0	0	0	0	0	0	0	0	0	0	0	0	0	0	0
33	heart_4mm_boundary_5_10	16010.3	7.13877	0	0	0	0	0	0	0	0	0	0	0	0	0	0	0	0	0	0	0	0	0	0	0	0	0	0	0	0	0	0	0	0	0	0	0	0	0	0	0	0	0	0	0	0	0	0
33	heart_4mm_boundary_20_1000	26056.3	39.0376	0	0	0	0	0	0	0	0	0	0	0	0	0	0	0	0	0	0	0	0	0	0	0	0	0	0	0	0	0	0	0	0	0	0	0	0	0	0	0	0	0	0	0	0	0	0
33	heart_4mm_boundary_10_20	14068.6	14.5774	0	0	0	0	0	0	0	0	0	0	0	0	0	0	0	0	0	0	0	0	0	0	0	0	0	0	0	0	0	0	0	0	0	0	0	0	0	0	0	0	0	0	0	0	0	0
33	heart_50mm_boundary	4.80248e+06	9.57737	26.7	38.15	53.41	47.68	38.15	47.68	49.59	53.41	51.5	55.31	47.68	40.05	55.31	59.13	70.57	34.33	59.13	51.5	59.13	43.87	41.96	51.5	49.59	57.22	59.13	61.04	43.87	49.59	38.15	49.59	30.52	43.87	57.22	45.78	64.85	51.5	57.22	51.5	51.5	53.41	43.87	68.66	59.13	51.5	61.04	47.68
33	heart_4mm_boundary_1_5	38663.9	2.31239	0	0	0	0	0	0	0	0	0	0	0	0	0	0	0	0	0	0	0	0	0	0	0	0	0	0	0	0	0	0	0	0	0	0	0	0	0	0	0	0	0	0	0	0	0	0
33	heart_50mm_boundary_0_1	2.25312e+06	0.393079	13.35	22.89	24.8	28.61	22.89	26.7	24.8	28.61	26.7	32.42	17.17	13.35	24.8	32.42	32.42	11.44	26.7	32.42	19.07	26.7	28.61	36.24	22.89	30.52	34.33	30.52	22.89	22.89	19.07	22.89	19.07	24.8	22.89	22.89	19.07	24.8	28.61	28.61	30.52	22.89	15.26	30.52	22.89	17.17	20.98	19.07
34	heart	496044	3.77029	0	0	0	0	0	0	0	0	0	0	0	0	0	0	0	0	0	0	0	0	0	0	0	0	0	0	0	0	0	0	0	0	0	0	0	0	0	0	0	0	0	0	0	0	0	0
34	heart_4mm_boundary_0_1	64897.5	0.436452	0	0	0	0	0	0	0	0	0	0	0	0	0	0	0	0	0	0	0	0	0	0	0	0	0	0	0	0	0	0	0	0	0	0	0	0	0	0	0	0	0	0	0	0	0	0
34	heart_4mm_boundary	114120	4.19234	0	0	0	0	0	0	0	0	0	0	0	0	0	0	0	0	0	0	0	0	0	0	0	0	0	0	0	0	0	0	0	0	0	0	0	0	0	0	0	0	0	0	0	0	0	0
34	heart_50mm_boundary	3.84322e+06	4.27059	11.44	20.98	15.26	26.7	7.63	7.63	17.17	13.35	17.17	9.54	19.07	15.26	11.44	34.33	9.54	1.91	9.54	15.26	19.07	20.98	17.17	20.98	7.63	9.54	11.44	13.35	20.98	13.35	15.26	13.35	13.35	20.98	11.44	17.17	17.17	7.63	26.7	13.35	20.98	26.7	11.44	20.98	15.26	17.17	22.89	26.7
34	heart_4mm_boundary_10_20	20113	13.3493	0	0	0	0	0	0	0	0	0	0	0	0	0	0	0	0	0	0	0	0	0	0	0	0	0	0	0	0	0	0	0	0	0	0	0	0	0	0	0	0	0	0	0	0	0	0
34	heart_4mm_boundary_5_10	14175.4	8.11119	0	0	0	0	0	0	0	0	0	0	0	0	0	0	0	0	0	0	0	0	0	0	0	0	0	0	0	0	0	0	0	0	0	0	0	0	0	0	0	0	0	0	0	0	0	0
34	heart_4mm_boundary_1_5	13092	2.05336	0	0	0	0	0	0	0	0	0	0	0	0	0	0	0	0	0	0	0	0	0	0	0	0	0	0	0	0	0	0	0	0	0	0	0	0	0	0	0	0	0	0	0	0	0	0
34	heart_4mm_boundary_20_1000	1842.5	21.5743	0	0	0	0	0	0	0	0	0	0	0	0	0	0	0	0	0	0	0	0	0	0	0	0	0	0	0	0	0	0	0	0	0	0	0	0	0	0	0	0	0	0	0	0	0	0
34	heart_50mm_boundary_0_1	2.30326e+06	0.361042	0	1.91	3.81	5.72	1.91	3.81	1.91	5.72	1.91	1.91	1.91	3.81	0	5.72	1.91	0	3.81	1.91	5.72	3.81	3.81	5.72	0	1.91	1.91	1.91	3.81	7.63	3.81	3.81	1.91	3.81	1.91	5.72	1.91	3.81	3.81	3.81	5.72	9.54	3.81	1.91	1.91	7.63	3.81	1.91
35	heart	823326	2.81793	0	0	0	0	0	0	0	0	0	1.91	1.91	3.81	0	0	0	1.91	0	0	0	0	1.91	0	0	0	0	0	1.91	0	3.81	0	1.91	0	0	0	5.72	1.91	1.91	0	0	0	1.91	3.81	1.91	5.72	1.91	1.91
35	heart_4mm_boundary_0_1	99271.8	0.338445	0	0	0	0	0	0	0	0	0	0	0	0	0	0	0	0	0	0	0	0	0	0	0	0	0	0	0	0	0	0	0	0	0	0	0	0	0	0	0	0	0	0	0	0	0	0
35	heart_4mm_boundary_5_10	15100.5	7.43439	0	0	0	0	0	0	0	0	0	0	0	0	0	0	0	0	0	0	0	0	0	0	0	0	0	0	0	0	1.91	0	0	0	0	0	0	0	0	0	0	0	0	0	0	0	0	0
35	heart_4mm_boundary_1_5	23431.8	2.21687	0	0	0	0	0	0	0	0	0	0	0	0	0	0	0	0	0	0	0	0	0	0	0	0	0	0	0	0	0	0	0	0	0	0	0	0	0	0	0	0	0	0	0	0	0	0
35	heart_4mm_boundary	162687	4.56606	0	0	0	0	0	0	0	0	0	1.91	1.91	3.81	0	0	0	1.91	0	0	0	0	1.91	0	0	0	0	0	1.91	0	3.81	0	1.91	0	0	0	5.72	1.91	1.91	0	0	0	1.91	1.91	0	5.72	0	1.91
35	heart_50mm_boundary	4.81e+06	8.46961	45.78	82.02	51.5	68.66	72.48	68.66	62.94	55.31	68.66	82.02	32.42	97.27	80.11	64.85	74.39	68.66	55.31	83.92	83.92	64.85	70.57	72.48	85.83	76.29	70.57	95.37	53.41	99.18	89.65	110.63	82.02	93.46	91.55	87.74	93.46	80.11	110.63	82.02	106.81	108.72	116.35	78.2	103	72.48	97.27	112.53
35	heart_4mm_boundary_20_1000	11507	30.4982	0	0	0	0	0	0	0	0	0	1.91	1.91	1.91	0	0	0	1.91	0	0	0	0	0	0	0	0	0	0	1.91	0	1.91	0	1.91	0	0	0	5.72	1.91	0	0	0	0	1.91	1.91	0	3.81	0	1.91
35	heart_50mm_boundary_0_1	2.74738e+06	0.276293	5.72	19.07	5.72	15.26	15.26	11.44	11.44	7.63	9.54	15.26	3.81	13.35	7.63	5.72	17.17	9.54	13.35	7.63	11.44	7.63	15.26	1.91	13.35	13.35	9.54	20.98	9.54	17.17	17.17	26.7	11.44	20.98	20.98	28.61	15.26	17.17	7.63	11.44	15.26	20.98	24.8	13.35	19.07	22.89	24.8	19.07
35	heart_4mm_boundary_10_20	13376.2	14.5101	0	0	0	0	0	0	0	0	0	0	0	1.91	0	0	0	0	0	0	0	0	1.91	0	0	0	0	0	0	0	0	0	0	0	0	0	0	0	1.91	0	0	0	0	0	0	1.91	0	0
36	heart	757397	0.709071	0	0	0	0	0	0	0	0	0	0	0	0	0	0	0	0	0	0	0	0	0	0	0	0	0	0	0	0	0	1.91	0	0	0	0	0	0	0	0	0	0	0	0	0	0	0	0
36	heart_4mm_boundary_0_1	117147	0.307811	0	0	0	0	0	0	0	0	0	0	0	0	0	0	0	0	0	0	0	0	0	0	0	0	0	0	0	0	0	1.91	0	0	0	0	0	0	0	0	0	0	0	0	0	0	0	0
36	heart_4mm_boundary	152411	1.21809	0	0	0	0	0	0	0	0	0	0	0	0	0	0	0	0	0	0	0	0	0	0	0	0	0	0	0	0	0	1.91	0	0	0	0	0	0	0	0	0	0	0	0	0	0	0	0
36	heart_50mm_boundary	4.68483e+06	6.39121	85.83	103	82.02	78.2	104.9	101.09	82.02	87.74	82.02	85.83	129.7	62.94	87.74	104.9	91.55	108.72	95.37	123.98	103	104.9	83.92	129.7	87.74	103	93.46	103	104.9	82.02	103	93.46	91.55	103	137.33	144.96	123.98	116.35	127.79	114.44	106.81	93.46	83.92	99.18	114.44	131.61	97.27	131.61
36	heart_4mm_boundary_5_10	12960.4	6.75237	0	0	0	0	0	0	0	0	0	0	0	0	0	0	0	0	0	0	0	0	0	0	0	0	0	0	0	0	0	0	0	0	0	0	0	0	0	0	0	0	0	0	0	0	0	0
36	heart_4mm_boundary_20_1000	0	0	0	0	0	0	0	0	0	0	0	0	0	0	0	0	0	0	0	0	0	0	0	0	0	0	0	0	0	0	0	0	0	0	0	0	0	0	0	0	0	0	0	0	0	0	0	0
36	heart_4mm_boundary_1_5	21446.2	2.44478	0	0	0	0	0	0	0	0	0	0	0	0	0	0	0	0	0	0	0	0	0	0	0	0	0	0	0	0	0	0	0	0	0	0	0	0	0	0	0	0	0	0	0	0	0	0
36	heart_4mm_boundary_10_20	856.4	11.2627	0	0	0	0	0	0	0	0	0	0	0	0	0	0	0	0	0	0	0	0	0	0	0	0	0	0	0	0	0	0	0	0	0	0	0	0	0	0	0	0	0	0	0	0	0	0
36	heart_50mm_boundary_0_1	3.13951e+06	0.230554	47.68	45.78	28.61	32.42	45.78	38.15	40.05	28.61	51.5	24.8	41.96	32.42	36.24	47.68	51.5	38.15	32.42	41.96	40.05	28.61	45.78	57.22	40.05	55.31	34.33	43.87	49.59	45.78	38.15	36.24	47.68	28.61	64.85	47.68	53.41	32.42	43.87	40.05	38.15	32.42	30.52	38.15	59.13	61.04	45.78	51.5
37	heart	788534	15.1178	49.59	49.59	53.41	55.31	68.66	53.41	53.41	64.85	49.59	64.85	53.41	64.85	61.04	62.94	59.13	47.68	64.85	70.57	66.76	70.57	76.29	66.76	74.39	72.48	66.76	68.66	72.48	85.83	61.04	87.74	87.74	83.92	64.85	72.48	66.76	61.04	78.2	101.09	87.74	74.39	68.66	101.09	72.48	66.76	103	78.2
37	heart_4mm_boundary_0_1	40098.2	0.666549	0	0	0	0	0	0	0	0	0	0	0	0	0	0	0	0	0	1.91	0	0	0	0	0	0	0	0	0	0	0	0	0	0	0	0	0	0	0	1.91	0	0	0	0	0	0	0	0
37	heart_4mm_boundary_5_10	28850.6	7.66311	0	0	0	0	0	0	0	0	0	0	0	0	0	0	0	0	0	0	1.91	0	0	0	0	0	0	0	0	0	0	0	0	0	0	0	0	0	0	0	0	0	0	0	0	0	0	0
37	heart_4mm_boundary_1_5	37925.7	1.99942	0	0	0	0	0	0	0	0	0	0	0	0	0	0	0	0	0	0	0	0	0	0	0	0	0	0	0	1.91	0	0	1.91	0	0	0	0	0	0	0	0	0	0	1.91	0	0	0	0
37	heart_4mm_boundary	162315	16.9062	11.44	5.72	3.81	3.81	7.63	5.72	7.63	3.81	1.91	1.91	9.54	11.44	7.63	13.35	11.44	5.72	5.72	5.72	3.81	7.63	5.72	5.72	9.54	9.54	5.72	5.72	7.63	5.72	7.63	7.63	7.63	3.81	3.81	1.91	5.72	3.81	0	7.63	3.81	5.72	5.72	11.44	1.91	3.81	7.63	5.72
37	heart_4mm_boundary_10_20	16698.8	13.4231	1.91	0	0	0	0	1.91	1.91	0	0	0	1.91	1.91	0	3.81	0	0	0	0	1.91	0	0	1.91	1.91	1.91	1.91	0	0	0	0	0	0	0	0	0	0	0	0	0	0	0	0	0	0	1.91	0	1.91
37	heart_50mm_boundary	4.73869e+06	14.9731	104.9	114.44	87.74	97.27	116.35	89.65	95.37	104.9	112.53	101.09	101.09	108.72	144.96	95.37	120.16	114.44	123.98	97.27	82.02	116.35	108.72	110.63	123.98	112.53	108.72	108.72	127.79	101.09	112.53	123.98	118.26	137.33	131.61	135.42	146.87	144.96	122.07	85.83	137.33	135.42	114.44	133.51	120.16	158.31	154.5	127.79
37	heart_4mm_boundary_20_1000	38742.1	56.6915	9.54	5.72	3.81	3.81	7.63	3.81	5.72	3.81	1.91	1.91	7.63	9.54	7.63	9.54	11.44	5.72	5.72	3.81	0	7.63	5.72	3.81	7.63	7.63	3.81	5.72	7.63	3.81	7.63	7.63	5.72	3.81	3.81	1.91	5.72	3.81	0	5.72	3.81	5.72	5.72	9.54	1.91	1.91	7.63	3.81
37	heart_50mm_boundary_0_1	1.60157e+06	0.505551	5.72	5.72	5.72	11.44	15.26	7.63	7.63	5.72	3.81	13.35	7.63	13.35	15.26	11.44	7.63	19.07	13.35	11.44	9.54	17.17	9.54	15.26	11.44	13.35	13.35	15.26	17.17	7.63	20.98	7.63	5.72	20.98	13.35	20.98	15.26	13.35	7.63	7.63	13.35	17.17	19.07	24.8	17.17	11.44	13.35	24.8
38	heart	429430	0.0429593	0	0	0	0	0	0	0	0	0	0	0	0	0	0	0	0	0	0	0	0	0	0	3.74	0	0	0	0	0	0	0	0	0	0	0	0	0	0	0	0	0	0	0	0	0	0	0
38	heart_4mm_boundary_1_5	0	0	0	0	0	0	0	0	0	0	0	0	0	0	0	0	0	0	0	0	0	0	0	0	0	0	0	0	0	0	0	0	0	0	0	0	0	0	0	0	0	0	0	0	0	0	0	0
38	heart_4mm_boundary_5_10	0	0	0	0	0	0	0	0	0	0	0	0	0	0	0	0	0	0	0	0	0	0	0	0	0	0	0	0	0	0	0	0	0	0	0	0	0	0	0	0	0	0	0	0	0	0	0	0
38	heart_4mm_boundary	100866	0.0489386	0	0	0	0	0	0	0	0	0	0	0	0	0	0	0	0	0	0	0	0	0	0	0	0	0	0	0	0	0	0	0	0	0	0	0	0	0	0	0	0	0	0	0	0	0	0
38	heart_4mm_boundary_0_1	100866	0.0489386	0	0	0	0	0	0	0	0	0	0	0	0	0	0	0	0	0	0	0	0	0	0	0	0	0	0	0	0	0	0	0	0	0	0	0	0	0	0	0	0	0	0	0	0	0	0
38	heart_4mm_boundary_20_1000	0	0	0	0	0	0	0	0	0	0	0	0	0	0	0	0	0	0	0	0	0	0	0	0	0	0	0	0	0	0	0	0	0	0	0	0	0	0	0	0	0	0	0	0	0	0	0	0
38	heart_4mm_boundary_10_20	0	0	0	0	0	0	0	0	0	0	0	0	0	0	0	0	0	0	0	0	0	0	0	0	0	0	0	0	0	0	0	0	0	0	0	0	0	0	0	0	0	0	0	0	0	0	0	0
38	heart_50mm_boundary	3.60834e+06	0.729426	44.86	67.29	37.38	37.38	67.29	41.12	26.17	59.81	67.29	56.08	29.91	41.12	67.29	41.12	41.12	29.91	26.17	52.34	48.6	44.86	74.77	78.51	44.86	56.08	29.91	56.08	41.12	63.55	63.55	44.86	52.34	59.81	74.77	52.34	59.81	52.34	52.34	52.34	56.08	56.08	52.34	63.55	78.51	85.98	44.86	74.77
38	heart_50mm_boundary_0_1	3.17808e+06	0.0867005	33.65	48.6	14.95	22.43	52.34	41.12	22.43	59.81	56.08	44.86	26.17	26.17	59.81	41.12	33.65	22.43	22.43	48.6	41.12	33.65	56.08	59.81	37.38	44.86	22.43	44.86	29.91	56.08	56.08	44.86	44.86	48.6	56.08	37.38	48.6	37.38	44.86	48.6	41.12	44.86	37.38	44.86	63.55	67.29	37.38	59.81
39	heart	1.12202e+06	2.62727	0	0	0	0	0	0	0	0	0	0	0	0	0	0	0	0	0	0	0	0	0	0	0	0	0	0	3.74	0	0	0	0	0	0	0	0	0	0	0	0	0	0	0	0	0	0	0
39	heart_4mm_boundary	193436	5.99775	0	0	0	0	0	0	0	0	0	0	0	0	0	0	0	0	0	0	0	0	0	0	0	0	0	0	0	0	0	0	0	0	0	0	0	0	0	0	0	0	0	0	0	0	0	0
39	heart_4mm_boundary_0_1	104361	0.459597	0	0	0	0	0	0	0	0	0	0	0	0	0	0	0	0	0	0	0	0	0	0	0	0	0	0	0	0	0	0	0	0	0	0	0	0	0	0	0	0	0	0	0	0	0	0
39	heart_4mm_boundary_1_5	47885.2	2.27657	0	0	0	0	0	0	0	0	0	0	0	0	0	0	0	0	0	0	0	0	0	0	0	0	0	0	0	0	0	0	0	0	0	0	0	0	0	0	0	0	0	0	0	0	0	0
39	heart_50mm_boundary	5.39018e+06	11.0895	71.03	93.46	93.46	67.29	85.98	93.46	123.37	134.58	93.46	100.94	89.72	59.81	100.94	108.41	82.24	71.03	97.2	97.2	89.72	97.2	104.68	82.24	100.94	112.15	123.37	59.81	112.15	108.41	127.11	115.89	63.55	85.98	119.63	145.8	104.68	71.03	85.98	149.54	153.27	104.68	104.68	71.03	134.58	112.15	97.2	93.46
39	heart_4mm_boundary_20_1000	17495.7	41.251	0	0	0	0	0	0	0	0	0	0	0	0	0	0	0	0	0	0	0	0	0	0	0	0	0	0	0	0	0	0	0	0	0	0	0	0	0	0	0	0	0	0	0	0	0	0
39	heart_4mm_boundary_10_20	15065.8	14.7851	0	0	0	0	0	0	0	0	0	0	0	0	0	0	0	0	0	0	0	0	0	0	0	0	0	0	0	0	0	0	0	0	0	0	0	0	0	0	0	0	0	0	0	0	0	0
39	heart_4mm_boundary_5_10	8628.23	6.80753	0	0	0	0	0	0	0	0	0	0	0	0	0	0	0	0	0	0	0	0	0	0	0	0	0	0	0	0	0	0	0	0	0	0	0	0	0	0	0	0	0	0	0	0	0	0
39	heart_50mm_boundary_0_1	2.94023e+06	0.37388	48.6	59.81	48.6	33.65	59.81	52.34	82.24	82.24	59.81	67.29	63.55	33.65	67.29	52.34	44.86	48.6	48.6	48.6	41.12	67.29	63.55	52.34	44.86	52.34	59.81	33.65	59.81	63.55	74.77	63.55	29.91	63.55	71.03	56.08	63.55	41.12	37.38	78.51	104.68	71.03	56.08	29.91	82.24	56.08	52.34	63.55
40	heart	558727	0.283315	0	0	0	0	0	0	0	0	0	0	0	0	0	0	0	0	0	0	0	0	0	0	0	0	0	0	0	0	0	0	0	0	0	0	0	0	0	0	0	0	0	0	0	0	0	0
40	heart_4mm_boundary_0_1	100118	0.140973	0	0	0	0	0	0	0	0	0	0	0	0	0	0	0	0	0	0	0	0	0	0	0	0	0	0	0	0	0	0	0	0	0	0	0	0	0	0	0	0	0	0	0	0	0	0
40	heart_4mm_boundary	120713	0.690781	0	0	0	0	0	0	0	0	0	0	0	0	0	0	0	0	0	0	0	0	0	0	0	0	0	0	0	0	0	0	0	0	0	0	0	0	0	0	0	0	0	0	0	0	0	0
40	heart_4mm_boundary_10_20	0	0	0	0	0	0	0	0	0	0	0	0	0	0	0	0	0	0	0	0	0	0	0	0	0	0	0	0	0	0	0	0	0	0	0	0	0	0	0	0	0	0	0	0	0	0	0	0
40	heart_4mm_boundary_1_5	17671.4	2.92058	0	0	0	0	0	0	0	0	0	0	0	0	0	0	0	0	0	0	0	0	0	0	0	0	0	0	0	0	0	0	0	0	0	0	0	0	0	0	0	0	0	0	0	0	0	0
40	heart_4mm_boundary_20_1000	0	0	0	0	0	0	0	0	0	0	0	0	0	0	0	0	0	0	0	0	0	0	0	0	0	0	0	0	0	0	0	0	0	0	0	0	0	0	0	0	0	0	0	0	0	0	0	0
40	heart_50mm_boundary	4.04207e+06	3.48613	269.17	160.75	205.61	186.92	183.18	190.66	235.52	145.8	198.14	231.78	201.87	228.04	231.78	224.3	220.57	160.75	220.57	171.97	175.7	228.04	186.92	239.26	235.52	138.32	228.04	269.17	220.57	269.17	243	254.21	254.21	231.78	280.38	250.47	186.92	175.7	302.81	265.43	209.35	287.86	224.3	272.9	228.04	265.43	198.14	272.9
40	heart_4mm_boundary_5_10	2923.43	6.04134	0	0	0	0	0	0	0	0	0	0	0	0	0	0	0	0	0	0	0	0	0	0	0	0	0	0	0	0	0	0	0	0	0	0	0	0	0	0	0	0	0	0	0	0	0	0
40	heart_50mm_boundary_0_1	2.88252e+06	0.134303	149.54	67.29	119.63	85.98	100.94	100.94	130.84	97.2	93.46	123.37	130.84	93.46	119.63	112.15	112.15	89.72	93.46	82.24	89.72	115.89	97.2	138.32	130.84	93.46	134.58	115.89	108.41	153.27	112.15	138.32	149.54	149.54	168.23	153.27	100.94	100.94	168.23	138.32	134.58	149.54	138.32	138.32	138.32	153.27	119.63	153.27
41	heart	634384	0.298886	0	0	0	0	0	0	0	0	0	0	0	0	0	0	0	0	0	0	0	0	0	0	0	0	0	0	0	0	0	0	0	0	0	0	0	0	0	0	0	0	0	0	0	0	0	0
41	heart_4mm_boundary	139950	0.334957	0	0	0	0	0	0	0	0	0	0	0	0	0	0	0	0	0	0	0	0	0	0	0	0	0	0	0	0	0	0	0	0	0	0	0	0	0	0	0	0	0	0	0	0	0	0
41	heart_4mm_boundary_5_10	0	0	0	0	0	0	0	0	0	0	0	0	0	0	0	0	0	0	0	0	0	0	0	0	0	0	0	0	0	0	0	0	0	0	0	0	0	0	0	0	0	0	0	0	0	0	0	0
41	heart_4mm_boundary_20_1000	0	0	0	0	0	0	0	0	0	0	0	0	0	0	0	0	0	0	0	0	0	0	0	0	0	0	0	0	0	0	0	0	0	0	0	0	0	0	0	0	0	0	0	0	0	0	0	0
41	heart_4mm_boundary_10_20	0	0	0	0	0	0	0	0	0	0	0	0	0	0	0	0	0	0	0	0	0	0	0	0	0	0	0	0	0	0	0	0	0	0	0	0	0	0	0	0	0	0	0	0	0	0	0	0
41	heart_4mm_boundary_0_1	134298	0.303932	0	0	0	0	0	0	0	0	0	0	0	0	0	0	0	0	0	0	0	0	0	0	0	0	0	0	0	0	0	0	0	0	0	0	0	0	0	0	0	0	0	0	0	0	0	0
41	heart_4mm_boundary_1_5	5651.47	1.07221	0	0	0	0	0	0	0	0	0	0	0	0	0	0	0	0	0	0	0	0	0	0	0	0	0	0	0	0	0	0	0	0	0	0	0	0	0	0	0	0	0	0	0	0	0	0
41	heart_50mm_boundary	4.33001e+06	3.43177	30.52	17.17	24.8	22.89	26.7	24.8	13.35	19.07	15.26	19.07	15.26	20.98	41.96	17.17	24.8	28.61	28.61	34.33	19.07	24.8	24.8	36.24	30.52	32.42	28.61	20.98	30.52	32.42	28.61	24.8	36.24	38.15	45.78	43.87	20.98	30.52	19.07	22.89	34.33	36.24	36.24	41.96	32.42	30.52	24.8	32.42
41	heart_50mm_boundary_0_1	3.51427e+06	0.190464	24.8	13.35	19.07	19.07	24.8	15.26	7.63	19.07	11.44	13.35	15.26	15.26	36.24	13.35	20.98	20.98	22.89	26.7	13.35	19.07	20.98	20.98	24.8	26.7	19.07	9.54	28.61	26.7	17.17	19.07	24.8	28.61	36.24	36.24	9.54	26.7	15.26	9.54	19.07	26.7	30.52	34.33	24.8	20.98	13.35	22.89
42	heart	797115	14.3395	0	1.91	0	0	0	0	0	0	0	0	0	0	0	0	0	0	0	1.91	0	0	0	0	0	0	0	0	0	0	0	0	1.91	0	0	0	0	0	0	0	1.91	0	0	0	0	0	0	1.91
42	heart_4mm_boundary_0_1	39365.8	0.758967	0	0	0	0	0	0	0	0	0	0	0	0	0	0	0	0	0	0	0	0	0	0	0	0	0	0	0	0	0	0	0	0	0	0	0	0	0	0	0	0	0	0	0	0	0	0
42	heart_4mm_boundary_1_5	56350.7	2.03113	0	0	0	0	0	0	0	0	0	0	0	0	0	0	0	0	0	0	0	0	0	0	0	0	0	0	0	0	0	0	0	0	0	0	0	0	0	0	0	0	0	0	0	0	0	0
42	heart_4mm_boundary_5_10	5872.73	7.14321	0	0	0	0	0	0	0	0	0	0	0	0	0	0	0	0	0	0	0	0	0	0	0	0	0	0	0	0	0	0	0	0	0	0	0	0	0	0	0	0	0	0	0	0	0	0
42	heart_4mm_boundary	155893	18.7307	0	0	0	0	0	0	0	0	0	0	0	0	0	0	0	0	0	0	0	0	0	0	0	0	0	0	0	0	0	0	0	0	0	0	0	0	0	0	0	0	0	0	0	0	0	0
42	heart_4mm_boundary_10_20	5140.3	13.649	0	0	0	0	0	0	0	0	0	0	0	0	0	0	0	0	0	0	0	0	0	0	0	0	0	0	0	0	0	0	0	0	0	0	0	0	0	0	0	0	0	0	0	0	0	0
42	heart_4mm_boundary_20_1000	49163.8	54.177	0	0	0	0	0	0	0	0	0	0	0	0	0	0	0	0	0	0	0	0	0	0	0	0	0	0	0	0	0	0	0	0	0	0	0	0	0	0	0	0	0	0	0	0	0	0
42	heart_50mm_boundary	4.68146e+06	17.0642	89.65	104.9	129.7	93.46	80.11	106.81	104.9	112.53	114.44	83.92	91.55	95.37	118.26	125.89	118.26	103	108.72	116.35	137.33	108.72	103	116.35	112.53	137.33	122.07	123.98	118.26	108.72	112.53	143.05	129.7	104.9	167.85	144.96	131.61	139.24	137.33	114.44	123.98	156.4	131.61	112.53	139.24	139.24	133.51	154.5
42	heart_50mm_boundary_0_1	1.97096e+06	0.441513	19.07	26.7	19.07	13.35	11.44	26.7	30.52	15.26	26.7	19.07	28.61	22.89	22.89	30.52	26.7	24.8	22.89	28.61	24.8	36.24	26.7	36.24	24.8	24.8	34.33	34.33	36.24	13.35	28.61	38.15	19.07	28.61	32.42	30.52	36.24	45.78	28.61	19.07	32.42	30.52	36.24	20.98	36.24	28.61	30.52	34.33
43	heart	786571	1.99036	0	0	0	0	0	0	0	0	0	0	0	0	0	0	0	0	0	0	0	0	0	0	0	0	0	0	0	0	0	0	0	0	0	0	0	0	0	0	0	0	0	0	0	0	0	0
43	heart_4mm_boundary_1_5	32793.3	3.13209	0	0	0	0	0	0	0	0	0	0	0	0	0	0	0	0	0	0	0	0	0	0	0	0	0	0	0	0	0	0	0	0	0	0	0	0	0	0	0	0	0	0	0	0	0	0
43	heart_4mm_boundary_0_1	96398.5	0.15608	0	0	0	0	0	0	0	0	0	0	0	0	0	0	0	0	0	0	0	0	0	0	0	0	0	0	0	0	0	0	0	0	0	0	0	0	0	0	0	0	0	0	0	0	0	0
43	heart_4mm_boundary_5_10	11742.3	7.08946	0	0	0	0	0	0	0	0	0	0	0	0	0	0	0	0	0	0	0	0	0	0	0	0	0	0	0	0	0	0	0	0	0	0	0	0	0	0	0	0	0	0	0	0	0	0
43	heart_4mm_boundary_10_20	11387.2	14.4707	0	0	0	0	0	0	0	0	0	0	0	0	0	0	0	0	0	0	0	0	0	0	0	0	0	0	0	0	0	0	0	0	0	0	0	0	0	0	0	0	0	0	0	0	0	0
43	heart_4mm_boundary	152321	2.4014	0	0	0	0	0	0	0	0	0	0	0	0	0	0	0	0	0	0	0	0	0	0	0	0	0	0	0	0	0	0	0	0	0	0	0	0	0	0	0	0	0	0	0	0	0	0
43	heart_50mm_boundary	4.68331e+06	1.72685	7.48	7.48	3.74	14.95	3.74	18.69	7.48	11.22	3.74	26.17	18.69	11.22	7.48	7.48	7.48	11.22	22.43	18.69	14.95	18.69	7.48	22.43	3.74	0	22.43	11.22	11.22	11.22	22.43	26.17	11.22	11.22	18.69	18.69	22.43	14.95	22.43	18.69	18.69	11.22	11.22	29.91	18.69	7.48	18.69	11.22
43	heart_4mm_boundary_20_1000	0	0	0	0	0	0	0	0	0	0	0	0	0	0	0	0	0	0	0	0	0	0	0	0	0	0	0	0	0	0	0	0	0	0	0	0	0	0	0	0	0	0	0	0	0	0	0	0
43	heart_50mm_boundary_0_1	3.3959e+06	0.160345	7.48	3.74	3.74	11.22	3.74	14.95	0	7.48	0	7.48	14.95	3.74	3.74	3.74	0	11.22	14.95	14.95	3.74	11.22	3.74	14.95	3.74	0	18.69	7.48	11.22	11.22	14.95	18.69	11.22	3.74	14.95	14.95	14.95	14.95	18.69	18.69	3.74	7.48	7.48	18.69	18.69	7.48	11.22	7.48
44	heart	1.07724e+06	10.932	0	0	0	0	0	0	0	0	0	0	0	0	0	0	0	0	0	0	0	0	0	0	0	0	0	0	0	0	0	0	0	0	0	0	0	0	0	0	0	0	0	0	0	0	0	0
44	heart_50mm_boundary	5.56565e+06	15.1452	64.85	68.66	85.83	62.94	72.48	78.2	87.74	97.27	76.29	61.04	78.2	82.02	80.11	64.85	68.66	85.83	76.29	85.83	87.74	93.46	87.74	91.55	78.2	91.55	85.83	80.11	116.35	85.83	91.55	89.65	83.92	101.09	93.46	80.11	103	93.46	101.09	91.55	112.53	116.35	101.09	91.55	76.29	89.65	97.27	87.74
44	heart_4mm_boundary	200441	14.7461	0	0	0	0	0	0	0	0	0	0	0	0	0	0	0	0	0	0	0	0	0	0	0	0	0	0	0	0	0	0	0	0	0	0	0	0	0	0	0	0	0	0	0	0	0	0
44	heart_4mm_boundary_0_1	78584.7	0.569703	0	0	0	0	0	0	0	0	0	0	0	0	0	0	0	0	0	0	0	0	0	0	0	0	0	0	0	0	0	0	0	0	0	0	0	0	0	0	0	0	0	0	0	0	0	0
44	heart_4mm_boundary_1_5	49020.8	2.00264	0	0	0	0	0	0	0	0	0	0	0	0	0	0	0	0	0	0	0	0	0	0	0	0	0	0	0	0	0	0	0	0	0	0	0	0	0	0	0	0	0	0	0	0	0	0
44	heart_4mm_boundary_5_10	16948.7	7.61448	0	0	0	0	0	0	0	0	0	0	0	0	0	0	0	0	0	0	0	0	0	0	0	0	0	0	0	0	0	0	0	0	0	0	0	0	0	0	0	0	0	0	0	0	0	0
44	heart_50mm_boundary_0_1	2.41644e+06	0.441839	7.63	9.54	9.54	7.63	11.44	15.26	15.26	5.72	9.54	5.72	9.54	15.26	11.44	13.35	13.35	9.54	9.54	11.44	13.35	17.17	15.26	13.35	26.7	13.35	9.54	9.54	26.7	15.26	26.7	11.44	15.26	17.17	13.35	9.54	9.54	9.54	15.26	9.54	5.72	15.26	13.35	28.61	5.72	13.35	9.54	7.63
44	heart_4mm_boundary_10_20	9815.22	13.1766	0	0	0	0	0	0	0	0	0	0	0	0	0	0	0	0	0	0	0	0	0	0	0	0	0	0	0	0	0	0	0	0	0	0	0	0	0	0	0	0	0	0	0	0	0	0
44	heart_4mm_boundary_20_1000	46072	55.4438	0	0	0	0	0	0	0	0	0	0	0	0	0	0	0	0	0	0	0	0	0	0	0	0	0	0	0	0	0	0	0	0	0	0	0	0	0	0	0	0	0	0	0	0	0	0
45	heart	1.04964e+06	3.56868	0	0	0	3.74	0	0	0	0	0	0	0	0	0	0	0	0	0	0	0	0	0	0	0	0	0	3.74	0	0	3.74	0	0	0	3.74	3.74	0	3.74	3.74	0	3.74	0	0	3.74	0	0	0	0
45	heart_4mm_boundary_0_1	101277	0.252609	0	0	0	0	0	0	0	0	0	0	0	0	0	0	0	0	0	0	0	0	0	0	0	0	0	0	0	0	0	0	0	0	0	0	0	0	0	0	0	0	0	0	0	0	0	0
45	heart_4mm_boundary_1_5	57130.3	2.74585	0	0	0	0	0	0	0	0	0	0	0	0	0	0	0	0	0	0	0	0	0	0	0	0	0	0	0	0	0	0	0	0	0	0	0	0	0	0	0	0	0	0	0	0	0	0
45	heart_4mm_boundary_5_10	13992.8	6.82155	0	0	0	0	0	0	0	0	0	0	0	0	0	0	0	0	0	0	0	0	0	0	0	0	0	0	0	0	0	0	0	0	0	0	0	0	0	0	0	0	0	0	0	0	0	0
45	heart_4mm_boundary_10_20	12445.1	14.4451	0	0	0	0	0	0	0	0	0	0	0	0	0	0	0	0	0	0	0	0	0	0	0	0	0	0	0	0	0	0	0	0	0	0	0	0	0	0	0	0	0	0	0	0	0	0
45	heart_4mm_boundary	198449	4.33856	0	0	0	0	0	0	0	0	0	0	0	0	0	0	0	0	0	0	0	0	0	0	0	0	0	0	0	0	0	0	0	0	0	0	0	0	0	0	0	0	0	0	0	0	0	0
45	heart_50mm_boundary	5.51761e+06	6.77605	26.17	44.86	67.29	63.55	71.03	48.6	48.6	78.51	29.91	44.86	48.6	93.46	63.55	67.29	44.86	44.86	71.03	48.6	89.72	52.34	71.03	67.29	59.81	41.12	74.77	71.03	52.34	85.98	59.81	41.12	74.77	56.08	59.81	18.69	82.24	59.81	71.03	41.12	97.2	100.94	41.12	89.72	82.24	44.86	74.77	71.03
45	heart_4mm_boundary_20_1000	13604	29.646	0	0	0	0	0	0	0	0	0	0	0	0	0	0	0	0	0	0	0	0	0	0	0	0	0	0	0	0	0	0	0	0	0	0	0	0	0	0	0	0	0	0	0	0	0	0
45	heart_50mm_boundary_0_1	3.3782e+06	0.235137	7.48	11.22	18.69	22.43	18.69	22.43	7.48	26.17	3.74	11.22	22.43	41.12	18.69	18.69	33.65	14.95	44.86	26.17	37.38	7.48	11.22	26.17	29.91	14.95	44.86	29.91	7.48	26.17	22.43	18.69	37.38	11.22	18.69	11.22	41.12	22.43	7.48	11.22	44.86	41.12	14.95	26.17	33.65	11.22	33.65	22.43
46	heart	745611	1.86672	0	0	0	0	0	0	0	0	0	0	0	0	0	0	0	0	0	0	0	0	0	0	0	0	0	0	0	0	0	0	0	0	0	0	0	0	0	0	0	0	0	0	0	0	0	0
46	heart_4mm_boundary	155249	3.67972	0	0	0	0	0	0	0	0	0	0	0	0	0	0	0	0	0	0	0	0	0	0	0	0	0	0	0	0	0	0	0	0	0	0	0	0	0	0	0	0	0	0	0	0	0	0
46	heart_4mm_boundary_0_1	106354	0.336505	0	0	0	0	0	0	0	0	0	0	0	0	0	0	0	0	0	0	0	0	0	0	0	0	0	0	0	0	0	0	0	0	0	0	0	0	0	0	0	0	0	0	0	0	0	0
46	heart_50mm_boundary	4.69492e+06	4.22387	120.16	125.89	104.9	103	127.79	120.16	104.9	122.07	118.26	141.14	112.53	122.07	116.35	120.16	116.35	139.24	141.14	160.22	123.98	131.61	129.7	167.85	127.79	131.61	150.68	118.26	108.72	158.31	122.07	127.79	131.61	129.7	137.33	165.94	150.68	129.7	85.83	160.22	118.26	122.07	144.96	167.85	158.31	131.61	160.22	152.59
46	heart_4mm_boundary_1_5	22876.7	2.55353	0	0	0	0	0	0	0	0	0	0	0	0	0	0	0	0	0	0	0	0	0	0	0	0	0	0	0	0	0	0	0	0	0	0	0	0	0	0	0	0	0	0	0	0	0	0
46	heart_4mm_boundary_5_10	9845.73	7.49127	0	0	0	0	0	0	0	0	0	0	0	0	0	0	0	0	0	0	0	0	0	0	0	0	0	0	0	0	0	0	0	0	0	0	0	0	0	0	0	0	0	0	0	0	0	0
46	heart_50mm_boundary_0_1	3.07561e+06	0.214488	49.59	53.41	43.87	47.68	53.41	49.59	40.05	53.41	47.68	68.66	43.87	55.31	53.41	53.41	32.42	57.22	62.94	76.29	49.59	55.31	49.59	66.76	51.5	55.31	66.76	55.31	45.78	64.85	49.59	61.04	49.59	59.13	57.22	70.57	55.31	59.13	32.42	70.57	45.78	51.5	66.76	59.13	62.94	66.76	74.39	51.5
46	heart_4mm_boundary_20_1000	6576.54	41.1675	0	0	0	0	0	0	0	0	0	0	0	0	0	0	0	0	0	0	0	0	0	0	0	0	0	0	0	0	0	0	0	0	0	0	0	0	0	0	0	0	0	0	0	0	0	0
46	heart_4mm_boundary_10_20	9595.87	13.8153	0	0	0	0	0	0	0	0	0	0	0	0	0	0	0	0	0	0	0	0	0	0	0	0	0	0	0	0	0	0	0	0	0	0	0	0	0	0	0	0	0	0	0	0	0	0
47	heart	1.04856e+06	0.26937	0	0	0	0	0	0	0	0	0	0	0	0	0	0	0	0	0	0	0	0	0	0	0	0	0	0	0	0	0	0	0	0	0	0	0	0	0	0	0	0	0	0	0	0	0	0
47	heart_4mm_boundary_5_10	0	0	0	0	0	0	0	0	0	0	0	0	0	0	0	0	0	0	0	0	0	0	0	0	0	0	0	0	0	0	0	0	0	0	0	0	0	0	0	0	0	0	0	0	0	0	0	0
47	heart_4mm_boundary_10_20	0	0	0	0	0	0	0	0	0	0	0	0	0	0	0	0	0	0	0	0	0	0	0	0	0	0	0	0	0	0	0	0	0	0	0	0	0	0	0	0	0	0	0	0	0	0	0	0
47	heart_4mm_boundary_1_5	16458.5	1.29877	0	0	0	0	0	0	0	0	0	0	0	0	0	0	0	0	0	0	0	0	0	0	0	0	0	0	0	0	0	0	0	0	0	0	0	0	0	0	0	0	0	0	0	0	0	0
47	heart_4mm_boundary	191637	0.34506	0	0	0	0	0	0	0	0	0	0	0	0	0	0	0	0	0	0	0	0	0	0	0	0	0	0	0	0	0	0	0	0	0	0	0	0	0	0	0	0	0	0	0	0	0	0
47	heart_4mm_boundary_20_1000	0	0	0	0	0	0	0	0	0	0	0	0	0	0	0	0	0	0	0	0	0	0	0	0	0	0	0	0	0	0	0	0	0	0	0	0	0	0	0	0	0	0	0	0	0	0	0	0
47	heart_4mm_boundary_0_1	175179	0.255457	0	0	0	0	0	0	0	0	0	0	0	0	0	0	0	0	0	0	0	0	0	0	0	0	0	0	0	0	0	0	0	0	0	0	0	0	0	0	0	0	0	0	0	0	0	0
47	heart_50mm_boundary	5.35498e+06	2.13104	15.26	20.98	15.26	19.07	22.89	15.26	20.98	20.98	11.44	20.98	22.89	24.8	15.26	20.98	13.35	24.8	24.8	19.07	26.7	28.61	32.42	28.61	13.35	34.33	20.98	30.52	32.42	15.26	28.61	22.89	32.42	22.89	30.52	22.89	40.05	36.24	24.8	30.52	24.8	32.42	11.44	19.07	34.33	34.33	26.7	17.17
47	heart_50mm_boundary_0_1	4.17459e+06	0.191654	15.26	17.17	13.35	17.17	20.98	13.35	20.98	17.17	11.44	17.17	15.26	24.8	13.35	15.26	11.44	19.07	22.89	13.35	22.89	26.7	22.89	26.7	9.54	28.61	20.98	30.52	26.7	13.35	19.07	22.89	30.52	19.07	22.89	20.98	30.52	28.61	20.98	30.52	19.07	26.7	7.63	19.07	24.8	28.61	24.8	13.35
48	heart	680933	2.93056	0	0	0	0	0	0	0	0	0	0	0	0	0	0	0	0	0	0	0	0	0	0	0	0	0	0	0	0	0	0	0	0	0	0	0	0	0	0	0	0	0	0	0	0	0	0
48	heart_4mm_boundary_0_1	55664.1	0.228349	0	0	0	0	0	0	0	0	0	0	0	0	0	0	0	0	0	0	0	0	0	0	0	0	0	0	0	0	0	0	0	0	0	0	0	0	0	0	0	0	0	0	0	0	0	0
48	heart_4mm_boundary_1_5	63005.4	2.59036	0	0	0	0	0	0	0	0	0	0	0	0	0	0	0	0	0	0	0	0	0	0	0	0	0	0	0	0	0	0	0	0	0	0	0	0	0	0	0	0	0	0	0	0	0	0
48	heart_4mm_boundary_20_1000	0	0	0	0	0	0	0	0	0	0	0	0	0	0	0	0	0	0	0	0	0	0	0	0	0	0	0	0	0	0	0	0	0	0	0	0	0	0	0	0	0	0	0	0	0	0	0	0
48	heart_4mm_boundary_5_10	17272.9	7.07069	0	0	0	0	0	0	0	0	0	0	0	0	0	0	0	0	0	0	0	0	0	0	0	0	0	0	0	0	0	0	0	0	0	0	0	0	0	0	0	0	0	0	0	0	0	0
48	heart_4mm_boundary_10_20	8205.41	12.7183	0	0	0	0	0	0	0	0	0	0	0	0	0	0	0	0	0	0	0	0	0	0	0	0	0	0	0	0	0	0	0	0	0	0	0	0	0	0	0	0	0	0	0	0	0	0
48	heart_4mm_boundary	144148	2.79163	0	0	0	0	0	0	0	0	0	0	0	0	0	0	0	0	0	0	0	0	0	0	0	0	0	0	0	0	0	0	0	0	0	0	0	0	0	0	0	0	0	0	0	0	0	0
48	heart_50mm_boundary	4.44575e+06	2.79805	148.77	125.89	152.59	110.63	120.16	123.98	122.07	146.87	122.07	133.51	125.89	97.27	131.61	143.05	131.61	162.12	139.24	127.79	143.05	133.51	141.14	169.75	165.94	135.42	141.14	154.5	135.42	129.7	167.85	190.73	162.12	137.33	137.33	158.31	154.5	167.85	213.62	125.89	131.61	177.38	200.27	183.11	158.31	188.83	162.12	150.68
48	heart_50mm_boundary_0_1	2.88397e+06	0.204746	51.5	45.78	74.39	43.87	59.13	62.94	53.41	62.94	53.41	62.94	51.5	41.96	62.94	55.31	62.94	57.22	55.31	53.41	61.04	57.22	78.2	68.66	59.13	61.04	51.5	64.85	55.31	62.94	57.22	89.65	64.85	66.76	66.76	72.48	74.39	74.39	80.11	47.68	40.05	78.2	83.92	91.55	41.96	72.48	68.66	59.13
49	heart	634068	8.16757	0	0	0	0	0	0	0	0	0	0	0	0	0	0	0	0	0	0	0	0	0	0	0	0	0	0	0	0	0	0	0	0	0	0	0	0	0	0	0	0	0	0	0	0	0	0
49	heart_4mm_boundary_0_1	48170.1	0.642796	0	0	0	0	0	0	0	0	0	0	0	0	0	0	0	0	0	0	0	0	0	0	0	0	0	0	0	0	0	0	0	0	0	0	0	0	0	0	0	0	0	0	0	0	0	0
49	heart_50mm_boundary	4.29098e+06	10.5847	30.52	30.52	20.98	20.98	17.17	40.05	45.78	34.33	22.89	19.07	32.42	30.52	19.07	11.44	20.98	19.07	19.07	36.24	24.8	19.07	28.61	22.89	13.35	26.7	34.33	32.42	41.96	26.7	22.89	38.15	32.42	28.61	20.98	17.17	28.61	34.33	20.98	24.8	19.07	30.52	41.96	40.05	20.98	26.7	30.52	41.96
49	heart_4mm_boundary	136145	10.3243	0	0	0	0	0	0	0	0	0	0	0	0	0	0	0	0	0	0	0	0	0	0	0	0	0	0	0	0	0	0	0	0	0	0	0	0	0	0	0	0	0	0	0	0	0	0
49	heart_4mm_boundary_1_5	39756.8	2.26543	0	0	0	0	0	0	0	0	0	0	0	0	0	0	0	0	0	0	0	0	0	0	0	0	0	0	0	0	0	0	0	0	0	0	0	0	0	0	0	0	0	0	0	0	0	0
49	heart_4mm_boundary_5_10	10028.8	7.07135	0	0	0	0	0	0	0	0	0	0	0	0	0	0	0	0	0	0	0	0	0	0	0	0	0	0	0	0	0	0	0	0	0	0	0	0	0	0	0	0	0	0	0	0	0	0
49	heart_50mm_boundary_0_1	1.84982e+06	0.447582	5.72	1.91	1.91	1.91	3.81	5.72	9.54	5.72	3.81	3.81	3.81	3.81	1.91	1.91	0	3.81	1.91	3.81	0	3.81	5.72	1.91	0	0	5.72	3.81	5.72	1.91	1.91	1.91	5.72	1.91	7.63	3.81	1.91	5.72	1.91	0	3.81	1.91	3.81	5.72	1.91	5.72	3.81	7.63
49	heart_4mm_boundary_10_20	12897.5	14.9506	0	0	0	0	0	0	0	0	0	0	0	0	0	0	0	0	0	0	0	0	0	0	0	0	0	0	0	0	0	0	0	0	0	0	0	0	0	0	0	0	0	0	0	0	0	0
49	heart_4mm_boundary_20_1000	25291.4	40.3622	0	0	0	0	0	0	0	0	0	0	0	0	0	0	0	0	0	0	0	0	0	0	0	0	0	0	0	0	0	0	0	0	0	0	0	0	0	0	0	0	0	0	0	0	0	0
50	heart	655140	0.0571004	0	0	0	0	0	0	0	0	0	0	0	0	0	0	0	0	0	0	0	0	0	0	0	0	0	0	0	0	0	1.91	0	0	0	0	0	0	0	0	0	0	0	0	0	1.91	0	0
50	heart_4mm_boundary_1_5	0	0	0	0	0	0	0	0	0	0	0	0	0	0	0	0	0	0	0	0	0	0	0	0	0	0	0	0	0	0	0	0	0	0	0	0	0	0	0	0	0	0	0	0	0	0	0	0
50	heart_4mm_boundary_20_1000	0	0	0	0	0	0	0	0	0	0	0	0	0	0	0	0	0	0	0	0	0	0	0	0	0	0	0	0	0	0	0	0	0	0	0	0	0	0	0	0	0	0	0	0	0	0	0	0
50	heart_4mm_boundary_0_1	135994	0.0684906	0	0	0	0	0	0	0	0	0	0	0	0	0	0	0	0	0	0	0	0	0	0	0	0	0	0	0	0	0	0	0	0	0	0	0	0	0	0	0	0	0	0	0	0	0	0
50	heart_4mm_boundary_5_10	0	0	0	0	0	0	0	0	0	0	0	0	0	0	0	0	0	0	0	0	0	0	0	0	0	0	0	0	0	0	0	0	0	0	0	0	0	0	0	0	0	0	0	0	0	0	0	0
50	heart_4mm_boundary_10_20	0	0	0	0	0	0	0	0	0	0	0	0	0	0	0	0	0	0	0	0	0	0	0	0	0	0	0	0	0	0	0	0	0	0	0	0	0	0	0	0	0	0	0	0	0	0	0	0
50	heart_4mm_boundary	135994	0.0684906	0	0	0	0	0	0	0	0	0	0	0	0	0	0	0	0	0	0	0	0	0	0	0	0	0	0	0	0	0	0	0	0	0	0	0	0	0	0	0	0	0	0	0	0	0	0
50	heart_50mm_boundary	3.79803e+06	0.574406	49.59	59.13	68.66	70.57	55.31	45.78	97.27	87.74	59.13	53.41	47.68	62.94	51.5	72.48	78.2	47.68	64.85	62.94	55.31	76.29	64.85	74.39	83.92	72.48	55.31	80.11	41.96	76.29	78.2	93.46	80.11	66.76	68.66	87.74	51.5	76.29	70.57	87.74	66.76	106.81	85.83	64.85	59.13	89.65	80.11	80.11
50	heart_50mm_boundary_0_1	3.59256e+06	0.120083	43.87	49.59	53.41	57.22	49.59	40.05	80.11	82.02	47.68	45.78	38.15	55.31	41.96	66.76	64.85	45.78	61.04	57.22	47.68	70.57	55.31	66.76	70.57	61.04	47.68	64.85	38.15	70.57	72.48	87.74	70.57	49.59	59.13	74.39	41.96	70.57	59.13	78.2	57.22	97.27	64.85	61.04	51.5	87.74	72.48	62.94
51	heart	609577	0.789986	0	0	3.81	0	0	0	1.91	0	0	0	0	0	0	0	0	0	0	0	3.81	0	1.91	1.91	0	3.81	0	0	1.91	3.81	0	0	1.91	1.91	0	0	0	0	0	0	0	0	0	0	0	0	1.91	0
51	heart_4mm_boundary	123337	1.02437	0	0	3.81	0	0	0	0	0	0	0	0	0	0	0	0	0	0	0	1.91	0	0	0	0	0	0	0	0	3.81	0	0	0	0	0	0	0	0	0	0	0	0	0	0	0	0	0	0
51	heart_4mm_boundary_20_1000	0	0	0	0	0	0	0	0	0	0	0	0	0	0	0	0	0	0	0	0	0	0	0	0	0	0	0	0	0	0	0	0	0	0	0	0	0	0	0	0	0	0	0	0	0	0	0	0
51	heart_4mm_boundary_0_1	88281.6	0.351395	0	0	0	0	0	0	0	0	0	0	0	0	0	0	0	0	0	0	0	0	0	0	0	0	0	0	0	0	0	0	0	0	0	0	0	0	0	0	0	0	0	0	0	0	0	0
51	heart_50mm_boundary	4.23798e+06	7.47799	91.55	82.02	72.48	89.65	72.48	85.83	83.92	68.66	80.11	85.83	66.76	108.72	91.55	78.2	83.92	87.74	106.81	99.18	97.27	99.18	89.65	70.57	85.83	99.18	97.27	114.44	104.9	122.07	103	99.18	104.9	110.63	103	120.16	118.26	122.07	118.26	89.65	135.42	103	89.65	99.18	110.63	131.61	125.89	99.18
51	heart_4mm_boundary_5_10	2323.15	6.21069	0	0	0	0	0	0	0	0	0	0	0	0	0	0	0	0	0	0	0	0	0	0	0	0	0	0	0	0	0	0	0	0	0	0	0	0	0	0	0	0	0	0	0	0	0	0
51	heart_4mm_boundary_1_5	32724.4	2.46954	0	0	3.81	0	0	0	0	0	0	0	0	0	0	0	0	0	0	0	1.91	0	0	0	0	0	0	0	0	3.81	0	0	0	0	0	0	0	0	0	0	0	0	0	0	0	0	0	0
51	heart_4mm_boundary_10_20	7.6294	10.1959	0	0	0	0	0	0	0	0	0	0	0	0	0	0	0	0	0	0	0	0	0	0	0	0	0	0	0	0	0	0	0	0	0	0	0	0	0	0	0	0	0	0	0	0	0	0
51	heart_50mm_boundary_0_1	2.73248e+06	0.2778	40.05	41.96	28.61	40.05	34.33	36.24	47.68	28.61	30.52	34.33	45.78	41.96	45.78	43.87	43.87	51.5	53.41	53.41	38.15	45.78	47.68	32.42	38.15	57.22	53.41	51.5	40.05	55.31	55.31	43.87	43.87	57.22	53.41	53.41	53.41	51.5	55.31	36.24	41.96	57.22	45.78	47.68	51.5	64.85	76.29	61.04
52	heart	1.05888e+06	0.675982	9.54	15.26	19.07	7.63	13.35	17.17	15.26	24.8	9.54	13.35	11.44	11.44	13.35	7.63	7.63	3.81	15.26	13.35	7.63	11.44	13.35	13.35	19.07	7.63	19.07	13.35	9.54	15.26	11.44	3.81	11.44	22.89	7.63	11.44	11.44	9.54	11.44	13.35	7.63	13.35	17.17	19.07	19.07	13.35	5.72	11.44
52	heart_4mm_boundary	196726	0.950031	0	1.91	0	0	1.91	0	1.91	0	0	0	1.91	1.91	1.91	1.91	0	0	0	0	0	1.91	1.91	0	1.91	0	1.91	5.72	0	1.91	0	0	0	0	0	0	0	1.91	1.91	0	1.91	3.81	0	1.91	1.91	1.91	0	1.91
52	heart_4mm_boundary_0_1	145792	0.400302	0	0	0	0	1.91	0	0	0	0	0	0	1.91	1.91	0	0	0	0	0	0	0	0	0	0	0	0	5.72	0	0	0	0	0	0	0	0	0	0	0	0	0	1.91	0	1.91	1.91	0	0	1.91
52	heart_4mm_boundary_10_20	0	0	0	0	0	0	0	0	0	0	0	0	0	0	0	0	0	0	0	0	0	0	0	0	0	0	0	0	0	0	0	0	0	0	0	0	0	0	0	0	0	0	0	0	0	0	0	0
52	heart_50mm_boundary	5.44957e+06	6.01037	82.02	70.57	101.09	131.61	120.16	99.18	104.9	70.57	95.37	72.48	116.35	110.63	116.35	110.63	137.33	95.37	120.16	91.55	91.55	112.53	95.37	99.18	112.53	135.42	120.16	103	104.9	103	120.16	103	135.42	103	106.81	101.09	116.35	108.72	146.87	99.18	123.98	123.98	133.51	150.68	123.98	127.79	110.63	129.7
52	heart_4mm_boundary_5_10	2992.63	5.94899	0	0	0	0	0	0	0	0	0	0	0	0	0	0	0	0	0	0	0	0	0	0	0	0	0	0	0	0	0	0	0	0	0	0	0	0	0	0	0	0	0	0	0	0	0	0
52	heart_4mm_boundary_20_1000	0	0	0	0	0	0	0	0	0	0	0	0	0	0	0	0	0	0	0	0	0	0	0	0	0	0	0	0	0	0	0	0	0	0	0	0	0	0	0	0	0	0	0	0	0	0	0	0
52	heart_4mm_boundary_1_5	47941.2	2.30974	0	1.91	0	0	0	0	1.91	0	0	0	1.91	0	0	1.91	0	0	0	0	0	1.91	1.91	0	1.91	0	1.91	0	0	1.91	0	0	0	0	0	0	0	1.91	1.91	0	1.91	1.91	0	0	0	1.91	0	0
52	heart_50mm_boundary_0_1	3.77284e+06	0.272396	49.59	40.05	64.85	72.48	68.66	74.39	57.22	40.05	64.85	41.96	68.66	80.11	68.66	57.22	74.39	59.13	61.04	45.78	59.13	49.59	45.78	64.85	66.76	68.66	82.02	57.22	57.22	66.76	85.83	57.22	76.29	68.66	51.5	49.59	74.39	53.41	78.2	59.13	83.92	80.11	89.65	93.46	78.2	64.85	62.94	78.2
53	heart	792878	11.5668	0	0	0	0	0	0	0	0	0	0	0	0	0	0	0	0	0	0	0	0	0	0	0	0	0	0	0	0	0	0	0	0	0	0	0	0	0	0	0	0	0	0	0	0	0	0
53	heart_4mm_boundary	154009	13.5645	0	0	0	0	0	0	0	0	0	0	0	0	0	0	0	0	0	0	0	0	0	0	0	0	0	0	0	0	0	0	0	0	0	0	0	0	0	0	0	0	0	0	0	0	0	0
53	heart_50mm_boundary	4.75278e+06	13.4749	80.11	71.53	94.41	74.39	37.19	88.69	62.94	57.22	60.08	74.39	80.11	71.53	74.39	74.39	62.94	74.39	77.25	85.83	74.39	82.97	91.55	74.39	65.8	62.94	54.36	42.92	68.66	94.41	91.55	60.08	77.25	68.66	91.55	74.39	74.39	91.55	60.08	60.08	71.53	74.39	88.69	88.69	68.66	114.44	85.83	100.14
53	heart_4mm_boundary_0_1	71050.6	0.540555	0	0	0	0	0	0	0	0	0	0	0	0	0	0	0	0	0	0	0	0	0	0	0	0	0	0	0	0	0	0	0	0	0	0	0	0	0	0	0	0	0	0	0	0	0	0
53	heart_4mm_boundary_5_10	5450.25	7.47518	0	0	0	0	0	0	0	0	0	0	0	0	0	0	0	0	0	0	0	0	0	0	0	0	0	0	0	0	0	0	0	0	0	0	0	0	0	0	0	0	0	0	0	0	0	0
53	heart_4mm_boundary_20_1000	35579.7	52.0056	0	0	0	0	0	0	0	0	0	0	0	0	0	0	0	0	0	0	0	0	0	0	0	0	0	0	0	0	0	0	0	0	0	0	0	0	0	0	0	0	0	0	0	0	0	0
53	heart_4mm_boundary_1_5	34847.3	1.8396	0	0	0	0	0	0	0	0	0	0	0	0	0	0	0	0	0	0	0	0	0	0	0	0	0	0	0	0	0	0	0	0	0	0	0	0	0	0	0	0	0	0	0	0	0	0
53	heart_4mm_boundary_10_20	7081.03	13.4817	0	0	0	0	0	0	0	0	0	0	0	0	0	0	0	0	0	0	0	0	0	0	0	0	0	0	0	0	0	0	0	0	0	0	0	0	0	0	0	0	0	0	0	0	0	0
53	heart_50mm_boundary_0_1	2.4043e+06	0.366472	31.47	22.89	34.33	20.03	11.44	28.61	22.89	25.75	17.17	22.89	31.47	34.33	31.47	34.33	31.47	20.03	31.47	31.47	22.89	37.19	28.61	28.61	22.89	34.33	20.03	20.03	28.61	31.47	42.92	25.75	31.47	31.47	37.19	37.19	22.89	42.92	17.17	22.89	22.89	28.61	20.03	31.47	31.47	37.19	34.33	37.19
54	heart	784044	0.300058	0	0	0	0	0	0	0	0	0	0	0	0	0	0	0	0	0	0	0	0	0	0	0	0	0	0	0	0	0	0	0	0	0	0	0	0	0	0	0	0	0	0	0	0	0	0
54	heart_4mm_boundary_5_10	0	0	0	0	0	0	0	0	0	0	0	0	0	0	0	0	0	0	0	0	0	0	0	0	0	0	0	0	0	0	0	0	0	0	0	0	0	0	0	0	0	0	0	0	0	0	0	0
54	heart_4mm_boundary_10_20	0	0	0	0	0	0	0	0	0	0	0	0	0	0	0	0	0	0	0	0	0	0	0	0	0	0	0	0	0	0	0	0	0	0	0	0	0	0	0	0	0	0	0	0	0	0	0	0
54	heart_4mm_boundary_20_1000	0	0	0	0	0	0	0	0	0	0	0	0	0	0	0	0	0	0	0	0	0	0	0	0	0	0	0	0	0	0	0	0	0	0	0	0	0	0	0	0	0	0	0	0	0	0	0	0
54	heart_4mm_boundary_0_1	144966	0.306237	0	0	0	0	0	0	0	0	0	0	0	0	0	0	0	0	0	0	0	0	0	0	0	0	0	0	0	0	0	0	0	0	0	0	0	0	0	0	0	0	0	0	0	0	0	0
54	heart_4mm_boundary_1_5	10034.6	1.11088	0	0	0	0	0	0	0	0	0	0	0	0	0	0	0	0	0	0	0	0	0	0	0	0	0	0	0	0	0	0	0	0	0	0	0	0	0	0	0	0	0	0	0	0	0	0
54	heart_50mm_boundary	4.69669e+06	1.85566	19.07	28.61	22.89	34.33	19.07	24.8	34.33	40.05	26.7	34.33	24.8	36.24	41.96	36.24	30.52	68.66	38.15	53.41	43.87	28.61	49.59	43.87	32.42	38.15	20.98	36.24	26.7	32.42	41.96	40.05	51.5	32.42	36.24	34.33	53.41	38.15	38.15	28.61	32.42	28.61	49.59	45.78	28.61	36.24	34.33	41.96
54	heart_4mm_boundary	155001	0.358329	0	0	0	0	0	0	0	0	0	0	0	0	0	0	0	0	0	0	0	0	0	0	0	0	0	0	0	0	0	0	0	0	0	0	0	0	0	0	0	0	0	0	0	0	0	0
54	heart_50mm_boundary_0_1	3.83555e+06	0.23971	5.72	15.26	11.44	13.35	5.72	11.44	15.26	24.8	13.35	13.35	7.63	20.98	22.89	17.17	11.44	30.52	13.35	28.61	17.17	17.17	20.98	26.7	20.98	15.26	7.63	9.54	7.63	11.44	22.89	17.17	24.8	11.44	13.35	19.07	24.8	24.8	19.07	13.35	19.07	15.26	24.8	26.7	11.44	17.17	22.89	17.17
55	heart	733463	3.39631	0	0	0	0	0	0	0	0	1.91	0	1.91	0	0	0	1.91	0	0	0	0	1.91	0	0	0	0	0	0	0	1.91	0	0	0	0	0	1.91	0	0	0	1.91	0	0	0	0	0	0	0	0
55	heart_4mm_boundary	137510	5.36706	0	0	0	0	0	0	0	0	1.91	0	0	0	0	0	0	0	0	0	0	1.91	0	0	0	0	0	0	0	0	0	0	0	0	0	0	0	0	0	0	0	0	0	0	0	0	0	0
55	heart_4mm_boundary_0_1	81186.3	0.471673	0	0	0	0	0	0	0	0	0	0	0	0	0	0	0	0	0	0	0	0	0	0	0	0	0	0	0	0	0	0	0	0	0	0	0	0	0	0	0	0	0	0	0	0	0	0
55	heart_50mm_boundary	4.62223e+06	8.80637	66.76	55.31	82.02	87.74	83.92	80.11	82.02	87.74	82.02	80.11	82.02	70.57	87.74	78.2	110.63	87.74	80.11	70.57	80.11	93.46	68.66	62.94	78.2	87.74	95.37	74.39	116.35	91.55	83.92	83.92	66.76	82.02	101.09	125.89	99.18	89.65	91.55	131.61	91.55	103	103	97.27	118.26	97.27	91.55	116.35
55	heart_4mm_boundary_1_5	28858.2	2.10908	0	0	0	0	0	0	0	0	0	0	0	0	0	0	0	0	0	0	0	0	0	0	0	0	0	0	0	0	0	0	0	0	0	0	0	0	0	0	0	0	0	0	0	0	0	0
55	heart_4mm_boundary_5_10	5558.02	7.07353	0	0	0	0	0	0	0	0	0	0	0	0	0	0	0	0	0	0	0	0	0	0	0	0	0	0	0	0	0	0	0	0	0	0	0	0	0	0	0	0	0	0	0	0	0	0
55	heart_4mm_boundary_10_20	8651.74	14.9621	0	0	0	0	0	0	0	0	0	0	0	0	0	0	0	0	0	0	0	0	0	0	0	0	0	0	0	0	0	0	0	0	0	0	0	0	0	0	0	0	0	0	0	0	0	0
55	heart_4mm_boundary_20_1000	13256.1	35.4634	0	0	0	0	0	0	0	0	1.91	0	0	0	0	0	0	0	0	0	0	1.91	0	0	0	0	0	0	0	0	0	0	0	0	0	0	0	0	0	0	0	0	0	0	0	0	0	0
55	heart_50mm_boundary_0_1	2.71668e+06	0.325013	26.7	22.89	45.78	51.5	43.87	43.87	41.96	41.96	32.42	43.87	41.96	36.24	45.78	17.17	36.24	43.87	28.61	30.52	36.24	43.87	30.52	24.8	34.33	34.33	36.24	26.7	49.59	43.87	40.05	40.05	20.98	30.52	43.87	64.85	51.5	53.41	51.5	53.41	43.87	53.41	41.96	26.7	47.68	28.61	43.87	43.87
56	heart	1.01498e+06	0.0664612	18.69	33.65	11.22	22.43	7.48	29.91	14.95	3.74	18.69	22.43	29.91	14.95	18.69	26.17	7.48	11.22	26.17	7.48	44.86	22.43	29.91	29.91	22.43	22.43	14.95	18.69	29.91	11.22	18.69	18.69	22.43	11.22	29.91	29.91	29.91	33.65	26.17	14.95	18.69	11.22	29.91	18.69	11.22	3.74	7.48	18.69
56	heart_4mm_boundary_1_5	0	0	0	0	0	0	0	0	0	0	0	0	0	0	0	0	0	0	0	0	0	0	0	0	0	0	0	0	0	0	0	0	0	0	0	0	0	0	0	0	0	0	0	0	0	0	0	0
56	heart_4mm_boundary	181828	0.0844143	0	0	0	0	0	0	0	0	7.48	0	3.74	0	0	7.48	0	0	3.74	0	11.22	0	0	3.74	0	0	0	3.74	11.22	3.74	0	0	0	0	0	3.74	0	7.48	11.22	0	0	0	0	0	0	0	3.74	0
56	heart_4mm_boundary_5_10	0	0	0	0	0	0	0	0	0	0	0	0	0	0	0	0	0	0	0	0	0	0	0	0	0	0	0	0	0	0	0	0	0	0	0	0	0	0	0	0	0	0	0	0	0	0	0	0
56	heart_4mm_boundary_10_20	0	0	0	0	0	0	0	0	0	0	0	0	0	0	0	0	0	0	0	0	0	0	0	0	0	0	0	0	0	0	0	0	0	0	0	0	0	0	0	0	0	0	0	0	0	0	0	0
56	heart_4mm_boundary_0_1	181828	0.0844143	0	0	0	0	0	0	0	0	7.48	0	3.74	0	0	7.48	0	0	3.74	0	11.22	0	0	3.74	0	0	0	3.74	11.22	3.74	0	0	0	0	0	3.74	0	7.48	11.22	0	0	0	0	0	0	0	3.74	0
56	heart_4mm_boundary_20_1000	0	0	0	0	0	0	0	0	0	0	0	0	0	0	0	0	0	0	0	0	0	0	0	0	0	0	0	0	0	0	0	0	0	0	0	0	0	0	0	0	0	0	0	0	0	0	0	0
56	heart_50mm_boundary	5.2177e+06	1.42442	272.9	295.33	336.46	239.26	287.86	314.03	291.6	287.86	328.98	299.07	284.12	366.36	332.72	317.76	381.32	325.24	325.24	325.24	362.63	332.72	302.81	332.72	400.01	276.64	328.98	254.21	276.64	321.5	317.76	310.29	325.24	366.36	310.29	392.53	358.89	306.55	306.55	332.72	265.43	347.67	388.79	302.81	340.19	325.24	325.24	414.96
56	heart_50mm_boundary_0_1	4.85363e+06	0.110763	257.95	276.64	321.5	231.78	265.43	302.81	265.43	284.12	317.76	280.38	269.17	347.67	306.55	310.29	362.63	302.81	310.29	306.55	362.63	328.98	291.6	317.76	373.84	265.43	306.55	235.52	265.43	306.55	310.29	276.64	306.55	355.15	295.33	385.06	343.93	295.33	280.38	325.24	254.21	328.98	366.36	272.9	321.5	302.81	299.07	400.01
57	heart_4mm_boundary	170374	0.0707802	0	1.91	3.81	1.91	0	1.91	1.91	0	3.81	0	1.91	0	5.72	5.72	7.63	0	1.91	0	1.91	0	3.81	3.81	1.91	0	0	0	0	1.91	0	0	3.81	0	3.81	0	1.91	1.91	3.81	1.91	1.91	1.91	1.91	1.91	1.91	0	0	0
57	heart_4mm_boundary_1_5	0	0	0	0	0	0	0	0	0	0	0	0	0	0	0	0	0	0	0	0	0	0	0	0	0	0	0	0	0	0	0	0	0	0	0	0	0	0	0	0	0	0	0	0	0	0	0	0
57	heart	899506	0.0678915	3.81	7.63	9.54	3.81	9.54	9.54	1.91	5.72	7.63	3.81	11.44	5.72	13.35	15.26	13.35	3.81	15.26	5.72	7.63	9.54	11.44	9.54	3.81	7.63	7.63	7.63	13.35	3.81	20.98	5.72	9.54	3.81	19.07	5.72	7.63	13.35	9.54	13.35	9.54	11.44	13.35	11.44	11.44	5.72	3.81	11.44
57	heart_4mm_boundary_20_1000	0	0	0	0	0	0	0	0	0	0	0	0	0	0	0	0	0	0	0	0	0	0	0	0	0	0	0	0	0	0	0	0	0	0	0	0	0	0	0	0	0	0	0	0	0	0	0	0
57	heart_4mm_boundary_5_10	0	0	0	0	0	0	0	0	0	0	0	0	0	0	0	0	0	0	0	0	0	0	0	0	0	0	0	0	0	0	0	0	0	0	0	0	0	0	0	0	0	0	0	0	0	0	0	0
57	heart_4mm_boundary_10_20	0	0	0	0	0	0	0	0	0	0	0	0	0	0	0	0	0	0	0	0	0	0	0	0	0	0	0	0	0	0	0	0	0	0	0	0	0	0	0	0	0	0	0	0	0	0	0	0
57	heart_50mm_boundary	5.23793e+06	0.427801	38.15	51.5	74.39	61.04	76.29	66.76	68.66	83.92	51.5	70.57	62.94	72.48	70.57	70.57	74.39	89.65	74.39	62.94	70.57	55.31	87.74	62.94	82.02	85.83	61.04	72.48	72.48	82.02	76.29	55.31	68.66	66.76	68.66	66.76	85.83	49.59	87.74	87.74	64.85	83.92	70.57	68.66	74.39	85.83	74.39	87.74
57	heart_4mm_boundary_0_1	170374	0.0707802	0	1.91	3.81	1.91	0	1.91	1.91	0	3.81	0	1.91	0	5.72	5.72	7.63	0	1.91	0	1.91	0	3.81	3.81	1.91	0	0	0	0	1.91	0	0	3.81	0	3.81	0	1.91	1.91	3.81	1.91	1.91	1.91	1.91	1.91	1.91	0	0	0
57	heart_50mm_boundary_0_1	5.0215e+06	0.0900048	34.33	38.15	64.85	45.78	64.85	53.41	64.85	72.48	40.05	66.76	53.41	66.76	64.85	64.85	68.66	76.29	61.04	59.13	61.04	49.59	74.39	55.31	62.94	70.57	55.31	64.85	70.57	68.66	66.76	49.59	55.31	57.22	62.94	57.22	78.2	41.96	76.29	82.02	49.59	74.39	57.22	61.04	68.66	68.66	62.94	74.39
58	heart	884466	13.1241	0	0	0	0	0	0	0	0	0	0	0	0	0	0	0	0	0	0	0	0	0	0	0	0	0	0.95	0	0	0	0	0	0	0.95	0.95	0	0.95	0	0	0.95	0	0	0	0	0	0	0
58	heart_4mm_boundary	189742	16.3161	0	0	0	0	0	0	0	0	0	0	0	0	0	0	0	0	0	0	0	0	0	0	0	0	0	0.95	0	0	0	0	0	0	0.95	0.95	0	0.95	0	0	0.95	0	0	0	0	0	0	0
58	heart_4mm_boundary_0_1	89785.6	0.524262	0	0	0	0	0	0	0	0	0	0	0	0	0	0	0	0	0	0	0	0	0	0	0	0	0	0	0	0	0	0	0	0	0.95	0	0	0.95	0	0	0	0	0	0	0	0	0	0
58	heart_4mm_boundary_1_5	28249.7	1.8561	0	0	0	0	0	0	0	0	0	0	0	0	0	0	0	0	0	0	0	0	0	0	0	0	0	0	0	0	0	0	0	0	0	0	0	0	0	0	0	0	0	0	0	0	0	0
58	heart_50mm_boundary	5.25251e+06	13.2487	119.21	118.26	121.12	110.63	113.49	134.47	119.21	125.89	119.21	114.44	123.02	135.42	133.51	136.38	134.47	113.49	128.75	132.56	134.47	134.47	128.75	134.47	126.84	144.96	134.47	109.67	145.91	131.61	156.4	155.45	145.91	139.24	149.73	155.45	140.19	135.42	144	150.68	160.22	132.56	153.54	144.96	153.54	168.8	160.22	146.87
58	heart_4mm_boundary_5_10	8180.62	8.15688	0	0	0	0	0	0	0	0	0	0	0	0	0	0	0	0	0	0	0	0	0	0	0	0	0	0	0	0	0	0	0	0	0	0	0	0	0	0	0	0	0	0	0	0	0	0
58	heart_4mm_boundary_10_20	15736.6	12.9762	0	0	0	0	0	0	0	0	0	0	0	0	0	0	0	0	0	0	0	0	0	0	0	0	0	0.95	0	0	0	0	0	0	0	0.95	0	0	0	0	0.95	0	0	0	0	0	0	0
58	heart_4mm_boundary_20_1000	47789.6	57.0295	0	0	0	0	0	0	0	0	0	0	0	0	0	0	0	0	0	0	0	0	0	0	0	0	0	0	0	0	0	0	0	0	0	0	0	0	0	0	0	0	0	0	0	0	0	0
58	heart_50mm_boundary_0_1	3.07188e+06	0.282661	38.15	39.1	35.29	41.96	33.38	44.82	41.01	40.05	33.38	41.96	49.59	46.73	39.1	38.15	34.33	29.56	40.05	41.96	38.15	48.64	47.68	38.15	41.96	44.82	42.92	34.33	45.78	40.05	52.45	57.22	53.41	37.19	52.45	41.96	42.92	47.68	46.73	45.78	58.17	40.05	54.36	41.96	43.87	54.36	60.08	53.41
59	heart	535795	5.9613	0	0	0	0	0	0	0	0	0	0	0	0	0	0	0	0	0	0	0	0	0	0	0	0	0	0	0	0	0	0	0	0	0	0	0	0	0	0	0	0	0	0	0	0	0	0
59	heart_4mm_boundary_0_1	67840.8	0.268524	0	0	0	0	0	0	0	0	0	0	0	0	0	0	0	0	0	0	0	0	0	0	0	0	0	0	0	0	0	0	0	0	0	0	0	0	0	0	0	0	0	0	0	0	0	0
59	heart_4mm_boundary	117913	6.09505	0	0	0	0	0	0	0	0	0	0	0	0	0	0	0	0	0	0	0	0	0	0	0	0	0	0	0	0	0	0	0	0	0	0	0	0	0	0	0	0	0	0	0	0	0	0
59	heart_50mm_boundary	3.9747e+06	5.70131	82.24	74.77	71.03	82.24	71.03	85.98	71.03	59.81	59.81	67.29	89.72	108.41	74.77	78.51	63.55	85.98	89.72	78.51	74.77	104.68	89.72	100.94	78.51	89.72	56.08	97.2	93.46	67.29	48.6	89.72	71.03	97.2	97.2	82.24	119.63	89.72	97.2	123.37	130.84	108.41	119.63	115.89	112.15	97.2	127.11	97.2
59	heart_4mm_boundary_5_10	7110.44	6.72958	0	0	0	0	0	0	0	0	0	0	0	0	0	0	0	0	0	0	0	0	0	0	0	0	0	0	0	0	0	0	0	0	0	0	0	0	0	0	0	0	0	0	0	0	0	0
59	heart_4mm_boundary_1_5	24000.5	2.81699	0	0	0	0	0	0	0	0	0	0	0	0	0	0	0	0	0	0	0	0	0	0	0	0	0	0	0	0	0	0	0	0	0	0	0	0	0	0	0	0	0	0	0	0	0	0
59	heart_4mm_boundary_10_20	2743.99	14.6356	0	0	0	0	0	0	0	0	0	0	0	0	0	0	0	0	0	0	0	0	0	0	0	0	0	0	0	0	0	0	0	0	0	0	0	0	0	0	0	0	0	0	0	0	0	0
59	heart_50mm_boundary_0_1	2.90806e+06	0.207599	29.91	44.86	52.34	48.6	44.86	59.81	37.38	29.91	26.17	48.6	48.6	63.55	44.86	37.38	37.38	52.34	63.55	56.08	44.86	78.51	63.55	63.55	41.12	52.34	33.65	63.55	56.08	41.12	29.91	56.08	56.08	26.17	59.81	52.34	89.72	52.34	52.34	85.98	93.46	67.29	59.81	78.51	85.98	56.08	82.24	78.51
59	heart_4mm_boundary_20_1000	16217.2	33.597	0	0	0	0	0	0	0	0	0	0	0	0	0	0	0	0	0	0	0	0	0	0	0	0	0	0	0	0	0	0	0	0	0	0	0	0	0	0	0	0	0	0	0	0	0	0
60	heart	1.12067e+06	6.11764	11.44	9.54	9.54	11.44	9.54	5.72	5.72	1.91	13.35	13.35	3.81	5.72	11.44	5.72	7.63	5.72	9.54	9.54	9.54	11.44	11.44	7.63	9.54	3.81	13.35	0	19.07	3.81	7.63	5.72	9.54	17.17	7.63	5.72	17.17	13.35	7.63	11.44	9.54	9.54	11.44	15.26	19.07	15.26	3.81	7.63
60	heart_4mm_boundary_0_1	79389.6	0.448258	0	0	0	0	0	0	0	0	0	1.91	0	0	0	0	0	0	0	0	1.91	0	0	0	0	1.91	0	0	0	0	0	0	0	0	0	0	0	0	0	0	0	0	3.81	0	0	0	0	0
60	heart_4mm_boundary	210880	8.2783	0	0	0	0	0	0	0	0	0	1.91	0	0	0	0	0	0	0	0	1.91	0	1.91	0	1.91	1.91	3.81	0	0	0	0	0	0	0	0	0	1.91	0	0	0	0	0	3.81	1.91	0	0	0	1.91
60	heart_50mm_boundary	5.73212e+06	7.92743	103	106.81	93.46	116.35	122.07	108.72	95.37	118.26	99.18	127.79	144.96	118.26	112.53	110.63	123.98	125.89	116.35	120.16	141.14	152.59	116.35	106.81	123.98	127.79	89.65	152.59	103	135.42	106.81	131.61	120.16	125.89	108.72	139.24	114.44	110.63	116.35	156.4	146.87	150.68	97.27	125.89	133.51	135.42	114.44	141.14
60	heart_4mm_boundary_1_5	31139.4	2.40364	0	0	0	0	0	0	0	0	0	0	0	0	0	0	0	0	0	0	0	0	1.91	0	1.91	0	3.81	0	0	0	0	0	0	0	0	0	0	0	0	0	0	0	0	1.91	0	0	0	0
60	heart_4mm_boundary_5_10	51410.7	7.15949	0	0	0	0	0	0	0	0	0	0	0	0	0	0	0	0	0	0	0	0	0	0	0	0	0	0	0	0	0	0	0	0	0	0	0	0	0	0	0	0	0	0	0	0	0	0
60	heart_4mm_boundary_10_20	22132.9	12.8238	0	0	0	0	0	0	0	0	0	0	0	0	0	0	0	0	0	0	0	0	0	0	0	0	0	0	0	0	0	0	0	0	0	0	0	0	0	0	0	0	0	0	0	0	0	0
60	heart_4mm_boundary_20_1000	26807.8	36.6831	0	0	0	0	0	0	0	0	0	0	0	0	0	0	0	0	0	0	0	0	0	0	0	0	0	0	0	0	0	0	0	0	0	0	1.91	0	0	0	0	0	0	0	0	0	0	1.91
60	heart_50mm_boundary_0_1	2.88797e+06	0.386068	24.8	17.17	22.89	28.61	30.52	24.8	13.35	19.07	24.8	30.52	34.33	26.7	24.8	22.89	24.8	20.98	28.61	24.8	40.05	32.42	26.7	17.17	20.98	28.61	15.26	24.8	24.8	19.07	15.26	22.89	11.44	22.89	20.98	19.07	15.26	19.07	22.89	30.52	28.61	30.52	26.7	13.35	9.54	30.52	5.72	24.8
61	heart	505581	5.99738	1.91	0	0	0	0	0	0	0	0	0	0	0	0	0	0	0	0	0	0	0	0	0	0	0	0	0	0	0	0	0	0	0	0	0	0	0	0	0	0	0	0	0	0	0	0	0
61	heart_4mm_boundary	115604	5.78458	0	0	0	0	0	0	0	0	0	0	0	0	0	0	0	0	0	0	0	0	0	0	0	0	0	0	0	0	0	0	0	0	0	0	0	0	0	0	0	0	0	0	0	0	0	0
61	heart_4mm_boundary_0_1	20296.1	0.434787	0	0	0	0	0	0	0	0	0	0	0	0	0	0	0	0	0	0	0	0	0	0	0	0	0	0	0	0	0	0	0	0	0	0	0	0	0	0	0	0	0	0	0	0	0	0
61	heart_50mm_boundary	3.91296e+06	6.80596	45.78	26.7	43.87	24.8	38.15	32.42	34.33	41.96	36.24	32.42	38.15	28.61	19.07	28.61	36.24	22.89	36.24	30.52	32.42	32.42	28.61	41.96	43.87	38.15	49.59	43.87	22.89	19.07	36.24	36.24	40.05	51.5	41.96	32.42	36.24	36.24	41.96	38.15	32.42	40.05	40.05	53.41	28.61	61.04	40.05	47.68
61	heart_4mm_boundary_1_5	43541	2.47464	0	0	0	0	0	0	0	0	0	0	0	0	0	0	0	0	0	0	0	0	0	0	0	0	0	0	0	0	0	0	0	0	0	0	0	0	0	0	0	0	0	0	0	0	0	0
61	heart_4mm_boundary_5_10	33803.9	6.97118	0	0	0	0	0	0	0	0	0	0	0	0	0	0	0	0	0	0	0	0	0	0	0	0	0	0	0	0	0	0	0	0	0	0	0	0	0	0	0	0	0	0	0	0	0	0
61	heart_4mm_boundary_10_20	12657.2	13.9092	0	0	0	0	0	0	0	0	0	0	0	0	0	0	0	0	0	0	0	0	0	0	0	0	0	0	0	0	0	0	0	0	0	0	0	0	0	0	0	0	0	0	0	0	0	0
61	heart_4mm_boundary_20_1000	5306.24	26.4681	0	0	0	0	0	0	0	0	0	0	0	0	0	0	0	0	0	0	0	0	0	0	0	0	0	0	0	0	0	0	0	0	0	0	0	0	0	0	0	0	0	0	0	0	0	0
61	heart_50mm_boundary_0_1	1.48177e+06	0.213752	15.26	19.07	19.07	13.35	11.44	22.89	11.44	5.72	19.07	11.44	13.35	19.07	11.44	13.35	24.8	5.72	17.17	15.26	22.89	11.44	13.35	20.98	28.61	13.35	30.52	22.89	3.81	11.44	15.26	22.89	13.35	32.42	19.07	9.54	19.07	11.44	17.17	30.52	15.26	11.44	15.26	26.7	17.17	32.42	11.44	19.07
62	heart	853973	2.26315	0	1.91	0	1.91	0	0	1.91	0	0	1.91	0	0	1.91	0	0	0	0	0	0	0	0	1.91	3.81	1.91	0	1.91	1.91	3.81	1.91	1.91	0	1.91	0	0	0	1.91	0	0	3.81	0	0	0	1.91	1.91	3.81	0
62	heart_4mm_boundary	169163	3.59394	0	0	0	0	0	0	1.91	0	0	1.91	0	0	1.91	0	0	0	0	0	0	0	0	1.91	0	0	0	0	0	0	0	0	0	0	0	0	0	0	0	0	0	0	0	0	0	0	0	0
62	heart_4mm_boundary_0_1	106428	0.357014	0	0	0	0	0	0	0	0	0	0	0	0	0	0	0	0	0	0	0	0	0	0	0	0	0	0	0	0	0	0	0	0	0	0	0	0	0	0	0	0	0	0	0	0	0	0
62	heart_50mm_boundary	4.96084e+06	4.66569	53.41	47.68	40.05	66.76	64.85	51.5	61.04	43.87	34.33	57.22	76.29	53.41	38.15	61.04	43.87	47.68	55.31	40.05	62.94	41.96	43.87	53.41	64.85	49.59	47.68	66.76	62.94	80.11	45.78	53.41	57.22	78.2	64.85	66.76	68.66	72.48	78.2	47.68	49.59	51.5	66.76	76.29	72.48	62.94	47.68	57.22
62	heart_4mm_boundary_1_5	33000.9	2.52743	0	0	0	0	0	0	1.91	0	0	1.91	0	0	1.91	0	0	0	0	0	0	0	0	1.91	0	0	0	0	0	0	0	0	0	0	0	0	0	0	0	0	0	0	0	0	0	0	0	0
62	heart_4mm_boundary_10_20	8945.47	14.1214	0	0	0	0	0	0	0	0	0	0	0	0	0	0	0	0	0	0	0	0	0	0	0	0	0	0	0	0	0	0	0	0	0	0	0	0	0	0	0	0	0	0	0	0	0	0
62	heart_4mm_boundary_20_1000	8457.18	32.2186	0	0	0	0	0	0	0	0	0	0	0	0	0	0	0	0	0	0	0	0	0	0	0	0	0	0	0	0	0	0	0	0	0	0	0	0	0	0	0	0	0	0	0	0	0	0
62	heart_4mm_boundary_5_10	12331	7.11657	0	0	0	0	0	0	0	0	0	0	0	0	0	0	0	0	0	0	0	0	0	0	0	0	0	0	0	0	0	0	0	0	0	0	0	0	0	0	0	0	0	0	0	0	0	0
62	heart_50mm_boundary_0_1	3.00107e+06	0.239906	17.17	17.17	15.26	34.33	28.61	15.26	22.89	20.98	7.63	19.07	22.89	13.35	13.35	28.61	19.07	15.26	24.8	11.44	19.07	17.17	15.26	22.89	26.7	15.26	20.98	22.89	26.7	28.61	17.17	13.35	24.8	24.8	24.8	19.07	26.7	26.7	28.61	17.17	26.7	19.07	24.8	32.42	26.7	19.07	11.44	20.98
63	heart	739458	6.73838	0	0	0	0	0	0	0	0	0	0	0	0	0	0	0	0	0	0	0	0	0	0	0	0	0	0	0	0	0	0	0	0	0	0	0	0	0	0	0	0	0	0	0	0	0	0
63	heart_4mm_boundary_0_1	0	0	0	0	0	0	0	0	0	0	0	0	0	0	0	0	0	0	0	0	0	0	0	0	0	0	0	0	0	0	0	0	0	0	0	0	0	0	0	0	0	0	0	0	0	0	0	0
63	heart_50mm_boundary	4.65708e+06	6.06722	57.22	55.31	45.78	55.31	66.76	34.33	32.42	40.05	28.61	62.94	38.15	43.87	43.87	49.59	45.78	49.59	57.22	57.22	34.33	55.31	32.42	45.78	49.59	47.68	59.13	47.68	55.31	40.05	51.5	49.59	47.68	61.04	57.22	32.42	51.5	45.78	59.13	51.5	45.78	41.96	61.04	59.13	64.85	45.78	55.31	57.22
63	heart_4mm_boundary	152224	8.12163	0	0	0	0	0	0	0	0	0	0	0	0	0	0	0	0	0	0	0	0	0	0	0	0	0	0	0	0	0	0	0	0	0	0	0	0	0	0	0	0	0	0	0	0	0	0
63	heart_4mm_boundary_5_10	36119.5	7.00791	0	0	0	0	0	0	0	0	0	0	0	0	0	0	0	0	0	0	0	0	0	0	0	0	0	0	0	0	0	0	0	0	0	0	0	0	0	0	0	0	0	0	0	0	0	0
63	heart_50mm_boundary_0_1	1.36141e+06	0.304286	24.8	26.7	17.17	22.89	20.98	11.44	15.26	19.07	5.72	15.26	19.07	17.17	9.54	13.35	17.17	19.07	24.8	24.8	5.72	17.17	17.17	15.26	22.89	7.63	28.61	15.26	20.98	17.17	22.89	24.8	15.26	22.89	20.98	11.44	20.98	17.17	20.98	22.89	11.44	7.63	20.98	15.26	15.26	20.98	19.07	15.26
63	heart_4mm_boundary_10_20	18457.4	13.5606	0	0	0	0	0	0	0	0	0	0	0	0	0	0	0	0	0	0	0	0	0	0	0	0	0	0	0	0	0	0	0	0	0	0	0	0	0	0	0	0	0	0	0	0	0	0
63	heart_4mm_boundary_1_5	82578.7	2.72748	0	0	0	0	0	0	0	0	0	0	0	0	0	0	0	0	0	0	0	0	0	0	0	0	0	0	0	0	0	0	0	0	0	0	0	0	0	0	0	0	0	0	0	0	0	0
63	heart_4mm_boundary_20_1000	15068.1	33.6909	0	0	0	0	0	0	0	0	0	0	0	0	0	0	0	0	0	0	0	0	0	0	0	0	0	0	0	0	0	0	0	0	0	0	0	0	0	0	0	0	0	0	0	0	0	0
64	heart	750527	4.23494	14.65	4.88	0	4.88	4.88	9.77	4.88	4.88	0	4.88	0	0	0	4.88	9.77	0	29.3	24.41	0	4.88	0	4.88	4.88	14.65	4.88	9.77	0	9.77	4.88	4.88	0	4.88	0	14.65	0	0	4.88	4.88	9.77	14.65	14.65	4.88	4.88	14.65	9.77	14.65
64	heart_4mm_boundary	150161	5.09361	0	0	0	0	0	0	0	0	0	0	0	0	0	0	0	0	0	4.88	0	0	0	0	4.88	0	0	0	0	0	0	4.88	0	0	0	0	0	0	0	0	0	0	0	0	0	4.88	0	0
64	heart_50mm_boundary	4.63938e+06	5.18541	24.41	19.53	39.06	19.53	9.77	24.41	9.77	9.77	24.41	29.3	9.77	73.24	29.3	19.53	39.06	39.06	34.18	29.3	24.41	19.53	39.06	53.71	34.18	24.41	29.3	34.18	24.41	43.95	24.41	14.65	14.65	29.3	48.83	34.18	34.18	48.83	39.06	34.18	19.53	29.3	39.06	14.65	24.41	34.18	24.41	43.95
64	heart_4mm_boundary_0_1	66547.9	0.454428	0	0	0	0	0	0	0	0	0	0	0	0	0	0	0	0	0	0	0	0	0	0	0	0	0	0	0	0	0	0	0	0	0	0	0	0	0	0	0	0	0	0	0	0	0	0
64	heart_4mm_boundary_5_10	22954.1	6.91075	0	0	0	0	0	0	0	0	0	0	0	0	0	0	0	0	0	0	0	0	0	0	4.88	0	0	0	0	0	0	4.88	0	0	0	0	0	0	0	0	0	0	0	0	0	4.88	0	0
64	heart_4mm_boundary_1_5	40336.9	3.16865	0	0	0	0	0	0	0	0	0	0	0	0	0	0	0	0	0	0	0	0	0	0	0	0	0	0	0	0	0	0	0	0	0	0	0	0	0	0	0	0	0	0	0	0	0	0
64	heart_4mm_boundary_10_20	11171.9	13.7531	0	0	0	0	0	0	0	0	0	0	0	0	0	0	0	0	0	4.88	0	0	0	0	0	0	0	0	0	0	0	0	0	0	0	0	0	0	0	0	0	0	0	0	0	0	0	0
64	heart_50mm_boundary_0_1	2.24095e+06	0.311744	4.88	0	9.77	0	4.88	4.88	0	4.88	4.88	4.88	0	9.77	9.77	0	9.77	4.88	4.88	4.88	4.88	0	9.77	9.77	4.88	4.88	4.88	9.77	0	14.65	4.88	0	0	4.88	14.65	0	4.88	0	4.88	0	0	4.88	4.88	4.88	0	4.88	0	0
64	heart_4mm_boundary_20_1000	9150.39	32.1876	0	0	0	0	0	0	0	0	0	0	0	0	0	0	0	0	0	0	0	0	0	0	0	0	0	0	0	0	0	0	0	0	0	0	0	0	0	0	0	0	0	0	0	0	0	0
65	heart	1.23201e+06	1.2947	0	0	0	0	0	0	0	0	0	0	0	0	0	0	0	0	0	0	0	0	0	0	0	0	0	0	0	0	1.91	0	0	0	0	0	0	0	0	0	0	0	0	0	0	0	0	0
65	heart_4mm_boundary	226599	2.00532	0	0	0	0	0	0	0	0	0	0	0	0	0	0	0	0	0	0	0	0	0	0	0	0	0	0	0	0	1.91	0	0	0	0	0	0	0	0	0	0	0	0	0	0	0	0	0
65	heart_50mm_boundary	5.97518e+06	5.06016	341.42	356.67	347.14	368.12	377.66	347.14	377.66	391.01	366.21	402.45	354.77	440.6	360.49	381.47	389.1	370.03	398.64	431.06	383.38	379.56	419.62	406.27	394.82	452.04	402.45	442.5	425.34	356.67	400.54	408.17	394.82	392.91	419.62	465.39	408.17	438.69	478.74	431.06	436.78	371.93	448.23	427.25	419.62	457.76	429.15	452.04
65	heart_4mm_boundary_0_1	131596	0.468005	0	0	0	0	0	0	0	0	0	0	0	0	0	0	0	0	0	0	0	0	0	0	0	0	0	0	0	0	0	0	0	0	0	0	0	0	0	0	0	0	0	0	0	0	0	0
65	heart_4mm_boundary_1_5	57329.2	2.52544	0	0	0	0	0	0	0	0	0	0	0	0	0	0	0	0	0	0	0	0	0	0	0	0	0	0	0	0	0	0	0	0	0	0	0	0	0	0	0	0	0	0	0	0	0	0
65	heart_4mm_boundary_5_10	36647.8	6.417	0	0	0	0	0	0	0	0	0	0	0	0	0	0	0	0	0	0	0	0	0	0	0	0	0	0	0	0	0	0	0	0	0	0	0	0	0	0	0	0	0	0	0	0	0	0
65	heart_4mm_boundary_10_20	984.192	12.0763	0	0	0	0	0	0	0	0	0	0	0	0	0	0	0	0	0	0	0	0	0	0	0	0	0	0	0	0	1.91	0	0	0	0	0	0	0	0	0	0	0	0	0	0	0	0	0
65	heart_4mm_boundary_20_1000	41.9617	23.3613	0	0	0	0	0	0	0	0	0	0	0	0	0	0	0	0	0	0	0	0	0	0	0	0	0	0	0	0	0	0	0	0	0	0	0	0	0	0	0	0	0	0	0	0	0	0
65	heart_50mm_boundary_0_1	3.45779e+06	0.340384	160.22	154.5	154.5	162.12	162.12	125.89	148.77	158.31	156.4	185.01	122.07	169.75	135.42	181.2	179.29	160.22	135.42	175.48	150.68	160.22	169.75	144.96	141.14	150.68	158.31	181.2	181.2	137.33	156.4	179.29	120.16	135.42	162.12	205.99	175.48	177.38	194.55	181.2	185.01	129.7	165.94	167.85	139.24	181.2	181.2	175.48
66	heart	879375	0.0635331	5.72	11.44	9.54	9.54	3.81	9.54	9.54	1.91	15.26	9.54	7.63	3.81	3.81	1.91	22.89	7.63	7.63	5.72	3.81	15.26	1.91	1.91	5.72	5.72	11.44	7.63	3.81	19.07	7.63	11.44	3.81	1.91	5.72	7.63	11.44	13.35	7.63	7.63	11.44	7.63	7.63	7.63	13.35	13.35	7.63	15.26
66	heart_4mm_boundary_0_1	186260	0.067299	1.91	3.81	3.81	0	0	0	0	0	0	1.91	0	0	0	0	0	0	3.81	0	1.91	0	0	0	1.91	0	1.91	0	0	1.91	0	0	0	0	1.91	1.91	0	3.81	0	3.81	1.91	1.91	3.81	0	1.91	7.63	1.91	1.91
66	heart_4mm_boundary	186260	0.067299	1.91	3.81	3.81	0	0	0	0	0	0	1.91	0	0	0	0	0	0	3.81	0	1.91	0	0	0	1.91	0	1.91	0	0	1.91	0	0	0	0	1.91	1.91	0	3.81	0	3.81	1.91	1.91	3.81	0	1.91	7.63	1.91	1.91
66	heart_4mm_boundary_5_10	0	0	0	0	0	0	0	0	0	0	0	0	0	0	0	0	0	0	0	0	0	0	0	0	0	0	0	0	0	0	0	0	0	0	0	0	0	0	0	0	0	0	0	0	0	0	0	0
66	heart_4mm_boundary_1_5	0	0	0	0	0	0	0	0	0	0	0	0	0	0	0	0	0	0	0	0	0	0	0	0	0	0	0	0	0	0	0	0	0	0	0	0	0	0	0	0	0	0	0	0	0	0	0	0
66	heart_4mm_boundary_10_20	0	0	0	0	0	0	0	0	0	0	0	0	0	0	0	0	0	0	0	0	0	0	0	0	0	0	0	0	0	0	0	0	0	0	0	0	0	0	0	0	0	0	0	0	0	0	0	0
66	heart_4mm_boundary_20_1000	0	0	0	0	0	0	0	0	0	0	0	0	0	0	0	0	0	0	0	0	0	0	0	0	0	0	0	0	0	0	0	0	0	0	0	0	0	0	0	0	0	0	0	0	0	0	0	0
66	heart_50mm_boundary	5.25652e+06	0.475207	38.15	51.5	51.5	38.15	41.96	34.33	49.59	36.24	20.98	57.22	36.24	51.5	40.05	36.24	43.87	53.41	49.59	43.87	47.68	40.05	22.89	40.05	45.78	36.24	45.78	51.5	41.96	59.13	49.59	55.31	59.13	38.15	57.22	43.87	53.41	55.31	22.89	57.22	45.78	45.78	62.94	49.59	62.94	51.5	45.78	74.39
66	heart_50mm_boundary_0_1	4.73991e+06	0.100873	28.61	43.87	43.87	38.15	36.24	30.52	36.24	26.7	17.17	41.96	28.61	43.87	32.42	26.7	41.96	45.78	47.68	34.33	32.42	26.7	17.17	34.33	36.24	34.33	40.05	40.05	38.15	47.68	49.59	47.68	57.22	28.61	47.68	28.61	34.33	47.68	20.98	43.87	36.24	30.52	57.22	38.15	49.59	41.96	38.15	62.94
67	heart	1.36652e+06	1.74589	24.8	9.54	17.17	15.26	20.98	17.17	19.07	15.26	15.26	17.17	19.07	45.78	15.26	19.07	19.07	11.44	11.44	11.44	19.07	17.17	22.89	11.44	17.17	15.26	13.35	22.89	24.8	20.98	22.89	22.89	13.35	22.89	15.26	20.98	20.98	15.26	11.44	26.7	22.89	38.15	19.07	15.26	19.07	15.26	15.26	22.89
67	heart_4mm_boundary	242437	3.71872	3.81	3.81	1.91	0	1.91	3.81	0	5.72	1.91	3.81	3.81	7.63	3.81	1.91	3.81	0	0	1.91	3.81	5.72	3.81	3.81	5.72	3.81	0	5.72	7.63	1.91	3.81	3.81	3.81	1.91	1.91	3.81	3.81	5.72	1.91	5.72	5.72	7.63	0	3.81	0	5.72	5.72	0
67	heart_4mm_boundary_0_1	164364	0.410856	0	1.91	0	0	0	1.91	0	3.81	1.91	1.91	1.91	3.81	1.91	1.91	0	0	0	0	3.81	1.91	0	1.91	1.91	0	0	1.91	5.72	1.91	0	0	0	0	1.91	0	1.91	0	1.91	3.81	3.81	1.91	0	3.81	0	3.81	1.91	0
67	heart_50mm_boundary	6.21041e+06	6.76642	129.7	146.87	97.27	146.87	131.61	122.07	91.55	123.98	120.16	122.07	148.77	108.72	158.31	110.63	89.65	120.16	146.87	120.16	122.07	131.61	137.33	143.05	122.07	156.4	104.9	116.35	125.89	110.63	110.63	144.96	143.05	139.24	114.44	144.96	112.53	139.24	146.87	137.33	148.77	152.59	164.03	137.33	175.48	148.77	164.03	114.44
67	heart_4mm_boundary_1_5	39182.7	2.25772	0	1.91	1.91	0	1.91	1.91	0	0	0	0	0	0	0	0	3.81	0	0	0	0	0	1.91	0	0	1.91	0	1.91	0	0	1.91	0	1.91	0	0	0	0	0	0	0	0	1.91	0	0	0	0	0	0
67	heart_4mm_boundary_5_10	15911.1	7.17506	0	0	0	0	0	0	0	1.91	0	0	1.91	3.81	0	0	0	0	0	0	0	0	0	0	1.91	0	0	0	0	0	1.91	0	0	0	0	0	0	0	0	0	0	0	0	0	0	1.91	0	0
67	heart_4mm_boundary_20_1000	12962.3	37.8573	3.81	0	0	0	0	0	0	0	0	1.91	0	0	0	0	0	0	0	1.91	0	3.81	0	1.91	1.91	0	0	1.91	1.91	0	0	1.91	1.91	1.91	0	3.81	1.91	3.81	0	0	1.91	3.81	0	0	0	0	1.91	0
67	heart_50mm_boundary_0_1	3.8817e+06	0.321286	47.68	53.41	36.24	55.31	45.78	40.05	40.05	38.15	45.78	41.96	57.22	41.96	49.59	43.87	30.52	41.96	66.76	36.24	36.24	59.13	59.13	53.41	53.41	74.39	40.05	38.15	49.59	34.33	34.33	72.48	47.68	62.94	45.78	61.04	45.78	61.04	53.41	43.87	68.66	53.41	61.04	51.5	76.29	57.22	66.76	40.05
67	heart_4mm_boundary_10_20	10017.4	14.0437	0	0	0	0	0	0	0	0	0	0	0	0	1.91	0	0	0	0	0	0	0	1.91	0	0	1.91	0	0	0	0	0	1.91	0	0	0	0	0	1.91	0	1.91	0	0	0	0	0	0	1.91	0
68	heart	864468	0.0187967	0	0	0	0	0	0	0	0	0	0	0	0	0	0	0	0	0	0	0	0	0	0	0	0	0	0	0	0	0	0	0	0	0	0	0	0	0	0	0	0	0	0	0	0	0	0
68	heart_4mm_boundary_20_1000	0	0	0	0	0	0	0	0	0	0	0	0	0	0	0	0	0	0	0	0	0	0	0	0	0	0	0	0	0	0	0	0	0	0	0	0	0	0	0	0	0	0	0	0	0	0	0	0
68	heart_4mm_boundary	167389	0.0185523	0	0	0	0	0	0	0	0	0	0	0	0	0	0	0	0	0	0	0	0	0	0	0	0	0	0	0	0	0	0	0	0	0	0	0	0	0	0	0	0	0	0	0	0	0	0
68	heart_4mm_boundary_5_10	0	0	0	0	0	0	0	0	0	0	0	0	0	0	0	0	0	0	0	0	0	0	0	0	0	0	0	0	0	0	0	0	0	0	0	0	0	0	0	0	0	0	0	0	0	0	0	0
68	heart_4mm_boundary_1_5	0	0	0	0	0	0	0	0	0	0	0	0	0	0	0	0	0	0	0	0	0	0	0	0	0	0	0	0	0	0	0	0	0	0	0	0	0	0	0	0	0	0	0	0	0	0	0	0
68	heart_4mm_boundary_10_20	0	0	0	0	0	0	0	0	0	0	0	0	0	0	0	0	0	0	0	0	0	0	0	0	0	0	0	0	0	0	0	0	0	0	0	0	0	0	0	0	0	0	0	0	0	0	0	0
68	heart_4mm_boundary_0_1	167389	0.0185523	0	0	0	0	0	0	0	0	0	0	0	0	0	0	0	0	0	0	0	0	0	0	0	0	0	0	0	0	0	0	0	0	0	0	0	0	0	0	0	0	0	0	0	0	0	0
68	heart_50mm_boundary	4.89951e+06	0.0210107	28.61	24.8	28.61	22.89	22.89	24.8	34.33	34.33	20.98	20.98	32.42	24.8	30.52	34.33	51.5	38.15	43.87	15.26	53.41	28.61	34.33	34.33	41.96	36.24	28.61	40.05	28.61	40.05	34.33	38.15	32.42	24.8	22.89	22.89	41.96	41.96	43.87	41.96	51.5	30.52	36.24	30.52	30.52	45.78	30.52	53.41
68	heart_50mm_boundary_0_1	4.89951e+06	0.0210107	28.61	24.8	28.61	22.89	22.89	24.8	34.33	34.33	20.98	20.98	32.42	24.8	30.52	34.33	51.5	38.15	43.87	15.26	53.41	28.61	34.33	34.33	41.96	36.24	28.61	40.05	28.61	40.05	34.33	38.15	32.42	24.8	22.89	22.89	41.96	41.96	43.87	41.96	51.5	30.52	36.24	30.52	30.52	45.78	30.52	53.41
69	heart	845497	4.9154	0	0	0	0	0	0	0	0	0	0	0	0	0	0	0	1.91	0	0	0	0	0	0	0	0	0	0	0	0	0	0	0	0	0	0	0	0	0	0	0	0	0	0	0	0	0	0
69	heart_4mm_boundary	163481	7.26232	0	0	0	0	0	0	0	0	0	0	0	0	0	0	0	1.91	0	0	0	0	0	0	0	0	0	0	0	0	0	0	0	0	0	0	0	0	0	0	0	0	0	0	0	0	0	0
69	heart_4mm_boundary_0_1	87150.6	0.474674	0	0	0	0	0	0	0	0	0	0	0	0	0	0	0	0	0	0	0	0	0	0	0	0	0	0	0	0	0	0	0	0	0	0	0	0	0	0	0	0	0	0	0	0	0	0
69	heart_50mm_boundary	4.85796e+06	9.27944	59.13	62.94	53.41	83.92	66.76	61.04	89.65	64.85	59.13	70.57	61.04	64.85	76.29	55.31	66.76	83.92	61.04	74.39	66.76	64.85	62.94	74.39	80.11	64.85	99.18	83.92	70.57	123.98	80.11	68.66	87.74	89.65	104.9	82.02	106.81	89.65	72.48	72.48	97.27	87.74	70.57	80.11	93.46	114.44	70.57	76.29
69	heart_4mm_boundary_1_5	28099.1	2.28101	0	0	0	0	0	0	0	0	0	0	0	0	0	0	0	0	0	0	0	0	0	0	0	0	0	0	0	0	0	0	0	0	0	0	0	0	0	0	0	0	0	0	0	0	0	0
69	heart_4mm_boundary_5_10	17143.2	7.12114	0	0	0	0	0	0	0	0	0	0	0	0	0	0	0	0	0	0	0	0	0	0	0	0	0	0	0	0	0	0	0	0	0	0	0	0	0	0	0	0	0	0	0	0	0	0
69	heart_4mm_boundary_20_1000	17267.2	44.216	0	0	0	0	0	0	0	0	0	0	0	0	0	0	0	0	0	0	0	0	0	0	0	0	0	0	0	0	0	0	0	0	0	0	0	0	0	0	0	0	0	0	0	0	0	0
69	heart_4mm_boundary_10_20	13820.6	14.1975	0	0	0	0	0	0	0	0	0	0	0	0	0	0	0	1.91	0	0	0	0	0	0	0	0	0	0	0	0	0	0	0	0	0	0	0	0	0	0	0	0	0	0	0	0	0	0
69	heart_50mm_boundary_0_1	2.61056e+06	0.335015	20.98	13.35	19.07	30.52	22.89	22.89	26.7	22.89	20.98	30.52	32.42	24.8	30.52	19.07	30.52	34.33	20.98	24.8	22.89	26.7	22.89	32.42	24.8	19.07	28.61	24.8	30.52	43.87	26.7	30.52	34.33	30.52	34.33	28.61	40.05	32.42	30.52	30.52	36.24	34.33	22.89	24.8	38.15	53.41	24.8	24.8
70	heart	677024	1.12782	0	0	0	0	0	0	0	0	0	0	0	0	0	0	0	0	0	0	0	0	0	0	0	0	0	0	0	0	0	0	0	0	0	0	0	0	0	0	0	0	0	0	0	0	0	0
70	heart_4mm_boundary	128283	1.64945	0	0	0	0	0	0	0	0	0	0	0	0	0	0	0	0	0	0	0	0	0	0	0	0	0	0	0	0	0	0	0	0	0	0	0	0	0	0	0	0	0	0	0	0	0	0
70	heart_4mm_boundary_0_1	83148.5	0.441189	0	0	0	0	0	0	0	0	0	0	0	0	0	0	0	0	0	0	0	0	0	0	0	0	0	0	0	0	0	0	0	0	0	0	0	0	0	0	0	0	0	0	0	0	0	0
70	heart_50mm_boundary	4.46882e+06	7.45013	25.75	12.87	34.33	21.46	17.17	60.08	30.04	21.46	25.75	8.58	21.46	38.62	17.17	38.62	34.33	17.17	25.75	47.21	12.87	21.46	30.04	51.5	38.62	30.04	17.17	38.62	30.04	21.46	34.33	12.87	12.87	38.62	25.75	34.33	42.92	47.21	12.87	25.75	38.62	51.5	47.21	51.5	38.62	42.92	55.79	21.46
70	heart_4mm_boundary_1_5	35769.9	2.29605	0	0	0	0	0	0	0	0	0	0	0	0	0	0	0	0	0	0	0	0	0	0	0	0	0	0	0	0	0	0	0	0	0	0	0	0	0	0	0	0	0	0	0	0	0	0
70	heart_4mm_boundary_5_10	7359.98	6.67417	0	0	0	0	0	0	0	0	0	0	0	0	0	0	0	0	0	0	0	0	0	0	0	0	0	0	0	0	0	0	0	0	0	0	0	0	0	0	0	0	0	0	0	0	0	0
70	heart_50mm_boundary_0_1	2.79887e+06	0.308046	8.58	12.87	12.87	0	0	30.04	12.87	4.29	8.58	0	12.87	4.29	0	4.29	12.87	12.87	4.29	12.87	8.58	4.29	4.29	25.75	17.17	4.29	8.58	12.87	8.58	0	12.87	4.29	8.58	4.29	12.87	12.87	12.87	12.87	4.29	8.58	0	17.17	12.87	12.87	4.29	12.87	17.17	0
70	heart_4mm_boundary_20_1000	858.307	32.4031	0	0	0	0	0	0	0	0	0	0	0	0	0	0	0	0	0	0	0	0	0	0	0	0	0	0	0	0	0	0	0	0	0	0	0	0	0	0	0	0	0	0	0	0	0	0
70	heart_4mm_boundary_10_20	1145.84	13.8308	0	0	0	0	0	0	0	0	0	0	0	0	0	0	0	0	0	0	0	0	0	0	0	0	0	0	0	0	0	0	0	0	0	0	0	0	0	0	0	0	0	0	0	0	0	0
71	heart	1.00698e+06	3.92503	0	0	0	0	0	0	0	0	0	0	0	0	0	0	0	1.91	0	0	0	0	0	0	0	0	0	0	0	0	0	0	0	0	0	0	0	0	0	0	0	0	0	0	0	1.91	0	0
71	heart_4mm_boundary	196821	5.2356	0	0	0	0	0	0	0	0	0	0	0	0	0	0	0	1.91	0	0	0	0	0	0	0	0	0	0	0	0	0	0	0	0	0	0	0	0	0	0	0	0	0	0	0	1.91	0	0
71	heart_50mm_boundary	5.7063e+06	4.68902	51.5	40.05	53.41	59.13	85.83	64.85	74.39	68.66	43.87	51.5	41.96	62.94	62.94	36.24	57.22	32.42	57.22	36.24	49.59	91.55	66.76	74.39	61.04	57.22	82.02	66.76	70.57	70.57	68.66	45.78	82.02	80.11	68.66	70.57	74.39	62.94	74.39	78.2	68.66	72.48	91.55	82.02	83.92	72.48	68.66	104.9
71	heart_4mm_boundary_0_1	121920	0.158813	0	0	0	0	0	0	0	0	0	0	0	0	0	0	0	0	0	0	0	0	0	0	0	0	0	0	0	0	0	0	0	0	0	0	0	0	0	0	0	0	0	0	0	0	0	0
71	heart_4mm_boundary_1_5	25178.9	2.8064	0	0	0	0	0	0	0	0	0	0	0	0	0	0	0	0	0	0	0	0	0	0	0	0	0	0	0	0	0	0	0	0	0	0	0	0	0	0	0	0	0	0	0	1.91	0	0
71	heart_4mm_boundary_5_10	19268	7.40673	0	0	0	0	0	0	0	0	0	0	0	0	0	0	0	0	0	0	0	0	0	0	0	0	0	0	0	0	0	0	0	0	0	0	0	0	0	0	0	0	0	0	0	0	0	0
71	heart_4mm_boundary_20_1000	13963.7	40.3708	0	0	0	0	0	0	0	0	0	0	0	0	0	0	0	1.91	0	0	0	0	0	0	0	0	0	0	0	0	0	0	0	0	0	0	0	0	0	0	0	0	0	0	0	0	0	0
71	heart_4mm_boundary_10_20	16490.9	14.1905	0	0	0	0	0	0	0	0	0	0	0	0	0	0	0	0	0	0	0	0	0	0	0	0	0	0	0	0	0	0	0	0	0	0	0	0	0	0	0	0	0	0	0	0	0	0
71	heart_50mm_boundary_0_1	4.23698e+06	0.155131	41.96	34.33	47.68	51.5	59.13	45.78	57.22	53.41	40.05	38.15	26.7	57.22	55.31	32.42	53.41	24.8	43.87	32.42	41.96	82.02	49.59	61.04	51.5	45.78	64.85	59.13	68.66	59.13	53.41	36.24	72.48	62.94	57.22	55.31	61.04	55.31	61.04	70.57	59.13	59.13	82.02	62.94	76.29	53.41	55.31	91.55
72	heart_4mm_boundary_0_1	0	0	0	0	0	0	0	0	0	0	0	0	0	0	0	0	0	0	0	0	0	0	0	0	0	0	0	0	0	0	0	0	0	0	0	0	0	0	0	0	0	0	0	0	0	0	0	0
72	heart	832226	32.0615	0	0	0	0	0	0	0	0	0	0	0	0	0	0	0	0	0	0	0	0	0	0	0	0	0	0	0	0	0	0	0	0	0	0	0	0	0	0	0	0	0	0	0	0	0	0
72	heart_50mm_boundary	4.93546e+06	20.8248	316.62	303.27	333.79	299.45	288.01	280.38	305.18	308.99	312.81	326.16	326.16	295.64	331.88	337.6	314.71	337.6	307.08	312.81	337.6	326.16	322.34	303.27	373.84	299.45	383.38	354.77	341.42	339.51	339.51	345.23	314.71	345.23	352.86	297.55	312.81	370.03	305.18	320.43	328.06	328.06	366.21	354.77	364.3	324.25	343.32	324.25
72	heart_4mm_boundary	169716	28.7947	0	0	0	0	0	0	0	0	0	0	0	0	0	0	0	0	0	0	0	0	0	0	0	0	0	0	0	0	0	0	0	0	0	0	0	0	0	0	0	0	0	0	0	0	0	0
72	heart_4mm_boundary_1_5	30351.6	3.1247	0	0	0	0	0	0	0	0	0	0	0	0	0	0	0	0	0	0	0	0	0	0	0	0	0	0	0	0	0	0	0	0	0	0	0	0	0	0	0	0	0	0	0	0	0	0
72	heart_4mm_boundary_5_10	47559.7	7.17261	0	0	0	0	0	0	0	0	0	0	0	0	0	0	0	0	0	0	0	0	0	0	0	0	0	0	0	0	0	0	0	0	0	0	0	0	0	0	0	0	0	0	0	0	0	0
72	heart_4mm_boundary_10_20	15766.1	13.6797	0	0	0	0	0	0	0	0	0	0	0	0	0	0	0	0	0	0	0	0	0	0	0	0	0	0	0	0	0	0	0	0	0	0	0	0	0	0	0	0	0	0	0	0	0	0
72	heart_4mm_boundary_20_1000	76038.4	55.6991	0	0	0	0	0	0	0	0	0	0	0	0	0	0	0	0	0	0	0	0	0	0	0	0	0	0	0	0	0	0	0	0	0	0	0	0	0	0	0	0	0	0	0	0	0	0
72	heart_50mm_boundary_0_1	840059	0.698855	19.07	15.26	13.35	22.89	11.44	7.63	11.44	9.54	11.44	15.26	7.63	17.17	9.54	15.26	15.26	13.35	17.17	17.17	19.07	19.07	17.17	20.98	13.35	15.26	17.17	17.17	17.17	13.35	13.35	7.63	19.07	19.07	15.26	15.26	11.44	9.54	9.54	11.44	9.54	11.44	15.26	15.26	13.35	11.44	19.07	5.72
73	heart	698311	2.84428	0	0	0	0	0	0	0	0	0	0	0	0	0	0	0	0	0	0	0	0	0	0	0	0	0	0	0	0	0	0	0	0	0	0	0	0	0	0	0	0	0	0	0	0	0	0
73	heart_4mm_boundary	147867	2.85682	0	0	0	0	0	0	0	0	0	0	0	0	0	0	0	0	0	0	0	0	0	0	0	0	0	0	0	0	0	0	0	0	0	0	0	0	0	0	0	0	0	0	0	0	0	0
73	heart_4mm_boundary_0_1	77898	0.207999	0	0	0	0	0	0	0	0	0	0	0	0	0	0	0	0	0	0	0	0	0	0	0	0	0	0	0	0	0	0	0	0	0	0	0	0	0	0	0	0	0	0	0	0	0	0
73	heart_50mm_boundary	4.48626e+06	1.93024	17.17	20.98	9.54	36.24	30.52	28.61	19.07	22.89	30.52	26.7	24.8	32.42	36.24	32.42	28.61	32.42	15.26	26.7	32.42	36.24	20.98	32.42	30.52	32.42	32.42	34.33	36.24	34.33	26.7	36.24	32.42	38.15	38.15	19.07	34.33	43.87	40.05	36.24	45.78	32.42	30.52	40.05	32.42	32.42	28.61	45.78
73	heart_4mm_boundary_1_5	40157.3	2.47738	0	0	0	0	0	0	0	0	0	0	0	0	0	0	0	0	0	0	0	0	0	0	0	0	0	0	0	0	0	0	0	0	0	0	0	0	0	0	0	0	0	0	0	0	0	0
73	heart_4mm_boundary_5_10	19010.5	7.12727	0	0	0	0	0	0	0	0	0	0	0	0	0	0	0	0	0	0	0	0	0	0	0	0	0	0	0	0	0	0	0	0	0	0	0	0	0	0	0	0	0	0	0	0	0	0
73	heart_4mm_boundary_10_20	8897.78	14.0319	0	0	0	0	0	0	0	0	0	0	0	0	0	0	0	0	0	0	0	0	0	0	0	0	0	0	0	0	0	0	0	0	0	0	0	0	0	0	0	0	0	0	0	0	0	0
73	heart_4mm_boundary_20_1000	1903.53	24.3734	0	0	0	0	0	0	0	0	0	0	0	0	0	0	0	0	0	0	0	0	0	0	0	0	0	0	0	0	0	0	0	0	0	0	0	0	0	0	0	0	0	0	0	0	0	0
73	heart_50mm_boundary_0_1	3.25787e+06	0.207281	9.54	15.26	7.63	20.98	11.44	11.44	11.44	11.44	15.26	15.26	7.63	17.17	19.07	19.07	19.07	15.26	9.54	5.72	5.72	13.35	5.72	15.26	15.26	15.26	19.07	22.89	13.35	9.54	9.54	11.44	15.26	17.17	17.17	3.81	19.07	15.26	19.07	17.17	17.17	19.07	15.26	20.98	13.35	15.26	13.35	20.98
74	heart	454077	0.0377941	0	0	0	0	0	0	0	0	0	0	0	0	0	0	0	0	1.91	0	0	0	0	0	0	0	0	0	0	0	0	0	0	0	0	0	0	0	0	0	1.91	0	0	0	0	0	0	0
74	heart_4mm_boundary	108335	0.042875	0	0	0	0	0	0	0	0	0	0	0	0	0	0	0	0	0	0	0	0	0	0	0	0	0	0	0	0	0	0	0	0	0	0	0	0	0	0	0	0	0	0	0	0	0	0
74	heart_4mm_boundary_0_1	108335	0.042875	0	0	0	0	0	0	0	0	0	0	0	0	0	0	0	0	0	0	0	0	0	0	0	0	0	0	0	0	0	0	0	0	0	0	0	0	0	0	0	0	0	0	0	0	0	0
74	heart_50mm_boundary	3.78933e+06	0.595211	19.07	19.07	15.26	13.35	30.52	20.98	24.8	20.98	22.89	19.07	20.98	19.07	24.8	40.05	15.26	26.7	32.42	19.07	40.05	15.26	20.98	13.35	17.17	22.89	22.89	24.8	24.8	28.61	24.8	17.17	11.44	36.24	9.54	15.26	24.8	30.52	32.42	20.98	20.98	28.61	22.89	24.8	26.7	32.42	26.7	36.24
74	heart_4mm_boundary_5_10	0	0	0	0	0	0	0	0	0	0	0	0	0	0	0	0	0	0	0	0	0	0	0	0	0	0	0	0	0	0	0	0	0	0	0	0	0	0	0	0	0	0	0	0	0	0	0	0
74	heart_4mm_boundary_10_20	0	0	0	0	0	0	0	0	0	0	0	0	0	0	0	0	0	0	0	0	0	0	0	0	0	0	0	0	0	0	0	0	0	0	0	0	0	0	0	0	0	0	0	0	0	0	0	0
74	heart_4mm_boundary_1_5	0	0	0	0	0	0	0	0	0	0	0	0	0	0	0	0	0	0	0	0	0	0	0	0	0	0	0	0	0	0	0	0	0	0	0	0	0	0	0	0	0	0	0	0	0	0	0	0
74	heart_4mm_boundary_20_1000	0	0	0	0	0	0	0	0	0	0	0	0	0	0	0	0	0	0	0	0	0	0	0	0	0	0	0	0	0	0	0	0	0	0	0	0	0	0	0	0	0	0	0	0	0	0	0	0
74	heart_50mm_boundary_0_1	3.25142e+06	0.0796027	13.35	11.44	13.35	13.35	30.52	19.07	24.8	19.07	17.17	11.44	17.17	13.35	24.8	36.24	13.35	22.89	28.61	19.07	30.52	15.26	19.07	13.35	13.35	17.17	20.98	22.89	24.8	26.7	24.8	11.44	11.44	30.52	7.63	9.54	24.8	28.61	32.42	20.98	20.98	26.7	20.98	15.26	24.8	30.52	26.7	30.52
75	heart	436378	14.9682	0	0	0	0	0	0	0	0	0	0	0	0	0	0	0	0	0	0	0	0	0	0	0	0	0	0	0	0	0	0	0	0	0	0	0	0	0	0	0	0	0	0	0	0	0	2.86
75	heart_4mm_boundary	100456	15.127	0	0	0	0	0	0	0	0	0	0	0	0	0	0	0	0	0	0	0	0	0	0	0	0	0	0	0	0	0	0	0	0	0	0	0	0	0	0	0	0	0	0	0	0	0	0
75	heart_4mm_boundary_0_1	16905.8	0.686289	0	0	0	0	0	0	0	0	0	0	0	0	0	0	0	0	0	0	0	0	0	0	0	0	0	0	0	0	0	0	0	0	0	0	0	0	0	0	0	0	0	0	0	0	0	0
75	heart_4mm_boundary_1_5	16116.1	2.52497	0	0	0	0	0	0	0	0	0	0	0	0	0	0	0	0	0	0	0	0	0	0	0	0	0	0	0	0	0	0	0	0	0	0	0	0	0	0	0	0	0	0	0	0	0	0
75	heart_50mm_boundary	3.65758e+06	12.1957	25.75	25.75	31.47	34.33	8.58	20.03	14.31	25.75	17.17	28.61	20.03	17.17	14.31	20.03	28.61	40.05	25.75	25.75	25.75	37.19	34.33	31.47	22.89	22.89	45.78	25.75	37.19	40.05	42.92	31.47	37.19	22.89	22.89	45.78	28.61	11.44	31.47	34.33	60.08	22.89	25.75	28.61	37.19	34.33	40.05	28.61
75	heart_4mm_boundary_5_10	23594.9	7.06347	0	0	0	0	0	0	0	0	0	0	0	0	0	0	0	0	0	0	0	0	0	0	0	0	0	0	0	0	0	0	0	0	0	0	0	0	0	0	0	0	0	0	0	0	0	0
75	heart_4mm_boundary_20_1000	33456.8	34.5329	0	0	0	0	0	0	0	0	0	0	0	0	0	0	0	0	0	0	0	0	0	0	0	0	0	0	0	0	0	0	0	0	0	0	0	0	0	0	0	0	0	0	0	0	0	0
75	heart_4mm_boundary_10_20	10382.7	13.9932	0	0	0	0	0	0	0	0	0	0	0	0	0	0	0	0	0	0	0	0	0	0	0	0	0	0	0	0	0	0	0	0	0	0	0	0	0	0	0	0	0	0	0	0	0	0
75	heart_50mm_boundary_0_1	1.41342e+06	0.346854	2.86	8.58	14.31	17.17	0	2.86	8.58	2.86	2.86	14.31	2.86	8.58	2.86	11.44	8.58	14.31	2.86	8.58	8.58	14.31	17.17	8.58	8.58	5.72	14.31	8.58	8.58	11.44	14.31	2.86	8.58	2.86	2.86	14.31	2.86	0	5.72	11.44	11.44	2.86	14.31	8.58	5.72	8.58	11.44	17.17
76	heart	974146	3.60716	0	0	0	0	0	0	0	0	0	0	0	0	0	0	0	0	0	0	0	0	0	0	0	0	0	0	0	0	0	0	0	0	0	0	0	0	0	0	0	0	0	0	0	0	0	0
76	heart_4mm_boundary	190876	7.78548	0	0	0	0	0	0	0	0	0	0	0	0	0	0	0	0	0	0	0	0	0	0	0	0	0	0	0	0	0	0	0	0	0	0	0	0	0	0	0	0	0	0	0	0	0	0
76	heart_4mm_boundary_0_1	94249.7	0.59916	0	0	0	0	0	0	0	0	0	0	0	0	0	0	0	0	0	0	0	0	0	0	0	0	0	0	0	0	0	0	0	0	0	0	0	0	0	0	0	0	0	0	0	0	0	0
76	heart_50mm_boundary	5.44971e+06	13.4451	74.39	89.65	70.57	89.65	72.48	80.11	72.48	101.09	97.27	101.09	91.55	112.53	93.46	80.11	103	112.53	99.18	85.83	93.46	91.55	97.27	93.46	97.27	114.44	83.92	99.18	116.35	108.72	108.72	103	112.53	82.02	129.7	101.09	93.46	108.72	97.27	116.35	135.42	125.89	122.07	114.44	137.33	125.89	104.9	93.46
76	heart_4mm_boundary_1_5	48345.6	1.92342	0	0	0	0	0	0	0	0	0	0	0	0	0	0	0	0	0	0	0	0	0	0	0	0	0	0	0	0	0	0	0	0	0	0	0	0	0	0	0	0	0	0	0	0	0	0
76	heart_50mm_boundary_0_1	3.12473e+06	0.432628	20.98	32.42	26.7	36.24	28.61	38.15	24.8	32.42	36.24	28.61	24.8	47.68	28.61	22.89	28.61	47.68	40.05	30.52	41.96	38.15	28.61	36.24	28.61	38.15	20.98	36.24	43.87	43.87	43.87	41.96	32.42	36.24	40.05	34.33	34.33	47.68	38.15	41.96	49.59	41.96	30.52	40.05	51.5	41.96	38.15	32.42
76	heart_4mm_boundary_20_1000	21251.7	49.4247	0	0	0	0	0	0	0	0	0	0	0	0	0	0	0	0	0	0	0	0	0	0	0	0	0	0	0	0	0	0	0	0	0	0	0	0	0	0	0	0	0	0	0	0	0	0
76	heart_4mm_boundary_5_10	14917.4	7.90681	0	0	0	0	0	0	0	0	0	0	0	0	0	0	0	0	0	0	0	0	0	0	0	0	0	0	0	0	0	0	0	0	0	0	0	0	0	0	0	0	0	0	0	0	0	0
76	heart_4mm_boundary_10_20	12111.7	13.8953	0	0	0	0	0	0	0	0	0	0	0	0	0	0	0	0	0	0	0	0	0	0	0	0	0	0	0	0	0	0	0	0	0	0	0	0	0	0	0	0	0	0	0	0	0	0
77	heart_4mm_boundary	195524	13.2088	0	0	0	0	0	0	0	0	0	0	0	0	0	0	0	0	0	0	0	0	0	0	0	0	0	1.91	0	0	0	0	0	0	0	0	0	0	0	0	0	0	0	0	0	0	0	0
77	heart	1.0858e+06	10.3417	0	0	0	0	0	0	0	0	0	0	0	0	0	0	0	0	0	1.91	0	0	0	0	0	0	0	1.91	0	0	0	0	0	0	0	0	0	0	0	0	0	0	0	0	0	0	0	0
77	heart_50mm_boundary	5.43644e+06	11.8777	129.7	141.14	177.38	135.42	148.77	171.66	148.77	171.66	158.31	148.77	181.2	165.94	186.92	171.66	144.96	196.46	154.5	204.09	188.83	167.85	181.2	144.96	186.92	162.12	162.12	205.99	165.94	188.83	160.22	185.01	167.85	183.11	196.46	192.64	175.48	160.22	190.73	211.72	200.27	183.11	219.35	173.57	194.55	177.38	230.79	259.4
77	heart_4mm_boundary_0_1	75979.2	0.563523	0	0	0	0	0	0	0	0	0	0	0	0	0	0	0	0	0	0	0	0	0	0	0	0	0	0	0	0	0	0	0	0	0	0	0	0	0	0	0	0	0	0	0	0	0	0
77	heart_50mm_boundary_0_1	2.32593e+06	0.403996	24.8	19.07	32.42	17.17	32.42	32.42	38.15	24.8	32.42	17.17	17.17	28.61	30.52	38.15	32.42	28.61	20.98	32.42	26.7	26.7	36.24	30.52	28.61	34.33	30.52	36.24	40.05	26.7	32.42	28.61	30.52	34.33	34.33	43.87	32.42	20.98	34.33	20.98	34.33	19.07	43.87	36.24	43.87	28.61	41.96	30.52
77	heart_4mm_boundary_5_10	17133.7	7.38674	0	0	0	0	0	0	0	0	0	0	0	0	0	0	0	0	0	0	0	0	0	0	0	0	0	0	0	0	0	0	0	0	0	0	0	0	0	0	0	0	0	0	0	0	0	0
77	heart_4mm_boundary_10_20	20328.5	14.6299	0	0	0	0	0	0	0	0	0	0	0	0	0	0	0	0	0	0	0	0	0	0	0	0	0	0	0	0	0	0	0	0	0	0	0	0	0	0	0	0	0	0	0	0	0	0
77	heart_4mm_boundary_20_1000	48025.1	42.4522	0	0	0	0	0	0	0	0	0	0	0	0	0	0	0	0	0	0	0	0	0	0	0	0	0	1.91	0	0	0	0	0	0	0	0	0	0	0	0	0	0	0	0	0	0	0	0
77	heart_4mm_boundary_1_5	34057.6	2.26329	0	0	0	0	0	0	0	0	0	0	0	0	0	0	0	0	0	0	0	0	0	0	0	0	0	0	0	0	0	0	0	0	0	0	0	0	0	0	0	0	0	0	0	0	0	0
78	heart	695818	2.85761	0	0	0	0	0	0	0	0	0	0	0	0	0	0	0	0	0	0	0	0	0	0	0	0	0	0	0	0	0	0	0	0	0	0	0	0	0	0	0	0	0	0	0	0	0	0
78	heart_4mm_boundary	144529	3.58729	0	0	0	0	0	0	0	0	0	0	0	0	0	0	0	0	0	0	0	0	0	0	0	0	0	0	0	0	0	0	0	0	0	0	0	0	0	0	0	0	0	0	0	0	0	0
78	heart_50mm_boundary	4.45624e+06	6.28095	38.15	26.7	26.7	20.98	17.17	32.42	38.15	43.87	28.61	24.8	13.35	26.7	26.7	22.89	30.52	28.61	24.8	34.33	55.31	20.98	38.15	34.33	22.89	40.05	30.52	24.8	45.78	36.24	55.31	26.7	30.52	53.41	47.68	36.24	32.42	26.7	38.15	38.15	40.05	38.15	43.87	43.87	40.05	36.24	28.61	47.68
78	heart_4mm_boundary_0_1	70884.7	0.438333	0	0	0	0	0	0	0	0	0	0	0	0	0	0	0	0	0	0	0	0	0	0	0	0	0	0	0	0	0	0	0	0	0	0	0	0	0	0	0	0	0	0	0	0	0	0
78	heart_4mm_boundary_1_5	45572.3	2.66104	0	0	0	0	0	0	0	0	0	0	0	0	0	0	0	0	0	0	0	0	0	0	0	0	0	0	0	0	0	0	0	0	0	0	0	0	0	0	0	0	0	0	0	0	0	0
78	heart_4mm_boundary_5_10	12970	7.00324	0	0	0	0	0	0	0	0	0	0	0	0	0	0	0	0	0	0	0	0	0	0	0	0	0	0	0	0	0	0	0	0	0	0	0	0	0	0	0	0	0	0	0	0	0	0
78	heart_50mm_boundary_0_1	2.28126e+06	0.313915	11.44	11.44	7.63	7.63	1.91	9.54	15.26	9.54	5.72	7.63	7.63	5.72	7.63	3.81	7.63	0	7.63	7.63	13.35	1.91	13.35	3.81	7.63	13.35	11.44	7.63	13.35	13.35	15.26	7.63	3.81	11.44	17.17	11.44	13.35	9.54	11.44	5.72	17.17	11.44	13.35	11.44	11.44	13.35	9.54	17.17
78	heart_4mm_boundary_20_1000	5289.08	26.4611	0	0	0	0	0	0	0	0	0	0	0	0	0	0	0	0	0	0	0	0	0	0	0	0	0	0	0	0	0	0	0	0	0	0	0	0	0	0	0	0	0	0	0	0	0	0
78	heart_4mm_boundary_10_20	9813.31	13.7916	0	0	0	0	0	0	0	0	0	0	0	0	0	0	0	0	0	0	0	0	0	0	0	0	0	0	0	0	0	0	0	0	0	0	0	0	0	0	0	0	0	0	0	0	0	0
79	heart	657804	0.0327063	0	0	0	0	0	0	0	2.86	0	0	0	0	0	0	0	0	0	0	0	0	0	0	2.86	0	2.86	0	0	0	0	0	0	0	0	0	0	0	0	0	0	0	0	0	0	0	0	0
79	heart_4mm_boundary_1_5	0	0	0	0	0	0	0	0	0	0	0	0	0	0	0	0	0	0	0	0	0	0	0	0	0	0	0	0	0	0	0	0	0	0	0	0	0	0	0	0	0	0	0	0	0	0	0	0
79	heart_4mm_boundary	131982	0.0333126	0	0	0	0	0	0	0	0	0	0	0	0	0	0	0	0	0	0	0	0	0	0	0	0	0	0	0	0	0	0	0	0	0	0	0	0	0	0	0	0	0	0	0	0	0	0
79	heart_4mm_boundary_5_10	0	0	0	0	0	0	0	0	0	0	0	0	0	0	0	0	0	0	0	0	0	0	0	0	0	0	0	0	0	0	0	0	0	0	0	0	0	0	0	0	0	0	0	0	0	0	0	0
79	heart_4mm_boundary_10_20	0	0	0	0	0	0	0	0	0	0	0	0	0	0	0	0	0	0	0	0	0	0	0	0	0	0	0	0	0	0	0	0	0	0	0	0	0	0	0	0	0	0	0	0	0	0	0	0
79	heart_4mm_boundary_0_1	131982	0.0333126	0	0	0	0	0	0	0	0	0	0	0	0	0	0	0	0	0	0	0	0	0	0	0	0	0	0	0	0	0	0	0	0	0	0	0	0	0	0	0	0	0	0	0	0	0	0
79	heart_4mm_boundary_20_1000	0	0	0	0	0	0	0	0	0	0	0	0	0	0	0	0	0	0	0	0	0	0	0	0	0	0	0	0	0	0	0	0	0	0	0	0	0	0	0	0	0	0	0	0	0	0	0	0
79	heart_50mm_boundary	4.33572e+06	0.0434583	40.05	54.36	34.33	25.75	40.05	40.05	40.05	45.78	42.92	28.61	28.61	31.47	40.05	34.33	22.89	48.64	40.05	34.33	48.64	48.64	60.08	45.78	34.33	34.33	51.5	31.47	31.47	51.5	34.33	31.47	54.36	54.36	51.5	28.61	34.33	45.78	31.47	60.08	48.64	54.36	34.33	48.64	54.36	48.64	62.94	37.19
79	heart_50mm_boundary_0_1	4.33572e+06	0.0434583	40.05	54.36	34.33	25.75	40.05	40.05	40.05	45.78	42.92	28.61	28.61	31.47	40.05	34.33	22.89	48.64	40.05	34.33	48.64	48.64	60.08	45.78	34.33	34.33	51.5	31.47	31.47	51.5	34.33	31.47	54.36	54.36	51.5	28.61	34.33	45.78	31.47	60.08	48.64	54.36	34.33	48.64	54.36	48.64	62.94	37.19
80	heart	680170	0.0990652	0	0	0	0	0	0	0	0	0	0	0	0	0	0	0	0	0	0	0	0	0	0	0	0	1.91	0	0	0	0	0	0	0	0	0	0	0	0	0	0	0	0	0	0	0	0	0
80	heart_4mm_boundary	141283	0.174319	0	0	0	0	0	0	0	0	0	0	0	0	0	0	0	0	0	0	0	0	0	0	0	0	1.91	0	0	0	0	0	0	0	0	0	0	0	0	0	0	0	0	0	0	0	0	0
80	heart_4mm_boundary_10_20	0	0	0	0	0	0	0	0	0	0	0	0	0	0	0	0	0	0	0	0	0	0	0	0	0	0	0	0	0	0	0	0	0	0	0	0	0	0	0	0	0	0	0	0	0	0	0	0
80	heart_4mm_boundary_20_1000	0	0	0	0	0	0	0	0	0	0	0	0	0	0	0	0	0	0	0	0	0	0	0	0	0	0	0	0	0	0	0	0	0	0	0	0	0	0	0	0	0	0	0	0	0	0	0	0
80	heart_50mm_boundary	4.42357e+06	0.543977	89.65	101.09	80.11	72.48	89.65	95.37	82.02	87.74	99.18	78.2	91.55	122.07	106.81	97.27	78.2	89.65	82.02	87.74	101.09	97.27	97.27	87.74	62.94	87.74	106.81	127.79	97.27	89.65	95.37	108.72	91.55	80.11	101.09	93.46	97.27	114.44	85.83	91.55	89.65	103	141.14	108.72	133.51	123.98	104.9	99.18
80	heart_4mm_boundary_0_1	136658	0.115942	0	0	0	0	0	0	0	0	0	0	0	0	0	0	0	0	0	0	0	0	0	0	0	0	1.91	0	0	0	0	0	0	0	0	0	0	0	0	0	0	0	0	0	0	0	0	0
80	heart_4mm_boundary_5_10	9.53674	5.06154	0	0	0	0	0	0	0	0	0	0	0	0	0	0	0	0	0	0	0	0	0	0	0	0	0	0	0	0	0	0	0	0	0	0	0	0	0	0	0	0	0	0	0	0	0	0
80	heart_4mm_boundary_1_5	4615.78	1.89258	0	0	0	0	0	0	0	0	0	0	0	0	0	0	0	0	0	0	0	0	0	0	0	0	0	0	0	0	0	0	0	0	0	0	0	0	0	0	0	0	0	0	0	0	0	0
80	heart_50mm_boundary_0_1	3.74352e+06	0.111425	43.87	74.39	57.22	55.31	59.13	66.76	40.05	51.5	83.92	47.68	70.57	87.74	70.57	57.22	47.68	55.31	55.31	55.31	68.66	68.66	57.22	53.41	45.78	49.59	82.02	85.83	59.13	61.04	57.22	64.85	59.13	55.31	74.39	62.94	57.22	82.02	68.66	57.22	62.94	62.94	91.55	64.85	87.74	93.46	76.29	66.76
81	heart	714585	0.0456096	0	0	0	0	0	0	0	0	0	0	0	0	0	0	0	0	0	0	0	0	0	0	0	0	0	0	0	0	0	0	0	0	0	0	0	0	0	0	0	0	0	0	0	0	0	0
81	heart_4mm_boundary_1_5	0	0	0	0	0	0	0	0	0	0	0	0	0	0	0	0	0	0	0	0	0	0	0	0	0	0	0	0	0	0	0	0	0	0	0	0	0	0	0	0	0	0	0	0	0	0	0	0
81	heart_4mm_boundary	160011	0.0464552	0	0	0	0	0	0	0	0	0	0	0	0	0	0	0	0	0	0	0	0	0	0	0	0	0	0	0	0	0	0	0	0	0	0	0	0	0	0	0	0	0	0	0	0	0	0
81	heart_4mm_boundary_5_10	0	0	0	0	0	0	0	0	0	0	0	0	0	0	0	0	0	0	0	0	0	0	0	0	0	0	0	0	0	0	0	0	0	0	0	0	0	0	0	0	0	0	0	0	0	0	0	0
81	heart_50mm_boundary	5.28655e+06	0.11423	71.03	74.77	89.72	104.68	104.68	74.77	56.08	71.03	93.46	97.2	93.46	78.51	85.98	71.03	112.15	130.84	97.2	119.63	78.51	149.54	63.55	85.98	67.29	78.51	157.01	100.94	134.58	100.94	85.98	104.68	119.63	82.24	130.84	93.46	108.41	97.2	119.63	134.58	123.37	93.46	89.72	89.72	119.63	89.72	89.72	115.89
81	heart_4mm_boundary_20_1000	0	0	0	0	0	0	0	0	0	0	0	0	0	0	0	0	0	0	0	0	0	0	0	0	0	0	0	0	0	0	0	0	0	0	0	0	0	0	0	0	0	0	0	0	0	0	0	0
81	heart_4mm_boundary_0_1	160011	0.0464552	0	0	0	0	0	0	0	0	0	0	0	0	0	0	0	0	0	0	0	0	0	0	0	0	0	0	0	0	0	0	0	0	0	0	0	0	0	0	0	0	0	0	0	0	0	0
81	heart_4mm_boundary_10_20	0	0	0	0	0	0	0	0	0	0	0	0	0	0	0	0	0	0	0	0	0	0	0	0	0	0	0	0	0	0	0	0	0	0	0	0	0	0	0	0	0	0	0	0	0	0	0	0
81	heart_50mm_boundary_0_1	5.19345e+06	0.0641334	67.29	67.29	85.98	93.46	100.94	67.29	56.08	71.03	85.98	85.98	85.98	74.77	85.98	67.29	100.94	130.84	93.46	108.41	71.03	142.06	59.81	71.03	67.29	78.51	138.32	93.46	130.84	82.24	82.24	100.94	112.15	78.51	130.84	93.46	93.46	93.46	112.15	127.11	119.63	93.46	82.24	85.98	112.15	85.98	85.98	104.68
82	heart	972702	19.1148	0	0	0	0	0	0	0	0	0	0	0	0	0	0	0	0	0	0	0	0	0	0	0	0	0	0	0	0	0	0	0	0	0	0	0	0	0	0	0	0	0	0	0	0	0	0
82	heart_4mm_boundary	181376	19.3625	0	0	0	0	0	0	0	0	0	0	0	0	0	0	0	0	0	0	0	0	0	0	0	0	0	0	0	0	0	0	0	0	0	0	0	0	0	0	0	0	0	0	0	0	0	0
82	heart_4mm_boundary_0_1	21085.7	0.845956	0	0	0	0	0	0	0	0	0	0	0	0	0	0	0	0	0	0	0	0	0	0	0	0	0	0	0	0	0	0	0	0	0	0	0	0	0	0	0	0	0	0	0	0	0	0
82	heart_4mm_boundary_1_5	52064.9	1.96633	0	0	0	0	0	0	0	0	0	0	0	0	0	0	0	0	0	0	0	0	0	0	0	0	0	0	0	0	0	0	0	0	0	0	0	0	0	0	0	0	0	0	0	0	0	0
82	heart_4mm_boundary_5_10	43298.7	7.05174	0	0	0	0	0	0	0	0	0	0	0	0	0	0	0	0	0	0	0	0	0	0	0	0	0	0	0	0	0	0	0	0	0	0	0	0	0	0	0	0	0	0	0	0	0	0
82	heart_50mm_boundary	5.17509e+06	15.5702	95.37	112.53	112.53	108.72	127.79	112.53	110.63	125.89	133.51	120.16	97.27	127.79	118.26	114.44	106.81	135.42	150.68	169.75	104.9	123.98	150.68	139.24	123.98	123.98	125.89	120.16	150.68	129.7	123.98	143.05	116.35	164.03	158.31	139.24	135.42	137.33	152.59	123.98	152.59	152.59	133.51	148.77	154.5	135.42	143.05	154.5
82	heart_4mm_boundary_20_1000	49329.8	58.2957	0	0	0	0	0	0	0	0	0	0	0	0	0	0	0	0	0	0	0	0	0	0	0	0	0	0	0	0	0	0	0	0	0	0	0	0	0	0	0	0	0	0	0	0	0	0
82	heart_4mm_boundary_10_20	15596.4	13.5043	0	0	0	0	0	0	0	0	0	0	0	0	0	0	0	0	0	0	0	0	0	0	0	0	0	0	0	0	0	0	0	0	0	0	0	0	0	0	0	0	0	0	0	0	0	0
82	heart_50mm_boundary_0_1	1.70428e+06	0.574517	11.44	5.72	9.54	11.44	20.98	7.63	15.26	15.26	9.54	11.44	13.35	11.44	11.44	7.63	3.81	13.35	9.54	20.98	9.54	9.54	19.07	17.17	13.35	13.35	9.54	11.44	17.17	5.72	11.44	17.17	11.44	15.26	9.54	9.54	24.8	9.54	20.98	5.72	11.44	9.54	11.44	7.63	20.98	9.54	9.54	13.35
83	heart	692797	0.77027	0	0	0	0	0	0	0	0	0	0	0	0	0	0	0	0	0	0	0	0	0	0	0	0	0	0	0	0	0	0	0	0	0	0	0	0	1.91	0	0	0	0	0	0	0	0	0
83	heart_4mm_boundary_0_1	104311	0.1217	0	0	0	0	0	0	0	0	0	0	0	0	0	0	0	0	0	0	0	0	0	0	0	0	0	0	0	0	0	0	0	0	0	0	0	0	1.91	0	0	0	0	0	0	0	0	0
83	heart_4mm_boundary	133091	1.06949	0	0	0	0	0	0	0	0	0	0	0	0	0	0	0	0	0	0	0	0	0	0	0	0	0	0	0	0	0	0	0	0	0	0	0	0	1.91	0	0	0	0	0	0	0	0	0
83	heart_50mm_boundary	4.53502e+06	1.80429	116.35	156.4	154.5	139.24	139.24	137.33	137.33	135.42	129.7	154.5	129.7	167.85	139.24	162.12	129.7	181.2	131.61	154.5	131.61	127.79	185.01	167.85	141.14	165.94	179.29	137.33	148.77	188.83	188.83	169.75	165.94	144.96	175.48	211.72	150.68	164.03	152.59	156.4	164.03	190.73	154.5	190.73	211.72	160.22	185.01	190.73
83	heart_4mm_boundary_20_1000	0	0	0	0	0	0	0	0	0	0	0	0	0	0	0	0	0	0	0	0	0	0	0	0	0	0	0	0	0	0	0	0	0	0	0	0	0	0	0	0	0	0	0	0	0	0	0	0
83	heart_4mm_boundary_1_5	19823.1	3.47131	0	0	0	0	0	0	0	0	0	0	0	0	0	0	0	0	0	0	0	0	0	0	0	0	0	0	0	0	0	0	0	0	0	0	0	0	0	0	0	0	0	0	0	0	0	0
83	heart_4mm_boundary_5_10	8073.81	5.97692	0	0	0	0	0	0	0	0	0	0	0	0	0	0	0	0	0	0	0	0	0	0	0	0	0	0	0	0	0	0	0	0	0	0	0	0	0	0	0	0	0	0	0	0	0	0
83	heart_4mm_boundary_10_20	883.103	14.2416	0	0	0	0	0	0	0	0	0	0	0	0	0	0	0	0	0	0	0	0	0	0	0	0	0	0	0	0	0	0	0	0	0	0	0	0	0	0	0	0	0	0	0	0	0	0
83	heart_50mm_boundary_0_1	3.72438e+06	0.116669	93.46	125.89	131.61	116.35	125.89	99.18	122.07	108.72	101.09	127.79	108.72	143.05	118.26	137.33	108.72	154.5	116.35	122.07	112.53	106.81	154.5	148.77	112.53	137.33	148.77	110.63	116.35	146.87	152.59	135.42	133.51	106.81	146.87	169.75	123.98	120.16	116.35	127.79	120.16	160.22	120.16	148.77	164.03	120.16	150.68	144.96
84	heart	519038	6.72062	0	0	0	0	0	0	0	0	0	0	0	0	0	0	0	0	0	0	0	0	0	0	0	0	0	0	0	0	0	0	0	0	0	0	0	0	0	0	0	0	0	0	0	0	0	0
84	heart_4mm_boundary_0_1	72990.4	0.328028	0	0	0	0	0	0	0	0	0	0	0	0	0	0	0	0	0	0	0	0	0	0	0	0	0	0	0	0	0	0	0	0	0	0	0	0	0	0	0	0	0	0	0	0	0	0
84	heart_4mm_boundary_1_5	11092.2	1.97931	0	0	0	0	0	0	0	0	0	0	0	0	0	0	0	0	0	0	0	0	0	0	0	0	0	0	0	0	0	0	0	0	0	0	0	0	0	0	0	0	0	0	0	0	0	0
84	heart_50mm_boundary	3.99687e+06	7.64264	17.17	11.44	17.17	22.89	17.17	14.31	17.17	22.89	20.03	20.03	8.58	2.86	14.31	34.33	25.75	25.75	28.61	28.61	11.44	34.33	28.61	22.89	28.61	25.75	28.61	22.89	25.75	14.31	37.19	20.03	11.44	28.61	34.33	22.89	22.89	11.44	22.89	17.17	20.03	31.47	14.31	11.44	34.33	20.03	20.03	34.33
84	heart_4mm_boundary	114593	7.75363	0	0	0	0	0	0	0	0	0	0	0	0	0	0	0	0	0	0	0	0	0	0	0	0	0	0	0	0	0	0	0	0	0	0	0	0	0	0	0	0	0	0	0	0	0	0
84	heart_4mm_boundary_10_20	3341.67	15.4343	0	0	0	0	0	0	0	0	0	0	0	0	0	0	0	0	0	0	0	0	0	0	0	0	0	0	0	0	0	0	0	0	0	0	0	0	0	0	0	0	0	0	0	0	0	0
84	heart_4mm_boundary_5_10	3988.27	7.51371	0	0	0	0	0	0	0	0	0	0	0	0	0	0	0	0	0	0	0	0	0	0	0	0	0	0	0	0	0	0	0	0	0	0	0	0	0	0	0	0	0	0	0	0	0	0
84	heart_4mm_boundary_20_1000	23180	32.8329	0	0	0	0	0	0	0	0	0	0	0	0	0	0	0	0	0	0	0	0	0	0	0	0	0	0	0	0	0	0	0	0	0	0	0	0	0	0	0	0	0	0	0	0	0	0
84	heart_50mm_boundary_0_1	2.44494e+06	0.238465	8.58	0	2.86	5.72	8.58	5.72	5.72	11.44	2.86	11.44	5.72	0	11.44	14.31	5.72	14.31	14.31	14.31	2.86	20.03	11.44	8.58	8.58	11.44	8.58	11.44	8.58	8.58	17.17	5.72	8.58	8.58	8.58	11.44	5.72	0	14.31	8.58	14.31	5.72	0	5.72	17.17	11.44	8.58	11.44
85	heart	572950	0.0573673	0	0	0	0	0	0	0	0	0	0	0	0	0	0	0	0	0	0	0	0	0	0	0	0	0	0	0	0	0	0	0	0	0	0	0	0	0	0	0	0	0	0	0	0	0	0
85	heart_4mm_boundary_0_1	126352	0.0648779	0	0	0	0	0	0	0	0	0	0	0	0	0	0	0	0	0	0	0	0	0	0	0	0	0	0	0	0	0	0	0	0	0	0	0	0	0	0	0	0	0	0	0	0	0	0
85	heart_4mm_boundary	126352	0.0648779	0	0	0	0	0	0	0	0	0	0	0	0	0	0	0	0	0	0	0	0	0	0	0	0	0	0	0	0	0	0	0	0	0	0	0	0	0	0	0	0	0	0	0	0	0	0
85	heart_4mm_boundary_1_5	0	0	0	0	0	0	0	0	0	0	0	0	0	0	0	0	0	0	0	0	0	0	0	0	0	0	0	0	0	0	0	0	0	0	0	0	0	0	0	0	0	0	0	0	0	0	0	0
85	heart_4mm_boundary_5_10	0	0	0	0	0	0	0	0	0	0	0	0	0	0	0	0	0	0	0	0	0	0	0	0	0	0	0	0	0	0	0	0	0	0	0	0	0	0	0	0	0	0	0	0	0	0	0	0
85	heart_4mm_boundary_10_20	0	0	0	0	0	0	0	0	0	0	0	0	0	0	0	0	0	0	0	0	0	0	0	0	0	0	0	0	0	0	0	0	0	0	0	0	0	0	0	0	0	0	0	0	0	0	0	0
85	heart_50mm_boundary	4.11836e+06	0.0931288	26.7	51.5	24.8	26.7	32.42	28.61	32.42	28.61	26.7	38.15	19.07	28.61	41.96	30.52	28.61	40.05	41.96	41.96	28.61	30.52	41.96	57.22	45.78	28.61	36.24	22.89	45.78	49.59	28.61	30.52	28.61	53.41	49.59	45.78	55.31	61.04	53.41	28.61	45.78	41.96	49.59	34.33	45.78	36.24	20.98	45.78
85	heart_4mm_boundary_20_1000	0	0	0	0	0	0	0	0	0	0	0	0	0	0	0	0	0	0	0	0	0	0	0	0	0	0	0	0	0	0	0	0	0	0	0	0	0	0	0	0	0	0	0	0	0	0	0	0
85	heart_50mm_boundary_0_1	4.11385e+06	0.092007	26.7	51.5	24.8	26.7	32.42	28.61	32.42	28.61	26.7	38.15	19.07	28.61	41.96	30.52	28.61	40.05	40.05	41.96	28.61	30.52	41.96	57.22	45.78	28.61	36.24	22.89	45.78	49.59	28.61	30.52	28.61	53.41	49.59	45.78	55.31	61.04	53.41	28.61	45.78	41.96	49.59	34.33	45.78	36.24	20.98	45.78
86	heart	717396	18.7828	0	0	0	0	0	0	0	0	0	0	1.91	0	0	0	0	0	0	0	0	0	0	0	1.91	0	0	0	0	0	0	1.91	0	0	0	0	0	0	0	0	0	0	0	0	0	0	0	0
86	heart_4mm_boundary_0_1	33798.2	0.646281	0	0	0	0	0	0	0	0	0	0	0	0	0	0	0	0	0	0	0	0	0	0	0	0	0	0	0	0	0	0	0	0	0	0	0	0	0	0	0	0	0	0	0	0	0	0
86	heart_4mm_boundary_5_10	10059.4	6.81296	0	0	0	0	0	0	0	0	0	0	0	0	0	0	0	0	0	0	0	0	0	0	0	0	0	0	0	0	0	0	0	0	0	0	0	0	0	0	0	0	0	0	0	0	0	0
86	heart_4mm_boundary_1_5	31284.3	2.05469	0	0	0	0	0	0	0	0	0	0	0	0	0	0	0	0	0	0	0	0	0	0	1.91	0	0	0	0	0	0	0	0	0	0	0	0	0	0	0	0	0	0	0	0	0	0	0
86	heart_4mm_boundary_20_1000	62250.1	39.1807	0	0	0	0	0	0	0	0	0	0	0	0	0	0	0	0	0	0	0	0	0	0	0	0	0	0	0	0	0	1.91	0	0	0	0	0	0	0	0	0	0	0	0	0	0	0	0
86	heart_4mm_boundary	149992	18.5962	0	0	0	0	0	0	0	0	0	0	1.91	0	0	0	0	0	0	0	0	0	0	0	1.91	0	0	0	0	0	0	1.91	0	0	0	0	0	0	0	0	0	0	0	0	0	0	0	0
86	heart_4mm_boundary_10_20	12599.9	15.5259	0	0	0	0	0	0	0	0	0	0	1.91	0	0	0	0	0	0	0	0	0	0	0	0	0	0	0	0	0	0	0	0	0	0	0	0	0	0	0	0	0	0	0	0	0	0	0
86	heart_50mm_boundary	4.54126e+06	14.0337	135.42	122.07	148.77	135.42	101.09	137.33	144.96	116.35	146.87	137.33	162.12	146.87	167.85	135.42	167.85	133.51	156.4	122.07	152.59	143.05	129.7	135.42	123.98	162.12	154.5	158.31	141.14	165.94	179.29	162.12	129.7	185.01	200.27	162.12	158.31	175.48	196.46	221.25	179.29	152.59	167.85	186.92	148.77	177.38	175.48	167.85
86	heart_50mm_boundary_0_1	1.66296e+06	0.40136	26.7	34.33	36.24	51.5	22.89	32.42	47.68	22.89	53.41	36.24	49.59	34.33	57.22	28.61	36.24	41.96	43.87	28.61	40.05	43.87	32.42	22.89	45.78	41.96	38.15	62.94	36.24	47.68	61.04	36.24	30.52	66.76	55.31	38.15	36.24	49.59	53.41	62.94	47.68	41.96	49.59	51.5	26.7	40.05	32.42	43.87
87	heart	451221	2.44376	0	0	0	0	0	0	0	0	0	0	0	0	0	0	0	0	0	0	0	0	1.91	0	0	0	0	0	0	0	0	0	0	0	1.91	0	0	0	0	0	0	0	0	0	0	0	0	0
87	heart_4mm_boundary_0_1	29029.8	0.455202	0	0	0	0	0	0	0	0	0	0	0	0	0	0	0	0	0	0	0	0	0	0	0	0	0	0	0	0	0	0	0	0	0	0	0	0	0	0	0	0	0	0	0	0	0	0
87	heart_4mm_boundary	108299	2.20363	0	0	0	0	0	0	0	0	0	0	0	0	0	0	0	0	0	0	0	0	1.91	0	0	0	0	0	0	0	0	0	0	0	1.91	0	0	0	0	0	0	0	0	0	0	0	0	0
87	heart_50mm_boundary	3.72285e+06	3.20569	47.68	40.05	36.24	49.59	28.61	59.13	47.68	53.41	45.78	53.41	61.04	51.5	49.59	47.68	43.87	43.87	41.96	38.15	55.31	55.31	41.96	47.68	55.31	61.04	36.24	74.39	66.76	55.31	55.31	57.22	47.68	59.13	61.04	36.24	64.85	57.22	68.66	47.68	57.22	80.11	45.78	93.46	55.31	70.57	49.59	70.57
87	heart_4mm_boundary_1_5	68840	2.15205	0	0	0	0	0	0	0	0	0	0	0	0	0	0	0	0	0	0	0	0	1.91	0	0	0	0	0	0	0	0	0	0	0	1.91	0	0	0	0	0	0	0	0	0	0	0	0	0
87	heart_4mm_boundary_20_1000	0	0	0	0	0	0	0	0	0	0	0	0	0	0	0	0	0	0	0	0	0	0	0	0	0	0	0	0	0	0	0	0	0	0	0	0	0	0	0	0	0	0	0	0	0	0	0	0
87	heart_4mm_boundary_5_10	9466.17	7.08494	0	0	0	0	0	0	0	0	0	0	0	0	0	0	0	0	0	0	0	0	0	0	0	0	0	0	0	0	0	0	0	0	0	0	0	0	0	0	0	0	0	0	0	0	0	0
87	heart_4mm_boundary_10_20	963.211	10.6134	0	0	0	0	0	0	0	0	0	0	0	0	0	0	0	0	0	0	0	0	0	0	0	0	0	0	0	0	0	0	0	0	0	0	0	0	0	0	0	0	0	0	0	0	0	0
87	heart_50mm_boundary_0_1	2.41917e+06	0.216491	26.7	17.17	11.44	26.7	15.26	30.52	20.98	24.8	24.8	19.07	32.42	22.89	13.35	17.17	20.98	20.98	19.07	11.44	20.98	17.17	20.98	15.26	22.89	19.07	19.07	19.07	24.8	24.8	22.89	19.07	17.17	32.42	30.52	15.26	26.7	28.61	26.7	20.98	20.98	30.52	13.35	36.24	26.7	26.7	26.7	24.8
88	heart	571678	0.0295911	0	0	0	0	0	0	0	0	0	0	0	0	0	0	0	0	0	0	0	0	0	0	0	0	0	0	0	0	0	0	0	0	0	0	0	0	0	0	0	0	0	0	0	0	0	0
88	heart_4mm_boundary_1_5	0	0	0	0	0	0	0	0	0	0	0	0	0	0	0	0	0	0	0	0	0	0	0	0	0	0	0	0	0	0	0	0	0	0	0	0	0	0	0	0	0	0	0	0	0	0	0	0
88	heart_4mm_boundary_5_10	0	0	0	0	0	0	0	0	0	0	0	0	0	0	0	0	0	0	0	0	0	0	0	0	0	0	0	0	0	0	0	0	0	0	0	0	0	0	0	0	0	0	0	0	0	0	0	0
88	heart_4mm_boundary_10_20	0	0	0	0	0	0	0	0	0	0	0	0	0	0	0	0	0	0	0	0	0	0	0	0	0	0	0	0	0	0	0	0	0	0	0	0	0	0	0	0	0	0	0	0	0	0	0	0
88	heart_4mm_boundary_0_1	124065	0.0319402	0	0	0	0	0	0	0	0	0	0	0	0	0	0	0	0	0	0	0	0	0	0	0	0	0	0	0	0	0	0	0	0	0	0	0	0	0	0	0	0	0	0	0	0	0	0
88	heart_4mm_boundary_20_1000	0	0	0	0	0	0	0	0	0	0	0	0	0	0	0	0	0	0	0	0	0	0	0	0	0	0	0	0	0	0	0	0	0	0	0	0	0	0	0	0	0	0	0	0	0	0	0	0
88	heart_4mm_boundary	124065	0.0319402	0	0	0	0	0	0	0	0	0	0	0	0	0	0	0	0	0	0	0	0	0	0	0	0	0	0	0	0	0	0	0	0	0	0	0	0	0	0	0	0	0	0	0	0	0	0
88	heart_50mm_boundary	4.08195e+06	0.0476177	70.57	47.68	36.24	41.96	49.59	40.05	41.96	49.59	55.31	61.04	47.68	49.59	51.5	80.11	36.24	59.13	43.87	49.59	59.13	41.96	43.87	45.78	41.96	51.5	41.96	62.94	62.94	53.41	57.22	55.31	38.15	66.76	51.5	68.66	51.5	40.05	57.22	51.5	41.96	59.13	68.66	45.78	59.13	49.59	61.04	55.31
88	heart_50mm_boundary_0_1	4.08195e+06	0.0476168	70.57	47.68	36.24	41.96	49.59	40.05	41.96	49.59	55.31	61.04	47.68	49.59	51.5	80.11	36.24	59.13	43.87	49.59	59.13	41.96	43.87	45.78	41.96	51.5	41.96	62.94	62.94	53.41	57.22	55.31	38.15	66.76	51.5	68.66	51.5	40.05	57.22	51.5	41.96	59.13	68.66	45.78	59.13	49.59	61.04	55.31
89	heart	792864	0.0555532	0	0	0	0	0	0	0	0	0	0	0	0	0	0	0	0	0	0	0	0	0	0	0	0	0	0	0	0	0	0	0	0	0	0	0	0	0	0	0	0	0	0	0	0	0	0
89	heart_4mm_boundary_5_10	0	0	0	0	0	0	0	0	0	0	0	0	0	0	0	0	0	0	0	0	0	0	0	0	0	0	0	0	0	0	0	0	0	0	0	0	0	0	0	0	0	0	0	0	0	0	0	0
89	heart_4mm_boundary_1_5	0	0	0	0	0	0	0	0	0	0	0	0	0	0	0	0	0	0	0	0	0	0	0	0	0	0	0	0	0	0	0	0	0	0	0	0	0	0	0	0	0	0	0	0	0	0	0	0
89	heart_4mm_boundary_10_20	0	0	0	0	0	0	0	0	0	0	0	0	0	0	0	0	0	0	0	0	0	0	0	0	0	0	0	0	0	0	0	0	0	0	0	0	0	0	0	0	0	0	0	0	0	0	0	0
89	heart_4mm_boundary_20_1000	0	0	0	0	0	0	0	0	0	0	0	0	0	0	0	0	0	0	0	0	0	0	0	0	0	0	0	0	0	0	0	0	0	0	0	0	0	0	0	0	0	0	0	0	0	0	0	0
89	heart_4mm_boundary	160172	0.0635358	0	0	0	0	0	0	0	0	0	0	0	0	0	0	0	0	0	0	0	0	0	0	0	0	0	0	0	0	0	0	0	0	0	0	0	0	0	0	0	0	0	0	0	0	0	0
89	heart_50mm_boundary	4.80608e+06	0.110376	45.78	34.33	34.33	32.42	22.89	36.24	43.87	26.7	32.42	38.15	17.17	32.42	43.87	43.87	43.87	34.33	43.87	40.05	24.8	40.05	47.68	26.7	36.24	26.7	43.87	34.33	49.59	34.33	41.96	30.52	32.42	32.42	38.15	38.15	19.07	45.78	41.96	45.78	41.96	41.96	61.04	53.41	32.42	45.78	41.96	34.33
89	heart_4mm_boundary_0_1	160172	0.0635358	0	0	0	0	0	0	0	0	0	0	0	0	0	0	0	0	0	0	0	0	0	0	0	0	0	0	0	0	0	0	0	0	0	0	0	0	0	0	0	0	0	0	0	0	0	0
89	heart_50mm_boundary_0_1	4.74913e+06	0.0926531	43.87	34.33	34.33	32.42	22.89	36.24	40.05	26.7	32.42	36.24	15.26	32.42	43.87	43.87	40.05	34.33	43.87	38.15	24.8	38.15	45.78	24.8	32.42	24.8	43.87	34.33	47.68	28.61	38.15	30.52	32.42	32.42	38.15	38.15	19.07	41.96	41.96	45.78	41.96	41.96	61.04	51.5	32.42	43.87	41.96	34.33
90	heart	806116	2.77057	0	0	0	0	0	0	0	0	0	0	0	0	0	0	0	0	0	0	0	0	0	0	0	0	0	0	0	0	0	0	0	0	0	0	0	0	0	0	0	0	0	0	0	0	0	0
90	heart_4mm_boundary	157595	5.28786	0	0	0	0	0	0	0	0	0	0	0	0	0	0	0	0	0	0	0	0	0	0	0	0	0	0	0	0	0	0	0	0	0	0	0	0	0	0	0	0	0	0	0	0	0	0
90	heart_50mm_boundary	4.67366e+06	10.2991	30.52	43.87	40.05	43.87	59.13	49.59	53.41	36.24	41.96	40.05	59.13	57.22	43.87	70.57	38.15	47.68	38.15	66.76	40.05	40.05	49.59	55.31	51.5	51.5	49.59	53.41	51.5	61.04	38.15	53.41	49.59	64.85	36.24	51.5	70.57	64.85	61.04	78.2	66.76	68.66	62.94	66.76	64.85	78.2	76.29	64.85
90	heart_4mm_boundary_0_1	85348.1	0.439419	0	0	0	0	0	0	0	0	0	0	0	0	0	0	0	0	0	0	0	0	0	0	0	0	0	0	0	0	0	0	0	0	0	0	0	0	0	0	0	0	0	0	0	0	0	0
90	heart_4mm_boundary_1_5	41368.5	2.13962	0	0	0	0	0	0	0	0	0	0	0	0	0	0	0	0	0	0	0	0	0	0	0	0	0	0	0	0	0	0	0	0	0	0	0	0	0	0	0	0	0	0	0	0	0	0
90	heart_4mm_boundary_5_10	6801.61	7.10777	0	0	0	0	0	0	0	0	0	0	0	0	0	0	0	0	0	0	0	0	0	0	0	0	0	0	0	0	0	0	0	0	0	0	0	0	0	0	0	0	0	0	0	0	0	0
90	heart_4mm_boundary_20_1000	16891.5	32.4905	0	0	0	0	0	0	0	0	0	0	0	0	0	0	0	0	0	0	0	0	0	0	0	0	0	0	0	0	0	0	0	0	0	0	0	0	0	0	0	0	0	0	0	0	0	0
90	heart_50mm_boundary_0_1	2.54489e+06	0.339114	9.54	9.54	9.54	9.54	13.35	7.63	20.98	7.63	13.35	5.72	15.26	9.54	5.72	24.8	11.44	11.44	17.17	15.26	13.35	17.17	7.63	13.35	9.54	15.26	3.81	7.63	11.44	15.26	5.72	5.72	15.26	15.26	7.63	13.35	17.17	13.35	13.35	17.17	19.07	24.8	9.54	9.54	13.35	22.89	24.8	13.35
90	heart_4mm_boundary_10_20	7184.98	15.3327	0	0	0	0	0	0	0	0	0	0	0	0	0	0	0	0	0	0	0	0	0	0	0	0	0	0	0	0	0	0	0	0	0	0	0	0	0	0	0	0	0	0	0	0	0	0
91	heart	815834	3.53488	0	0	0	0	0	0	0	0	0	0	0	0	0	0	0	0	0	0	0	0	0	0	0	0	0	0	0	0	0	0	0	0	0	1.91	0	0	0	0	0	0	0	0	0	0	0	0
91	heart_4mm_boundary	162138	5.25111	0	0	0	0	0	0	0	0	0	0	0	0	0	0	0	0	0	0	0	0	0	0	0	0	0	0	0	0	0	0	0	0	0	0	0	0	0	0	0	0	0	0	0	0	0	0
91	heart_50mm_boundary	4.81924e+06	5.07096	64.85	68.66	76.29	62.94	55.31	64.85	53.41	68.66	66.76	47.68	87.74	66.76	59.13	66.76	55.31	66.76	55.31	72.48	68.66	72.48	70.57	57.22	72.48	87.74	68.66	89.65	61.04	72.48	87.74	74.39	83.92	97.27	87.74	76.29	110.63	70.57	87.74	91.55	106.81	74.39	74.39	82.02	99.18	80.11	83.92	110.63
91	heart_4mm_boundary_0_1	106606	0.177863	0	0	0	0	0	0	0	0	0	0	0	0	0	0	0	0	0	0	0	0	0	0	0	0	0	0	0	0	0	0	0	0	0	0	0	0	0	0	0	0	0	0	0	0	0	0
91	heart_4mm_boundary_1_5	13624.2	2.74911	0	0	0	0	0	0	0	0	0	0	0	0	0	0	0	0	0	0	0	0	0	0	0	0	0	0	0	0	0	0	0	0	0	0	0	0	0	0	0	0	0	0	0	0	0	0
91	heart_4mm_boundary_5_10	8506.77	7.41518	0	0	0	0	0	0	0	0	0	0	0	0	0	0	0	0	0	0	0	0	0	0	0	0	0	0	0	0	0	0	0	0	0	0	0	0	0	0	0	0	0	0	0	0	0	0
91	heart_4mm_boundary_10_20	18648.1	15.6516	0	0	0	0	0	0	0	0	0	0	0	0	0	0	0	0	0	0	0	0	0	0	0	0	0	0	0	0	0	0	0	0	0	0	0	0	0	0	0	0	0	0	0	0	0	0
91	heart_50mm_boundary_0_1	3.42973e+06	0.184934	24.8	36.24	49.59	36.24	26.7	32.42	34.33	40.05	30.52	22.89	41.96	41.96	38.15	32.42	24.8	47.68	36.24	36.24	38.15	41.96	36.24	38.15	38.15	47.68	38.15	55.31	34.33	38.15	51.5	38.15	36.24	53.41	49.59	49.59	55.31	32.42	57.22	45.78	61.04	40.05	45.78	34.33	59.13	41.96	40.05	57.22
91	heart_4mm_boundary_20_1000	14753.3	29.8262	0	0	0	0	0	0	0	0	0	0	0	0	0	0	0	0	0	0	0	0	0	0	0	0	0	0	0	0	0	0	0	0	0	0	0	0	0	0	0	0	0	0	0	0	0	0
92	heart	848827	8.16767	0	0	0	0	0	0	0	0	0	0	0	0	0	0	0	0	0	0	0	0	0	0	0	0	0	0	0	0	0	0	0	0	0	0	0	0	0	0	0	0	0	0	0	0	0	0
92	heart_4mm_boundary	166216	12.4061	0	0	0	0	0	0	0	0	0	0	0	0	0	0	0	0	0	0	0	0	0	0	0	0	0	0	0	0	0	0	0	0	0	0	0	0	0	0	0	0	0	0	0	0	0	0
92	heart_50mm_boundary	4.77925e+06	15.4894	70.57	47.68	66.76	76.29	82.02	61.04	55.31	62.94	87.74	66.76	68.66	61.04	66.76	83.92	82.02	103	55.31	72.48	62.94	74.39	72.48	82.02	97.27	83.92	83.92	80.11	70.57	91.55	103	80.11	82.02	83.92	83.92	62.94	74.39	99.18	99.18	78.2	89.65	87.74	82.02	83.92	91.55	93.46	106.81	99.18
92	heart_4mm_boundary_0_1	67043.3	0.600473	0	0	0	0	0	0	0	0	0	0	0	0	0	0	0	0	0	0	0	0	0	0	0	0	0	0	0	0	0	0	0	0	0	0	0	0	0	0	0	0	0	0	0	0	0	0
92	heart_4mm_boundary_1_5	38738.3	1.91172	0	0	0	0	0	0	0	0	0	0	0	0	0	0	0	0	0	0	0	0	0	0	0	0	0	0	0	0	0	0	0	0	0	0	0	0	0	0	0	0	0	0	0	0	0	0
92	heart_50mm_boundary_0_1	2.21709e+06	0.419077	5.72	5.72	7.63	15.26	9.54	5.72	11.44	11.44	9.54	11.44	3.81	3.81	7.63	5.72	13.35	15.26	15.26	17.17	5.72	9.54	1.91	9.54	9.54	7.63	3.81	7.63	7.63	1.91	22.89	11.44	9.54	19.07	19.07	9.54	17.17	13.35	9.54	7.63	7.63	5.72	13.35	9.54	9.54	13.35	24.8	5.72
92	heart_4mm_boundary_5_10	5506.52	7.56005	0	0	0	0	0	0	0	0	0	0	0	0	0	0	0	0	0	0	0	0	0	0	0	0	0	0	0	0	0	0	0	0	0	0	0	0	0	0	0	0	0	0	0	0	0	0
92	heart_4mm_boundary_10_20	17368.3	14.1018	0	0	0	0	0	0	0	0	0	0	0	0	0	0	0	0	0	0	0	0	0	0	0	0	0	0	0	0	0	0	0	0	0	0	0	0	0	0	0	0	0	0	0	0	0	0
92	heart_4mm_boundary_20_1000	37559.5	44.2291	0	0	0	0	0	0	0	0	0	0	0	0	0	0	0	0	0	0	0	0	0	0	0	0	0	0	0	0	0	0	0	0	0	0	0	0	0	0	0	0	0	0	0	0	0	0
93	heart	753132	0.329701	0	0	0	0	0	0	0	0	0	0	0	0	3.81	0	0	0	0	0	0	0	1.91	1.91	0	0	0	0	0	1.91	0	0	0	0	0	0	0	0	0	0	0	0	0	1.91	0	0	0	0
93	heart_4mm_boundary_5_10	0	0	0	0	0	0	0	0	0	0	0	0	0	0	0	0	0	0	0	0	0	0	0	0	0	0	0	0	0	0	0	0	0	0	0	0	0	0	0	0	0	0	0	0	0	0	0	0
93	heart_4mm_boundary	151428	0.375273	0	0	0	0	0	0	0	0	0	0	0	0	1.91	0	0	0	0	0	0	0	0	1.91	0	0	0	0	0	1.91	0	0	0	0	0	0	0	0	0	0	0	0	0	0	0	0	0	0
93	heart_4mm_boundary_0_1	138529	0.300011	0	0	0	0	0	0	0	0	0	0	0	0	1.91	0	0	0	0	0	0	0	0	1.91	0	0	0	0	0	1.91	0	0	0	0	0	0	0	0	0	0	0	0	0	0	0	0	0	0
93	heart_4mm_boundary_10_20	0	0	0	0	0	0	0	0	0	0	0	0	0	0	0	0	0	0	0	0	0	0	0	0	0	0	0	0	0	0	0	0	0	0	0	0	0	0	0	0	0	0	0	0	0	0	0	0
93	heart_4mm_boundary_20_1000	0	0	0	0	0	0	0	0	0	0	0	0	0	0	0	0	0	0	0	0	0	0	0	0	0	0	0	0	0	0	0	0	0	0	0	0	0	0	0	0	0	0	0	0	0	0	0	0
93	heart_50mm_boundary	4.63121e+06	3.34747	53.41	74.39	72.48	64.85	61.04	70.57	82.02	66.76	57.22	68.66	64.85	64.85	93.46	85.83	68.66	66.76	61.04	91.55	83.92	87.74	93.46	70.57	74.39	82.02	87.74	83.92	89.65	97.27	76.29	76.29	78.2	83.92	78.2	80.11	97.27	82.02	76.29	89.65	62.94	87.74	95.37	68.66	87.74	78.2	89.65	91.55
93	heart_4mm_boundary_1_5	12899.4	1.18353	0	0	0	0	0	0	0	0	0	0	0	0	0	0	0	0	0	0	0	0	0	0	0	0	0	0	0	0	0	0	0	0	0	0	0	0	0	0	0	0	0	0	0	0	0	0
93	heart_50mm_boundary_0_1	3.67273e+06	0.198245	40.05	51.5	59.13	40.05	49.59	53.41	59.13	47.68	47.68	53.41	47.68	49.59	61.04	62.94	38.15	53.41	41.96	49.59	62.94	53.41	72.48	45.78	47.68	61.04	78.2	68.66	62.94	68.66	57.22	51.5	53.41	62.94	57.22	57.22	59.13	43.87	55.31	66.76	41.96	45.78	62.94	57.22	62.94	57.22	62.94	64.85
94	heart	553347	0.278899	0	0	0	0	0	0	0	0	0	0	0	0	0	0	0	0	0	0	0	0	0	0	0	0	0	0	0	0	0	0	0	0	0	0	0	0	0	0	0	0	0	0	0	0	0	0
94	heart_4mm_boundary	125654	0.570284	0	0	0	0	0	0	0	0	0	0	0	0	0	0	0	0	0	0	0	0	0	0	0	0	0	0	0	0	0	0	0	0	0	0	0	0	0	0	0	0	0	0	0	0	0	0
94	heart_50mm_boundary	4.11588e+06	6.42003	43.87	66.76	66.76	61.04	40.05	51.5	64.85	70.57	41.96	64.85	89.65	66.76	62.94	68.66	64.85	64.85	76.29	61.04	59.13	72.48	62.94	76.29	59.13	45.78	66.76	51.5	53.41	80.11	57.22	74.39	68.66	66.76	91.55	64.85	62.94	68.66	70.57	74.39	85.83	53.41	80.11	70.57	66.76	89.65	78.2	51.5
94	heart_4mm_boundary_0_1	111355	0.203398	0	0	0	0	0	0	0	0	0	0	0	0	0	0	0	0	0	0	0	0	0	0	0	0	0	0	0	0	0	0	0	0	0	0	0	0	0	0	0	0	0	0	0	0	0	0
94	heart_4mm_boundary_1_5	11871.3	2.6485	0	0	0	0	0	0	0	0	0	0	0	0	0	0	0	0	0	0	0	0	0	0	0	0	0	0	0	0	0	0	0	0	0	0	0	0	0	0	0	0	0	0	0	0	0	0
94	heart_4mm_boundary_10_20	255.585	12.2261	0	0	0	0	0	0	0	0	0	0	0	0	0	0	0	0	0	0	0	0	0	0	0	0	0	0	0	0	0	0	0	0	0	0	0	0	0	0	0	0	0	0	0	0	0	0
94	heart_4mm_boundary_5_10	2153.4	6.50492	0	0	0	0	0	0	0	0	0	0	0	0	0	0	0	0	0	0	0	0	0	0	0	0	0	0	0	0	0	0	0	0	0	0	0	0	0	0	0	0	0	0	0	0	0	0
94	heart_4mm_boundary_20_1000	19.0735	22.8371	0	0	0	0	0	0	0	0	0	0	0	0	0	0	0	0	0	0	0	0	0	0	0	0	0	0	0	0	0	0	0	0	0	0	0	0	0	0	0	0	0	0	0	0	0	0
94	heart_50mm_boundary_0_1	3.04945e+06	0.12854	11.44	22.89	20.98	28.61	17.17	24.8	28.61	24.8	24.8	11.44	36.24	24.8	19.07	26.7	17.17	19.07	24.8	9.54	19.07	26.7	34.33	28.61	24.8	22.89	24.8	17.17	22.89	17.17	19.07	22.89	26.7	32.42	34.33	24.8	26.7	17.17	28.61	34.33	34.33	19.07	34.33	28.61	26.7	34.33	43.87	17.17
95	heart	674131	12.4128	0	0	0	0	0	0	0	0	0	0	0	0	0	0	0	0	0	0	0	0	0	0	0	0	0	0	0	0	0	0	0	0	0	0	0	0	0	0	0	0	0	0	0	0	0	0
95	heart_4mm_boundary	143085	16.1771	0	0	0	0	0	0	0	0	0	0	0	0	0	0	0	0	0	0	0	0	0	0	0	0	0	0	0	0	0	0	0	0	0	0	0	0	0	0	0	0	0	0	0	0	0	0
95	heart_50mm_boundary	4.49389e+06	15.8417	53.41	74.39	32.42	51.5	68.66	62.94	68.66	51.5	72.48	80.11	66.76	51.5	59.13	55.31	66.76	80.11	76.29	68.66	59.13	68.66	61.04	82.02	74.39	59.13	80.11	66.76	62.94	68.66	47.68	85.83	83.92	87.74	62.94	101.09	72.48	70.57	80.11	76.29	97.27	70.57	74.39	72.48	76.29	91.55	83.92	104.9
95	heart_4mm_boundary_0_1	45572.3	0.508218	0	0	0	0	0	0	0	0	0	0	0	0	0	0	0	0	0	0	0	0	0	0	0	0	0	0	0	0	0	0	0	0	0	0	0	0	0	0	0	0	0	0	0	0	0	0
95	heart_4mm_boundary_5_10	12445.4	7.55904	0	0	0	0	0	0	0	0	0	0	0	0	0	0	0	0	0	0	0	0	0	0	0	0	0	0	0	0	0	0	0	0	0	0	0	0	0	0	0	0	0	0	0	0	0	0
95	heart_50mm_boundary_0_1	1.77003e+06	0.382902	11.44	11.44	15.26	15.26	13.35	13.35	11.44	9.54	15.26	15.26	9.54	15.26	9.54	15.26	11.44	17.17	11.44	19.07	5.72	19.07	11.44	15.26	22.89	9.54	19.07	3.81	13.35	15.26	5.72	13.35	11.44	11.44	17.17	19.07	11.44	9.54	17.17	20.98	19.07	19.07	7.63	13.35	20.98	24.8	15.26	24.8
95	heart_4mm_boundary_10_20	13673.8	13.2746	0	0	0	0	0	0	0	0	0	0	0	0	0	0	0	0	0	0	0	0	0	0	0	0	0	0	0	0	0	0	0	0	0	0	0	0	0	0	0	0	0	0	0	0	0	0
95	heart_4mm_boundary_20_1000	35625.5	53.9275	0	0	0	0	0	0	0	0	0	0	0	0	0	0	0	0	0	0	0	0	0	0	0	0	0	0	0	0	0	0	0	0	0	0	0	0	0	0	0	0	0	0	0	0	0	0
95	heart_4mm_boundary_1_5	35768.5	2.64936	0	0	0	0	0	0	0	0	0	0	0	0	0	0	0	0	0	0	0	0	0	0	0	0	0	0	0	0	0	0	0	0	0	0	0	0	0	0	0	0	0	0	0	0	0	0
96	heart	530987	0.335014	0	0	0	0	0	0	0	0	0	0	0	0	0	0	0	0	0	0	0	0	0	0	0	0	0	0	0	0	0	0	0	0	0	0	0	0	0	0	0	0	0	0	0	0	0	0
96	heart_4mm_boundary_10_20	0	0	0	0	0	0	0	0	0	0	0	0	0	0	0	0	0	0	0	0	0	0	0	0	0	0	0	0	0	0	0	0	0	0	0	0	0	0	0	0	0	0	0	0	0	0	0	0
96	heart_4mm_boundary	120762	0.418474	0	0	0	0	0	0	0	0	0	0	0	0	0	0	0	0	0	0	0	0	0	0	0	0	0	0	0	0	0	0	0	0	0	0	0	0	0	0	0	0	0	0	0	0	0	0
96	heart_4mm_boundary_20_1000	0	0	0	0	0	0	0	0	0	0	0	0	0	0	0	0	0	0	0	0	0	0	0	0	0	0	0	0	0	0	0	0	0	0	0	0	0	0	0	0	0	0	0	0	0	0	0	0
96	heart_4mm_boundary_0_1	108028	0.275972	0	0	0	0	0	0	0	0	0	0	0	0	0	0	0	0	0	0	0	0	0	0	0	0	0	0	0	0	0	0	0	0	0	0	0	0	0	0	0	0	0	0	0	0	0	0
96	heart_50mm_boundary	3.8961e+06	2.9987	38.15	41.96	24.8	24.8	36.24	24.8	40.05	34.33	36.24	41.96	45.78	30.52	40.05	45.78	38.15	36.24	43.87	53.41	36.24	49.59	49.59	57.22	38.15	43.87	41.96	49.59	32.42	59.13	55.31	45.78	32.42	32.42	38.15	43.87	43.87	36.24	38.15	40.05	55.31	45.78	36.24	49.59	51.5	57.22	53.41	47.68
96	heart_4mm_boundary_1_5	12645.7	1.59368	0	0	0	0	0	0	0	0	0	0	0	0	0	0	0	0	0	0	0	0	0	0	0	0	0	0	0	0	0	0	0	0	0	0	0	0	0	0	0	0	0	0	0	0	0	0
96	heart_4mm_boundary_5_10	87.738	6.49294	0	0	0	0	0	0	0	0	0	0	0	0	0	0	0	0	0	0	0	0	0	0	0	0	0	0	0	0	0	0	0	0	0	0	0	0	0	0	0	0	0	0	0	0	0	0
96	heart_50mm_boundary_0_1	3.01832e+06	0.187204	24.8	24.8	19.07	17.17	28.61	17.17	32.42	20.98	26.7	22.89	28.61	26.7	34.33	34.33	26.7	17.17	30.52	40.05	20.98	32.42	32.42	38.15	28.61	32.42	24.8	40.05	17.17	45.78	34.33	38.15	24.8	26.7	32.42	32.42	30.52	26.7	32.42	28.61	40.05	32.42	24.8	36.24	40.05	30.52	41.96	26.7
97	heart	839515	0.0192135	0	0	0	0	0	0	0	0	0	0	0	0	0	3.74	0	0	0	0	0	0	0	0	0	0	0	0	0	0	0	0	0	0	0	0	0	0	0	0	0	0	3.74	0	3.74	0	0	0
97	heart_4mm_boundary_5_10	0	0	0	0	0	0	0	0	0	0	0	0	0	0	0	0	0	0	0	0	0	0	0	0	0	0	0	0	0	0	0	0	0	0	0	0	0	0	0	0	0	0	0	0	0	0	0	0
97	heart_4mm_boundary_1_5	0	0	0	0	0	0	0	0	0	0	0	0	0	0	0	0	0	0	0	0	0	0	0	0	0	0	0	0	0	0	0	0	0	0	0	0	0	0	0	0	0	0	0	0	0	0	0	0
97	heart_4mm_boundary_10_20	0	0	0	0	0	0	0	0	0	0	0	0	0	0	0	0	0	0	0	0	0	0	0	0	0	0	0	0	0	0	0	0	0	0	0	0	0	0	0	0	0	0	0	0	0	0	0	0
97	heart_4mm_boundary_20_1000	0	0	0	0	0	0	0	0	0	0	0	0	0	0	0	0	0	0	0	0	0	0	0	0	0	0	0	0	0	0	0	0	0	0	0	0	0	0	0	0	0	0	0	0	0	0	0	0
97	heart_4mm_boundary	161353	0.0201547	0	0	0	0	0	0	0	0	0	0	0	0	0	0	0	0	0	0	0	0	0	0	0	0	0	0	0	0	0	0	0	0	0	0	0	0	0	0	0	0	3.74	0	0	0	0	0
97	heart_4mm_boundary_0_1	161353	0.0201547	0	0	0	0	0	0	0	0	0	0	0	0	0	0	0	0	0	0	0	0	0	0	0	0	0	0	0	0	0	0	0	0	0	0	0	0	0	0	0	0	3.74	0	0	0	0	0
97	heart_50mm_boundary	4.8845e+06	0.0306156	18.69	26.17	22.43	26.17	14.95	37.38	41.12	29.91	29.91	14.95	29.91	22.43	22.43	37.38	14.95	22.43	33.65	29.91	11.22	18.69	29.91	29.91	26.17	26.17	29.91	41.12	41.12	33.65	29.91	29.91	14.95	41.12	26.17	22.43	33.65	18.69	22.43	41.12	33.65	59.81	41.12	37.38	41.12	26.17	52.34	52.34
97	heart_50mm_boundary_0_1	4.8845e+06	0.0306156	18.69	26.17	22.43	26.17	14.95	37.38	41.12	29.91	29.91	14.95	29.91	22.43	22.43	37.38	14.95	22.43	33.65	29.91	11.22	18.69	29.91	29.91	26.17	26.17	29.91	41.12	41.12	33.65	29.91	29.91	14.95	41.12	26.17	22.43	33.65	18.69	22.43	41.12	33.65	59.81	41.12	37.38	41.12	26.17	52.34	52.34
98	heart	725605	10.872	0	0	0	0	0	0	0	0	0	0	0	0	0	0	0	0	0	0	0	0	0	0	0	0	0	0	0	0	0	0	0	0	0	0	0	0	0	0	0	0	0	0	0	0	0	0
98	heart_50mm_boundary	4.56563e+06	12.251	38.15	49.59	47.68	51.5	57.22	57.22	70.57	57.22	62.94	70.57	61.04	70.57	45.78	61.04	62.94	55.31	55.31	45.78	70.57	59.13	51.5	55.31	62.94	72.48	64.85	72.48	57.22	62.94	62.94	74.39	55.31	74.39	64.85	45.78	74.39	62.94	82.02	80.11	70.57	87.74	66.76	61.04	97.27	76.29	85.83	99.18
98	heart_4mm_boundary	150156	13.0044	0	0	0	0	0	0	0	0	0	0	0	0	0	0	0	0	0	0	0	0	0	0	0	0	0	0	0	0	0	0	0	0	0	0	0	0	0	0	0	0	0	0	0	0	0	0
98	heart_4mm_boundary_0_1	39299	0.657249	0	0	0	0	0	0	0	0	0	0	0	0	0	0	0	0	0	0	0	0	0	0	0	0	0	0	0	0	0	0	0	0	0	0	0	0	0	0	0	0	0	0	0	0	0	0
98	heart_4mm_boundary_5_10	36529.5	7.58791	0	0	0	0	0	0	0	0	0	0	0	0	0	0	0	0	0	0	0	0	0	0	0	0	0	0	0	0	0	0	0	0	0	0	0	0	0	0	0	0	0	0	0	0	0	0
98	heart_4mm_boundary_1_5	28522.5	2.04958	0	0	0	0	0	0	0	0	0	0	0	0	0	0	0	0	0	0	0	0	0	0	0	0	0	0	0	0	0	0	0	0	0	0	0	0	0	0	0	0	0	0	0	0	0	0
98	heart_50mm_boundary_0_1	2.07329e+06	0.398119	1.91	0	3.81	0	0	1.91	1.91	0	3.81	1.91	5.72	3.81	3.81	0	3.81	3.81	1.91	3.81	7.63	5.72	3.81	0	3.81	3.81	1.91	9.54	3.81	7.63	9.54	1.91	11.44	1.91	1.91	0	7.63	5.72	9.54	9.54	1.91	0	5.72	0	9.54	5.72	3.81	7.63
98	heart_4mm_boundary_10_20	22241.6	12.5464	0	0	0	0	0	0	0	0	0	0	0	0	0	0	0	0	0	0	0	0	0	0	0	0	0	0	0	0	0	0	0	0	0	0	0	0	0	0	0	0	0	0	0	0	0	0
98	heart_4mm_boundary_20_1000	23563.4	55.6868	0	0	0	0	0	0	0	0	0	0	0	0	0	0	0	0	0	0	0	0	0	0	0	0	0	0	0	0	0	0	0	0	0	0	0	0	0	0	0	0	0	0	0	0	0	0
99	heart_4mm_boundary	132967	0.101607	0	0	0	0	0	0	0	0	0	0	0	0	0	0	0	0	0	0	0	0	0	0	0	0	0	0	0	0	0	0	0	0	0	0	0	0	0	0	0	0	0	0	0	0	0	0
99	heart_4mm_boundary_1_5	0	0	0	0	0	0	0	0	0	0	0	0	0	0	0	0	0	0	0	0	0	0	0	0	0	0	0	0	0	0	0	0	0	0	0	0	0	0	0	0	0	0	0	0	0	0	0	0
99	heart	616640	0.0887096	0	0	0	0	0	0	0	0	0	0	0	0	0	0	0	0	0	0	0	0	0	0	0	0	0	0	0	0	0	0	0	0	0	0	0	0	0	0	0	0	0	0	0	0	0	0
99	heart_4mm_boundary_20_1000	0	0	0	0	0	0	0	0	0	0	0	0	0	0	0	0	0	0	0	0	0	0	0	0	0	0	0	0	0	0	0	0	0	0	0	0	0	0	0	0	0	0	0	0	0	0	0	0
99	heart_50mm_boundary	4.2103e+06	2.19071	38.15	15.26	22.89	17.17	26.7	24.8	47.68	32.42	28.61	26.7	24.8	28.61	28.61	22.89	24.8	36.24	30.52	28.61	40.05	40.05	34.33	19.07	11.44	34.33	32.42	41.96	36.24	22.89	26.7	40.05	30.52	36.24	32.42	34.33	34.33	20.98	45.78	41.96	28.61	45.78	20.98	41.96	41.96	43.87	45.78	40.05
99	heart_4mm_boundary_10_20	0	0	0	0	0	0	0	0	0	0	0	0	0	0	0	0	0	0	0	0	0	0	0	0	0	0	0	0	0	0	0	0	0	0	0	0	0	0	0	0	0	0	0	0	0	0	0	0
99	heart_4mm_boundary_0_1	132967	0.101607	0	0	0	0	0	0	0	0	0	0	0	0	0	0	0	0	0	0	0	0	0	0	0	0	0	0	0	0	0	0	0	0	0	0	0	0	0	0	0	0	0	0	0	0	0	0
99	heart_4mm_boundary_5_10	0	0	0	0	0	0	0	0	0	0	0	0	0	0	0	0	0	0	0	0	0	0	0	0	0	0	0	0	0	0	0	0	0	0	0	0	0	0	0	0	0	0	0	0	0	0	0	0
99	heart_50mm_boundary_0_1	3.75026e+06	0.106549	26.7	7.63	22.89	15.26	22.89	19.07	36.24	24.8	17.17	24.8	20.98	24.8	22.89	15.26	20.98	22.89	24.8	17.17	26.7	32.42	30.52	15.26	7.63	30.52	30.52	19.07	26.7	19.07	19.07	30.52	24.8	28.61	26.7	22.89	28.61	17.17	34.33	28.61	26.7	24.8	15.26	36.24	34.33	34.33	34.33	32.42
100	heart_4mm_boundary	163830	12.2959	1.91	1.91	0	0	0	0	3.81	0	0	0	0	1.91	0	0	0	0	1.91	0	0	0	0	0	0	0	1.91	1.91	0	0	0	0	0	0	1.91	0	0	1.91	0	0	1.91	0	0	0	0	0	0	0
100	heart_50mm_boundary	4.8275e+06	10.7674	74.39	41.96	85.83	89.65	93.46	83.92	68.66	95.37	76.29	103	76.29	72.48	103	59.13	87.74	108.72	108.72	83.92	70.57	99.18	85.83	101.09	95.37	87.74	101.09	83.92	91.55	97.27	120.16	87.74	110.63	87.74	97.27	74.39	120.16	110.63	110.63	110.63	118.26	91.55	112.53	131.61	95.37	112.53	110.63	114.44
100	heart	839333	12.3313	13.35	7.63	7.63	3.81	5.72	1.91	9.54	1.91	5.72	1.91	3.81	5.72	5.72	5.72	3.81	9.54	1.91	7.63	5.72	7.63	3.81	7.63	3.81	5.72	11.44	5.72	13.35	7.63	9.54	11.44	9.54	3.81	15.26	7.63	3.81	5.72	7.63	5.72	1.91	9.54	1.91	3.81	9.54	5.72	9.54	7.63
100	heart_4mm_boundary_0_1	0	0	0	0	0	0	0	0	0	0	0	0	0	0	0	0	0	0	0	0	0	0	0	0	0	0	0	0	0	0	0	0	0	0	0	0	0	0	0	0	0	0	0	0	0	0	0	0
100	heart_4mm_boundary_20_1000	26058.2	36.3111	0	0	0	0	0	0	0	0	0	0	0	0	0	0	0	0	0	0	0	0	0	0	0	0	0	0	0	0	0	0	0	0	0	0	0	0	0	0	0	0	0	0	0	0	0	0
100	heart_4mm_boundary_1_5	40815.4	3.71193	0	0	0	0	0	0	0	0	0	0	0	0	0	0	0	0	0	0	0	0	0	0	0	0	0	0	0	0	0	0	0	0	0	0	0	0	0	0	0	0	0	0	0	0	0	0
100	heart_50mm_boundary_0_1	727062	0.576462	3.81	0	3.81	5.72	3.81	3.81	0	5.72	3.81	7.63	3.81	1.91	1.91	3.81	3.81	3.81	3.81	0	3.81	7.63	0	3.81	1.91	0	7.63	5.72	5.72	0	9.54	1.91	1.91	5.72	11.44	3.81	1.91	1.91	3.81	3.81	0	1.91	1.91	7.63	5.72	5.72	3.81	3.81
100	heart_4mm_boundary_5_10	62635.4	7.02904	0	0	0	0	0	0	0	0	0	0	0	0	0	0	0	0	0	0	0	0	0	0	0	0	0	0	0	0	0	0	0	0	0	0	0	0	0	0	0	0	0	0	0	0	0	0
100	heart_4mm_boundary_10_20	34320.8	13.8826	1.91	1.91	0	0	0	0	3.81	0	0	0	0	1.91	0	0	0	0	1.91	0	0	0	0	0	0	0	1.91	1.91	0	0	0	0	0	0	1.91	0	0	1.91	0	0	1.91	0	0	0	0	0	0	0
101	heart	587480	5.5523	0	0	0	0	0	0	0	0	0	0	0	0	0	0	0	0	0	0	0	0	0	0	0	0	0	0	0	0	0	0	0	0	0	0	0	0	0	0	0	0	0	0	0	0	0	0
101	heart_4mm_boundary_1_5	31880.4	1.88509	0	0	0	0	0	0	0	0	0	0	0	0	0	0	0	0	0	0	0	0	0	0	0	0	0	0	0	0	0	0	0	0	0	0	0	0	0	0	0	0	0	0	0	0	0	0
101	heart_4mm_boundary_0_1	68392.8	0.508912	0	0	0	0	0	0	0	0	0	0	0	0	0	0	0	0	0	0	0	0	0	0	0	0	0	0	0	0	0	0	0	0	0	0	0	0	0	0	0	0	0	0	0	0	0	0
101	heart_4mm_boundary	124575	9.16162	0	0	0	0	0	0	0	0	0	0	0	0	0	0	0	0	0	0	0	0	0	0	0	0	0	0	0	0	0	0	0	0	0	0	0	0	0	0	0	0	0	0	0	0	0	0
101	heart_50mm_boundary	4.15365e+06	11.1861	71.53	60.08	42.92	54.36	40.05	65.8	57.22	42.92	65.8	48.64	45.78	48.64	51.5	51.5	80.11	40.05	60.08	74.39	60.08	57.22	65.8	65.8	80.11	68.66	48.64	80.11	48.64	65.8	85.83	114.44	60.08	60.08	37.19	51.5	68.66	80.11	71.53	80.11	57.22	91.55	65.8	71.53	74.39	85.83	60.08	77.25
101	heart_4mm_boundary_5_10	1951.22	7.29514	0	0	0	0	0	0	0	0	0	0	0	0	0	0	0	0	0	0	0	0	0	0	0	0	0	0	0	0	0	0	0	0	0	0	0	0	0	0	0	0	0	0	0	0	0	0
101	heart_4mm_boundary_10_20	3579.14	14.1641	0	0	0	0	0	0	0	0	0	0	0	0	0	0	0	0	0	0	0	0	0	0	0	0	0	0	0	0	0	0	0	0	0	0	0	0	0	0	0	0	0	0	0	0	0	0
101	heart_50mm_boundary_0_1	2.42449e+06	0.364826	20.03	28.61	25.75	14.31	8.58	25.75	14.31	8.58	25.75	17.17	17.17	17.17	31.47	22.89	28.61	22.89	17.17	11.44	20.03	11.44	25.75	17.17	37.19	22.89	14.31	25.75	11.44	14.31	40.05	57.22	28.61	20.03	11.44	14.31	31.47	20.03	34.33	17.17	14.31	25.75	20.03	34.33	20.03	42.92	14.31	28.61
101	heart_4mm_boundary_20_1000	18771.2	52.2861	0	0	0	0	0	0	0	0	0	0	0	0	0	0	0	0	0	0	0	0	0	0	0	0	0	0	0	0	0	0	0	0	0	0	0	0	0	0	0	0	0	0	0	0	0	0
102	heart	658798	5.10662	0	0	0	0	0	0	0	0	0	0	0	0	0	0	0	0	0	0	0	0	0	0	0	0	0	0	0	0	0	0	0	0	0	0	0	0	0	0	0	0	0	0	0	0	0	0
102	heart_4mm_boundary_0_1	68979.3	0.418444	0	0	0	0	0	0	0	0	0	0	0	0	0	0	0	0	0	0	0	0	0	0	0	0	0	0	0	0	0	0	0	0	0	0	0	0	0	0	0	0	0	0	0	0	0	0
102	heart_4mm_boundary	139936	7.1622	0	0	0	0	0	0	0	0	0	0	0	0	0	0	0	0	0	0	0	0	0	0	0	0	0	0	0	0	0	0	0	0	0	0	0	0	0	0	0	0	0	0	0	0	0	0
102	heart_50mm_boundary	4.38319e+06	8.55945	49.59	41.96	30.52	55.31	45.78	43.87	34.33	40.05	47.68	62.94	49.59	45.78	47.68	49.59	59.13	49.59	51.5	43.87	45.78	59.13	43.87	59.13	70.57	49.59	59.13	51.5	51.5	49.59	49.59	57.22	45.78	59.13	61.04	53.41	61.04	70.57	59.13	49.59	57.22	70.57	55.31	74.39	55.31	53.41	72.48	53.41
102	heart_4mm_boundary_1_5	32543.2	2.70995	0	0	0	0	0	0	0	0	0	0	0	0	0	0	0	0	0	0	0	0	0	0	0	0	0	0	0	0	0	0	0	0	0	0	0	0	0	0	0	0	0	0	0	0	0	0
102	heart_4mm_boundary_5_10	12748.7	6.64768	0	0	0	0	0	0	0	0	0	0	0	0	0	0	0	0	0	0	0	0	0	0	0	0	0	0	0	0	0	0	0	0	0	0	0	0	0	0	0	0	0	0	0	0	0	0
102	heart_4mm_boundary_10_20	4060.75	14.5628	0	0	0	0	0	0	0	0	0	0	0	0	0	0	0	0	0	0	0	0	0	0	0	0	0	0	0	0	0	0	0	0	0	0	0	0	0	0	0	0	0	0	0	0	0	0
102	heart_4mm_boundary_20_1000	21604.5	34.3129	0	0	0	0	0	0	0	0	0	0	0	0	0	0	0	0	0	0	0	0	0	0	0	0	0	0	0	0	0	0	0	0	0	0	0	0	0	0	0	0	0	0	0	0	0	0
102	heart_50mm_boundary_0_1	2.38542e+06	0.297625	9.54	5.72	0	19.07	13.35	11.44	7.63	11.44	11.44	15.26	13.35	13.35	15.26	19.07	9.54	3.81	11.44	13.35	9.54	13.35	7.63	17.17	20.98	13.35	15.26	17.17	9.54	11.44	11.44	20.98	9.54	19.07	13.35	11.44	11.44	15.26	15.26	15.26	9.54	19.07	15.26	24.8	13.35	17.17	15.26	20.98
103	heart	851612	3.15746	0	0	0	0	0	0	0	0	0	0	0	0	0	0	0	0	0	0	0	0	0	0	0	0	0	0	0	0	0	0	0	0	0	0	0	0	0	0	0	0	0	0	0	0	0	0
103	heart_4mm_boundary	162320	5.33561	0	0	0	0	0	0	0	0	0	0	0	0	0	0	0	0	0	0	0	0	0	0	0	0	0	0	0	0	0	0	0	0	0	0	0	0	0	0	0	0	0	0	0	0	0	0
103	heart_50mm_boundary	4.95834e+06	6.87775	91.55	88.69	105.86	120.16	94.41	94.41	120.16	85.83	80.11	54.36	85.83	100.14	103	111.58	77.25	103	123.02	103	71.53	108.72	94.41	97.27	117.3	108.72	114.44	97.27	91.55	62.94	97.27	97.27	134.47	117.3	134.47	103	94.41	125.89	123.02	151.63	148.77	128.75	145.91	117.3	171.66	123.02	137.33	157.36
103	heart_4mm_boundary_0_1	104110	0.408475	0	0	0	0	0	0	0	0	0	0	0	0	0	0	0	0	0	0	0	0	0	0	0	0	0	0	0	0	0	0	0	0	0	0	0	0	0	0	0	0	0	0	0	0	0	0
103	heart_4mm_boundary_20_1000	19297.6	34.9366	0	0	0	0	0	0	0	0	0	0	0	0	0	0	0	0	0	0	0	0	0	0	0	0	0	0	0	0	0	0	0	0	0	0	0	0	0	0	0	0	0	0	0	0	0	0
103	heart_4mm_boundary_1_5	30438.4	2.34417	0	0	0	0	0	0	0	0	0	0	0	0	0	0	0	0	0	0	0	0	0	0	0	0	0	0	0	0	0	0	0	0	0	0	0	0	0	0	0	0	0	0	0	0	0	0
103	heart_4mm_boundary_5_10	5258.56	6.46639	0	0	0	0	0	0	0	0	0	0	0	0	0	0	0	0	0	0	0	0	0	0	0	0	0	0	0	0	0	0	0	0	0	0	0	0	0	0	0	0	0	0	0	0	0	0
103	heart_4mm_boundary_10_20	3215.79	13.6829	0	0	0	0	0	0	0	0	0	0	0	0	0	0	0	0	0	0	0	0	0	0	0	0	0	0	0	0	0	0	0	0	0	0	0	0	0	0	0	0	0	0	0	0	0	0
103	heart_50mm_boundary_0_1	3.1513e+06	0.286577	60.08	54.36	48.64	65.8	31.47	45.78	68.66	45.78	48.64	34.33	51.5	57.22	54.36	74.39	48.64	54.36	51.5	71.53	45.78	62.94	42.92	45.78	65.8	54.36	82.97	60.08	57.22	31.47	65.8	51.5	71.53	71.53	65.8	57.22	42.92	74.39	62.94	77.25	68.66	91.55	82.97	51.5	77.25	51.5	88.69	91.55
104	heart	519470	0.0398477	1.91	3.81	0	1.91	1.91	0	0	0	5.72	5.72	5.72	3.81	3.81	1.91	0	1.91	5.72	3.81	7.63	3.81	3.81	1.91	5.72	7.63	5.72	1.91	3.81	3.81	5.72	11.44	7.63	1.91	5.72	5.72	9.54	15.26	13.35	13.35	11.44	9.54	11.44	19.07	20.98	20.98	15.26	13.35
104	heart_4mm_boundary_1_5	0	0	0	0	0	0	0	0	0	0	0	0	0	0	0	0	0	0	0	0	0	0	0	0	0	0	0	0	0	0	0	0	0	0	0	0	0	0	0	0	0	0	0	0	0	0	0	0
104	heart_4mm_boundary	119484	0.0518619	0	0	0	0	0	0	0	0	0	0	1.91	0	0	0	0	0	0	0	1.91	0	1.91	0	3.81	1.91	1.91	0	1.91	0	0	3.81	1.91	0	1.91	0	0	1.91	1.91	0	1.91	0	0	1.91	1.91	5.72	0	0
104	heart_4mm_boundary_10_20	0	0	0	0	0	0	0	0	0	0	0	0	0	0	0	0	0	0	0	0	0	0	0	0	0	0	0	0	0	0	0	0	0	0	0	0	0	0	0	0	0	0	0	0	0	0	0	0
104	heart_4mm_boundary_5_10	0	0	0	0	0	0	0	0	0	0	0	0	0	0	0	0	0	0	0	0	0	0	0	0	0	0	0	0	0	0	0	0	0	0	0	0	0	0	0	0	0	0	0	0	0	0	0	0
104	heart_4mm_boundary_0_1	119484	0.0518619	0	0	0	0	0	0	0	0	0	0	1.91	0	0	0	0	0	0	0	1.91	0	1.91	0	3.81	1.91	1.91	0	1.91	0	0	3.81	1.91	0	1.91	0	0	1.91	1.91	0	1.91	0	0	1.91	1.91	5.72	0	0
104	heart_4mm_boundary_20_1000	0	0	0	0	0	0	0	0	0	0	0	0	0	0	0	0	0	0	0	0	0	0	0	0	0	0	0	0	0	0	0	0	0	0	0	0	0	0	0	0	0	0	0	0	0	0	0	0
104	heart_50mm_boundary	3.97146e+06	1.70751	156.4	188.83	171.66	190.73	198.36	169.75	160.22	156.4	154.5	167.85	202.18	204.09	179.29	186.92	207.9	183.11	205.99	181.2	221.25	202.18	188.83	167.85	165.94	196.46	175.48	175.48	190.73	226.97	221.25	205.99	192.64	219.35	257.49	200.27	219.35	247.96	209.81	217.44	246.05	276.57	272.75	242.23	244.14	291.82	272.75	240.33
104	heart_50mm_boundary_0_1	3.40886e+06	0.0823993	123.98	148.77	137.33	146.87	162.12	144.96	129.7	131.61	114.44	141.14	160.22	169.75	146.87	162.12	158.31	152.59	162.12	146.87	183.11	162.12	152.59	127.79	122.07	175.48	135.42	137.33	160.22	198.36	181.2	162.12	165.94	177.38	221.25	156.4	173.57	196.46	173.57	179.29	186.92	238.42	225.07	196.46	196.46	232.7	226.97	204.09
105	heart	572691	0.166803	0	0	0	0	0	1.91	0	0	0	0	0	0	0	0	0	0	0	0	0	0	0	1.91	0	0	0	0	0	0	0	0	0	0	1.91	0	0	0	0	0	0	0	1.91	0	0	0	0	0
105	heart_4mm_boundary_10_20	0	0	0	0	0	0	0	0	0	0	0	0	0	0	0	0	0	0	0	0	0	0	0	0	0	0	0	0	0	0	0	0	0	0	0	0	0	0	0	0	0	0	0	0	0	0	0	0
105	heart_4mm_boundary	128204	0.384368	0	0	0	0	0	0	0	0	0	0	0	0	0	0	0	0	0	0	0	0	0	1.91	0	0	0	0	0	0	0	0	0	0	0	0	0	0	0	0	0	0	0	0	0	0	0	0
105	heart_4mm_boundary_20_1000	0	0	0	0	0	0	0	0	0	0	0	0	0	0	0	0	0	0	0	0	0	0	0	0	0	0	0	0	0	0	0	0	0	0	0	0	0	0	0	0	0	0	0	0	0	0	0	0
105	heart_4mm_boundary_0_1	113451	0.0918075	0	0	0	0	0	0	0	0	0	0	0	0	0	0	0	0	0	0	0	0	0	0	0	0	0	0	0	0	0	0	0	0	0	0	0	0	0	0	0	0	0	0	0	0	0	0
105	heart_50mm_boundary	4.15444e+06	1.08889	26.7	34.33	40.05	41.96	36.24	36.24	24.8	32.42	40.05	43.87	28.61	26.7	36.24	38.15	32.42	43.87	36.24	28.61	26.7	40.05	15.26	38.15	24.8	26.7	43.87	36.24	41.96	53.41	38.15	34.33	40.05	26.7	45.78	43.87	51.5	34.33	20.98	28.61	41.96	64.85	36.24	34.33	47.68	34.33	49.59	41.96
105	heart_4mm_boundary_5_10	713.348	6.08326	0	0	0	0	0	0	0	0	0	0	0	0	0	0	0	0	0	0	0	0	0	0	0	0	0	0	0	0	0	0	0	0	0	0	0	0	0	0	0	0	0	0	0	0	0	0
105	heart_4mm_boundary_1_5	14040	2.45887	0	0	0	0	0	0	0	0	0	0	0	0	0	0	0	0	0	0	0	0	0	1.91	0	0	0	0	0	0	0	0	0	0	0	0	0	0	0	0	0	0	0	0	0	0	0	0
105	heart_50mm_boundary_0_1	3.29173e+06	0.0953511	26.7	34.33	36.24	40.05	32.42	32.42	24.8	32.42	38.15	40.05	24.8	19.07	34.33	36.24	28.61	40.05	34.33	19.07	24.8	30.52	15.26	32.42	22.89	24.8	40.05	24.8	36.24	47.68	36.24	30.52	38.15	20.98	40.05	36.24	47.68	24.8	17.17	24.8	34.33	59.13	36.24	24.8	38.15	26.7	41.96	40.05
106	heart	675257	16.2693	0	1.91	0	0	1.91	1.91	0	0	0	0	1.91	0	0	0	0	0	0	0	0	0	0	0	1.91	0	1.91	0	1.91	0	1.91	0	0	3.81	0	0	0	0	0	0	0	1.91	1.91	0	0	0	1.91	0
106	heart_50mm_boundary	3.6769e+06	17.6657	47.68	47.68	51.5	36.24	45.78	41.96	51.5	43.87	57.22	53.41	43.87	47.68	32.42	53.41	66.76	40.05	34.33	47.68	57.22	62.94	49.59	36.24	32.42	45.78	59.13	61.04	41.96	64.85	66.76	76.29	51.5	49.59	53.41	55.31	83.92	74.39	70.57	49.59	70.57	49.59	59.13	68.66	61.04	57.22	78.2	74.39
106	heart_4mm_boundary	142075	17.2899	0	0	0	0	0	0	0	0	0	0	0	0	0	0	0	0	0	0	0	0	0	0	0	0	0	0	0	0	0	0	0	0	0	0	0	0	0	0	0	0	0	0	0	0	0	0
106	heart_4mm_boundary_0_1	42381.3	0.65595	0	0	0	0	0	0	0	0	0	0	0	0	0	0	0	0	0	0	0	0	0	0	0	0	0	0	0	0	0	0	0	0	0	0	0	0	0	0	0	0	0	0	0	0	0	0
106	heart_4mm_boundary_1_5	33859.3	1.89748	0	0	0	0	0	0	0	0	0	0	0	0	0	0	0	0	0	0	0	0	0	0	0	0	0	0	0	0	0	0	0	0	0	0	0	0	0	0	0	0	0	0	0	0	0	0
106	heart_4mm_boundary_5_10	6252.29	7.9732	0	0	0	0	0	0	0	0	0	0	0	0	0	0	0	0	0	0	0	0	0	0	0	0	0	0	0	0	0	0	0	0	0	0	0	0	0	0	0	0	0	0	0	0	0	0
106	heart_4mm_boundary_10_20	21490.1	14.2799	0	0	0	0	0	0	0	0	0	0	0	0	0	0	0	0	0	0	0	0	0	0	0	0	0	0	0	0	0	0	0	0	0	0	0	0	0	0	0	0	0	0	0	0	0	0
106	heart_4mm_boundary_20_1000	38091.7	52.7066	0	0	0	0	0	0	0	0	0	0	0	0	0	0	0	0	0	0	0	0	0	0	0	0	0	0	0	0	0	0	0	0	0	0	0	0	0	0	0	0	0	0	0	0	0	0
106	heart_50mm_boundary_0_1	1.02078e+06	0.556822	3.81	5.72	5.72	3.81	5.72	7.63	3.81	11.44	1.91	3.81	7.63	7.63	5.72	5.72	5.72	1.91	5.72	5.72	11.44	1.91	1.91	11.44	5.72	5.72	1.91	11.44	1.91	5.72	0	17.17	11.44	5.72	9.54	7.63	11.44	9.54	15.26	7.63	9.54	5.72	7.63	7.63	5.72	5.72	17.17	5.72
107	heart	693432	9.2338	0	0	0	0	0	0	0	0	0	0	0	0	0	0	0	0	0	0	0	0	0	0	0	0	0	0	0	0	0	0	0	0	0	0	0	0	0	0	0	0	0	0	0	0	0	0
107	heart_4mm_boundary	144300	11.4518	0	0	0	0	0	0	0	0	0	0	0	0	0	0	0	0	0	0	0	0	0	0	0	0	0	0	0	0	0	0	0	0	0	0	0	0	0	0	0	0	0	0	0	0	0	0
107	heart_50mm_boundary	4.46298e+06	10.4894	98.88	76.9	65.92	46.69	68.66	101.62	96.13	63.17	74.16	96.13	87.89	68.66	96.13	79.65	104.37	71.41	85.14	104.37	87.89	98.88	98.88	93.38	109.86	68.66	93.38	74.16	63.17	87.89	96.13	79.65	90.64	98.88	87.89	85.14	104.37	79.65	71.41	96.13	71.41	112.61	96.13	93.38	115.36	93.38	79.65	104.37
107	heart_4mm_boundary_0_1	52248.2	0.534883	0	0	0	0	0	0	0	0	0	0	0	0	0	0	0	0	0	0	0	0	0	0	0	0	0	0	0	0	0	0	0	0	0	0	0	0	0	0	0	0	0	0	0	0	0	0
107	heart_4mm_boundary_10_20	19421.1	14.4679	0	0	0	0	0	0	0	0	0	0	0	0	0	0	0	0	0	0	0	0	0	0	0	0	0	0	0	0	0	0	0	0	0	0	0	0	0	0	0	0	0	0	0	0	0	0
107	heart_50mm_boundary_0_1	1.91095e+06	0.355017	27.47	24.72	24.72	13.73	27.47	32.96	35.71	21.97	24.72	35.71	16.48	21.97	24.72	21.97	30.21	21.97	27.47	24.72	35.71	43.95	38.45	32.96	49.44	10.99	30.21	24.72	19.23	24.72	21.97	13.73	32.96	27.47	24.72	27.47	38.45	27.47	19.23	30.21	21.97	32.96	27.47	27.47	41.2	27.47	30.21	19.23
107	heart_4mm_boundary_1_5	32956.2	2.57907	0	0	0	0	0	0	0	0	0	0	0	0	0	0	0	0	0	0	0	0	0	0	0	0	0	0	0	0	0	0	0	0	0	0	0	0	0	0	0	0	0	0	0	0	0	0
107	heart_4mm_boundary_5_10	13458.3	7.36745	0	0	0	0	0	0	0	0	0	0	0	0	0	0	0	0	0	0	0	0	0	0	0	0	0	0	0	0	0	0	0	0	0	0	0	0	0	0	0	0	0	0	0	0	0	0
107	heart_4mm_boundary_20_1000	26216.1	44.2255	0	0	0	0	0	0	0	0	0	0	0	0	0	0	0	0	0	0	0	0	0	0	0	0	0	0	0	0	0	0	0	0	0	0	0	0	0	0	0	0	0	0	0	0	0	0
108	heart	677376	0.0207007	0	0	0	0	0	0	0	0	0	0	0	0	0	0	0	0	0	0	0	0	0	0	0	0	0	0	0	0	0	0	0	0	0	0	0	0	0	0	0	0	0	0	0	0	0	0
108	heart_4mm_boundary_5_10	0	0	0	0	0	0	0	0	0	0	0	0	0	0	0	0	0	0	0	0	0	0	0	0	0	0	0	0	0	0	0	0	0	0	0	0	0	0	0	0	0	0	0	0	0	0	0	0
108	heart_4mm_boundary_1_5	0	0	0	0	0	0	0	0	0	0	0	0	0	0	0	0	0	0	0	0	0	0	0	0	0	0	0	0	0	0	0	0	0	0	0	0	0	0	0	0	0	0	0	0	0	0	0	0
108	heart_4mm_boundary	141922	0.027701	0	0	0	0	0	0	0	0	0	0	0	0	0	0	0	0	0	0	0	0	0	0	0	0	0	0	0	0	0	0	0	0	0	0	0	0	0	0	0	0	0	0	0	0	0	0
108	heart_4mm_boundary_10_20	0	0	0	0	0	0	0	0	0	0	0	0	0	0	0	0	0	0	0	0	0	0	0	0	0	0	0	0	0	0	0	0	0	0	0	0	0	0	0	0	0	0	0	0	0	0	0	0
108	heart_4mm_boundary_20_1000	0	0	0	0	0	0	0	0	0	0	0	0	0	0	0	0	0	0	0	0	0	0	0	0	0	0	0	0	0	0	0	0	0	0	0	0	0	0	0	0	0	0	0	0	0	0	0	0
108	heart_4mm_boundary_0_1	141922	0.027701	0	0	0	0	0	0	0	0	0	0	0	0	0	0	0	0	0	0	0	0	0	0	0	0	0	0	0	0	0	0	0	0	0	0	0	0	0	0	0	0	0	0	0	0	0	0
108	heart_50mm_boundary	4.46299e+06	0.148673	15.26	26.7	26.7	38.15	19.07	22.89	30.52	41.96	19.07	22.89	28.61	34.33	30.52	13.35	19.07	45.78	36.24	28.61	34.33	40.05	15.26	24.8	38.15	38.15	34.33	22.89	28.61	24.8	38.15	20.98	32.42	43.87	32.42	34.33	20.98	36.24	41.96	30.52	19.07	41.96	49.59	40.05	45.78	36.24	45.78	47.68
108	heart_50mm_boundary_0_1	4.35305e+06	0.0734596	13.35	22.89	24.8	36.24	17.17	20.98	24.8	36.24	19.07	22.89	24.8	34.33	24.8	11.44	19.07	41.96	34.33	24.8	34.33	32.42	13.35	17.17	32.42	32.42	34.33	20.98	26.7	24.8	38.15	20.98	28.61	38.15	24.8	34.33	17.17	36.24	40.05	30.52	17.17	38.15	49.59	36.24	43.87	34.33	38.15	45.78
109	heart	779371	3.24585	0	0	1.91	0	0	0	0	3.81	0	0	0	0	0	1.91	0	0	0	0	0	0	0	0	0	0	0	0	0	0	0	0	0	0	0	0	1.91	0	0	0	0	0	0	0	0	0	0	0
109	heart_4mm_boundary_0_1	97551.3	0.425278	0	0	0	0	0	0	0	1.91	0	0	0	0	0	0	0	0	0	0	0	0	0	0	0	0	0	0	0	0	0	0	0	0	0	0	0	0	0	0	0	0	0	0	0	0	0	0
109	heart_4mm_boundary	158388	4.43266	0	0	0	0	0	0	0	1.91	0	0	0	0	0	0	0	0	0	0	0	0	0	0	0	0	0	0	0	0	0	0	0	0	0	0	0	0	0	0	0	0	0	0	0	0	0	0
109	heart_4mm_boundary_1_5	22138.6	1.95363	0	0	0	0	0	0	0	0	0	0	0	0	0	0	0	0	0	0	0	0	0	0	0	0	0	0	0	0	0	0	0	0	0	0	0	0	0	0	0	0	0	0	0	0	0	0
109	heart_4mm_boundary_10_20	24545.7	14.7106	0	0	0	0	0	0	0	0	0	0	0	0	0	0	0	0	0	0	0	0	0	0	0	0	0	0	0	0	0	0	0	0	0	0	0	0	0	0	0	0	0	0	0	0	0	0
109	heart_50mm_boundary	4.78382e+06	6.89296	59.13	55.31	59.13	64.85	61.04	61.04	59.13	57.22	61.04	59.13	62.94	70.57	72.48	59.13	72.48	59.13	70.57	91.55	76.29	45.78	61.04	62.94	82.02	57.22	99.18	85.83	93.46	97.27	55.31	83.92	103	78.2	68.66	89.65	61.04	66.76	66.76	78.2	70.57	91.55	91.55	57.22	87.74	76.29	95.37	66.76
109	heart_4mm_boundary_5_10	5844.12	8.05363	0	0	0	0	0	0	0	0	0	0	0	0	0	0	0	0	0	0	0	0	0	0	0	0	0	0	0	0	0	0	0	0	0	0	0	0	0	0	0	0	0	0	0	0	0	0
109	heart_4mm_boundary_20_1000	8308.41	25.1788	0	0	0	0	0	0	0	0	0	0	0	0	0	0	0	0	0	0	0	0	0	0	0	0	0	0	0	0	0	0	0	0	0	0	0	0	0	0	0	0	0	0	0	0	0	0
109	heart_50mm_boundary_0_1	2.9719e+06	0.319827	49.59	45.78	38.15	41.96	59.13	51.5	38.15	38.15	43.87	41.96	38.15	55.31	59.13	41.96	51.5	45.78	49.59	66.76	57.22	34.33	38.15	49.59	55.31	38.15	83.92	51.5	72.48	68.66	41.96	57.22	78.2	64.85	45.78	74.39	47.68	36.24	53.41	51.5	45.78	64.85	55.31	40.05	64.85	53.41	76.29	51.5
110	heart	943054	0.113574	0	0	0	0	0	0	0	0	0	0	0	0	0	0	0	0	0	0	0	0	0	0	0	0	0	0	0	0	0	0	0	0	0	0	0	0	0	0	0	0	0	0	0	0	0	0
110	heart_4mm_boundary_5_10	0	0	0	0	0	0	0	0	0	0	0	0	0	0	0	0	0	0	0	0	0	0	0	0	0	0	0	0	0	0	0	0	0	0	0	0	0	0	0	0	0	0	0	0	0	0	0	0
110	heart_4mm_boundary_10_20	0	0	0	0	0	0	0	0	0	0	0	0	0	0	0	0	0	0	0	0	0	0	0	0	0	0	0	0	0	0	0	0	0	0	0	0	0	0	0	0	0	0	0	0	0	0	0	0
110	heart_4mm_boundary	176529	0.158459	0	0	0	0	0	0	0	0	0	0	0	0	0	0	0	0	0	0	0	0	0	0	0	0	0	0	0	0	0	0	0	0	0	0	0	0	0	0	0	0	0	0	0	0	0	0
110	heart_4mm_boundary_0_1	176390	0.15753	0	0	0	0	0	0	0	0	0	0	0	0	0	0	0	0	0	0	0	0	0	0	0	0	0	0	0	0	0	0	0	0	0	0	0	0	0	0	0	0	0	0	0	0	0	0
110	heart_4mm_boundary_20_1000	0	0	0	0	0	0	0	0	0	0	0	0	0	0	0	0	0	0	0	0	0	0	0	0	0	0	0	0	0	0	0	0	0	0	0	0	0	0	0	0	0	0	0	0	0	0	0	0
110	heart_50mm_boundary	5.06579e+06	2.68196	38.15	41.96	17.17	47.68	24.8	30.52	32.42	40.05	40.05	45.78	38.15	24.8	38.15	43.87	34.33	36.24	51.5	22.89	40.05	49.59	43.87	38.15	30.52	38.15	45.78	41.96	36.24	41.96	38.15	61.04	38.15	36.24	47.68	47.68	40.05	47.68	49.59	40.05	59.13	55.31	45.78	32.42	36.24	43.87	47.68	62.94
110	heart_4mm_boundary_1_5	139.236	1.33436	0	0	0	0	0	0	0	0	0	0	0	0	0	0	0	0	0	0	0	0	0	0	0	0	0	0	0	0	0	0	0	0	0	0	0	0	0	0	0	0	0	0	0	0	0	0
110	heart_50mm_boundary_0_1	4.1103e+06	0.131214	26.7	40.05	11.44	40.05	17.17	17.17	24.8	30.52	28.61	41.96	20.98	20.98	22.89	34.33	22.89	26.7	40.05	17.17	26.7	40.05	34.33	36.24	22.89	26.7	41.96	34.33	26.7	32.42	32.42	47.68	32.42	26.7	36.24	34.33	30.52	32.42	38.15	30.52	49.59	40.05	40.05	28.61	32.42	22.89	40.05	47.68
111	heart_4mm_boundary	155235	9.48683	0	0	0	0	0	0	0	0	0	0	0	0	0	0	0	0	0	0	0	0	0	0	0	0	0	0	0	0	0	0	0	0	0	0	0	0	0	0	0	0	0	0	0	0	0	0
111	heart	745893	7.36849	0	0	0	0	0	0	0	0	0	0	0	0	0	0	0	0	0	0	0	0	0	0	0	0	0	0	0	0	0	0	0	0	0	0	0	0	0	0	0	0	0	0	0	0	0	0
111	heart_50mm_boundary	4.56228e+06	8.94037	215.53	162.12	173.57	164.03	183.11	196.46	196.46	171.66	150.68	156.4	164.03	202.18	196.46	207.9	139.24	211.72	158.31	175.48	171.66	188.83	204.09	228.88	198.36	190.73	192.64	179.29	171.66	251.77	186.92	188.83	173.57	219.35	217.44	194.55	209.81	202.18	230.79	211.72	192.64	225.07	217.44	215.53	181.2	194.55	173.57	205.99
111	heart_4mm_boundary_0_1	79664.2	0.461853	0	0	0	0	0	0	0	0	0	0	0	0	0	0	0	0	0	0	0	0	0	0	0	0	0	0	0	0	0	0	0	0	0	0	0	0	0	0	0	0	0	0	0	0	0	0
111	heart_4mm_boundary_20_1000	35472.9	34.4795	0	0	0	0	0	0	0	0	0	0	0	0	0	0	0	0	0	0	0	0	0	0	0	0	0	0	0	0	0	0	0	0	0	0	0	0	0	0	0	0	0	0	0	0	0	0
111	heart_4mm_boundary_1_5	27391.4	1.8623	0	0	0	0	0	0	0	0	0	0	0	0	0	0	0	0	0	0	0	0	0	0	0	0	0	0	0	0	0	0	0	0	0	0	0	0	0	0	0	0	0	0	0	0	0	0
111	heart_4mm_boundary_5_10	5142.21	7.33143	0	0	0	0	0	0	0	0	0	0	0	0	0	0	0	0	0	0	0	0	0	0	0	0	0	0	0	0	0	0	0	0	0	0	0	0	0	0	0	0	0	0	0	0	0	0
111	heart_50mm_boundary_0_1	2.43942e+06	0.355576	154.5	137.33	127.79	112.53	135.42	146.87	139.24	133.51	114.44	106.81	112.53	135.42	139.24	160.22	101.09	133.51	112.53	131.61	123.98	135.42	129.7	160.22	164.03	131.61	125.89	125.89	120.16	158.31	123.98	118.26	110.63	143.05	137.33	122.07	141.14	135.42	160.22	148.77	131.61	165.94	144.96	133.51	123.98	127.79	116.35	144.96
111	heart_4mm_boundary_10_20	7564.54	16.4054	0	0	0	0	0	0	0	0	0	0	0	0	0	0	0	0	0	0	0	0	0	0	0	0	0	0	0	0	0	0	0	0	0	0	0	0	0	0	0	0	0	0	0	0	0	0
112	heart	1.13785e+06	4.77893	0	0	0	0	0	0	0	0	0	0	0	0	0	0	0	0	0	0	0	0	0	0	0	0	0	0	0	0	0	0	0	0	0	0	0	0	0	0	0	0	0	0	0	0	0	0
112	heart_4mm_boundary	204447	5.27459	0	0	0	0	0	0	0	0	0	0	0	0	0	0	0	0	0	0	0	0	0	0	0	0	0	0	0	0	0	0	0	0	0	0	0	0	0	0	0	0	0	0	0	0	0	0
112	heart_4mm_boundary_0_1	91224.7	0.367882	0	0	0	0	0	0	0	0	0	0	0	0	0	0	0	0	0	0	0	0	0	0	0	0	0	0	0	0	0	0	0	0	0	0	0	0	0	0	0	0	0	0	0	0	0	0
112	heart_50mm_boundary	5.68876e+06	5.12173	62.94	57.22	78.2	74.39	51.5	76.29	80.11	62.94	72.48	66.76	78.2	82.02	70.57	78.2	70.57	72.48	78.2	104.9	70.57	72.48	70.57	72.48	74.39	80.11	78.2	85.83	76.29	78.2	76.29	74.39	76.29	89.65	78.2	78.2	61.04	82.02	87.74	99.18	55.31	82.02	85.83	99.18	74.39	76.29	106.81	93.46
112	heart_4mm_boundary_5_10	36054.6	6.80199	0	0	0	0	0	0	0	0	0	0	0	0	0	0	0	0	0	0	0	0	0	0	0	0	0	0	0	0	0	0	0	0	0	0	0	0	0	0	0	0	0	0	0	0	0	0
112	heart_4mm_boundary_10_20	16977.3	14.0955	0	0	0	0	0	0	0	0	0	0	0	0	0	0	0	0	0	0	0	0	0	0	0	0	0	0	0	0	0	0	0	0	0	0	0	0	0	0	0	0	0	0	0	0	0	0
112	heart_4mm_boundary_1_5	46445.8	3.01093	0	0	0	0	0	0	0	0	0	0	0	0	0	0	0	0	0	0	0	0	0	0	0	0	0	0	0	0	0	0	0	0	0	0	0	0	0	0	0	0	0	0	0	0	0	0
112	heart_4mm_boundary_20_1000	13744.4	30.5886	0	0	0	0	0	0	0	0	0	0	0	0	0	0	0	0	0	0	0	0	0	0	0	0	0	0	0	0	0	0	0	0	0	0	0	0	0	0	0	0	0	0	0	0	0	0
112	heart_50mm_boundary_0_1	2.66219e+06	0.24364	26.7	11.44	26.7	22.89	11.44	36.24	26.7	20.98	26.7	13.35	38.15	22.89	22.89	30.52	17.17	26.7	24.8	41.96	38.15	30.52	20.98	26.7	26.7	30.52	24.8	38.15	22.89	26.7	22.89	22.89	28.61	32.42	22.89	26.7	26.7	32.42	28.61	22.89	19.07	30.52	26.7	43.87	24.8	30.52	36.24	34.33
113	heart	701339	0.100727	0	7.48	0	7.48	7.48	3.74	3.74	0	11.22	3.74	3.74	11.22	11.22	3.74	3.74	11.22	7.48	3.74	0	3.74	7.48	11.22	3.74	11.22	3.74	11.22	3.74	7.48	11.22	3.74	11.22	3.74	3.74	0	3.74	7.48	14.95	3.74	11.22	3.74	11.22	7.48	3.74	0	7.48	14.95
113	heart_4mm_boundary_0_1	140777	0.140667	0	0	0	0	3.74	0	0	0	0	0	0	0	3.74	0	0	0	3.74	0	0	0	0	3.74	0	3.74	3.74	3.74	3.74	0	0	0	0	0	0	0	0	3.74	0	0	0	0	0	0	0	0	0	3.74
113	heart_50mm_boundary	4.43619e+06	1.27785	18.69	18.69	18.69	7.48	33.65	11.22	14.95	18.69	29.91	22.43	7.48	29.91	33.65	18.69	44.86	56.08	14.95	48.6	14.95	7.48	41.12	18.69	22.43	37.38	18.69	18.69	26.17	37.38	22.43	37.38	18.69	18.69	33.65	7.48	11.22	11.22	26.17	37.38	26.17	18.69	18.69	29.91	26.17	26.17	22.43	29.91
113	heart_4mm_boundary_1_5	0	0	0	0	0	0	0	0	0	0	0	0	0	0	0	0	0	0	0	0	0	0	0	0	0	0	0	0	0	0	0	0	0	0	0	0	0	0	0	0	0	0	0	0	0	0	0	0
113	heart_4mm_boundary	140777	0.140667	0	0	0	0	3.74	0	0	0	0	0	0	0	3.74	0	0	0	3.74	0	0	0	0	3.74	0	3.74	3.74	3.74	3.74	0	0	0	0	0	0	0	0	3.74	0	0	0	0	0	0	0	0	0	3.74
113	heart_4mm_boundary_5_10	0	0	0	0	0	0	0	0	0	0	0	0	0	0	0	0	0	0	0	0	0	0	0	0	0	0	0	0	0	0	0	0	0	0	0	0	0	0	0	0	0	0	0	0	0	0	0	0
113	heart_4mm_boundary_20_1000	0	0	0	0	0	0	0	0	0	0	0	0	0	0	0	0	0	0	0	0	0	0	0	0	0	0	0	0	0	0	0	0	0	0	0	0	0	0	0	0	0	0	0	0	0	0	0	0
113	heart_4mm_boundary_10_20	0	0	0	0	0	0	0	0	0	0	0	0	0	0	0	0	0	0	0	0	0	0	0	0	0	0	0	0	0	0	0	0	0	0	0	0	0	0	0	0	0	0	0	0	0	0	0	0
113	heart_50mm_boundary_0_1	3.41846e+06	0.116883	18.69	18.69	18.69	7.48	33.65	7.48	11.22	18.69	29.91	18.69	7.48	29.91	29.91	18.69	41.12	44.86	11.22	48.6	11.22	7.48	41.12	11.22	18.69	37.38	18.69	18.69	26.17	33.65	14.95	33.65	14.95	14.95	33.65	7.48	7.48	11.22	26.17	37.38	22.43	11.22	14.95	29.91	26.17	26.17	18.69	26.17
114	heart	930885	0.482248	0	0	0	0	0	0	0	0	0	0	0	0	0	0	0	0	0	0	0	0	0	1.91	0	0	0	0	0	0	0	0	1.91	0	0	0	0	0	0	0	0	0	0	0	0	0	0	0
114	heart_4mm_boundary	184021	0.846903	0	0	0	0	0	0	0	0	0	0	0	0	0	0	0	0	0	0	0	0	0	0	0	0	0	0	0	0	0	0	0	0	0	0	0	0	0	0	0	0	0	0	0	0	0	0
114	heart_50mm_boundary	5.24436e+06	4.34437	30.52	38.15	40.05	43.87	38.15	40.05	38.15	43.87	22.89	41.96	45.78	36.24	36.24	51.5	36.24	24.8	64.85	38.15	49.59	43.87	40.05	51.5	38.15	30.52	34.33	49.59	38.15	43.87	40.05	45.78	43.87	45.78	26.7	43.87	40.05	53.41	45.78	57.22	55.31	47.68	51.5	59.13	47.68	36.24	62.94	47.68
114	heart_4mm_boundary_1_5	29806.1	2.40705	0	0	0	0	0	0	0	0	0	0	0	0	0	0	0	0	0	0	0	0	0	0	0	0	0	0	0	0	0	0	0	0	0	0	0	0	0	0	0	0	0	0	0	0	0	0
114	heart_4mm_boundary_10_20	856.4	12.8031	0	0	0	0	0	0	0	0	0	0	0	0	0	0	0	0	0	0	0	0	0	0	0	0	0	0	0	0	0	0	0	0	0	0	0	0	0	0	0	0	0	0	0	0	0	0
114	heart_4mm_boundary_0_1	149216	0.278412	0	0	0	0	0	0	0	0	0	0	0	0	0	0	0	0	0	0	0	0	0	0	0	0	0	0	0	0	0	0	0	0	0	0	0	0	0	0	0	0	0	0	0	0	0	0
114	heart_50mm_boundary_0_1	3.83495e+06	0.20472	17.17	24.8	15.26	20.98	20.98	22.89	19.07	26.7	11.44	30.52	22.89	24.8	20.98	30.52	11.44	15.26	30.52	20.98	28.61	19.07	24.8	22.89	22.89	15.26	17.17	32.42	30.52	22.89	30.52	24.8	28.61	32.42	19.07	34.33	20.98	34.33	22.89	36.24	32.42	26.7	36.24	26.7	19.07	20.98	34.33	26.7
114	heart_4mm_boundary_5_10	3906.25	6.70246	0	0	0	0	0	0	0	0	0	0	0	0	0	0	0	0	0	0	0	0	0	0	0	0	0	0	0	0	0	0	0	0	0	0	0	0	0	0	0	0	0	0	0	0	0	0
114	heart_4mm_boundary_20_1000	236.511	22.8899	0	0	0	0	0	0	0	0	0	0	0	0	0	0	0	0	0	0	0	0	0	0	0	0	0	0	0	0	0	0	0	0	0	0	0	0	0	0	0	0	0	0	0	0	0	0
115	heart	659985	20.8914	0	0	0	0	0	0	0	0	0	0	0	0	0	0	0	0	0	0	0	0	0	0	0	0	0	0	0	0	0	0	0	0	0	0	0	0	0	0	0	0	0	0	0	0	0	0
115	heart_4mm_boundary	137722	21.5406	0	0	0	0	0	0	0	0	0	0	0	0	0	0	0	0	0	0	0	0	0	0	0	0	0	0	0	0	0	0	0	0	0	0	0	0	0	0	0	0	0	0	0	0	0	0
115	heart_4mm_boundary_0_1	4528.05	0.915237	0	0	0	0	0	0	0	0	0	0	0	0	0	0	0	0	0	0	0	0	0	0	0	0	0	0	0	0	0	0	0	0	0	0	0	0	0	0	0	0	0	0	0	0	0	0
115	heart_50mm_boundary	4.21395e+06	17.7768	64.85	76.29	80.11	59.13	97.27	80.11	89.65	64.85	82.02	76.29	99.18	72.48	64.85	72.48	82.02	78.2	91.55	89.65	78.2	83.92	91.55	64.85	74.39	72.48	85.83	108.72	78.2	93.46	91.55	76.29	83.92	99.18	85.83	72.48	91.55	114.44	83.92	95.37	70.57	104.9	95.37	97.27	97.27	85.83	104.9	99.18
115	heart_4mm_boundary_1_5	35436.6	2.63112	0	0	0	0	0	0	0	0	0	0	0	0	0	0	0	0	0	0	0	0	0	0	0	0	0	0	0	0	0	0	0	0	0	0	0	0	0	0	0	0	0	0	0	0	0	0
115	heart_4mm_boundary_5_10	19777.3	7.20472	0	0	0	0	0	0	0	0	0	0	0	0	0	0	0	0	0	0	0	0	0	0	0	0	0	0	0	0	0	0	0	0	0	0	0	0	0	0	0	0	0	0	0	0	0	0
115	heart_4mm_boundary_10_20	23471.8	14.5099	0	0	0	0	0	0	0	0	0	0	0	0	0	0	0	0	0	0	0	0	0	0	0	0	0	0	0	0	0	0	0	0	0	0	0	0	0	0	0	0	0	0	0	0	0	0
115	heart_4mm_boundary_20_1000	54508.2	43.7764	0	0	0	0	0	0	0	0	0	0	0	0	0	0	0	0	0	0	0	0	0	0	0	0	0	0	0	0	0	0	0	0	0	0	0	0	0	0	0	0	0	0	0	0	0	0
115	heart_50mm_boundary_0_1	1.07634e+06	0.357333	3.81	3.81	5.72	0	9.54	11.44	5.72	9.54	5.72	7.63	5.72	1.91	9.54	5.72	5.72	9.54	3.81	7.63	5.72	11.44	9.54	3.81	0	7.63	1.91	15.26	5.72	11.44	13.35	3.81	7.63	13.35	3.81	7.63	15.26	15.26	9.54	9.54	3.81	9.54	11.44	3.81	3.81	7.63	3.81	13.35
116	heart	684769	1.76196	0	0	0	0	0	0	0	0	0	0	0	0	0	0	0	0	0	0	0	0	0	0	0	0	0	0	0	0	0	0	0	0	0	0	0	0	0	0	0	0	0	0	0	0	0	0
116	heart_4mm_boundary_0_1	79603.2	0.19103	0	0	0	0	0	0	0	0	0	0	0	0	0	0	0	0	0	0	0	0	0	0	0	0	0	0	0	0	0	0	0	0	0	0	0	0	0	0	0	0	0	0	0	0	0	0
116	heart_4mm_boundary	141506	1.69846	0	0	0	0	0	0	0	0	0	0	0	0	0	0	0	0	0	0	0	0	0	0	0	0	0	0	0	0	0	0	0	0	0	0	0	0	0	0	0	0	0	0	0	0	0	0
116	heart_4mm_boundary_20_1000	0	0	0	0	0	0	0	0	0	0	0	0	0	0	0	0	0	0	0	0	0	0	0	0	0	0	0	0	0	0	0	0	0	0	0	0	0	0	0	0	0	0	0	0	0	0	0	0
116	heart_50mm_boundary	4.40429e+06	2.69343	22.89	26.7	24.8	34.33	43.87	30.52	30.52	40.05	26.7	32.42	26.7	38.15	38.15	40.05	38.15	36.24	41.96	34.33	32.42	26.7	28.61	66.76	57.22	49.59	47.68	47.68	28.61	47.68	32.42	32.42	43.87	40.05	36.24	66.76	49.59	51.5	34.33	53.41	55.31	53.41	55.31	47.68	32.42	45.78	57.22	62.94
116	heart_4mm_boundary_5_10	9233.47	7.38846	0	0	0	0	0	0	0	0	0	0	0	0	0	0	0	0	0	0	0	0	0	0	0	0	0	0	0	0	0	0	0	0	0	0	0	0	0	0	0	0	0	0	0	0	0	0
116	heart_4mm_boundary_1_5	51374.4	2.78801	0	0	0	0	0	0	0	0	0	0	0	0	0	0	0	0	0	0	0	0	0	0	0	0	0	0	0	0	0	0	0	0	0	0	0	0	0	0	0	0	0	0	0	0	0	0
116	heart_4mm_boundary_10_20	1295.09	10.5646	0	0	0	0	0	0	0	0	0	0	0	0	0	0	0	0	0	0	0	0	0	0	0	0	0	0	0	0	0	0	0	0	0	0	0	0	0	0	0	0	0	0	0	0	0	0
116	heart_50mm_boundary_0_1	3.11273e+06	0.175158	11.44	15.26	13.35	19.07	17.17	17.17	11.44	19.07	20.98	11.44	15.26	15.26	15.26	20.98	17.17	17.17	20.98	22.89	19.07	17.17	20.98	32.42	36.24	22.89	11.44	20.98	17.17	28.61	9.54	13.35	20.98	17.17	13.35	38.15	22.89	24.8	15.26	26.7	26.7	22.89	28.61	13.35	17.17	20.98	34.33	30.52
117	heart	477915	4.85135	0	1.91	0	0	0	0	0	3.81	0	0	0	0	0	0	0	0	0	0	0	1.91	1.91	0	0	0	0	1.91	0	0	1.91	0	0	0	0	1.91	0	0	0	1.91	0	0	1.91	0	1.91	1.91	0	0
117	heart_4mm_boundary_0_1	78298.6	0.32217	0	0	0	0	0	0	0	1.91	0	0	0	0	0	0	0	0	0	0	0	0	1.91	0	0	0	0	1.91	0	0	0	0	0	0	0	0	0	0	0	0	0	0	1.91	0	1.91	1.91	0	0
117	heart_4mm_boundary	119707	6.74827	0	0	0	0	0	0	0	1.91	0	0	0	0	0	0	0	0	0	0	0	0	1.91	0	0	0	0	1.91	0	0	0	0	0	0	0	0	0	0	0	0	0	0	1.91	0	1.91	1.91	0	0
117	heart_50mm_boundary	3.9577e+06	7.45844	62.94	53.41	61.04	66.76	80.11	43.87	51.5	36.24	62.94	43.87	34.33	40.05	62.94	55.31	41.96	66.76	59.13	34.33	30.52	59.13	57.22	61.04	68.66	55.31	70.57	72.48	70.57	78.2	68.66	55.31	70.57	55.31	59.13	57.22	55.31	61.04	76.29	80.11	74.39	101.09	82.02	78.2	83.92	91.55	68.66	85.83
117	heart_4mm_boundary_1_5	13679.5	2.00486	0	0	0	0	0	0	0	0	0	0	0	0	0	0	0	0	0	0	0	0	0	0	0	0	0	0	0	0	0	0	0	0	0	0	0	0	0	0	0	0	0	0	0	0	0	0
117	heart_4mm_boundary_5_10	9822.85	8.06067	0	0	0	0	0	0	0	0	0	0	0	0	0	0	0	0	0	0	0	0	0	0	0	0	0	0	0	0	0	0	0	0	0	0	0	0	0	0	0	0	0	0	0	0	0	0
117	heart_4mm_boundary_10_20	5161.29	13.034	0	0	0	0	0	0	0	0	0	0	0	0	0	0	0	0	0	0	0	0	0	0	0	0	0	0	0	0	0	0	0	0	0	0	0	0	0	0	0	0	0	0	0	0	0	0
117	heart_4mm_boundary_20_1000	12744.9	47.7614	0	0	0	0	0	0	0	0	0	0	0	0	0	0	0	0	0	0	0	0	0	0	0	0	0	0	0	0	0	0	0	0	0	0	0	0	0	0	0	0	0	0	0	0	0	0
117	heart_50mm_boundary_0_1	2.56334e+06	0.239889	40.05	30.52	40.05	53.41	40.05	32.42	30.52	19.07	43.87	22.89	22.89	28.61	38.15	40.05	22.89	41.96	26.7	26.7	17.17	40.05	41.96	24.8	36.24	32.42	55.31	36.24	36.24	53.41	38.15	32.42	34.33	34.33	28.61	30.52	34.33	38.15	40.05	38.15	55.31	66.76	53.41	34.33	40.05	49.59	43.87	43.87
118	heart	1.0105e+06	9.87285	0	0	0	0	0	0	0	0	0	0	0	0	0	0	0	0	0	0	0	0	0	0	0	0	0	0	0	0	0	0	0	0	0	0	0	0	0	0	0	0	0	0	0	0	0	0
118	heart_4mm_boundary_0_1	88340.8	0.536396	0	0	0	0	0	0	0	0	0	0	0	0	0	0	0	0	0	0	0	0	0	0	0	0	0	0	0	0	0	0	0	0	0	0	0	0	0	0	0	0	0	0	0	0	0	0
118	heart_4mm_boundary_5_10	11333.5	7.88957	0	0	0	0	0	0	0	0	0	0	0	0	0	0	0	0	0	0	0	0	0	0	0	0	0	0	0	0	0	0	0	0	0	0	0	0	0	0	0	0	0	0	0	0	0	0
118	heart_4mm_boundary	185209	11.0758	0	0	0	0	0	0	0	0	0	0	0	0	0	0	0	0	0	0	0	0	0	0	0	0	0	0	0	0	0	0	0	0	0	0	0	0	0	0	0	0	0	0	0	0	0	0
118	heart_4mm_boundary_1_5	38356.8	1.90474	0	0	0	0	0	0	0	0	0	0	0	0	0	0	0	0	0	0	0	0	0	0	0	0	0	0	0	0	0	0	0	0	0	0	0	0	0	0	0	0	0	0	0	0	0	0
118	heart_50mm_boundary	5.27143e+06	11.7214	72.48	41.96	85.83	59.13	72.48	45.78	61.04	53.41	59.13	59.13	47.68	64.85	55.31	70.57	59.13	61.04	101.09	61.04	62.94	66.76	80.11	80.11	68.66	70.57	85.83	66.76	62.94	74.39	78.2	91.55	70.57	66.76	68.66	68.66	70.57	78.2	82.02	68.66	91.55	89.65	106.81	97.27	76.29	70.57	95.37	64.85
118	heart_4mm_boundary_20_1000	30658.7	52.8163	0	0	0	0	0	0	0	0	0	0	0	0	0	0	0	0	0	0	0	0	0	0	0	0	0	0	0	0	0	0	0	0	0	0	0	0	0	0	0	0	0	0	0	0	0	0
118	heart_4mm_boundary_10_20	16519.5	13.4509	0	0	0	0	0	0	0	0	0	0	0	0	0	0	0	0	0	0	0	0	0	0	0	0	0	0	0	0	0	0	0	0	0	0	0	0	0	0	0	0	0	0	0	0	0	0
118	heart_50mm_boundary_0_1	2.89199e+06	0.390274	5.72	7.63	17.17	11.44	15.26	9.54	7.63	9.54	11.44	9.54	1.91	11.44	7.63	11.44	15.26	11.44	20.98	9.54	13.35	9.54	3.81	7.63	13.35	9.54	17.17	13.35	11.44	7.63	7.63	13.35	3.81	7.63	9.54	9.54	3.81	11.44	13.35	15.26	15.26	11.44	7.63	7.63	15.26	13.35	7.63	11.44
119	heart	707115	22.2742	0	0	0	0	0	0	0	0	0	0	0	0	0	0	0	0	0	0	0	0	0	0	0	0	0	0	0	0	0	0	0	0	0	0	0	0	0	0	0	0	0	0	0	0	0	0
119	heart_4mm_boundary_0_1	23876.2	0.77791	0	0	0	0	0	0	0	0	0	0	0	0	0	0	0	0	0	0	0	0	0	0	0	0	0	0	0	0	0	0	0	0	0	0	0	0	0	0	0	0	0	0	0	0	0	0
119	heart_4mm_boundary_1_5	43661.1	2.11718	0	0	0	0	0	0	0	0	0	0	0	0	0	0	0	0	0	0	0	0	0	0	0	0	0	0	0	0	0	0	0	0	0	0	0	0	0	0	0	0	0	0	0	0	0	0
119	heart_4mm_boundary	147543	22.7577	0	0	0	0	0	0	0	0	0	0	0	0	0	0	0	0	0	0	0	0	0	0	0	0	0	0	0	0	0	0	0	0	0	0	0	0	0	0	0	0	0	0	0	0	0	0
119	heart_4mm_boundary_5_10	15483.9	7.30501	0	0	0	0	0	0	0	0	0	0	0	0	0	0	0	0	0	0	0	0	0	0	0	0	0	0	0	0	0	0	0	0	0	0	0	0	0	0	0	0	0	0	0	0	0	0
119	heart_50mm_boundary	4.54585e+06	19.3221	64.85	78.2	68.66	82.02	80.11	82.02	97.27	62.94	93.46	85.83	80.11	93.46	114.44	62.94	95.37	72.48	106.81	89.65	59.13	110.63	87.74	82.02	99.18	104.9	110.63	103	95.37	87.74	95.37	72.48	112.53	85.83	116.35	101.09	83.92	93.46	122.07	82.02	112.53	82.02	80.11	101.09	95.37	93.46	114.44	118.26
119	heart_4mm_boundary_10_20	14724.7	14.3708	0	0	0	0	0	0	0	0	0	0	0	0	0	0	0	0	0	0	0	0	0	0	0	0	0	0	0	0	0	0	0	0	0	0	0	0	0	0	0	0	0	0	0	0	0	0
119	heart_4mm_boundary_20_1000	49797.1	58.6784	0	0	0	0	0	0	0	0	0	0	0	0	0	0	0	0	0	0	0	0	0	0	0	0	0	0	0	0	0	0	0	0	0	0	0	0	0	0	0	0	0	0	0	0	0	0
119	heart_50mm_boundary_0_1	1.4582e+06	0.51145	5.72	20.98	13.35	3.81	9.54	9.54	9.54	7.63	15.26	15.26	13.35	1.91	17.17	1.91	15.26	11.44	20.98	15.26	7.63	15.26	5.72	17.17	9.54	15.26	13.35	9.54	13.35	32.42	9.54	3.81	19.07	3.81	7.63	5.72	9.54	20.98	19.07	15.26	7.63	7.63	9.54	17.17	15.26	7.63	28.61	22.89
120	heart	676289	0.214738	0	0	0	0	0	0	0	0	0	1.91	0	0	0	1.91	0	1.91	0	1.91	1.91	0	0	0	0	0	0	0	0	0	1.91	0	0	0	0	0	0	0	1.91	0	0	0	0	0	0	0	0	0
120	heart_4mm_boundary	145445	0.545675	0	0	0	0	0	0	0	0	0	0	0	0	0	1.91	0	0	0	1.91	0	0	0	0	0	0	0	0	0	0	0	0	0	0	0	0	0	0	0	0	0	0	0	0	0	0	0	0
120	heart_4mm_boundary_0_1	126804	0.110384	0	0	0	0	0	0	0	0	0	0	0	0	0	1.91	0	0	0	1.91	0	0	0	0	0	0	0	0	0	0	0	0	0	0	0	0	0	0	0	0	0	0	0	0	0	0	0	0
120	heart_50mm_boundary	4.54343e+06	2.38607	26.7	20.98	22.89	28.61	22.89	36.24	34.33	26.7	22.89	22.89	34.33	34.33	19.07	22.89	34.33	32.42	19.07	34.33	45.78	24.8	22.89	22.89	34.33	38.15	41.96	28.61	17.17	32.42	36.24	40.05	36.24	28.61	43.87	41.96	34.33	41.96	47.68	34.33	26.7	28.61	43.87	38.15	43.87	30.52	41.96	43.87
120	heart_4mm_boundary_1_5	16086.6	3.07531	0	0	0	0	0	0	0	0	0	0	0	0	0	0	0	0	0	0	0	0	0	0	0	0	0	0	0	0	0	0	0	0	0	0	0	0	0	0	0	0	0	0	0	0	0	0
120	heart_4mm_boundary_5_10	2426.15	5.94573	0	0	0	0	0	0	0	0	0	0	0	0	0	0	0	0	0	0	0	0	0	0	0	0	0	0	0	0	0	0	0	0	0	0	0	0	0	0	0	0	0	0	0	0	0	0
120	heart_4mm_boundary_20_1000	0	0	0	0	0	0	0	0	0	0	0	0	0	0	0	0	0	0	0	0	0	0	0	0	0	0	0	0	0	0	0	0	0	0	0	0	0	0	0	0	0	0	0	0	0	0	0	0
120	heart_50mm_boundary_0_1	3.66197e+06	0.0967783	15.26	19.07	15.26	9.54	19.07	30.52	22.89	15.26	17.17	15.26	22.89	26.7	13.35	15.26	22.89	28.61	15.26	26.7	26.7	17.17	11.44	9.54	30.52	22.89	20.98	20.98	15.26	15.26	30.52	26.7	24.8	20.98	22.89	30.52	19.07	22.89	30.52	24.8	19.07	22.89	32.42	24.8	32.42	17.17	32.42	32.42
120	heart_4mm_boundary_10_20	127.792	11.5187	0	0	0	0	0	0	0	0	0	0	0	0	0	0	0	0	0	0	0	0	0	0	0	0	0	0	0	0	0	0	0	0	0	0	0	0	0	0	0	0	0	0	0	0	0	0
121	heart	796671	4.03126	0	0	0	0	0	0	0	0	0	0	0	0	0	0	0	0	0	0	0	0	0	0	0	0	0	0	0	0	0	0	0	0	0	0	0	0	0	0	0	0	0	0	0	0	0	0
121	heart_4mm_boundary	160738	6.42249	0	0	0	0	0	0	0	0	0	0	0	0	0	0	0	0	0	0	0	0	0	0	0	0	0	0	0	0	0	0	0	0	0	0	0	0	0	0	0	0	0	0	0	0	0	0
121	heart_4mm_boundary_0_1	80787.7	0.467965	0	0	0	0	0	0	0	0	0	0	0	0	0	0	0	0	0	0	0	0	0	0	0	0	0	0	0	0	0	0	0	0	0	0	0	0	0	0	0	0	0	0	0	0	0	0
121	heart_4mm_boundary_10_20	14213.6	14.6812	0	0	0	0	0	0	0	0	0	0	0	0	0	0	0	0	0	0	0	0	0	0	0	0	0	0	0	0	0	0	0	0	0	0	0	0	0	0	0	0	0	0	0	0	0	0
121	heart_4mm_boundary_5_10	10864.3	7.35785	0	0	0	0	0	0	0	0	0	0	0	0	0	0	0	0	0	0	0	0	0	0	0	0	0	0	0	0	0	0	0	0	0	0	0	0	0	0	0	0	0	0	0	0	0	0
121	heart_4mm_boundary_1_5	38394.9	2.08626	0	0	0	0	0	0	0	0	0	0	0	0	0	0	0	0	0	0	0	0	0	0	0	0	0	0	0	0	0	0	0	0	0	0	0	0	0	0	0	0	0	0	0	0	0	0
121	heart_4mm_boundary_20_1000	16477.6	37.9801	0	0	0	0	0	0	0	0	0	0	0	0	0	0	0	0	0	0	0	0	0	0	0	0	0	0	0	0	0	0	0	0	0	0	0	0	0	0	0	0	0	0	0	0	0	0
121	heart_50mm_boundary	4.7833e+06	10.9025	93.46	51.5	70.57	80.11	72.48	87.74	95.37	91.55	95.37	59.13	82.02	97.27	103	66.76	70.57	83.92	89.65	83.92	106.81	66.76	87.74	101.09	64.85	76.29	85.83	91.55	83.92	78.2	89.65	97.27	80.11	85.83	91.55	85.83	103	114.44	91.55	106.81	89.65	85.83	80.11	91.55	91.55	101.09	97.27	76.29
121	heart_50mm_boundary_0_1	2.53904e+06	0.346279	51.5	28.61	34.33	45.78	41.96	57.22	62.94	62.94	47.68	36.24	55.31	53.41	55.31	32.42	32.42	51.5	66.76	47.68	66.76	41.96	51.5	62.94	36.24	43.87	51.5	49.59	49.59	41.96	55.31	49.59	45.78	45.78	59.13	61.04	57.22	76.29	55.31	57.22	55.31	57.22	49.59	59.13	55.31	51.5	64.85	47.68
122	heart	1.02393e+06	2.75335	3.81	11.44	11.44	5.72	9.54	15.26	3.81	9.54	13.35	5.72	15.26	17.17	5.72	9.54	13.35	0	7.63	5.72	9.54	19.07	15.26	15.26	7.63	3.81	7.63	1.91	13.35	11.44	13.35	15.26	11.44	17.17	11.44	5.72	13.35	19.07	11.44	17.17	11.44	15.26	9.54	11.44	13.35	9.54	9.54	5.72
122	heart_4mm_boundary_0_1	68771.4	0.287349	0	0	0	0	0	0	0	0	0	0	1.91	0	0	0	0	0	0	0	1.91	0	0	0	0	0	0	0	0	0	0	0	0	0	0	1.91	0	1.91	1.91	0	0	1.91	0	0	1.91	0	0	0
122	heart_4mm_boundary	191231	2.47655	0	0	1.91	0	0	1.91	0	1.91	0	0	1.91	1.91	1.91	0	1.91	0	0	0	1.91	1.91	0	1.91	0	0	0	0	0	0	0	1.91	0	0	0	1.91	0	1.91	3.81	0	0	5.72	1.91	0	3.81	0	1.91	0
122	heart_4mm_boundary_20_1000	0	0	0	0	0	0	0	0	0	0	0	0	0	0	0	0	0	0	0	0	0	0	0	0	0	0	0	0	0	0	0	0	0	0	0	0	0	0	0	0	0	0	0	0	0	0	0	0
122	heart_4mm_boundary_1_5	96075.1	2.38633	0	0	1.91	0	0	1.91	0	1.91	0	0	0	1.91	1.91	0	1.91	0	0	0	0	1.91	0	1.91	0	0	0	0	0	0	0	1.91	0	0	0	0	0	0	1.91	0	0	1.91	1.91	0	1.91	0	1.91	0
122	heart_50mm_boundary	5.36119e+06	2.18942	152.59	150.68	165.94	144.96	152.59	156.4	173.57	162.12	144.96	169.75	129.7	173.57	139.24	185.01	158.31	160.22	162.12	188.83	156.4	186.92	167.85	179.29	177.38	158.31	179.29	185.01	196.46	173.57	186.92	234.6	143.05	141.14	209.81	164.03	167.85	188.83	179.29	183.11	150.68	185.01	160.22	219.35	144.96	186.92	177.38	177.38
122	heart_4mm_boundary_5_10	19107.8	6.99672	0	0	0	0	0	0	0	0	0	0	0	0	0	0	0	0	0	0	0	0	0	0	0	0	0	0	0	0	0	0	0	0	0	0	0	0	0	0	0	1.91	0	0	0	0	0	0
122	heart_4mm_boundary_10_20	7276.54	12.4883	0	0	0	0	0	0	0	0	0	0	0	0	0	0	0	0	0	0	0	0	0	0	0	0	0	0	0	0	0	0	0	0	0	0	0	0	0	0	0	0	0	0	0	0	0	0
122	heart_50mm_boundary_0_1	3.32887e+06	0.249283	40.05	41.96	41.96	38.15	43.87	26.7	49.59	47.68	20.98	36.24	28.61	47.68	49.59	47.68	36.24	49.59	41.96	41.96	38.15	40.05	40.05	40.05	55.31	45.78	62.94	40.05	55.31	49.59	38.15	57.22	45.78	36.24	57.22	41.96	47.68	57.22	43.87	47.68	45.78	47.68	43.87	64.85	28.61	51.5	47.68	38.15
123	heart	876655	9.78076	0	0	0	0	0	0	0	0	0	0	0	0	0	0	0	0	0	0	0	0	0	0	0	0	0	0	0	0	0	0	0	0	0	0	0	0	0	0	0	0	0	0	0	0	0	0
123	heart_4mm_boundary	163384	12.3854	0	0	0	0	0	0	0	0	0	0	0	0	0	0	0	0	0	0	0	0	0	0	0	0	0	0	0	0	0	0	0	0	0	0	0	0	0	0	0	0	0	0	0	0	0	0
123	heart_4mm_boundary_0_1	38552.3	0.827057	0	0	0	0	0	0	0	0	0	0	0	0	0	0	0	0	0	0	0	0	0	0	0	0	0	0	0	0	0	0	0	0	0	0	0	0	0	0	0	0	0	0	0	0	0	0
123	heart_50mm_boundary	5.00079e+06	14.483	14.31	8.58	17.17	8.58	14.31	2.86	11.44	17.17	25.75	14.31	22.89	22.89	22.89	14.31	22.89	28.61	34.33	20.03	28.61	17.17	37.19	20.03	17.17	37.19	17.17	25.75	20.03	31.47	20.03	14.31	17.17	42.92	28.61	37.19	37.19	28.61	40.05	28.61	31.47	20.03	22.89	37.19	31.47	40.05	40.05	28.61
123	heart_4mm_boundary_1_5	62152.9	1.81625	0	0	0	0	0	0	0	0	0	0	0	0	0	0	0	0	0	0	0	0	0	0	0	0	0	0	0	0	0	0	0	0	0	0	0	0	0	0	0	0	0	0	0	0	0	0
123	heart_4mm_boundary_5_10	5553.25	7.32361	0	0	0	0	0	0	0	0	0	0	0	0	0	0	0	0	0	0	0	0	0	0	0	0	0	0	0	0	0	0	0	0	0	0	0	0	0	0	0	0	0	0	0	0	0	0
123	heart_50mm_boundary_0_1	2.27398e+06	0.457221	8.58	5.72	5.72	2.86	8.58	2.86	8.58	11.44	14.31	8.58	8.58	11.44	8.58	11.44	8.58	17.17	17.17	8.58	14.31	5.72	20.03	14.31	11.44	20.03	17.17	8.58	5.72	22.89	2.86	2.86	11.44	14.31	5.72	22.89	11.44	14.31	14.31	11.44	5.72	8.58	8.58	20.03	14.31	14.31	8.58	0
123	heart_4mm_boundary_10_20	28850.6	13.9513	0	0	0	0	0	0	0	0	0	0	0	0	0	0	0	0	0	0	0	0	0	0	0	0	0	0	0	0	0	0	0	0	0	0	0	0	0	0	0	0	0	0	0	0	0	0
123	heart_4mm_boundary_20_1000	28275.5	50.773	0	0	0	0	0	0	0	0	0	0	0	0	0	0	0	0	0	0	0	0	0	0	0	0	0	0	0	0	0	0	0	0	0	0	0	0	0	0	0	0	0	0	0	0	0	0
124	heart	894342	15.3192	0	0	0	0	0	0	0	0	0	0	1.91	0	1.91	0	0	0	0	0	0	5.72	0	0	0	0	1.91	0	0	0	0	0	0	0	1.91	0	0	0	0	0	0	1.91	1.91	1.91	0	1.91	0	0
124	heart_4mm_boundary	175247	14.8186	0	0	0	0	0	0	0	0	0	0	0	0	0	0	0	0	0	0	0	0	0	0	0	0	0	0	0	0	0	0	0	0	0	0	0	0	0	0	0	0	0	0	0	0	0	0
124	heart_50mm_boundary	5.02404e+06	12.1337	97.27	103	87.74	110.63	114.44	106.81	110.63	103	123.98	114.44	125.89	110.63	122.07	112.53	89.65	123.98	143.05	112.53	125.89	133.51	139.24	144.96	120.16	129.7	108.72	122.07	131.61	114.44	146.87	129.7	129.7	123.98	123.98	144.96	103	143.05	135.42	154.5	139.24	129.7	160.22	150.68	131.61	125.89	162.12	137.33
124	heart_4mm_boundary_1_5	35593	2.04092	0	0	0	0	0	0	0	0	0	0	0	0	0	0	0	0	0	0	0	0	0	0	0	0	0	0	0	0	0	0	0	0	0	0	0	0	0	0	0	0	0	0	0	0	0	0
124	heart_4mm_boundary_0_1	52852.6	0.685839	0	0	0	0	0	0	0	0	0	0	0	0	0	0	0	0	0	0	0	0	0	0	0	0	0	0	0	0	0	0	0	0	0	0	0	0	0	0	0	0	0	0	0	0	0	0
124	heart_4mm_boundary_5_10	6860.73	7.13792	0	0	0	0	0	0	0	0	0	0	0	0	0	0	0	0	0	0	0	0	0	0	0	0	0	0	0	0	0	0	0	0	0	0	0	0	0	0	0	0	0	0	0	0	0	0
124	heart_4mm_boundary_10_20	11058.8	16.2138	0	0	0	0	0	0	0	0	0	0	0	0	0	0	0	0	0	0	0	0	0	0	0	0	0	0	0	0	0	0	0	0	0	0	0	0	0	0	0	0	0	0	0	0	0	0
124	heart_50mm_boundary_0_1	1.99417e+06	0.454781	13.35	19.07	11.44	15.26	22.89	24.8	20.98	11.44	19.07	17.17	17.17	17.17	17.17	24.8	15.26	20.98	20.98	20.98	17.17	15.26	28.61	22.89	20.98	17.17	15.26	19.07	20.98	17.17	28.61	13.35	20.98	17.17	19.07	26.7	22.89	26.7	15.26	36.24	26.7	24.8	28.61	15.26	26.7	22.89	30.52	22.89
124	heart_4mm_boundary_20_1000	68882	32.8061	0	0	0	0	0	0	0	0	0	0	0	0	0	0	0	0	0	0	0	0	0	0	0	0	0	0	0	0	0	0	0	0	0	0	0	0	0	0	0	0	0	0	0	0	0	0
125	heart	732380	5.55444	0	0	0	0	0	0	0	0	0	0	0	0	0	0	0	0	0	0	0	0	0	1.91	0	0	0	0	0	0	0	0	0	0	0	0	0	0	0	1.91	0	0	0	0	0	0	0	0
125	heart_4mm_boundary	151552	7.68785	0	0	0	0	0	0	0	0	0	0	0	0	0	0	0	0	0	0	0	0	0	0	0	0	0	0	0	0	0	0	0	0	0	0	0	0	0	0	0	0	0	0	0	0	0	0
125	heart_4mm_boundary_0_1	52118.3	0.512288	0	0	0	0	0	0	0	0	0	0	0	0	0	0	0	0	0	0	0	0	0	0	0	0	0	0	0	0	0	0	0	0	0	0	0	0	0	0	0	0	0	0	0	0	0	0
125	heart_50mm_boundary	4.61214e+06	8.99972	51.5	72.48	87.74	61.04	76.29	61.04	68.66	57.22	85.83	61.04	68.66	95.37	53.41	76.29	61.04	72.48	74.39	70.57	85.83	89.65	64.85	82.02	57.22	87.74	62.94	91.55	80.11	89.65	59.13	91.55	78.2	62.94	80.11	82.02	78.2	82.02	76.29	83.92	64.85	114.44	104.9	78.2	91.55	76.29	110.63	93.46
125	heart_4mm_boundary_1_5	43176.7	2.44595	0	0	0	0	0	0	0	0	0	0	0	0	0	0	0	0	0	0	0	0	0	0	0	0	0	0	0	0	0	0	0	0	0	0	0	0	0	0	0	0	0	0	0	0	0	0
125	heart_4mm_boundary_5_10	19268	7.28492	0	0	0	0	0	0	0	0	0	0	0	0	0	0	0	0	0	0	0	0	0	0	0	0	0	0	0	0	0	0	0	0	0	0	0	0	0	0	0	0	0	0	0	0	0	0
125	heart_4mm_boundary_20_1000	18356.3	34.0272	0	0	0	0	0	0	0	0	0	0	0	0	0	0	0	0	0	0	0	0	0	0	0	0	0	0	0	0	0	0	0	0	0	0	0	0	0	0	0	0	0	0	0	0	0	0
125	heart_4mm_boundary_10_20	18632.9	14.3736	0	0	0	0	0	0	0	0	0	0	0	0	0	0	0	0	0	0	0	0	0	0	0	0	0	0	0	0	0	0	0	0	0	0	0	0	0	0	0	0	0	0	0	0	0	0
125	heart_50mm_boundary_0_1	1.91976e+06	0.367279	11.44	13.35	17.17	13.35	22.89	3.81	11.44	9.54	17.17	11.44	7.63	9.54	3.81	5.72	11.44	7.63	13.35	5.72	13.35	11.44	19.07	11.44	13.35	17.17	13.35	13.35	15.26	9.54	9.54	13.35	5.72	9.54	22.89	13.35	22.89	15.26	17.17	20.98	17.17	28.61	22.89	24.8	17.17	5.72	24.8	19.07
126	heart	732685	9.06987	0	0	0	0	0	0	0	0	0	0	0	0	0	0	0	0	0	0	0	0	0	0	0	0	0	0	0	0	0	0	0	0	0	0	0	0	0	0	0	0	0	0	0	0	0	0
126	heart_4mm_boundary_0_1	70550.9	0.52197	0	0	0	0	0	0	0	0	0	0	0	0	0	0	0	0	0	0	0	0	0	0	0	0	0	0	0	0	0	0	0	0	0	0	0	0	0	0	0	0	0	0	0	0	0	0
126	heart_4mm_boundary	146162	13.0706	0	0	0	0	0	0	0	0	0	0	0	0	0	0	0	0	0	0	0	0	0	0	0	0	0	0	0	0	0	0	0	0	0	0	0	0	0	0	0	0	0	0	0	0	0	0
126	heart_50mm_boundary	4.48748e+06	12.2706	57.22	80.11	59.13	62.94	83.92	70.57	53.41	72.48	61.04	64.85	80.11	78.2	57.22	59.13	66.76	68.66	62.94	82.02	70.57	57.22	76.29	78.2	82.02	70.57	80.11	62.94	83.92	70.57	64.85	62.94	61.04	62.94	51.5	49.59	57.22	78.2	82.02	66.76	74.39	93.46	97.27	101.09	76.29	70.57	83.92	82.02
126	heart_4mm_boundary_1_5	23315.4	2.17434	0	0	0	0	0	0	0	0	0	0	0	0	0	0	0	0	0	0	0	0	0	0	0	0	0	0	0	0	0	0	0	0	0	0	0	0	0	0	0	0	0	0	0	0	0	0
126	heart_4mm_boundary_5_10	6225.59	7.27289	0	0	0	0	0	0	0	0	0	0	0	0	0	0	0	0	0	0	0	0	0	0	0	0	0	0	0	0	0	0	0	0	0	0	0	0	0	0	0	0	0	0	0	0	0	0
126	heart_4mm_boundary_10_20	13637.5	15.0078	0	0	0	0	0	0	0	0	0	0	0	0	0	0	0	0	0	0	0	0	0	0	0	0	0	0	0	0	0	0	0	0	0	0	0	0	0	0	0	0	0	0	0	0	0	0
126	heart_4mm_boundary_20_1000	32432.6	48.4995	0	0	0	0	0	0	0	0	0	0	0	0	0	0	0	0	0	0	0	0	0	0	0	0	0	0	0	0	0	0	0	0	0	0	0	0	0	0	0	0	0	0	0	0	0	0
126	heart_50mm_boundary_0_1	2.20996e+06	0.374308	1.91	7.63	3.81	1.91	7.63	5.72	7.63	3.81	3.81	5.72	7.63	7.63	9.54	9.54	7.63	11.44	5.72	13.35	5.72	5.72	9.54	7.63	11.44	9.54	13.35	7.63	19.07	11.44	9.54	9.54	3.81	3.81	3.81	1.91	7.63	11.44	5.72	3.81	11.44	7.63	13.35	11.44	9.54	11.44	20.98	13.35
127	heart	777057	23.5113	0	0	0	0	0	0	0	0	0	0	0	0	0	0	0	0	0	0	0	0	0	0	0	0	0	0	0	0	0	0	0	0	0	0	0	0	0	0	0	0	0	0	0	0	0	0
127	heart_4mm_boundary_0_1	19483.6	0.716317	0	0	0	0	0	0	0	0	0	0	0	0	0	0	0	0	0	0	0	0	0	0	0	0	0	0	0	0	0	0	0	0	0	0	0	0	0	0	0	0	0	0	0	0	0	0
127	heart_4mm_boundary	147254	22.8844	0	0	0	0	0	0	0	0	0	0	0	0	0	0	0	0	0	0	0	0	0	0	0	0	0	0	0	0	0	0	0	0	0	0	0	0	0	0	0	0	0	0	0	0	0	0
127	heart_50mm_boundary	4.64065e+06	15.8539	97.27	88.69	120.16	85.83	100.14	105.86	117.3	100.14	128.75	103	91.55	97.27	151.63	134.47	103	88.69	143.05	123.02	108.72	131.61	100.14	100.14	65.8	105.86	114.44	125.89	100.14	114.44	140.19	143.05	131.61	94.41	145.91	125.89	108.72	111.58	131.61	97.27	97.27	105.86	120.16	105.86	140.19	140.19	125.89	145.91
127	heart_4mm_boundary_1_5	25972.4	2.43078	0	0	0	0	0	0	0	0	0	0	0	0	0	0	0	0	0	0	0	0	0	0	0	0	0	0	0	0	0	0	0	0	0	0	0	0	0	0	0	0	0	0	0	0	0	0
127	heart_4mm_boundary_5_10	23749.4	7.39057	0	0	0	0	0	0	0	0	0	0	0	0	0	0	0	0	0	0	0	0	0	0	0	0	0	0	0	0	0	0	0	0	0	0	0	0	0	0	0	0	0	0	0	0	0	0
127	heart_4mm_boundary_10_20	14159.2	13.4133	0	0	0	0	0	0	0	0	0	0	0	0	0	0	0	0	0	0	0	0	0	0	0	0	0	0	0	0	0	0	0	0	0	0	0	0	0	0	0	0	0	0	0	0	0	0
127	heart_4mm_boundary_20_1000	63889.5	45.818	0	0	0	0	0	0	0	0	0	0	0	0	0	0	0	0	0	0	0	0	0	0	0	0	0	0	0	0	0	0	0	0	0	0	0	0	0	0	0	0	0	0	0	0	0	0
127	heart_50mm_boundary_0_1	1.66317e+06	0.332374	42.92	25.75	40.05	34.33	60.08	42.92	45.78	28.61	62.94	54.36	37.19	48.64	57.22	51.5	51.5	28.61	48.64	51.5	37.19	37.19	31.47	45.78	20.03	34.33	40.05	31.47	34.33	42.92	57.22	42.92	40.05	31.47	54.36	34.33	31.47	42.92	57.22	48.64	42.92	51.5	45.78	31.47	40.05	40.05	40.05	48.64
128	heart	835192	0.580004	0	0	0	0	0	0	0	0	0	0	0	0	0	0	0	0	0	0	0	0	0	0	0	0	0	0	0	0	0	0	0	0	0	0	0	0	0	0	0	0	0	0	0	0	0	0
128	heart_4mm_boundary	166700	1.35441	0	0	0	0	0	0	0	0	0	0	0	0	0	0	0	0	0	0	0	0	0	0	0	0	0	0	0	0	0	0	0	0	0	0	0	0	0	0	0	0	0	0	0	0	0	0
128	heart_50mm_boundary	4.94621e+06	3.76726	41.96	41.96	40.05	70.57	41.96	55.31	43.87	45.78	51.5	38.15	57.22	38.15	43.87	51.5	66.76	53.41	66.76	51.5	62.94	51.5	57.22	55.31	51.5	59.13	74.39	45.78	70.57	72.48	70.57	68.66	59.13	68.66	47.68	62.94	47.68	78.2	55.31	47.68	59.13	87.74	68.66	61.04	59.13	70.57	87.74	70.57
128	heart_4mm_boundary_1_5	21730.4	3.07795	0	0	0	0	0	0	0	0	0	0	0	0	0	0	0	0	0	0	0	0	0	0	0	0	0	0	0	0	0	0	0	0	0	0	0	0	0	0	0	0	0	0	0	0	0	0
128	heart_4mm_boundary_0_1	132351	0.185124	0	0	0	0	0	0	0	0	0	0	0	0	0	0	0	0	0	0	0	0	0	0	0	0	0	0	0	0	0	0	0	0	0	0	0	0	0	0	0	0	0	0	0	0	0	0
128	heart_4mm_boundary_5_10	7486.34	6.82985	0	0	0	0	0	0	0	0	0	0	0	0	0	0	0	0	0	0	0	0	0	0	0	0	0	0	0	0	0	0	0	0	0	0	0	0	0	0	0	0	0	0	0	0	0	0
128	heart_4mm_boundary_20_1000	1024.25	27.5877	0	0	0	0	0	0	0	0	0	0	0	0	0	0	0	0	0	0	0	0	0	0	0	0	0	0	0	0	0	0	0	0	0	0	0	0	0	0	0	0	0	0	0	0	0	0
128	heart_50mm_boundary_0_1	3.47562e+06	0.163656	13.35	7.63	13.35	17.17	11.44	15.26	20.98	13.35	13.35	15.26	19.07	11.44	15.26	17.17	15.26	7.63	15.26	7.63	13.35	15.26	20.98	19.07	17.17	15.26	15.26	15.26	22.89	20.98	19.07	24.8	26.7	26.7	11.44	13.35	19.07	32.42	24.8	11.44	20.98	34.33	28.61	28.61	17.17	36.24	38.15	26.7
128	heart_4mm_boundary_10_20	4108.43	13.3887	0	0	0	0	0	0	0	0	0	0	0	0	0	0	0	0	0	0	0	0	0	0	0	0	0	0	0	0	0	0	0	0	0	0	0	0	0	0	0	0	0	0	0	0	0	0
129	heart	734837	0.832562	0	0	0	0	0	0	0	0	0	0	0	0	0	0	0	0	0	0	0	0	0	0	0	0	0	0	0	0	0	0	0	0	0	0	0	0	0	0	0	0	0	0	0	0	0	0
129	heart_4mm_boundary	149187	1.27823	0	0	0	0	0	0	0	0	0	0	0	0	0	0	0	0	0	0	0	0	0	0	0	0	0	0	0	0	0	0	0	0	0	0	0	0	0	0	0	0	0	0	0	0	0	0
129	heart_4mm_boundary_0_1	103647	0.394939	0	0	0	0	0	0	0	0	0	0	0	0	0	0	0	0	0	0	0	0	0	0	0	0	0	0	0	0	0	0	0	0	0	0	0	0	0	0	0	0	0	0	0	0	0	0
129	heart_50mm_boundary	4.55491e+06	4.2401	51.5	43.87	43.87	53.41	49.59	40.05	45.78	66.76	47.68	51.5	66.76	66.76	45.78	55.31	57.22	45.78	78.2	53.41	61.04	72.48	43.87	51.5	36.24	57.22	66.76	45.78	49.59	57.22	61.04	55.31	66.76	53.41	45.78	51.5	76.29	40.05	72.48	87.74	66.76	70.57	99.18	72.48	76.29	78.2	62.94	68.66
129	heart_4mm_boundary_20_1000	0	0	0	0	0	0	0	0	0	0	0	0	0	0	0	0	0	0	0	0	0	0	0	0	0	0	0	0	0	0	0	0	0	0	0	0	0	0	0	0	0	0	0	0	0	0	0	0
129	heart_4mm_boundary_1_5	37109.4	2.57897	0	0	0	0	0	0	0	0	0	0	0	0	0	0	0	0	0	0	0	0	0	0	0	0	0	0	0	0	0	0	0	0	0	0	0	0	0	0	0	0	0	0	0	0	0	0
129	heart_4mm_boundary_5_10	8344.65	6.37055	0	0	0	0	0	0	0	0	0	0	0	0	0	0	0	0	0	0	0	0	0	0	0	0	0	0	0	0	0	0	0	0	0	0	0	0	0	0	0	0	0	0	0	0	0	0
129	heart_4mm_boundary_10_20	85.8307	10.45	0	0	0	0	0	0	0	0	0	0	0	0	0	0	0	0	0	0	0	0	0	0	0	0	0	0	0	0	0	0	0	0	0	0	0	0	0	0	0	0	0	0	0	0	0	0
129	heart_50mm_boundary_0_1	2.97756e+06	0.289966	28.61	20.98	15.26	28.61	32.42	28.61	30.52	34.33	26.7	24.8	26.7	38.15	28.61	24.8	32.42	19.07	40.05	30.52	41.96	36.24	19.07	24.8	20.98	43.87	40.05	20.98	13.35	32.42	34.33	34.33	28.61	32.42	20.98	19.07	30.52	20.98	28.61	47.68	36.24	38.15	59.13	36.24	45.78	41.96	36.24	28.61
130	heart	697002	2.16919	0	0	0	0	0	0	0	0	0	0	0	0	0	0	0	0	0	0	0	0	0	0	0	0	0	0	0	0	0	0	0	0	0	0	0	0	0	0	0	0	0	0	0	0	0	0
130	heart_4mm_boundary	144190	4.31518	0	0	0	0	0	0	0	0	0	0	0	0	0	0	0	0	0	0	0	0	0	0	0	0	0	0	0	0	0	0	0	0	0	0	0	0	0	0	0	0	0	0	0	0	0	0
130	heart_50mm_boundary	4.46403e+06	6.97511	57.22	62.94	51.5	70.57	53.41	62.94	61.04	38.15	49.59	45.78	61.04	70.57	43.87	83.92	47.68	36.24	53.41	62.94	57.22	59.13	76.29	57.22	68.66	43.87	70.57	61.04	59.13	49.59	72.48	68.66	61.04	57.22	70.57	68.66	62.94	59.13	49.59	70.57	57.22	64.85	70.57	59.13	59.13	62.94	78.2	70.57
130	heart_4mm_boundary_0_1	93870.2	0.424033	0	0	0	0	0	0	0	0	0	0	0	0	0	0	0	0	0	0	0	0	0	0	0	0	0	0	0	0	0	0	0	0	0	0	0	0	0	0	0	0	0	0	0	0	0	0
130	heart_4mm_boundary_5_10	11459.4	7.43277	0	0	0	0	0	0	0	0	0	0	0	0	0	0	0	0	0	0	0	0	0	0	0	0	0	0	0	0	0	0	0	0	0	0	0	0	0	0	0	0	0	0	0	0	0	0
130	heart_4mm_boundary_10_20	8628.85	13.8394	0	0	0	0	0	0	0	0	0	0	0	0	0	0	0	0	0	0	0	0	0	0	0	0	0	0	0	0	0	0	0	0	0	0	0	0	0	0	0	0	0	0	0	0	0	0
130	heart_4mm_boundary_1_5	22146.2	2.27567	0	0	0	0	0	0	0	0	0	0	0	0	0	0	0	0	0	0	0	0	0	0	0	0	0	0	0	0	0	0	0	0	0	0	0	0	0	0	0	0	0	0	0	0	0	0
130	heart_50mm_boundary_0_1	2.69191e+06	0.307416	9.54	7.63	3.81	13.35	7.63	9.54	9.54	3.81	13.35	5.72	1.91	9.54	5.72	9.54	3.81	1.91	3.81	11.44	3.81	5.72	9.54	5.72	11.44	11.44	3.81	1.91	3.81	7.63	3.81	11.44	1.91	11.44	11.44	5.72	7.63	13.35	13.35	15.26	9.54	7.63	9.54	9.54	13.35	13.35	9.54	11.44
130	heart_4mm_boundary_20_1000	8085.25	40.4949	0	0	0	0	0	0	0	0	0	0	0	0	0	0	0	0	0	0	0	0	0	0	0	0	0	0	0	0	0	0	0	0	0	0	0	0	0	0	0	0	0	0	0	0	0	0
131	heart	1.16861e+06	9.18547	0	1.91	0	0	0	0	0	0	0	0	0	0	1.91	0	0	0	0	0	0	1.91	0	0	0	0	0	1.91	1.91	0	0	0	0	0	0	0	0	0	0	0	0	0	0	0	0	0	1.91	0
131	heart_4mm_boundary	210321	11.5422	0	0	0	0	0	0	0	0	0	0	0	0	0	0	0	0	0	0	0	0	0	0	0	0	0	0	0	0	0	0	0	0	0	0	0	0	0	0	0	0	0	0	0	0	0	0
131	heart_50mm_boundary	5.76436e+06	12.6909	106.81	89.65	97.27	127.79	108.72	116.35	125.89	110.63	104.9	101.09	118.26	83.92	103	112.53	122.07	64.85	123.98	120.16	122.07	106.81	101.09	104.9	129.7	95.37	137.33	112.53	118.26	103	141.14	112.53	118.26	108.72	137.33	114.44	122.07	129.7	171.66	141.14	129.7	123.98	99.18	139.24	135.42	114.44	112.53	120.16
131	heart_4mm_boundary_0_1	3561.02	0.912201	0	0	0	0	0	0	0	0	0	0	0	0	0	0	0	0	0	0	0	0	0	0	0	0	0	0	0	0	0	0	0	0	0	0	0	0	0	0	0	0	0	0	0	0	0	0
131	heart_4mm_boundary_5_10	51240.9	7.12314	0	0	0	0	0	0	0	0	0	0	0	0	0	0	0	0	0	0	0	0	0	0	0	0	0	0	0	0	0	0	0	0	0	0	0	0	0	0	0	0	0	0	0	0	0	0
131	heart_4mm_boundary_1_5	82471.8	3.26916	0	0	0	0	0	0	0	0	0	0	0	0	0	0	0	0	0	0	0	0	0	0	0	0	0	0	0	0	0	0	0	0	0	0	0	0	0	0	0	0	0	0	0	0	0	0
131	heart_4mm_boundary_20_1000	31351.1	38.3689	0	0	0	0	0	0	0	0	0	0	0	0	0	0	0	0	0	0	0	0	0	0	0	0	0	0	0	0	0	0	0	0	0	0	0	0	0	0	0	0	0	0	0	0	0	0
131	heart_50mm_boundary_0_1	1.09216e+06	0.393003	24.8	20.98	20.98	40.05	19.07	28.61	24.8	20.98	26.7	22.89	22.89	26.7	26.7	20.98	30.52	11.44	26.7	26.7	28.61	15.26	11.44	20.98	19.07	9.54	38.15	34.33	17.17	22.89	26.7	28.61	20.98	32.42	32.42	26.7	24.8	26.7	36.24	30.52	26.7	20.98	17.17	30.52	36.24	13.35	19.07	30.52
131	heart_4mm_boundary_10_20	41696.5	14.0734	0	0	0	0	0	0	0	0	0	0	0	0	0	0	0	0	0	0	0	0	0	0	0	0	0	0	0	0	0	0	0	0	0	0	0	0	0	0	0	0	0	0	0	0	0	0
132	heart	1.022e+06	18.2582	0	0	0	0	0	0	0	0	0	0	0	0	0	0	0	0	0	0	0	0	0	0	0	0	0	0	0	0	0	0	0	0	0	0	0	0	0	0	0	0	0	0	0	0	0	0
132	heart_4mm_boundary_0_1	0	0	0	0	0	0	0	0	0	0	0	0	0	0	0	0	0	0	0	0	0	0	0	0	0	0	0	0	0	0	0	0	0	0	0	0	0	0	0	0	0	0	0	0	0	0	0	0
132	heart_4mm_boundary	195755	18.9506	0	0	0	0	0	0	0	0	0	0	0	0	0	0	0	0	0	0	0	0	0	0	0	0	0	0	0	0	0	0	0	0	0	0	0	0	0	0	0	0	0	0	0	0	0	0
132	heart_50mm_boundary	5.42331e+06	14.1188	152.59	156.4	156.4	150.68	141.14	169.75	164.03	181.2	160.22	171.66	173.57	196.46	162.12	146.87	167.85	169.75	154.5	185.01	179.29	165.94	141.14	171.66	164.03	162.12	154.5	146.87	137.33	173.57	137.33	173.57	175.48	192.64	144.96	177.38	131.61	156.4	179.29	183.11	181.2	167.85	223.16	192.64	183.11	156.4	190.73	175.48
132	heart_4mm_boundary_1_5	21976.5	2.29388	0	0	0	0	0	0	0	0	0	0	0	0	0	0	0	0	0	0	0	0	0	0	0	0	0	0	0	0	0	0	0	0	0	0	0	0	0	0	0	0	0	0	0	0	0	0
132	heart_4mm_boundary_5_10	82492.8	7.24814	0	0	0	0	0	0	0	0	0	0	0	0	0	0	0	0	0	0	0	0	0	0	0	0	0	0	0	0	0	0	0	0	0	0	0	0	0	0	0	0	0	0	0	0	0	0
132	heart_4mm_boundary_10_20	38734.4	13.488	0	0	0	0	0	0	0	0	0	0	0	0	0	0	0	0	0	0	0	0	0	0	0	0	0	0	0	0	0	0	0	0	0	0	0	0	0	0	0	0	0	0	0	0	0	0
132	heart_4mm_boundary_20_1000	52551.3	48.3125	0	0	0	0	0	0	0	0	0	0	0	0	0	0	0	0	0	0	0	0	0	0	0	0	0	0	0	0	0	0	0	0	0	0	0	0	0	0	0	0	0	0	0	0	0	0
132	heart_50mm_boundary_0_1	898500	0.704145	11.44	17.17	17.17	20.98	11.44	5.72	22.89	11.44	11.44	7.63	3.81	20.98	17.17	13.35	13.35	13.35	15.26	22.89	20.98	13.35	13.35	17.17	5.72	7.63	13.35	17.17	5.72	13.35	11.44	20.98	15.26	13.35	11.44	17.17	7.63	9.54	9.54	19.07	11.44	22.89	28.61	19.07	22.89	24.8	20.98	17.17
133	heart	854113	1.199	0	0	0	0	0	0	0	0	0	0	0	0	0	0	0	0	0	0	0	0	0	0	0	0	0	0	0	0	0	0	0	0	0	0	0	0	0	0	0	0	0	0	0	0	0	0
133	heart_4mm_boundary	146377	1.99573	0	0	0	0	0	0	0	0	0	0	0	0	0	0	0	0	0	0	0	0	0	0	0	0	0	0	0	0	0	0	0	0	0	0	0	0	0	0	0	0	0	0	0	0	0	0
133	heart_4mm_boundary_0_1	109330	0.283886	0	0	0	0	0	0	0	0	0	0	0	0	0	0	0	0	0	0	0	0	0	0	0	0	0	0	0	0	0	0	0	0	0	0	0	0	0	0	0	0	0	0	0	0	0	0
133	heart_50mm_boundary	4.90386e+06	4.3231	7.48	33.65	18.69	3.74	14.95	44.86	33.65	26.17	26.17	18.69	29.91	33.65	26.17	37.38	18.69	22.43	22.43	41.12	18.69	26.17	41.12	18.69	44.86	18.69	44.86	41.12	44.86	26.17	29.91	26.17	41.12	71.03	33.65	37.38	29.91	26.17	67.29	52.34	37.38	56.08	37.38	44.86	44.86	22.43	26.17	67.29
133	heart_4mm_boundary_1_5	21151.9	2.30917	0	0	0	0	0	0	0	0	0	0	0	0	0	0	0	0	0	0	0	0	0	0	0	0	0	0	0	0	0	0	0	0	0	0	0	0	0	0	0	0	0	0	0	0	0	0
133	heart_4mm_boundary_5_10	7955.33	7.12113	0	0	0	0	0	0	0	0	0	0	0	0	0	0	0	0	0	0	0	0	0	0	0	0	0	0	0	0	0	0	0	0	0	0	0	0	0	0	0	0	0	0	0	0	0	0
133	heart_4mm_boundary_10_20	5039.37	13.9637	0	0	0	0	0	0	0	0	0	0	0	0	0	0	0	0	0	0	0	0	0	0	0	0	0	0	0	0	0	0	0	0	0	0	0	0	0	0	0	0	0	0	0	0	0	0
133	heart_4mm_boundary_20_1000	2901	29.3794	0	0	0	0	0	0	0	0	0	0	0	0	0	0	0	0	0	0	0	0	0	0	0	0	0	0	0	0	0	0	0	0	0	0	0	0	0	0	0	0	0	0	0	0	0	0
133	heart_50mm_boundary_0_1	3.32276e+06	0.211255	3.74	18.69	14.95	0	11.22	14.95	14.95	14.95	11.22	3.74	3.74	14.95	14.95	14.95	7.48	11.22	3.74	14.95	3.74	11.22	7.48	3.74	11.22	7.48	11.22	11.22	11.22	14.95	14.95	7.48	11.22	33.65	11.22	14.95	7.48	7.48	29.91	26.17	7.48	33.65	14.95	33.65	26.17	14.95	3.74	18.69
134	heart	570759	0.0962217	5.72	0	3.81	5.72	5.72	3.81	0	3.81	1.91	1.91	3.81	5.72	3.81	0	5.72	0	9.54	3.81	3.81	5.72	3.81	1.91	3.81	1.91	7.63	3.81	1.91	0	3.81	3.81	3.81	3.81	5.72	5.72	3.81	11.44	1.91	7.63	7.63	7.63	13.35	7.63	3.81	5.72	11.44	9.54
134	heart_4mm_boundary	148901	0.0999354	0	0	0	0	0	0	0	0	0	0	0	0	0	0	0	0	0	0	0	0	0	1.91	0	0	0	0	0	0	0	0	0	0	0	0	0	0	0	0	0	1.91	0	0	0	0	0	0
134	heart_4mm_boundary_1_5	0	0	0	0	0	0	0	0	0	0	0	0	0	0	0	0	0	0	0	0	0	0	0	0	0	0	0	0	0	0	0	0	0	0	0	0	0	0	0	0	0	0	0	0	0	0	0	0
134	heart_4mm_boundary_0_1	148901	0.0999354	0	0	0	0	0	0	0	0	0	0	0	0	0	0	0	0	0	0	0	0	0	1.91	0	0	0	0	0	0	0	0	0	0	0	0	0	0	0	0	0	1.91	0	0	0	0	0	0
134	heart_4mm_boundary_5_10	0	0	0	0	0	0	0	0	0	0	0	0	0	0	0	0	0	0	0	0	0	0	0	0	0	0	0	0	0	0	0	0	0	0	0	0	0	0	0	0	0	0	0	0	0	0	0	0
134	heart_50mm_boundary	4.51512e+06	2.06663	78.2	85.83	99.18	83.92	70.57	97.27	72.48	72.48	74.39	89.65	103	118.26	72.48	101.09	110.63	85.83	118.26	95.37	99.18	103	112.53	122.07	112.53	85.83	76.29	108.72	110.63	110.63	127.79	106.81	116.35	116.35	123.98	103	106.81	87.74	120.16	104.9	101.09	125.89	127.79	156.4	93.46	137.33	116.35	160.22
134	heart_4mm_boundary_10_20	0	0	0	0	0	0	0	0	0	0	0	0	0	0	0	0	0	0	0	0	0	0	0	0	0	0	0	0	0	0	0	0	0	0	0	0	0	0	0	0	0	0	0	0	0	0	0	0
134	heart_4mm_boundary_20_1000	0	0	0	0	0	0	0	0	0	0	0	0	0	0	0	0	0	0	0	0	0	0	0	0	0	0	0	0	0	0	0	0	0	0	0	0	0	0	0	0	0	0	0	0	0	0	0	0
134	heart_50mm_boundary_0_1	3.77787e+06	0.105321	51.5	47.68	72.48	51.5	43.87	66.76	51.5	57.22	45.78	59.13	78.2	76.29	59.13	74.39	80.11	62.94	74.39	62.94	61.04	78.2	91.55	74.39	80.11	57.22	47.68	74.39	87.74	72.48	89.65	78.2	80.11	74.39	95.37	68.66	83.92	62.94	89.65	72.48	74.39	101.09	83.92	110.63	70.57	99.18	103	110.63
135	heart	777744	4.81288	0	0	0	0	0	0	0	0	0	0	0	0	0	0	0	0	0	0	0	0	0	0	0	0	0	0	0	0	0	0	0	0	0	0	0	0	0	0	0	0	0	0	0	0	0	0
135	heart_4mm_boundary_0_1	77812.2	0.371236	0	0	0	0	0	0	0	0	0	0	0	0	0	0	0	0	0	0	0	0	0	0	0	0	0	0	0	0	0	0	0	0	0	0	0	0	0	0	0	0	0	0	0	0	0	0
135	heart_4mm_boundary_1_5	41843.4	2.86435	0	0	0	0	0	0	0	0	0	0	0	0	0	0	0	0	0	0	0	0	0	0	0	0	0	0	0	0	0	0	0	0	0	0	0	0	0	0	0	0	0	0	0	0	0	0
135	heart_4mm_boundary_10_20	8493.42	15.4876	0	0	0	0	0	0	0	0	0	0	0	0	0	0	0	0	0	0	0	0	0	0	0	0	0	0	0	0	0	0	0	0	0	0	0	0	0	0	0	0	0	0	0	0	0	0
135	heart_4mm_boundary_20_1000	13532.6	25.5188	0	0	0	0	0	0	0	0	0	0	0	0	0	0	0	0	0	0	0	0	0	0	0	0	0	0	0	0	0	0	0	0	0	0	0	0	0	0	0	0	0	0	0	0	0	0
135	heart_4mm_boundary	156940	4.61187	0	0	0	0	0	0	0	0	0	0	0	0	0	0	0	0	0	0	0	0	0	0	0	0	0	0	0	0	0	0	0	0	0	0	0	0	0	0	0	0	0	0	0	0	0	0
135	heart_4mm_boundary_5_10	15258.8	6.43353	0	0	0	0	0	0	0	0	0	0	0	0	0	0	0	0	0	0	0	0	0	0	0	0	0	0	0	0	0	0	0	0	0	0	0	0	0	0	0	0	0	0	0	0	0	0
135	heart_50mm_boundary	4.71117e+06	4.70953	49.59	34.33	40.05	32.42	49.59	43.87	57.22	47.68	34.33	51.5	49.59	53.41	53.41	59.13	49.59	43.87	40.05	64.85	68.66	34.33	55.31	57.22	57.22	55.31	41.96	43.87	62.94	51.5	40.05	53.41	43.87	47.68	43.87	47.68	38.15	57.22	68.66	68.66	78.2	45.78	57.22	70.57	53.41	47.68	68.66	57.22
135	heart_50mm_boundary_0_1	3.03892e+06	0.267774	26.7	17.17	15.26	9.54	19.07	15.26	26.7	13.35	11.44	22.89	17.17	11.44	24.8	26.7	19.07	15.26	11.44	28.61	22.89	11.44	20.98	15.26	32.42	26.7	22.89	11.44	36.24	19.07	19.07	24.8	19.07	13.35	11.44	19.07	19.07	15.26	24.8	32.42	36.24	19.07	20.98	28.61	24.8	20.98	22.89	17.17
136	heart	1.14562e+06	0.12708	4.88	4.88	4.88	0	0	0	4.88	0	4.88	9.77	4.88	0	0	0	0	4.88	0	4.88	0	0	0	0	0	0	4.88	0	4.88	0	4.88	4.88	0	0	0	4.88	0	4.88	0	0	0	4.88	4.88	9.77	0	9.77	4.88	9.77
136	heart_4mm_boundary	197778	0.187824	4.88	4.88	0	0	0	0	0	0	0	0	0	0	0	0	0	4.88	0	0	0	0	0	0	0	0	0	0	0	0	0	0	0	0	0	0	0	0	0	0	0	0	0	0	0	0	0	0
136	heart_4mm_boundary_10_20	0	0	0	0	0	0	0	0	0	0	0	0	0	0	0	0	0	0	0	0	0	0	0	0	0	0	0	0	0	0	0	0	0	0	0	0	0	0	0	0	0	0	0	0	0	0	0	0
136	heart_50mm_boundary	5.59514e+06	2.02635	39.06	19.53	39.06	43.95	29.3	34.18	14.65	48.83	48.83	9.77	43.95	19.53	43.95	43.95	39.06	19.53	24.41	29.3	48.83	29.3	48.83	34.18	34.18	43.95	34.18	43.95	14.65	63.48	34.18	34.18	48.83	19.53	29.3	34.18	34.18	39.06	53.71	53.71	43.95	43.95	48.83	24.41	48.83	53.71	19.53	19.53
136	heart_4mm_boundary_5_10	0	0	0	0	0	0	0	0	0	0	0	0	0	0	0	0	0	0	0	0	0	0	0	0	0	0	0	0	0	0	0	0	0	0	0	0	0	0	0	0	0	0	0	0	0	0	0	0
136	heart_4mm_boundary_0_1	195796	0.178573	4.88	4.88	0	0	0	0	0	0	0	0	0	0	0	0	0	4.88	0	0	0	0	0	0	0	0	0	0	0	0	0	0	0	0	0	0	0	0	0	0	0	0	0	0	0	0	0	0
136	heart_4mm_boundary_20_1000	0	0	0	0	0	0	0	0	0	0	0	0	0	0	0	0	0	0	0	0	0	0	0	0	0	0	0	0	0	0	0	0	0	0	0	0	0	0	0	0	0	0	0	0	0	0	0	0
136	heart_4mm_boundary_1_5	1982.42	1.10154	0	0	0	0	0	0	0	0	0	0	0	0	0	0	0	0	0	0	0	0	0	0	0	0	0	0	0	0	0	0	0	0	0	0	0	0	0	0	0	0	0	0	0	0	0	0
136	heart_50mm_boundary_0_1	4.18486e+06	0.119865	24.41	4.88	29.3	19.53	4.88	9.77	4.88	24.41	24.41	4.88	24.41	4.88	19.53	29.3	14.65	14.65	9.77	4.88	34.18	19.53	19.53	29.3	24.41	14.65	9.77	19.53	0	34.18	24.41	4.88	19.53	4.88	9.77	14.65	4.88	14.65	9.77	24.41	24.41	24.41	19.53	9.77	9.77	14.65	9.77	9.77
137	heart	734600	1.18352	0	0	0	0	0	0	0	1.91	0	0	0	0	0	0	1.91	0	0	0	0	0	0	0	0	0	3.81	0	1.91	0	0	0	0	0	1.91	0	1.91	0	0	0	0	0	0	0	0	0	0	0
137	heart_4mm_boundary	154930	3.01772	0	0	0	0	0	0	0	0	0	0	0	0	0	0	0	0	0	0	0	0	0	0	0	0	0	0	0	0	0	0	0	0	0	0	0	0	0	0	0	0	0	0	0	0	0	0
137	heart_50mm_boundary	4.72524e+06	4.7635	36.24	32.42	34.33	22.89	41.96	17.17	28.61	28.61	32.42	34.33	34.33	30.52	28.61	30.52	30.52	30.52	24.8	32.42	24.8	34.33	28.61	38.15	36.24	32.42	36.24	43.87	24.8	32.42	40.05	38.15	38.15	24.8	38.15	26.7	55.31	38.15	34.33	40.05	36.24	36.24	36.24	41.96	47.68	53.41	28.61	38.15
137	heart_4mm_boundary_0_1	117233	0.168813	0	0	0	0	0	0	0	0	0	0	0	0	0	0	0	0	0	0	0	0	0	0	0	0	0	0	0	0	0	0	0	0	0	0	0	0	0	0	0	0	0	0	0	0	0	0
137	heart_4mm_boundary_1_5	15447.6	2.82044	0	0	0	0	0	0	0	0	0	0	0	0	0	0	0	0	0	0	0	0	0	0	0	0	0	0	0	0	0	0	0	0	0	0	0	0	0	0	0	0	0	0	0	0	0	0
137	heart_4mm_boundary_5_10	4211.43	7.0746	0	0	0	0	0	0	0	0	0	0	0	0	0	0	0	0	0	0	0	0	0	0	0	0	0	0	0	0	0	0	0	0	0	0	0	0	0	0	0	0	0	0	0	0	0	0
137	heart_4mm_boundary_10_20	7549.29	16.2517	0	0	0	0	0	0	0	0	0	0	0	0	0	0	0	0	0	0	0	0	0	0	0	0	0	0	0	0	0	0	0	0	0	0	0	0	0	0	0	0	0	0	0	0	0	0
137	heart_4mm_boundary_20_1000	10488.5	23.997	0	0	0	0	0	0	0	0	0	0	0	0	0	0	0	0	0	0	0	0	0	0	0	0	0	0	0	0	0	0	0	0	0	0	0	0	0	0	0	0	0	0	0	0	0	0
137	heart_50mm_boundary_0_1	3.41591e+06	0.146789	24.8	24.8	20.98	11.44	32.42	9.54	24.8	20.98	24.8	17.17	28.61	15.26	13.35	19.07	19.07	19.07	11.44	24.8	15.26	20.98	20.98	30.52	17.17	22.89	19.07	24.8	15.26	20.98	22.89	28.61	17.17	17.17	20.98	17.17	36.24	28.61	24.8	20.98	34.33	22.89	24.8	24.8	26.7	38.15	19.07	26.7
138	heart	623789	1.2224	0	0	0	0	0	0	0	0	2.86	0	0	0	0	0	0	2.86	2.86	0	0	0	0	0	0	0	0	0	0	0	0	0	0	0	0	0	0	2.86	0	0	0	0	0	2.86	0	2.86	0	0
138	heart_4mm_boundary	129968	2.09392	0	0	0	0	0	0	0	0	0	0	0	0	0	0	0	2.86	0	0	0	0	0	0	0	0	0	0	0	0	0	0	0	0	0	0	0	0	0	0	0	0	0	2.86	0	0	0	0
138	heart_50mm_boundary	4.27388e+06	5.32514	31.47	60.08	31.47	51.5	25.75	37.19	34.33	28.61	40.05	25.75	40.05	28.61	31.47	42.92	28.61	48.64	14.31	37.19	34.33	40.05	42.92	34.33	45.78	37.19	42.92	48.64	31.47	28.61	34.33	62.94	48.64	34.33	17.17	34.33	42.92	40.05	57.22	54.36	48.64	60.08	45.78	45.78	31.47	48.64	51.5	34.33
138	heart_4mm_boundary_0_1	100099	0.282133	0	0	0	0	0	0	0	0	0	0	0	0	0	0	0	2.86	0	0	0	0	0	0	0	0	0	0	0	0	0	0	0	0	0	0	0	0	0	0	0	0	0	2.86	0	0	0	0
138	heart_4mm_boundary_10_20	2225.88	12.9585	0	0	0	0	0	0	0	0	0	0	0	0	0	0	0	0	0	0	0	0	0	0	0	0	0	0	0	0	0	0	0	0	0	0	0	0	0	0	0	0	0	0	0	0	0	0
138	heart_4mm_boundary_1_5	14880.2	2.28907	0	0	0	0	0	0	0	0	0	0	0	0	0	0	0	0	0	0	0	0	0	0	0	0	0	0	0	0	0	0	0	0	0	0	0	0	0	0	0	0	0	0	0	0	0	0
138	heart_4mm_boundary_20_1000	3507.61	32.9421	0	0	0	0	0	0	0	0	0	0	0	0	0	0	0	0	0	0	0	0	0	0	0	0	0	0	0	0	0	0	0	0	0	0	0	0	0	0	0	0	0	0	0	0	0	0
138	heart_4mm_boundary_5_10	9255.41	7.07123	0	0	0	0	0	0	0	0	0	0	0	0	0	0	0	0	0	0	0	0	0	0	0	0	0	0	0	0	0	0	0	0	0	0	0	0	0	0	0	0	0	0	0	0	0	0
138	heart_50mm_boundary_0_1	3.02616e+06	0.225631	11.44	37.19	22.89	20.03	14.31	14.31	11.44	8.58	28.61	14.31	22.89	20.03	25.75	17.17	14.31	25.75	11.44	11.44	17.17	31.47	22.89	14.31	22.89	14.31	14.31	28.61	14.31	20.03	20.03	37.19	40.05	11.44	5.72	17.17	22.89	22.89	40.05	37.19	25.75	25.75	17.17	20.03	20.03	22.89	37.19	17.17
139	heart	749283	0.623959	0	0	0	0	0	0	0	0	0	0	0	0	0	0	0	0	0	0	0	0	0	0	0	0	0	0	0	0	0	0	0	0	0	0	0	0	0	0	0	0	0	0	0	0	0	0
139	heart_4mm_boundary_5_10	0	0	0	0	0	0	0	0	0	0	0	0	0	0	0	0	0	0	0	0	0	0	0	0	0	0	0	0	0	0	0	0	0	0	0	0	0	0	0	0	0	0	0	0	0	0	0	0
139	heart_4mm_boundary_10_20	0	0	0	0	0	0	0	0	0	0	0	0	0	0	0	0	0	0	0	0	0	0	0	0	0	0	0	0	0	0	0	0	0	0	0	0	0	0	0	0	0	0	0	0	0	0	0	0
139	heart_4mm_boundary_0_1	112318	0.345613	0	0	0	0	0	0	0	0	0	0	0	0	0	0	0	0	0	0	0	0	0	0	0	0	0	0	0	0	0	0	0	0	0	0	0	0	0	0	0	0	0	0	0	0	0	0
139	heart_4mm_boundary	151232	0.789531	0	0	0	0	0	0	0	0	0	0	0	0	0	0	0	0	0	0	0	0	0	0	0	0	0	0	0	0	0	0	0	0	0	0	0	0	0	0	0	0	0	0	0	0	0	0
139	heart_4mm_boundary_20_1000	0	0	0	0	0	0	0	0	0	0	0	0	0	0	0	0	0	0	0	0	0	0	0	0	0	0	0	0	0	0	0	0	0	0	0	0	0	0	0	0	0	0	0	0	0	0	0	0
139	heart_4mm_boundary_1_5	38913.7	2.07083	0	0	0	0	0	0	0	0	0	0	0	0	0	0	0	0	0	0	0	0	0	0	0	0	0	0	0	0	0	0	0	0	0	0	0	0	0	0	0	0	0	0	0	0	0	0
139	heart_50mm_boundary	4.58766e+06	4.16085	51.5	53.41	55.31	55.31	36.24	51.5	34.33	30.52	40.05	53.41	41.96	32.42	38.15	47.68	38.15	36.24	53.41	47.68	40.05	36.24	47.68	38.15	53.41	49.59	55.31	40.05	34.33	51.5	49.59	45.78	40.05	59.13	70.57	45.78	49.59	30.52	47.68	62.94	47.68	43.87	45.78	61.04	61.04	45.78	45.78	49.59
139	heart_50mm_boundary_0_1	3.18657e+06	0.269542	40.05	45.78	38.15	45.78	34.33	43.87	26.7	22.89	38.15	43.87	36.24	28.61	24.8	47.68	32.42	30.52	43.87	43.87	34.33	30.52	41.96	26.7	45.78	41.96	41.96	34.33	22.89	38.15	40.05	40.05	32.42	51.5	68.66	36.24	45.78	30.52	36.24	38.15	36.24	41.96	38.15	38.15	45.78	36.24	38.15	34.33
140	heart	866369	4.97271	0	0	0	0	0	0	0	0	0	0	0	0	0	0	0	0	0	0	0	0	0	0	0	0	0	0	0	0	0	0	0	0	0	0	0	0	0	0	0	0	0	0	0	0	0	0
140	heart_4mm_boundary_0_1	81270.2	0.529588	0	0	0	0	0	0	0	0	0	0	0	0	0	0	0	0	0	0	0	0	0	0	0	0	0	0	0	0	0	0	0	0	0	0	0	0	0	0	0	0	0	0	0	0	0	0
140	heart_50mm_boundary	4.97783e+06	8.83165	62.94	61.04	64.85	82.02	80.11	82.02	74.39	74.39	66.76	80.11	59.13	85.83	59.13	97.27	53.41	68.66	64.85	91.55	68.66	83.92	93.46	72.48	70.57	110.63	78.2	87.74	103	89.65	80.11	91.55	110.63	78.2	85.83	83.92	64.85	78.2	97.27	80.11	82.02	85.83	95.37	87.74	103	78.2	95.37	97.27
140	heart_4mm_boundary	171623	7.30904	0	0	0	0	0	0	0	0	0	0	0	0	0	0	0	0	0	0	0	0	0	0	0	0	0	0	0	0	0	0	0	0	0	0	0	0	0	0	0	0	0	0	0	0	0	0
140	heart_4mm_boundary_5_10	13223.6	7.19429	0	0	0	0	0	0	0	0	0	0	0	0	0	0	0	0	0	0	0	0	0	0	0	0	0	0	0	0	0	0	0	0	0	0	0	0	0	0	0	0	0	0	0	0	0	0
140	heart_4mm_boundary_10_20	15754.7	14.5864	0	0	0	0	0	0	0	0	0	0	0	0	0	0	0	0	0	0	0	0	0	0	0	0	0	0	0	0	0	0	0	0	0	0	0	0	0	0	0	0	0	0	0	0	0	0
140	heart_4mm_boundary_1_5	40889.7	2.36761	0	0	0	0	0	0	0	0	0	0	0	0	0	0	0	0	0	0	0	0	0	0	0	0	0	0	0	0	0	0	0	0	0	0	0	0	0	0	0	0	0	0	0	0	0	0
140	heart_4mm_boundary_20_1000	20484.9	38.546	0	0	0	0	0	0	0	0	0	0	0	0	0	0	0	0	0	0	0	0	0	0	0	0	0	0	0	0	0	0	0	0	0	0	0	0	0	0	0	0	0	0	0	0	0	0
140	heart_50mm_boundary_0_1	2.59945e+06	0.349821	26.7	20.98	22.89	28.61	20.98	32.42	30.52	32.42	22.89	17.17	17.17	36.24	20.98	34.33	19.07	19.07	26.7	32.42	32.42	32.42	32.42	40.05	24.8	51.5	26.7	38.15	28.61	28.61	34.33	24.8	47.68	24.8	41.96	28.61	20.98	28.61	30.52	34.33	36.24	24.8	30.52	34.33	41.96	32.42	34.33	17.17
141	heart	574883	8.21192	0	0	0	0	0	0	0	0	0	0	0	0	0	0	0	0	0	0	0	0	0	0	0	0	0	0	0	0	0	0	0	0	0	0	0	0	0	0	0	0	0	0	0	0	0	0
141	heart_4mm_boundary_0_1	68378.4	0.571331	0	0	0	0	0	0	0	0	0	0	0	0	0	0	0	0	0	0	0	0	0	0	0	0	0	0	0	0	0	0	0	0	0	0	0	0	0	0	0	0	0	0	0	0	0	0
141	heart_4mm_boundary	130325	11.699	0	0	0	0	0	0	0	0	0	0	0	0	0	0	0	0	0	0	0	0	0	0	0	0	0	0	0	0	0	0	0	0	0	0	0	0	0	0	0	0	0	0	0	0	0	0
141	heart_50mm_boundary	4.19266e+06	13.0313	36.24	47.68	53.41	62.94	55.31	41.96	51.5	49.59	59.13	55.31	51.5	53.41	66.76	36.24	66.76	59.13	43.87	57.22	66.76	83.92	72.48	51.5	57.22	72.48	78.2	70.57	57.22	61.04	61.04	80.11	66.76	62.94	74.39	78.2	47.68	70.57	57.22	61.04	80.11	76.29	61.04	83.92	93.46	68.66	85.83	70.57
141	heart_4mm_boundary_1_5	30096.1	1.87207	0	0	0	0	0	0	0	0	0	0	0	0	0	0	0	0	0	0	0	0	0	0	0	0	0	0	0	0	0	0	0	0	0	0	0	0	0	0	0	0	0	0	0	0	0	0
141	heart_4mm_boundary_5_10	2592.09	7.41108	0	0	0	0	0	0	0	0	0	0	0	0	0	0	0	0	0	0	0	0	0	0	0	0	0	0	0	0	0	0	0	0	0	0	0	0	0	0	0	0	0	0	0	0	0	0
141	heart_4mm_boundary_20_1000	24557.1	54.8201	0	0	0	0	0	0	0	0	0	0	0	0	0	0	0	0	0	0	0	0	0	0	0	0	0	0	0	0	0	0	0	0	0	0	0	0	0	0	0	0	0	0	0	0	0	0
141	heart_4mm_boundary_10_20	4701.61	13.5773	0	0	0	0	0	0	0	0	0	0	0	0	0	0	0	0	0	0	0	0	0	0	0	0	0	0	0	0	0	0	0	0	0	0	0	0	0	0	0	0	0	0	0	0	0	0
141	heart_50mm_boundary_0_1	2.42149e+06	0.382661	3.81	11.44	20.98	11.44	13.35	15.26	11.44	17.17	19.07	13.35	7.63	13.35	9.54	9.54	15.26	17.17	3.81	15.26	13.35	24.8	17.17	11.44	9.54	19.07	17.17	28.61	15.26	22.89	22.89	20.98	15.26	7.63	22.89	28.61	13.35	13.35	11.44	17.17	13.35	30.52	17.17	19.07	17.17	17.17	28.61	5.72
142	heart	1.1853e+06	10.6179	0	0	0	0	1.91	0	0	0	1.91	0	0	1.91	0	0	0	1.91	0	0	1.91	1.91	1.91	1.91	0	0	0	0	1.91	1.91	0	1.91	0	3.81	1.91	1.91	1.91	1.91	1.91	0	0	3.81	0	0	0	1.91	1.91	1.91
142	heart_4mm_boundary_0_1	0	0	0	0	0	0	0	0	0	0	0	0	0	0	0	0	0	0	0	0	0	0	0	0	0	0	0	0	0	0	0	0	0	0	0	0	0	0	0	0	0	0	0	0	0	0	0	0
142	heart_4mm_boundary	211924	13.0566	0	0	0	0	0	0	0	0	0	0	0	0	0	0	0	0	0	0	0	0	0	0	0	0	0	0	0	0	0	0	0	0	0	0	0	0	0	0	0	0	0	0	0	0	0	0
142	heart_50mm_boundary	5.7627e+06	10.3093	146.87	133.51	150.68	139.24	144.96	160.22	133.51	127.79	123.98	152.59	150.68	129.7	141.14	133.51	144.96	148.77	148.77	158.31	143.05	148.77	101.09	158.31	185.01	173.57	154.5	160.22	162.12	179.29	148.77	150.68	162.12	150.68	173.57	160.22	137.33	169.75	164.03	154.5	150.68	194.55	169.75	167.85	205.99	158.31	169.75	179.29
142	heart_4mm_boundary_1_5	60302.7	3.67768	0	0	0	0	0	0	0	0	0	0	0	0	0	0	0	0	0	0	0	0	0	0	0	0	0	0	0	0	0	0	0	0	0	0	0	0	0	0	0	0	0	0	0	0	0	0
142	heart_4mm_boundary_5_10	72671.9	6.85128	0	0	0	0	0	0	0	0	0	0	0	0	0	0	0	0	0	0	0	0	0	0	0	0	0	0	0	0	0	0	0	0	0	0	0	0	0	0	0	0	0	0	0	0	0	0
142	heart_4mm_boundary_10_20	38276.7	13.929	0	0	0	0	0	0	0	0	0	0	0	0	0	0	0	0	0	0	0	0	0	0	0	0	0	0	0	0	0	0	0	0	0	0	0	0	0	0	0	0	0	0	0	0	0	0
142	heart_4mm_boundary_20_1000	40672.3	37.2289	0	0	0	0	0	0	0	0	0	0	0	0	0	0	0	0	0	0	0	0	0	0	0	0	0	0	0	0	0	0	0	0	0	0	0	0	0	0	0	0	0	0	0	0	0	0
142	heart_50mm_boundary_0_1	1.35262e+06	0.257305	7.63	5.72	7.63	11.44	17.17	13.35	5.72	9.54	1.91	7.63	17.17	5.72	22.89	9.54	19.07	7.63	7.63	15.26	9.54	13.35	7.63	17.17	9.54	15.26	1.91	5.72	5.72	7.63	19.07	11.44	9.54	20.98	9.54	3.81	11.44	11.44	7.63	7.63	9.54	22.89	13.35	11.44	7.63	26.7	15.26	11.44
143	heart	637609	5.79529	0	0	0	0	0	0	0	0	0	0	0	0	0	0	0	0	0	0	0	0	0	1.91	0	0	0	0	0	0	0	0	0	0	0	0	0	0	0	0	0	0	0	0	0	0	1.91	0
143	heart_4mm_boundary	133982	8.0341	0	0	0	0	0	0	0	0	0	0	0	0	0	0	0	0	0	0	0	0	0	0	0	0	0	0	0	0	0	0	0	0	0	0	0	0	0	0	0	0	0	0	0	0	0	0
143	heart_4mm_boundary_0_1	75861	0.392808	0	0	0	0	0	0	0	0	0	0	0	0	0	0	0	0	0	0	0	0	0	0	0	0	0	0	0	0	0	0	0	0	0	0	0	0	0	0	0	0	0	0	0	0	0	0
143	heart_50mm_boundary	4.23175e+06	6.12709	24.8	22.89	38.15	43.87	30.52	19.07	41.96	32.42	26.7	32.42	32.42	15.26	34.33	22.89	30.52	20.98	32.42	24.8	41.96	32.42	36.24	26.7	32.42	24.8	30.52	32.42	30.52	34.33	36.24	30.52	34.33	26.7	28.61	41.96	36.24	28.61	49.59	43.87	34.33	30.52	34.33	45.78	36.24	55.31	49.59	17.17
143	heart_4mm_boundary_1_5	17250.1	2.25303	0	0	0	0	0	0	0	0	0	0	0	0	0	0	0	0	0	0	0	0	0	0	0	0	0	0	0	0	0	0	0	0	0	0	0	0	0	0	0	0	0	0	0	0	0	0
143	heart_4mm_boundary_10_20	11356.4	14.8578	0	0	0	0	0	0	0	0	0	0	0	0	0	0	0	0	0	0	0	0	0	0	0	0	0	0	0	0	0	0	0	0	0	0	0	0	0	0	0	0	0	0	0	0	0	0
143	heart_4mm_boundary_5_10	5926.13	7.17646	0	0	0	0	0	0	0	0	0	0	0	0	0	0	0	0	0	0	0	0	0	0	0	0	0	0	0	0	0	0	0	0	0	0	0	0	0	0	0	0	0	0	0	0	0	0
143	heart_4mm_boundary_20_1000	23588.2	33.7669	0	0	0	0	0	0	0	0	0	0	0	0	0	0	0	0	0	0	0	0	0	0	0	0	0	0	0	0	0	0	0	0	0	0	0	0	0	0	0	0	0	0	0	0	0	0
143	heart_50mm_boundary_0_1	2.42189e+06	0.249206	9.54	9.54	24.8	34.33	20.98	9.54	28.61	20.98	15.26	20.98	22.89	11.44	24.8	15.26	20.98	13.35	20.98	17.17	22.89	20.98	28.61	17.17	22.89	13.35	20.98	22.89	17.17	24.8	19.07	17.17	22.89	19.07	20.98	17.17	28.61	15.26	24.8	26.7	13.35	20.98	15.26	24.8	20.98	38.15	34.33	7.63
144	heart	714306	10.2689	0	0	0	0	0	0	0	0	0	0	0	0	0	0	0	0	0	0	0	0	0	0	0	0	0	0	0	0	0	0	0	0	0	0	0	0	0	0	0	0	0	0	0	0	0	0
144	heart_4mm_boundary	147099	10.8538	0	0	0	0	0	0	0	0	0	0	0	0	0	0	0	0	0	0	0	0	0	0	0	0	0	0	0	0	0	0	0	0	0	0	0	0	0	0	0	0	0	0	0	0	0	0
144	heart_50mm_boundary	4.54327e+06	9.32354	82.02	68.66	66.76	47.68	91.55	62.94	87.74	70.57	64.85	87.74	68.66	68.66	70.57	62.94	62.94	61.04	53.41	76.29	76.29	95.37	80.11	62.94	83.92	68.66	82.02	78.2	47.68	72.48	64.85	82.02	76.29	87.74	80.11	87.74	89.65	80.11	78.2	106.81	82.02	93.46	70.57	89.65	76.29	85.83	103	82.02
144	heart_4mm_boundary_0_1	58952.3	0.53183	0	0	0	0	0	0	0	0	0	0	0	0	0	0	0	0	0	0	0	0	0	0	0	0	0	0	0	0	0	0	0	0	0	0	0	0	0	0	0	0	0	0	0	0	0	0
144	heart_4mm_boundary_1_5	25047.3	2.11932	0	0	0	0	0	0	0	0	0	0	0	0	0	0	0	0	0	0	0	0	0	0	0	0	0	0	0	0	0	0	0	0	0	0	0	0	0	0	0	0	0	0	0	0	0	0
144	heart_4mm_boundary_20_1000	37395.5	33.8501	0	0	0	0	0	0	0	0	0	0	0	0	0	0	0	0	0	0	0	0	0	0	0	0	0	0	0	0	0	0	0	0	0	0	0	0	0	0	0	0	0	0	0	0	0	0
144	heart_4mm_boundary_5_10	17765	7.41554	0	0	0	0	0	0	0	0	0	0	0	0	0	0	0	0	0	0	0	0	0	0	0	0	0	0	0	0	0	0	0	0	0	0	0	0	0	0	0	0	0	0	0	0	0	0
144	heart_4mm_boundary_10_20	7938.39	14.4313	0	0	0	0	0	0	0	0	0	0	0	0	0	0	0	0	0	0	0	0	0	0	0	0	0	0	0	0	0	0	0	0	0	0	0	0	0	0	0	0	0	0	0	0	0	0
144	heart_50mm_boundary_0_1	2.13184e+06	0.366797	43.87	26.7	36.24	32.42	55.31	30.52	43.87	20.98	38.15	55.31	32.42	30.52	30.52	34.33	34.33	20.98	22.89	30.52	38.15	43.87	36.24	28.61	47.68	45.78	47.68	30.52	28.61	41.96	26.7	47.68	45.78	41.96	38.15	49.59	55.31	47.68	32.42	49.59	41.96	53.41	38.15	47.68	40.05	45.78	45.78	40.05
145	heart	775604	3.78117	1.91	0	3.81	1.91	0	3.81	0	1.91	3.81	1.91	1.91	3.81	1.91	1.91	0	1.91	1.91	0	0	0	0	1.91	3.81	1.91	1.91	0	0	0	0	0	0	0	1.91	1.91	1.91	3.81	1.91	1.91	1.91	1.91	0	1.91	0	0	0	0
145	heart_4mm_boundary_0_1	94776.2	0.399736	0	0	0	0	0	0	0	0	0	0	0	0	0	0	0	0	0	0	0	0	0	0	0	0	0	0	0	0	0	0	0	0	0	0	0	0	0	0	0	0	0	0	0	0	0	0
145	heart_50mm_boundary	4.76663e+06	6.88362	152.59	141.14	143.05	141.14	143.05	150.68	175.48	122.07	146.87	125.89	137.33	127.79	120.16	139.24	131.61	135.42	112.53	148.77	122.07	148.77	133.51	133.51	198.36	141.14	164.03	154.5	167.85	158.31	162.12	135.42	181.2	135.42	148.77	162.12	167.85	158.31	179.29	173.57	181.2	230.79	158.31	186.92	221.25	179.29	204.09	198.36
145	heart_4mm_boundary	158684	5.74897	0	0	0	0	0	0	0	0	0	0	0	0	0	1.91	0	0	0	0	0	0	0	1.91	0	0	0	0	0	0	0	0	0	0	0	0	0	0	0	0	0	0	0	1.91	0	0	0	0
145	heart_4mm_boundary_1_5	25901.8	2.58976	0	0	0	0	0	0	0	0	0	0	0	0	0	1.91	0	0	0	0	0	0	0	1.91	0	0	0	0	0	0	0	0	0	0	0	0	0	0	0	0	0	0	0	1.91	0	0	0	0
145	heart_4mm_boundary_10_20	10299.7	14.5821	0	0	0	0	0	0	0	0	0	0	0	0	0	0	0	0	0	0	0	0	0	0	0	0	0	0	0	0	0	0	0	0	0	0	0	0	0	0	0	0	0	0	0	0	0	0
145	heart_4mm_boundary_20_1000	14104.8	39.862	0	0	0	0	0	0	0	0	0	0	0	0	0	0	0	0	0	0	0	0	0	0	0	0	0	0	0	0	0	0	0	0	0	0	0	0	0	0	0	0	0	0	0	0	0	0
145	heart_50mm_boundary_0_1	2.67272e+06	0.281204	49.59	13.35	34.33	38.15	32.42	45.78	51.5	38.15	36.24	30.52	41.96	38.15	19.07	36.24	22.89	34.33	24.8	38.15	34.33	36.24	40.05	34.33	64.85	30.52	38.15	24.8	49.59	45.78	43.87	30.52	61.04	40.05	34.33	36.24	55.31	32.42	45.78	41.96	51.5	55.31	59.13	49.59	57.22	47.68	47.68	59.13
145	heart_4mm_boundary_5_10	13601.3	6.97472	0	0	0	0	0	0	0	0	0	0	0	0	0	0	0	0	0	0	0	0	0	0	0	0	0	0	0	0	0	0	0	0	0	0	0	0	0	0	0	0	0	0	0	0	0	0
146	heart	709154	0.149951	0	0	0	0	0	0	0	0	0	0	0	0	0	0	0	0	1.91	0	0	0	0	0	0	0	0	0	0	0	0	0	0	0	0	0	0	0	0	0	0	0	0	0	0	0	0	0
146	heart_50mm_boundary	4.71049e+06	5.38455	47.68	38.15	40.05	59.13	36.24	40.05	53.41	34.33	47.68	38.15	41.96	43.87	41.96	59.13	47.68	34.33	47.68	43.87	41.96	43.87	24.8	49.59	59.13	38.15	41.96	64.85	64.85	51.5	55.31	36.24	53.41	38.15	40.05	53.41	53.41	59.13	61.04	61.04	51.5	47.68	61.04	53.41	62.94	41.96	53.41	51.5
146	heart_4mm_boundary	147049	0.237921	0	0	0	0	0	0	0	0	0	0	0	0	0	0	0	0	1.91	0	0	0	0	0	0	0	0	0	0	0	0	0	0	0	0	0	0	0	0	0	0	0	0	0	0	0	0	0
146	heart_4mm_boundary_0_1	143284	0.170303	0	0	0	0	0	0	0	0	0	0	0	0	0	0	0	0	1.91	0	0	0	0	0	0	0	0	0	0	0	0	0	0	0	0	0	0	0	0	0	0	0	0	0	0	0	0	0
146	heart_4mm_boundary_1_5	3255.84	1.79116	0	0	0	0	0	0	0	0	0	0	0	0	0	0	0	0	0	0	0	0	0	0	0	0	0	0	0	0	0	0	0	0	0	0	0	0	0	0	0	0	0	0	0	0	0	0
146	heart_4mm_boundary_5_10	257.492	7.96819	0	0	0	0	0	0	0	0	0	0	0	0	0	0	0	0	0	0	0	0	0	0	0	0	0	0	0	0	0	0	0	0	0	0	0	0	0	0	0	0	0	0	0	0	0	0
146	heart_4mm_boundary_20_1000	0	0	0	0	0	0	0	0	0	0	0	0	0	0	0	0	0	0	0	0	0	0	0	0	0	0	0	0	0	0	0	0	0	0	0	0	0	0	0	0	0	0	0	0	0	0	0	0
146	heart_4mm_boundary_10_20	251.77	10.7278	0	0	0	0	0	0	0	0	0	0	0	0	0	0	0	0	0	0	0	0	0	0	0	0	0	0	0	0	0	0	0	0	0	0	0	0	0	0	0	0	0	0	0	0	0	0
146	heart_50mm_boundary_0_1	3.61446e+06	0.125461	28.61	20.98	22.89	40.05	19.07	20.98	28.61	24.8	26.7	19.07	22.89	15.26	19.07	38.15	17.17	20.98	15.26	20.98	19.07	20.98	13.35	24.8	28.61	24.8	19.07	30.52	24.8	22.89	20.98	17.17	26.7	26.7	19.07	24.8	26.7	32.42	36.24	36.24	30.52	26.7	26.7	24.8	26.7	19.07	32.42	30.52
147	heart	939806	2.40907	0	0	0	0	1.91	0	0	0	0	0	0	0	0	0	0	0	0	0	0	0	0	0	0	0	0	1.91	0	0	0	0	0	0	0	0	0	0	0	0	0	0	0	0	0	0	0	0
147	heart_4mm_boundary_0_1	116728	0.49088	0	0	0	0	0	0	0	0	0	0	0	0	0	0	0	0	0	0	0	0	0	0	0	0	0	0	0	0	0	0	0	0	0	0	0	0	0	0	0	0	0	0	0	0	0	0
147	heart_50mm_boundary	5.21242e+06	8.73215	152.59	141.14	141.14	156.4	133.51	135.42	87.74	137.33	139.24	150.68	152.59	158.31	152.59	164.03	150.68	116.35	148.77	141.14	131.61	150.68	158.31	141.14	165.94	143.05	146.87	162.12	144.96	141.14	144.96	141.14	129.7	141.14	143.05	175.48	146.87	164.03	127.79	165.94	148.77	154.5	129.7	152.59	165.94	175.48	139.24	139.24
147	heart_4mm_boundary	182478	4.41096	0	0	0	0	0	0	0	0	0	0	0	0	0	0	0	0	0	0	0	0	0	0	0	0	0	0	0	0	0	0	0	0	0	0	0	0	0	0	0	0	0	0	0	0	0	0
147	heart_4mm_boundary_1_5	37065.5	1.88073	0	0	0	0	0	0	0	0	0	0	0	0	0	0	0	0	0	0	0	0	0	0	0	0	0	0	0	0	0	0	0	0	0	0	0	0	0	0	0	0	0	0	0	0	0	0
147	heart_4mm_boundary_5_10	9040.83	7.93933	0	0	0	0	0	0	0	0	0	0	0	0	0	0	0	0	0	0	0	0	0	0	0	0	0	0	0	0	0	0	0	0	0	0	0	0	0	0	0	0	0	0	0	0	0	0
147	heart_4mm_boundary_20_1000	10175.7	47.2186	0	0	0	0	0	0	0	0	0	0	0	0	0	0	0	0	0	0	0	0	0	0	0	0	0	0	0	0	0	0	0	0	0	0	0	0	0	0	0	0	0	0	0	0	0	0
147	heart_4mm_boundary_10_20	9468.08	13.2691	0	0	0	0	0	0	0	0	0	0	0	0	0	0	0	0	0	0	0	0	0	0	0	0	0	0	0	0	0	0	0	0	0	0	0	0	0	0	0	0	0	0	0	0	0	0
147	heart_50mm_boundary_0_1	3.58824e+06	0.306093	101.09	78.2	85.83	85.83	70.57	74.39	64.85	70.57	74.39	82.02	93.46	82.02	89.65	89.65	101.09	64.85	83.92	89.65	51.5	110.63	74.39	85.83	112.53	83.92	82.02	120.16	78.2	74.39	78.2	80.11	61.04	80.11	74.39	93.46	91.55	89.65	83.92	97.27	80.11	101.09	85.83	103	108.72	112.53	91.55	83.92
148	heart	747255	0.93472	0	0	0	0	0	0	0	0	0	0	0	0	0	0	0	0	0	0	0	0	0	0	0	0	0	0	0	0	0	0	0	0	0	0	0	0	0	0	0	0	0	0	0	0	0	0
148	heart_4mm_boundary_0_1	96900.9	0.368863	0	0	0	0	0	0	0	0	0	0	0	0	0	0	0	0	0	0	0	0	0	0	0	0	0	0	0	0	0	0	0	0	0	0	0	0	0	0	0	0	0	0	0	0	0	0
148	heart_4mm_boundary_20_1000	0	0	0	0	0	0	0	0	0	0	0	0	0	0	0	0	0	0	0	0	0	0	0	0	0	0	0	0	0	0	0	0	0	0	0	0	0	0	0	0	0	0	0	0	0	0	0	0
148	heart_4mm_boundary_10_20	0	0	0	0	0	0	0	0	0	0	0	0	0	0	0	0	0	0	0	0	0	0	0	0	0	0	0	0	0	0	0	0	0	0	0	0	0	0	0	0	0	0	0	0	0	0	0	0
148	heart_4mm_boundary	149839	1.1554	0	0	0	0	0	0	0	0	0	0	0	0	0	0	0	0	0	0	0	0	0	0	0	0	0	0	0	0	0	0	0	0	0	0	0	0	0	0	0	0	0	0	0	0	0	0
148	heart_4mm_boundary_1_5	52352.9	2.56461	0	0	0	0	0	0	0	0	0	0	0	0	0	0	0	0	0	0	0	0	0	0	0	0	0	0	0	0	0	0	0	0	0	0	0	0	0	0	0	0	0	0	0	0	0	0
148	heart_4mm_boundary_5_10	585.556	5.32333	0	0	0	0	0	0	0	0	0	0	0	0	0	0	0	0	0	0	0	0	0	0	0	0	0	0	0	0	0	0	0	0	0	0	0	0	0	0	0	0	0	0	0	0	0	0
148	heart_50mm_boundary	4.56042e+06	7.12352	20.98	11.44	24.8	19.07	15.26	13.35	22.89	28.61	20.98	19.07	17.17	9.54	20.98	15.26	19.07	15.26	26.7	20.98	20.98	28.61	36.24	22.89	24.8	15.26	19.07	15.26	17.17	22.89	24.8	11.44	22.89	30.52	13.35	26.7	11.44	24.8	26.7	19.07	24.8	22.89	20.98	26.7	24.8	26.7	26.7	26.7
148	heart_50mm_boundary_0_1	2.90048e+06	0.288029	17.17	9.54	15.26	15.26	7.63	3.81	11.44	20.98	13.35	9.54	7.63	5.72	13.35	11.44	13.35	7.63	13.35	9.54	13.35	11.44	17.17	11.44	13.35	9.54	9.54	9.54	7.63	13.35	15.26	7.63	13.35	22.89	7.63	15.26	9.54	13.35	17.17	9.54	7.63	15.26	11.44	7.63	13.35	11.44	19.07	7.63
149	heart	829576	0.200064	0	0	0	0	0	0	0	0	0	0	0	0	0	0	0	0	0	0	0	0	0	0	0	0	0	0	0	0	0	0	0	0	0	0	0	0	0	0	0	0	0	0	0	0	0	0
149	heart_4mm_boundary	160078	0.224062	0	0	0	0	0	0	0	0	0	0	0	0	0	0	0	0	0	0	0	0	0	0	0	0	0	0	0	0	0	0	0	0	0	0	0	0	0	0	0	0	0	0	0	0	0	0
149	heart_50mm_boundary	4.78673e+06	0.417444	80.11	89.65	72.48	74.39	70.57	78.2	82.02	87.74	87.74	91.55	53.41	87.74	72.48	76.29	82.02	91.55	76.29	101.09	76.29	74.39	62.94	87.74	87.74	89.65	93.46	82.02	72.48	91.55	87.74	70.57	87.74	83.92	82.02	99.18	76.29	87.74	53.41	103	72.48	82.02	99.18	93.46	74.39	93.46	87.74	62.94
149	heart_4mm_boundary_1_5	0	0	0	0	0	0	0	0	0	0	0	0	0	0	0	0	0	0	0	0	0	0	0	0	0	0	0	0	0	0	0	0	0	0	0	0	0	0	0	0	0	0	0	0	0	0	0	0
149	heart_4mm_boundary_5_10	0	0	0	0	0	0	0	0	0	0	0	0	0	0	0	0	0	0	0	0	0	0	0	0	0	0	0	0	0	0	0	0	0	0	0	0	0	0	0	0	0	0	0	0	0	0	0	0
149	heart_4mm_boundary_10_20	0	0	0	0	0	0	0	0	0	0	0	0	0	0	0	0	0	0	0	0	0	0	0	0	0	0	0	0	0	0	0	0	0	0	0	0	0	0	0	0	0	0	0	0	0	0	0	0
149	heart_4mm_boundary_20_1000	0	0	0	0	0	0	0	0	0	0	0	0	0	0	0	0	0	0	0	0	0	0	0	0	0	0	0	0	0	0	0	0	0	0	0	0	0	0	0	0	0	0	0	0	0	0	0	0
149	heart_4mm_boundary_0_1	160078	0.224062	0	0	0	0	0	0	0	0	0	0	0	0	0	0	0	0	0	0	0	0	0	0	0	0	0	0	0	0	0	0	0	0	0	0	0	0	0	0	0	0	0	0	0	0	0	0
149	heart_50mm_boundary_0_1	4.42423e+06	0.201628	68.66	82.02	68.66	66.76	51.5	66.76	68.66	82.02	78.2	78.2	49.59	82.02	64.85	66.76	78.2	85.83	72.48	89.65	72.48	68.66	55.31	82.02	80.11	83.92	83.92	78.2	72.48	83.92	82.02	57.22	72.48	72.48	66.76	93.46	70.57	74.39	47.68	87.74	61.04	70.57	91.55	85.83	62.94	87.74	78.2	53.41
150	heart	1.02668e+06	1.41137	0	0	0	0	1.91	0	0	0	0	0	0	0	1.91	0	0	0	0	0	0	0	0	0	0	0	0	0	1.91	0	0	0	0	0	0	0	0	0	0	0	0	0	0	0	0	0	0	0
150	heart_4mm_boundary_0_1	131979	0.354585	0	0	0	0	1.91	0	0	0	0	0	0	0	1.91	0	0	0	0	0	0	0	0	0	0	0	0	0	1.91	0	0	0	0	0	0	0	0	0	0	0	0	0	0	0	0	0	0	0
150	heart_4mm_boundary	189215	2.78066	0	0	0	0	1.91	0	0	0	0	0	0	0	1.91	0	0	0	0	0	0	0	0	0	0	0	0	0	1.91	0	0	0	0	0	0	0	0	0	0	0	0	0	0	0	0	0	0	0
150	heart_50mm_boundary	5.34861e+06	5.83442	101.09	93.46	116.35	87.74	99.18	122.07	93.46	122.07	125.89	93.46	89.65	103	93.46	112.53	133.51	129.7	103	82.02	108.72	106.81	108.72	85.83	125.89	85.83	104.9	122.07	112.53	135.42	103	101.09	103	122.07	146.87	127.79	110.63	122.07	97.27	122.07	133.51	131.61	125.89	143.05	152.59	158.31	110.63	144.96
150	heart_4mm_boundary_1_5	27193.1	2.39211	0	0	0	0	0	0	0	0	0	0	0	0	0	0	0	0	0	0	0	0	0	0	0	0	0	0	0	0	0	0	0	0	0	0	0	0	0	0	0	0	0	0	0	0	0	0
150	heart_4mm_boundary_5_10	13959.9	7.02474	0	0	0	0	0	0	0	0	0	0	0	0	0	0	0	0	0	0	0	0	0	0	0	0	0	0	0	0	0	0	0	0	0	0	0	0	0	0	0	0	0	0	0	0	0	0
150	heart_4mm_boundary_10_20	10143.3	13.9647	0	0	0	0	0	0	0	0	0	0	0	0	0	0	0	0	0	0	0	0	0	0	0	0	0	0	0	0	0	0	0	0	0	0	0	0	0	0	0	0	0	0	0	0	0	0
150	heart_4mm_boundary_20_1000	5939.48	29.3936	0	0	0	0	0	0	0	0	0	0	0	0	0	0	0	0	0	0	0	0	0	0	0	0	0	0	0	0	0	0	0	0	0	0	0	0	0	0	0	0	0	0	0	0	0	0
150	heart_50mm_boundary_0_1	3.52323e+06	0.235779	61.04	51.5	53.41	47.68	41.96	47.68	55.31	66.76	53.41	41.96	53.41	49.59	55.31	57.22	64.85	64.85	49.59	32.42	49.59	59.13	53.41	49.59	55.31	40.05	36.24	64.85	57.22	70.57	41.96	40.05	45.78	57.22	85.83	76.29	47.68	64.85	49.59	45.78	70.57	66.76	66.76	78.2	95.37	74.39	61.04	72.48
151	heart	523325	21.0442	1.91	0	0	0	0	0	0	0	0	0	0	0	0	0	0	0	0	0	0	0	0	0	0	0	0	0	0	0	0	0	0	0	0	1.91	0	0	0	0	0	0	0	0	0	0	0	0
151	heart_4mm_boundary_0_1	0	0	0	0	0	0	0	0	0	0	0	0	0	0	0	0	0	0	0	0	0	0	0	0	0	0	0	0	0	0	0	0	0	0	0	0	0	0	0	0	0	0	0	0	0	0	0	0
151	heart_4mm_boundary	117338	21.9525	1.91	0	0	0	0	0	0	0	0	0	0	0	0	0	0	0	0	0	0	0	0	0	0	0	0	0	0	0	0	0	0	0	0	1.91	0	0	0	0	0	0	0	0	0	0	0	0
151	heart_50mm_boundary	3.9254e+06	16.468	83.92	93.46	87.74	95.37	72.48	70.57	116.35	64.85	55.31	66.76	82.02	76.29	53.41	76.29	95.37	95.37	114.44	70.57	87.74	82.02	99.18	95.37	62.94	91.55	103	76.29	104.9	80.11	101.09	106.81	97.27	66.76	89.65	78.2	78.2	93.46	89.65	91.55	80.11	106.81	80.11	85.83	101.09	104.9	114.44	101.09
151	heart_4mm_boundary_1_5	444.412	4.75028	0	0	0	0	0	0	0	0	0	0	0	0	0	0	0	0	0	0	0	0	0	0	0	0	0	0	0	0	0	0	0	0	0	0	0	0	0	0	0	0	0	0	0	0	0	0
151	heart_4mm_boundary_5_10	19786.8	8.11248	0	0	0	0	0	0	0	0	0	0	0	0	0	0	0	0	0	0	0	0	0	0	0	0	0	0	0	0	0	0	0	0	0	0	0	0	0	0	0	0	0	0	0	0	0	0
151	heart_50mm_boundary_0_1	606907	0.267334	0	3.81	7.63	3.81	5.72	11.44	9.54	1.91	0	1.91	3.81	1.91	3.81	3.81	3.81	1.91	9.54	1.91	0	5.72	5.72	7.63	3.81	3.81	9.54	5.72	7.63	3.81	5.72	7.63	3.81	3.81	9.54	5.72	1.91	5.72	1.91	5.72	3.81	7.63	5.72	1.91	3.81	7.63	7.63	1.91
151	heart_4mm_boundary_20_1000	46648	36.3901	0	0	0	0	0	0	0	0	0	0	0	0	0	0	0	0	0	0	0	0	0	0	0	0	0	0	0	0	0	0	0	0	0	0	0	0	0	0	0	0	0	0	0	0	0	0
151	heart_4mm_boundary_10_20	50458.9	14.184	1.91	0	0	0	0	0	0	0	0	0	0	0	0	0	0	0	0	0	0	0	0	0	0	0	0	0	0	0	0	0	0	0	0	1.91	0	0	0	0	0	0	0	0	0	0	0	0
152	heart	576334	0.706608	0	0	0	0	0	0	0	0	0	0	0	0	0	0	0	0	0	0	0	0	0	0	0	0	0	0	0	0	0	0	0	0	0	0	0	0	0	0	0	0	0	0	0	0	0	0
152	heart_4mm_boundary_0_1	96593.9	0.353834	0	0	0	0	0	0	0	0	0	0	0	0	0	0	0	0	0	0	0	0	0	0	0	0	0	0	0	0	0	0	0	0	0	0	0	0	0	0	0	0	0	0	0	0	0	0
152	heart_4mm_boundary	123350	1.25462	0	0	0	0	0	0	0	0	0	0	0	0	0	0	0	0	0	0	0	0	0	0	0	0	0	0	0	0	0	0	0	0	0	0	0	0	0	0	0	0	0	0	0	0	0	0
152	heart_50mm_boundary	4.02869e+06	4.53772	13.35	22.89	11.44	20.98	9.54	34.33	13.35	24.8	11.44	11.44	20.98	30.52	15.26	22.89	9.54	9.54	13.35	15.26	11.44	9.54	13.35	22.89	15.26	13.35	17.17	20.98	7.63	19.07	13.35	24.8	19.07	22.89	22.89	24.8	20.98	7.63	13.35	11.44	20.98	15.26	17.17	15.26	20.98	28.61	32.42	17.17
152	heart_4mm_boundary_20_1000	0	0	0	0	0	0	0	0	0	0	0	0	0	0	0	0	0	0	0	0	0	0	0	0	0	0	0	0	0	0	0	0	0	0	0	0	0	0	0	0	0	0	0	0	0	0	0	0
152	heart_4mm_boundary_1_5	15447.6	2.52491	0	0	0	0	0	0	0	0	0	0	0	0	0	0	0	0	0	0	0	0	0	0	0	0	0	0	0	0	0	0	0	0	0	0	0	0	0	0	0	0	0	0	0	0	0	0
152	heart_4mm_boundary_5_10	10173.8	6.76165	0	0	0	0	0	0	0	0	0	0	0	0	0	0	0	0	0	0	0	0	0	0	0	0	0	0	0	0	0	0	0	0	0	0	0	0	0	0	0	0	0	0	0	0	0	0
152	heart_4mm_boundary_10_20	1134.87	11.2649	0	0	0	0	0	0	0	0	0	0	0	0	0	0	0	0	0	0	0	0	0	0	0	0	0	0	0	0	0	0	0	0	0	0	0	0	0	0	0	0	0	0	0	0	0	0
152	heart_50mm_boundary_0_1	2.71611e+06	0.257854	7.63	15.26	9.54	5.72	5.72	15.26	11.44	15.26	9.54	5.72	15.26	19.07	11.44	17.17	7.63	3.81	7.63	5.72	5.72	5.72	7.63	17.17	15.26	9.54	11.44	11.44	7.63	15.26	7.63	17.17	9.54	15.26	17.17	17.17	11.44	1.91	11.44	5.72	9.54	9.54	11.44	9.54	13.35	13.35	24.8	9.54
153	heart	737490	0.251828	0	0	0	0	0	0	0	0	0	0	0	0	0	0	0	0	0	0	0	0	0	0	0	0	0	0	0	0	0	0	0	0	0	0	0	0	0	0	0	0	0	0	0	0	0	0
153	heart_4mm_boundary_5_10	0	0	0	0	0	0	0	0	0	0	0	0	0	0	0	0	0	0	0	0	0	0	0	0	0	0	0	0	0	0	0	0	0	0	0	0	0	0	0	0	0	0	0	0	0	0	0	0
153	heart_4mm_boundary	151424	0.316577	0	0	0	0	0	0	0	0	0	0	0	0	0	0	0	0	0	0	0	0	0	0	0	0	0	0	0	0	0	0	0	0	0	0	0	0	0	0	0	0	0	0	0	0	0	0
153	heart_4mm_boundary_10_20	0	0	0	0	0	0	0	0	0	0	0	0	0	0	0	0	0	0	0	0	0	0	0	0	0	0	0	0	0	0	0	0	0	0	0	0	0	0	0	0	0	0	0	0	0	0	0	0
153	heart_50mm_boundary	4.63317e+06	2.20989	26.7	30.52	17.17	28.61	30.52	17.17	24.8	17.17	13.35	15.26	17.17	26.7	36.24	22.89	22.89	24.8	38.15	24.8	38.15	30.52	32.42	24.8	15.26	24.8	22.89	19.07	34.33	36.24	24.8	26.7	32.42	20.98	15.26	32.42	32.42	45.78	22.89	38.15	38.15	34.33	20.98	40.05	28.61	32.42	49.59	24.8
153	heart_4mm_boundary_0_1	140747	0.247252	0	0	0	0	0	0	0	0	0	0	0	0	0	0	0	0	0	0	0	0	0	0	0	0	0	0	0	0	0	0	0	0	0	0	0	0	0	0	0	0	0	0	0	0	0	0
153	heart_4mm_boundary_20_1000	0	0	0	0	0	0	0	0	0	0	0	0	0	0	0	0	0	0	0	0	0	0	0	0	0	0	0	0	0	0	0	0	0	0	0	0	0	0	0	0	0	0	0	0	0	0	0	0
153	heart_4mm_boundary_1_5	10677.3	1.23041	0	0	0	0	0	0	0	0	0	0	0	0	0	0	0	0	0	0	0	0	0	0	0	0	0	0	0	0	0	0	0	0	0	0	0	0	0	0	0	0	0	0	0	0	0	0
153	heart_50mm_boundary_0_1	3.66611e+06	0.178684	15.26	11.44	11.44	11.44	17.17	11.44	17.17	11.44	5.72	3.81	13.35	15.26	22.89	13.35	13.35	17.17	15.26	13.35	19.07	24.8	20.98	20.98	9.54	13.35	15.26	9.54	13.35	22.89	15.26	19.07	20.98	11.44	9.54	13.35	20.98	26.7	15.26	22.89	26.7	20.98	11.44	26.7	15.26	19.07	22.89	11.44
154	heart	614934	0.0133562	0	0	0	0	0	0	0	0	0	0	0	0	0	0	0	0	0	0	0	0	0	0	0	0	0	0	0	0	0	0	0	0	0	0	0	0	0	0	0	0	0	0	0	0	0	0
154	heart_4mm_boundary_1_5	0	0	0	0	0	0	0	0	0	0	0	0	0	0	0	0	0	0	0	0	0	0	0	0	0	0	0	0	0	0	0	0	0	0	0	0	0	0	0	0	0	0	0	0	0	0	0	0
154	heart_4mm_boundary_10_20	0	0	0	0	0	0	0	0	0	0	0	0	0	0	0	0	0	0	0	0	0	0	0	0	0	0	0	0	0	0	0	0	0	0	0	0	0	0	0	0	0	0	0	0	0	0	0	0
154	heart_4mm_boundary_5_10	0	0	0	0	0	0	0	0	0	0	0	0	0	0	0	0	0	0	0	0	0	0	0	0	0	0	0	0	0	0	0	0	0	0	0	0	0	0	0	0	0	0	0	0	0	0	0	0
154	heart_4mm_boundary	128923	0.0150901	0	0	0	0	0	0	0	0	0	0	0	0	0	0	0	0	0	0	0	0	0	0	0	0	0	0	0	0	0	0	0	0	0	0	0	0	0	0	0	0	0	0	0	0	0	0
154	heart_4mm_boundary_20_1000	0	0	0	0	0	0	0	0	0	0	0	0	0	0	0	0	0	0	0	0	0	0	0	0	0	0	0	0	0	0	0	0	0	0	0	0	0	0	0	0	0	0	0	0	0	0	0	0
154	heart_50mm_boundary	4.19377e+06	0.0282608	29.91	14.95	18.69	3.74	18.69	22.43	14.95	22.43	29.91	0	18.69	18.69	14.95	14.95	11.22	22.43	29.91	14.95	18.69	26.17	29.91	29.91	14.95	33.65	26.17	14.95	22.43	33.65	29.91	18.69	22.43	29.91	26.17	11.22	26.17	22.43	18.69	7.48	29.91	22.43	37.38	18.69	29.91	22.43	14.95	18.69
154	heart_4mm_boundary_0_1	128923	0.0150901	0	0	0	0	0	0	0	0	0	0	0	0	0	0	0	0	0	0	0	0	0	0	0	0	0	0	0	0	0	0	0	0	0	0	0	0	0	0	0	0	0	0	0	0	0	0
154	heart_50mm_boundary_0_1	4.19336e+06	0.0281553	29.91	14.95	18.69	3.74	18.69	22.43	14.95	22.43	29.91	0	18.69	18.69	14.95	14.95	11.22	22.43	29.91	14.95	18.69	26.17	29.91	29.91	14.95	33.65	26.17	14.95	22.43	33.65	29.91	18.69	22.43	29.91	26.17	11.22	26.17	22.43	18.69	7.48	29.91	22.43	37.38	18.69	29.91	22.43	14.95	18.69
155	heart	583370	2.17324	0	0	0	0	0	0	0	0	0	0	0	0	3.74	3.74	3.74	0	3.74	0	0	0	0	0	0	0	11.22	0	3.74	0	0	0	0	0	7.48	0	3.74	11.22	0	0	7.48	0	3.74	0	0	0	7.48	0
155	heart_4mm_boundary	113625	2.25526	0	0	0	0	0	0	0	0	0	0	0	0	0	0	0	0	0	0	0	0	0	0	0	0	0	0	0	0	0	0	0	0	0	0	0	0	0	0	0	0	0	0	0	0	0	0
155	heart_4mm_boundary_0_1	59276.1	0.238647	0	0	0	0	0	0	0	0	0	0	0	0	0	0	0	0	0	0	0	0	0	0	0	0	0	0	0	0	0	0	0	0	0	0	0	0	0	0	0	0	0	0	0	0	0	0
155	heart_50mm_boundary	4.12106e+06	2.53926	67.29	56.08	71.03	89.72	67.29	74.77	59.81	71.03	74.77	71.03	48.6	89.72	67.29	52.34	78.51	71.03	63.55	78.51	63.55	59.81	78.51	67.29	63.55	63.55	85.98	82.24	74.77	63.55	59.81	67.29	48.6	85.98	71.03	71.03	78.51	78.51	59.81	71.03	97.2	78.51	89.72	108.41	104.68	59.81	89.72	78.51
155	heart_4mm_boundary_5_10	10602.1	7.02165	0	0	0	0	0	0	0	0	0	0	0	0	0	0	0	0	0	0	0	0	0	0	0	0	0	0	0	0	0	0	0	0	0	0	0	0	0	0	0	0	0	0	0	0	0	0
155	heart_4mm_boundary_1_5	37933.6	2.46054	0	0	0	0	0	0	0	0	0	0	0	0	0	0	0	0	0	0	0	0	0	0	0	0	0	0	0	0	0	0	0	0	0	0	0	0	0	0	0	0	0	0	0	0	0	0
155	heart_4mm_boundary_20_1000	33.6456	20.4522	0	0	0	0	0	0	0	0	0	0	0	0	0	0	0	0	0	0	0	0	0	0	0	0	0	0	0	0	0	0	0	0	0	0	0	0	0	0	0	0	0	0	0	0	0	0
155	heart_4mm_boundary_10_20	5779.57	12.7411	0	0	0	0	0	0	0	0	0	0	0	0	0	0	0	0	0	0	0	0	0	0	0	0	0	0	0	0	0	0	0	0	0	0	0	0	0	0	0	0	0	0	0	0	0	0
155	heart_50mm_boundary_0_1	2.81668e+06	0.230903	48.6	44.86	29.91	59.81	41.12	41.12	33.65	33.65	52.34	37.38	37.38	67.29	41.12	26.17	48.6	44.86	44.86	52.34	48.6	41.12	48.6	48.6	48.6	48.6	71.03	48.6	56.08	44.86	48.6	29.91	37.38	67.29	41.12	41.12	41.12	33.65	18.69	44.86	41.12	44.86	78.51	71.03	89.72	41.12	52.34	37.38
156	heart	639977	3.4151	0	0	0	0	0	1.91	0	0	0	0	1.91	0	0	0	0	0	0	0	1.91	0	0	0	0	0	1.91	0	0	0	0	0	0	0	1.91	0	0	0	1.91	0	0	1.91	0	0	0	0	1.91	0
156	heart_4mm_boundary_0_1	70228.6	0.238269	0	0	0	0	0	0	0	0	0	0	0	0	0	0	0	0	0	0	0	0	0	0	0	0	0	0	0	0	0	0	0	0	0	0	0	0	0	0	0	0	0	0	0	0	0	0
156	heart_4mm_boundary	135565	3.67513	0	0	0	0	0	1.91	0	0	0	0	0	0	0	0	0	0	0	0	0	0	0	0	0	0	1.91	0	0	0	0	0	0	0	0	0	0	0	0	0	0	1.91	0	0	0	0	0	0
156	heart_50mm_boundary	4.17719e+06	7.38997	66.76	59.13	66.76	61.04	62.94	83.92	76.29	80.11	64.85	97.27	78.2	83.92	110.63	87.74	97.27	101.09	114.44	87.74	97.27	91.55	87.74	103	72.48	114.44	99.18	122.07	87.74	106.81	106.81	93.46	93.46	87.74	103	120.16	106.81	106.81	83.92	123.98	118.26	112.53	104.9	112.53	125.89	89.65	127.79	118.26
156	heart_4mm_boundary_1_5	40502.5	2.68076	0	0	0	0	0	1.91	0	0	0	0	0	0	0	0	0	0	0	0	0	0	0	0	0	0	1.91	0	0	0	0	0	0	0	0	0	0	0	0	0	0	1.91	0	0	0	0	0	0
156	heart_4mm_boundary_20_1000	5353.93	27.0768	0	0	0	0	0	0	0	0	0	0	0	0	0	0	0	0	0	0	0	0	0	0	0	0	0	0	0	0	0	0	0	0	0	0	0	0	0	0	0	0	0	0	0	0	0	0
156	heart_4mm_boundary_5_10	7547.38	6.8719	0	0	0	0	0	0	0	0	0	0	0	0	0	0	0	0	0	0	0	0	0	0	0	0	0	0	0	0	0	0	0	0	0	0	0	0	0	0	0	0	0	0	0	0	0	0
156	heart_4mm_boundary_10_20	11932.4	14.7562	0	0	0	0	0	0	0	0	0	0	0	0	0	0	0	0	0	0	0	0	0	0	0	0	0	0	0	0	0	0	0	0	0	0	0	0	0	0	0	0	0	0	0	0	0	0
156	heart_50mm_boundary_0_1	2.96338e+06	0.151642	41.96	28.61	30.52	28.61	41.96	45.78	49.59	51.5	38.15	70.57	41.96	43.87	62.94	47.68	49.59	70.57	66.76	53.41	59.13	57.22	51.5	70.57	55.31	61.04	59.13	85.83	53.41	49.59	57.22	62.94	57.22	57.22	61.04	66.76	57.22	57.22	45.78	74.39	82.02	64.85	66.76	64.85	80.11	57.22	70.57	70.57
157	heart	770664	0.244425	0	0	0	0	0	0	0	0	0	0	0	0	0	0	0	0	0	0	0	0	0	0	0	0	0	0	0	0	0	0	0	0	0	0	0	0	0	0	0	0	0	0	0	0	0	0
157	heart_4mm_boundary	143126	0.198611	0	0	0	0	0	0	0	0	0	0	0	0	0	0	0	0	0	0	0	0	0	0	0	0	0	0	0	0	0	0	0	0	0	0	0	0	0	0	0	0	0	0	0	0	0	0
157	heart_50mm_boundary	4.69353e+06	0.110893	19.07	15.26	17.17	17.17	11.44	20.98	13.35	13.35	9.54	20.98	13.35	13.35	28.61	13.35	13.35	13.35	17.17	13.35	17.17	17.17	7.63	17.17	9.54	28.61	13.35	13.35	13.35	17.17	22.89	17.17	20.98	9.54	19.07	19.07	20.98	20.98	15.26	9.54	9.54	5.72	13.35	20.98	15.26	19.07	11.44	19.07
157	heart_4mm_boundary_5_10	0	0	0	0	0	0	0	0	0	0	0	0	0	0	0	0	0	0	0	0	0	0	0	0	0	0	0	0	0	0	0	0	0	0	0	0	0	0	0	0	0	0	0	0	0	0	0	0
157	heart_4mm_boundary_10_20	0	0	0	0	0	0	0	0	0	0	0	0	0	0	0	0	0	0	0	0	0	0	0	0	0	0	0	0	0	0	0	0	0	0	0	0	0	0	0	0	0	0	0	0	0	0	0	0
157	heart_4mm_boundary_0_1	137665	0.155816	0	0	0	0	0	0	0	0	0	0	0	0	0	0	0	0	0	0	0	0	0	0	0	0	0	0	0	0	0	0	0	0	0	0	0	0	0	0	0	0	0	0	0	0	0	0
157	heart_4mm_boundary_20_1000	0	0	0	0	0	0	0	0	0	0	0	0	0	0	0	0	0	0	0	0	0	0	0	0	0	0	0	0	0	0	0	0	0	0	0	0	0	0	0	0	0	0	0	0	0	0	0	0
157	heart_4mm_boundary_1_5	5460.74	1.27747	0	0	0	0	0	0	0	0	0	0	0	0	0	0	0	0	0	0	0	0	0	0	0	0	0	0	0	0	0	0	0	0	0	0	0	0	0	0	0	0	0	0	0	0	0	0
157	heart_50mm_boundary_0_1	4.58892e+06	0.0820057	19.07	15.26	17.17	17.17	11.44	20.98	13.35	13.35	9.54	20.98	13.35	13.35	28.61	13.35	13.35	13.35	17.17	13.35	17.17	17.17	7.63	17.17	9.54	28.61	13.35	13.35	13.35	17.17	22.89	17.17	20.98	9.54	19.07	19.07	20.98	20.98	15.26	9.54	9.54	5.72	13.35	20.98	15.26	19.07	11.44	19.07
158	heart	784344	1.25284	0	0	0	1.91	0	0	0	0	1.91	1.91	0	0	0	0	0	0	0	0	0	0	0	1.91	0	0	0	0	0	0	0	0	0	0	0	0	0	0	0	0	0	0	0	0	0	0	0	0
158	heart_4mm_boundary	162193	2.32278	0	0	0	0	0	0	0	0	0	0	0	0	0	0	0	0	0	0	0	0	0	0	0	0	0	0	0	0	0	0	0	0	0	0	0	0	0	0	0	0	0	0	0	0	0	0
158	heart_4mm_boundary_0_1	111588	0.448515	0	0	0	0	0	0	0	0	0	0	0	0	0	0	0	0	0	0	0	0	0	0	0	0	0	0	0	0	0	0	0	0	0	0	0	0	0	0	0	0	0	0	0	0	0	0
158	heart_50mm_boundary	4.80222e+06	5.30805	36.24	20.98	28.61	32.42	24.8	22.89	26.7	32.42	26.7	20.98	28.61	30.52	47.68	26.7	34.33	26.7	38.15	36.24	30.52	43.87	17.17	32.42	22.89	36.24	40.05	28.61	43.87	36.24	20.98	30.52	32.42	36.24	45.78	36.24	47.68	30.52	38.15	32.42	41.96	41.96	43.87	26.7	43.87	34.33	22.89	26.7
158	heart_4mm_boundary_10_20	9847.64	13.3103	0	0	0	0	0	0	0	0	0	0	0	0	0	0	0	0	0	0	0	0	0	0	0	0	0	0	0	0	0	0	0	0	0	0	0	0	0	0	0	0	0	0	0	0	0	0
158	heart_4mm_boundary_5_10	13692.9	7.31563	0	0	0	0	0	0	0	0	0	0	0	0	0	0	0	0	0	0	0	0	0	0	0	0	0	0	0	0	0	0	0	0	0	0	0	0	0	0	0	0	0	0	0	0	0	0
158	heart_4mm_boundary_1_5	25529.9	2.27463	0	0	0	0	0	0	0	0	0	0	0	0	0	0	0	0	0	0	0	0	0	0	0	0	0	0	0	0	0	0	0	0	0	0	0	0	0	0	0	0	0	0	0	0	0	0
158	heart_4mm_boundary_20_1000	1535.42	24.3404	0	0	0	0	0	0	0	0	0	0	0	0	0	0	0	0	0	0	0	0	0	0	0	0	0	0	0	0	0	0	0	0	0	0	0	0	0	0	0	0	0	0	0	0	0	0
158	heart_50mm_boundary_0_1	3.04437e+06	0.332177	32.42	13.35	22.89	26.7	17.17	20.98	22.89	22.89	19.07	7.63	26.7	24.8	40.05	19.07	20.98	20.98	26.7	32.42	17.17	32.42	9.54	28.61	15.26	32.42	32.42	19.07	34.33	28.61	19.07	22.89	19.07	20.98	30.52	28.61	28.61	22.89	24.8	28.61	30.52	26.7	34.33	19.07	38.15	22.89	19.07	20.98
159	heart	597532	11.425	0	0	0	0	0	0	0	0	0	0	0	0	0	0	0	0	0	0	0	0	0	0	0	0	0	0	0	0	0	0	0	0	0	0	0	0	0	0	0	0	0	0	0	0	0	0
159	heart_4mm_boundary	133093	12.5199	0	0	0	0	0	0	0	0	0	0	0	0	0	0	0	0	0	0	0	0	0	0	0	0	0	0	0	0	0	0	0	0	0	0	0	0	0	0	0	0	0	0	0	0	0	0
159	heart_4mm_boundary_0_1	46859.7	0.449149	0	0	0	0	0	0	0	0	0	0	0	0	0	0	0	0	0	0	0	0	0	0	0	0	0	0	0	0	0	0	0	0	0	0	0	0	0	0	0	0	0	0	0	0	0	0
159	heart_50mm_boundary	4.28955e+06	8.21573	55.31	57.22	64.85	70.57	38.15	68.66	70.57	59.13	68.66	40.05	53.41	59.13	57.22	78.2	82.02	57.22	51.5	41.96	38.15	62.94	49.59	74.39	72.48	53.41	66.76	57.22	74.39	104.9	85.83	82.02	70.57	57.22	70.57	101.09	82.02	61.04	45.78	72.48	62.94	80.11	78.2	76.29	87.74	61.04	89.65	76.29
159	heart_4mm_boundary_10_20	24997.7	14.6197	0	0	0	0	0	0	0	0	0	0	0	0	0	0	0	0	0	0	0	0	0	0	0	0	0	0	0	0	0	0	0	0	0	0	0	0	0	0	0	0	0	0	0	0	0	0
159	heart_4mm_boundary_1_5	19094.5	2.27729	0	0	0	0	0	0	0	0	0	0	0	0	0	0	0	0	0	0	0	0	0	0	0	0	0	0	0	0	0	0	0	0	0	0	0	0	0	0	0	0	0	0	0	0	0	0
159	heart_4mm_boundary_5_10	16092.3	7.63262	0	0	0	0	0	0	0	0	0	0	0	0	0	0	0	0	0	0	0	0	0	0	0	0	0	0	0	0	0	0	0	0	0	0	0	0	0	0	0	0	0	0	0	0	0	0
159	heart_4mm_boundary_20_1000	26048.7	42.7465	0	0	0	0	0	0	0	0	0	0	0	0	0	0	0	0	0	0	0	0	0	0	0	0	0	0	0	0	0	0	0	0	0	0	0	0	0	0	0	0	0	0	0	0	0	0
159	heart_50mm_boundary_0_1	1.88895e+06	0.261115	17.17	11.44	17.17	9.54	11.44	13.35	13.35	24.8	17.17	9.54	13.35	17.17	22.89	17.17	13.35	13.35	17.17	17.17	13.35	15.26	7.63	22.89	26.7	11.44	24.8	9.54	15.26	22.89	24.8	32.42	28.61	11.44	17.17	24.8	24.8	15.26	15.26	26.7	20.98	17.17	28.61	26.7	26.7	15.26	19.07	19.07
160	heart	561769	1.33525	0	0	0	0	0	0	0	0	1.91	0	0	0	0	0	0	0	0	0	0	0	0	0	0	0	0	0	0	0	0	0	0	0	0	0	0	1.91	0	0	0	0	0	1.91	1.91	0	0	0
160	heart_4mm_boundary_0_1	88155.7	0.407989	0	0	0	0	0	0	0	0	0	0	0	0	0	0	0	0	0	0	0	0	0	0	0	0	0	0	0	0	0	0	0	0	0	0	0	0	0	0	0	0	0	0	0	0	0	0
160	heart_4mm_boundary	123495	2.43456	0	0	0	0	0	0	0	0	0	0	0	0	0	0	0	0	0	0	0	0	0	0	0	0	0	0	0	0	0	0	0	0	0	0	0	0	0	0	0	0	0	0	0	0	0	0
160	heart_50mm_boundary	4.01295e+06	4.94485	66.76	76.29	114.44	89.65	83.92	82.02	104.9	83.92	93.46	82.02	95.37	103	97.27	89.65	116.35	85.83	99.18	70.57	101.09	83.92	85.83	99.18	112.53	101.09	114.44	129.7	112.53	66.76	82.02	91.55	95.37	99.18	125.89	78.2	104.9	114.44	97.27	135.42	99.18	103	125.89	123.98	129.7	108.72	108.72	103
160	heart_4mm_boundary_1_5	18144.6	2.28569	0	0	0	0	0	0	0	0	0	0	0	0	0	0	0	0	0	0	0	0	0	0	0	0	0	0	0	0	0	0	0	0	0	0	0	0	0	0	0	0	0	0	0	0	0	0
160	heart_4mm_boundary_5_10	7747.65	7.27733	0	0	0	0	0	0	0	0	0	0	0	0	0	0	0	0	0	0	0	0	0	0	0	0	0	0	0	0	0	0	0	0	0	0	0	0	0	0	0	0	0	0	0	0	0	0
160	heart_4mm_boundary_10_20	6597.52	13.909	0	0	0	0	0	0	0	0	0	0	0	0	0	0	0	0	0	0	0	0	0	0	0	0	0	0	0	0	0	0	0	0	0	0	0	0	0	0	0	0	0	0	0	0	0	0
160	heart_4mm_boundary_20_1000	2849.58	26.3438	0	0	0	0	0	0	0	0	0	0	0	0	0	0	0	0	0	0	0	0	0	0	0	0	0	0	0	0	0	0	0	0	0	0	0	0	0	0	0	0	0	0	0	0	0	0
160	heart_50mm_boundary_0_1	2.58872e+06	0.288577	38.15	47.68	45.78	43.87	40.05	43.87	53.41	51.5	41.96	34.33	45.78	62.94	49.59	34.33	68.66	53.41	34.33	34.33	49.59	41.96	40.05	49.59	62.94	49.59	55.31	66.76	51.5	24.8	41.96	49.59	41.96	49.59	66.76	47.68	55.31	68.66	55.31	80.11	51.5	53.41	66.76	59.13	68.66	68.66	62.94	47.68
161	heart	686649	2.04255	0	0	0	0	0	0	1.91	0	1.91	0	0	3.81	1.91	1.91	0	1.91	3.81	0	0	0	5.72	0	3.81	5.72	0	1.91	0	0	1.91	1.91	0	1.91	0	0	1.91	0	1.91	1.91	0	0	0	0	0	3.81	1.91	1.91
161	heart_4mm_boundary_0_1	101000	0.20518	0	0	0	0	0	0	0	0	0	0	0	0	0	0	0	0	0	0	0	0	0	0	0	1.91	0	0	0	0	0	0	0	0	0	0	0	0	0	0	0	0	0	0	0	0	0	0
161	heart_50mm_boundary	4.39503e+06	1.29705	22.89	24.8	41.96	26.7	24.8	38.15	36.24	30.52	19.07	22.89	28.61	30.52	30.52	34.33	26.7	30.52	26.7	38.15	28.61	34.33	32.42	34.33	32.42	26.7	24.8	32.42	26.7	41.96	38.15	24.8	34.33	20.98	43.87	30.52	36.24	36.24	40.05	43.87	22.89	34.33	36.24	26.7	40.05	30.52	28.61	45.78
161	heart_4mm_boundary	141926	1.29619	0	0	0	0	0	0	0	0	0	0	0	0	0	0	0	0	0	0	0	0	0	0	0	1.91	0	0	0	0	0	0	0	0	0	0	0	0	0	0	0	0	0	0	0	0	0	0
161	heart_4mm_boundary_1_5	28587.3	2.67661	0	0	0	0	0	0	0	0	0	0	0	0	0	0	0	0	0	0	0	0	0	0	0	0	0	0	0	0	0	0	0	0	0	0	0	0	0	0	0	0	0	0	0	0	0	0
161	heart_4mm_boundary_10_20	827.789	12.2791	0	0	0	0	0	0	0	0	0	0	0	0	0	0	0	0	0	0	0	0	0	0	0	0	0	0	0	0	0	0	0	0	0	0	0	0	0	0	0	0	0	0	0	0	0	0
161	heart_4mm_boundary_20_1000	0	0	0	0	0	0	0	0	0	0	0	0	0	0	0	0	0	0	0	0	0	0	0	0	0	0	0	0	0	0	0	0	0	0	0	0	0	0	0	0	0	0	0	0	0	0	0	0
161	heart_4mm_boundary_5_10	11510.8	6.65095	0	0	0	0	0	0	0	0	0	0	0	0	0	0	0	0	0	0	0	0	0	0	0	0	0	0	0	0	0	0	0	0	0	0	0	0	0	0	0	0	0	0	0	0	0	0
161	heart_50mm_boundary_0_1	3.48085e+06	0.127772	13.35	19.07	36.24	15.26	20.98	28.61	28.61	28.61	19.07	15.26	24.8	26.7	26.7	34.33	22.89	26.7	24.8	34.33	19.07	30.52	28.61	32.42	26.7	24.8	20.98	28.61	19.07	30.52	30.52	22.89	30.52	19.07	36.24	24.8	30.52	28.61	38.15	36.24	20.98	28.61	30.52	20.98	36.24	24.8	24.8	38.15
162	heart	554264	0.0280139	0	0	0	0	0	0	0	0	0	0	0	0	0	0	0	0	0	0	0	0	0	0	0	0	0	0	0	0	0	0	0	0	0	0	0	0	0	0	0	0	0	0	0	0	0	0
162	heart_4mm_boundary_5_10	0	0	0	0	0	0	0	0	0	0	0	0	0	0	0	0	0	0	0	0	0	0	0	0	0	0	0	0	0	0	0	0	0	0	0	0	0	0	0	0	0	0	0	0	0	0	0	0
162	heart_4mm_boundary_1_5	0	0	0	0	0	0	0	0	0	0	0	0	0	0	0	0	0	0	0	0	0	0	0	0	0	0	0	0	0	0	0	0	0	0	0	0	0	0	0	0	0	0	0	0	0	0	0	0
162	heart_4mm_boundary_10_20	0	0	0	0	0	0	0	0	0	0	0	0	0	0	0	0	0	0	0	0	0	0	0	0	0	0	0	0	0	0	0	0	0	0	0	0	0	0	0	0	0	0	0	0	0	0	0	0
162	heart_4mm_boundary_0_1	126116	0.0351942	0	0	0	0	0	0	0	0	0	0	0	0	0	0	0	0	0	0	0	0	0	0	0	0	0	0	0	0	0	0	0	0	0	0	0	0	0	0	0	0	0	0	0	0	0	0
162	heart_50mm_boundary	4.13823e+06	0.101522	80.11	93.46	76.29	70.57	83.92	87.74	66.76	45.78	91.55	61.04	78.2	85.83	95.37	82.02	83.92	78.2	76.29	80.11	74.39	83.92	87.74	106.81	99.18	72.48	70.57	83.92	85.83	97.27	83.92	85.83	97.27	93.46	108.72	82.02	85.83	80.11	74.39	101.09	99.18	97.27	89.65	122.07	95.37	83.92	74.39	108.72
162	heart_4mm_boundary_20_1000	0	0	0	0	0	0	0	0	0	0	0	0	0	0	0	0	0	0	0	0	0	0	0	0	0	0	0	0	0	0	0	0	0	0	0	0	0	0	0	0	0	0	0	0	0	0	0	0
162	heart_4mm_boundary	126116	0.0351942	0	0	0	0	0	0	0	0	0	0	0	0	0	0	0	0	0	0	0	0	0	0	0	0	0	0	0	0	0	0	0	0	0	0	0	0	0	0	0	0	0	0	0	0	0	0
162	heart_50mm_boundary_0_1	4.07322e+06	0.0735732	78.2	91.55	74.39	70.57	83.92	87.74	66.76	45.78	89.65	61.04	78.2	85.83	93.46	82.02	83.92	78.2	74.39	80.11	72.48	83.92	85.83	104.9	97.27	72.48	70.57	82.02	85.83	97.27	83.92	85.83	95.37	91.55	103	80.11	85.83	80.11	74.39	99.18	95.37	97.27	89.65	120.16	95.37	83.92	72.48	104.9
163	heart_4mm_boundary	158232	0.720036	0	0	0	0	0	0	0	0	1.91	0	0	0	0	0	0	0	0	0	0	0	0	0	0	0	0	0	0	0	0	0	0	0	0	0	0	1.91	0	0	1.91	0	0	0	1.91	0	0	0
163	heart_50mm_boundary	4.59363e+06	0.512744	30.52	45.78	47.68	43.87	43.87	45.78	41.96	38.15	53.41	34.33	55.31	47.68	47.68	34.33	51.5	55.31	40.05	57.22	38.15	41.96	59.13	53.41	38.15	62.94	55.31	53.41	70.57	72.48	59.13	68.66	41.96	49.59	47.68	72.48	51.5	57.22	87.74	68.66	55.31	51.5	62.94	61.04	76.29	55.31	49.59	49.59
163	heart	655466	0.700019	0	0	0	0	0	0	0	0	1.91	0	0	0	0	0	0	0	0	0	0	0	0	0	0	0	0	0	0	0	0	3.81	0	0	0	0	0	1.91	0	0	1.91	0	0	0	3.81	3.81	0	0
163	heart_4mm_boundary_20_1000	0	0	0	0	0	0	0	0	0	0	0	0	0	0	0	0	0	0	0	0	0	0	0	0	0	0	0	0	0	0	0	0	0	0	0	0	0	0	0	0	0	0	0	0	0	0	0	0
163	heart_4mm_boundary_5_10	0	0	0	0	0	0	0	0	0	0	0	0	0	0	0	0	0	0	0	0	0	0	0	0	0	0	0	0	0	0	0	0	0	0	0	0	0	0	0	0	0	0	0	0	0	0	0	0
163	heart_50mm_boundary_0_1	3.48096e+06	0.148007	19.07	17.17	26.7	19.07	22.89	26.7	26.7	19.07	22.89	17.17	28.61	26.7	24.8	22.89	24.8	22.89	26.7	32.42	13.35	13.35	34.33	30.52	20.98	26.7	22.89	38.15	36.24	38.15	36.24	34.33	26.7	24.8	30.52	49.59	19.07	30.52	57.22	38.15	24.8	19.07	40.05	30.52	45.78	20.98	26.7	28.61
163	heart_4mm_boundary_0_1	103235	0.230408	0	0	0	0	0	0	0	0	1.91	0	0	0	0	0	0	0	0	0	0	0	0	0	0	0	0	0	0	0	0	0	0	0	0	0	0	1.91	0	0	1.91	0	0	0	1.91	0	0	0
163	heart_4mm_boundary_10_20	0	0	0	0	0	0	0	0	0	0	0	0	0	0	0	0	0	0	0	0	0	0	0	0	0	0	0	0	0	0	0	0	0	0	0	0	0	0	0	0	0	0	0	0	0	0	0	0
163	heart_4mm_boundary_1_5	54996.5	1.63913	0	0	0	0	0	0	0	0	0	0	0	0	0	0	0	0	0	0	0	0	0	0	0	0	0	0	0	0	0	0	0	0	0	0	0	0	0	0	0	0	0	0	0	0	0	0
164	heart	592786	10.3848	0	0	0	0	0	0	0	0	0	0	0	0	0	0	0	0	0	0	0	0	0	0	0	0	0	0	0	0	0	0	0	0	0	0	0	0	0	0	0	0	0	0	0	0	0	0
164	heart_4mm_boundary_0_1	40290.5	0.698898	0	0	0	0	0	0	0	0	0	0	0	0	0	0	0	0	0	0	0	0	0	0	0	0	0	0	0	0	0	0	0	0	0	0	0	0	0	0	0	0	0	0	0	0	0	0
164	heart_4mm_boundary	117437	14.4786	0	0	0	0	0	0	0	0	0	0	0	0	0	0	0	0	0	0	0	0	0	0	0	0	0	0	0	0	0	0	0	0	0	0	0	0	0	0	0	0	0	0	0	0	0	0
164	heart_50mm_boundary	4.10202e+06	15.4625	21.97	21.97	51.27	51.27	36.62	21.97	7.32	51.27	36.62	7.32	29.3	51.27	58.59	51.27	43.95	43.95	65.92	65.92	73.24	95.21	29.3	29.3	29.3	51.27	51.27	80.57	43.95	51.27	51.27	95.21	95.21	43.95	65.92	29.3	43.95	29.3	51.27	58.59	29.3	65.92	80.57	73.24	21.97	58.59	36.62	87.89
164	heart_4mm_boundary_1_5	32021.5	1.92092	0	0	0	0	0	0	0	0	0	0	0	0	0	0	0	0	0	0	0	0	0	0	0	0	0	0	0	0	0	0	0	0	0	0	0	0	0	0	0	0	0	0	0	0	0	0
164	heart_4mm_boundary_5_10	6320.8	8.02972	0	0	0	0	0	0	0	0	0	0	0	0	0	0	0	0	0	0	0	0	0	0	0	0	0	0	0	0	0	0	0	0	0	0	0	0	0	0	0	0	0	0	0	0	0	0
164	heart_4mm_boundary_10_20	14011.2	13.7097	0	0	0	0	0	0	0	0	0	0	0	0	0	0	0	0	0	0	0	0	0	0	0	0	0	0	0	0	0	0	0	0	0	0	0	0	0	0	0	0	0	0	0	0	0	0
164	heart_4mm_boundary_20_1000	24792.5	55.1698	0	0	0	0	0	0	0	0	0	0	0	0	0	0	0	0	0	0	0	0	0	0	0	0	0	0	0	0	0	0	0	0	0	0	0	0	0	0	0	0	0	0	0	0	0	0
164	heart_50mm_boundary_0_1	1.60897e+06	0.504469	0	0	14.65	7.32	7.32	14.65	0	7.32	14.65	0	14.65	14.65	14.65	21.97	14.65	14.65	21.97	14.65	7.32	29.3	7.32	7.32	7.32	0	0	21.97	14.65	7.32	7.32	29.3	29.3	7.32	7.32	7.32	0	14.65	7.32	14.65	14.65	14.65	0	14.65	14.65	14.65	14.65	7.32
165	heart	721006	7.78532	0	0	0	0	0	0	0	0	0	0	0	0	0	0	0	0	0	0	0	0	0	0	0	0	0	0	0	0	0	0	0	0	0	0	0	0	0	0	0	0	0	0	0	0	0	0
165	heart_4mm_boundary	145788	11.4343	0	0	0	0	0	0	0	0	0	0	0	0	0	0	0	0	0	0	0	0	0	0	0	0	0	0	0	0	0	0	0	0	0	0	0	0	0	0	0	0	0	0	0	0	0	0
165	heart_4mm_boundary_0_1	68300.2	0.522056	0	0	0	0	0	0	0	0	0	0	0	0	0	0	0	0	0	0	0	0	0	0	0	0	0	0	0	0	0	0	0	0	0	0	0	0	0	0	0	0	0	0	0	0	0	0
165	heart_50mm_boundary	4.48141e+06	12.3565	127.79	146.87	122.07	129.7	152.59	160.22	148.77	143.05	137.33	156.4	125.89	186.92	137.33	160.22	143.05	152.59	171.66	156.4	152.59	158.31	150.68	139.24	150.68	148.77	144.96	177.38	169.75	143.05	192.64	150.68	171.66	164.03	162.12	162.12	179.29	146.87	154.5	186.92	154.5	183.11	175.48	158.31	186.92	188.83	167.85	171.66
165	heart_4mm_boundary_1_5	30235.3	1.89151	0	0	0	0	0	0	0	0	0	0	0	0	0	0	0	0	0	0	0	0	0	0	0	0	0	0	0	0	0	0	0	0	0	0	0	0	0	0	0	0	0	0	0	0	0	0
165	heart_4mm_boundary_5_10	6425.86	7.91825	0	0	0	0	0	0	0	0	0	0	0	0	0	0	0	0	0	0	0	0	0	0	0	0	0	0	0	0	0	0	0	0	0	0	0	0	0	0	0	0	0	0	0	0	0	0
165	heart_4mm_boundary_10_20	12874.6	13.0746	0	0	0	0	0	0	0	0	0	0	0	0	0	0	0	0	0	0	0	0	0	0	0	0	0	0	0	0	0	0	0	0	0	0	0	0	0	0	0	0	0	0	0	0	0	0
165	heart_50mm_boundary_0_1	2.19134e+06	0.392988	28.61	45.78	40.05	32.42	40.05	53.41	40.05	30.52	55.31	34.33	30.52	45.78	59.13	36.24	34.33	40.05	47.68	36.24	30.52	41.96	38.15	32.42	38.15	36.24	55.31	49.59	57.22	41.96	53.41	49.59	41.96	43.87	41.96	36.24	53.41	45.78	34.33	61.04	34.33	66.76	55.31	49.59	40.05	49.59	55.31	47.68
165	heart_4mm_boundary_20_1000	27952.2	48.473	0	0	0	0	0	0	0	0	0	0	0	0	0	0	0	0	0	0	0	0	0	0	0	0	0	0	0	0	0	0	0	0	0	0	0	0	0	0	0	0	0	0	0	0	0	0
166	heart	523060	0.25672	0	0	0	0	0	0	0	0	0	0	0	0	0	0	0	0	0	0	0	0	0	0	0	0	0	0	0	0	0	0	0	0	0	0	0	0	0	0	0	0	0	0	0	0	0	0
166	heart_4mm_boundary_5_10	0	0	0	0	0	0	0	0	0	0	0	0	0	0	0	0	0	0	0	0	0	0	0	0	0	0	0	0	0	0	0	0	0	0	0	0	0	0	0	0	0	0	0	0	0	0	0	0
166	heart_4mm_boundary_10_20	0	0	0	0	0	0	0	0	0	0	0	0	0	0	0	0	0	0	0	0	0	0	0	0	0	0	0	0	0	0	0	0	0	0	0	0	0	0	0	0	0	0	0	0	0	0	0	0
166	heart_4mm_boundary_0_1	126087	0.250677	0	0	0	0	0	0	0	0	0	0	0	0	0	0	0	0	0	0	0	0	0	0	0	0	0	0	0	0	0	0	0	0	0	0	0	0	0	0	0	0	0	0	0	0	0	0
166	heart_4mm_boundary_20_1000	0	0	0	0	0	0	0	0	0	0	0	0	0	0	0	0	0	0	0	0	0	0	0	0	0	0	0	0	0	0	0	0	0	0	0	0	0	0	0	0	0	0	0	0	0	0	0	0
166	heart_4mm_boundary	131077	0.282226	0	0	0	0	0	0	0	0	0	0	0	0	0	0	0	0	0	0	0	0	0	0	0	0	0	0	0	0	0	0	0	0	0	0	0	0	0	0	0	0	0	0	0	0	0	0
166	heart_50mm_boundary	4.1446e+06	4.21395	68.66	85.83	70.57	72.48	61.04	87.74	110.63	78.2	82.02	76.29	78.2	57.22	59.13	78.2	80.11	99.18	64.85	53.41	89.65	70.57	85.83	93.46	72.48	93.46	101.09	82.02	78.2	80.11	70.57	97.27	74.39	108.72	106.81	78.2	104.9	66.76	85.83	87.74	68.66	103	97.27	112.53	76.29	91.55	91.55	95.37
166	heart_4mm_boundary_1_5	4989.62	1.07947	0	0	0	0	0	0	0	0	0	0	0	0	0	0	0	0	0	0	0	0	0	0	0	0	0	0	0	0	0	0	0	0	0	0	0	0	0	0	0	0	0	0	0	0	0	0
166	heart_50mm_boundary_0_1	3.36075e+06	0.167539	41.96	45.78	28.61	47.68	36.24	51.5	64.85	43.87	53.41	40.05	43.87	36.24	32.42	36.24	32.42	53.41	41.96	38.15	47.68	40.05	41.96	53.41	41.96	53.41	57.22	36.24	47.68	34.33	34.33	47.68	36.24	59.13	40.05	45.78	55.31	45.78	45.78	51.5	38.15	53.41	53.41	53.41	45.78	43.87	41.96	49.59
167	heart	722952	4.79342	0	0	0	0	0	0	0	0	0	0	0	0	0	0	0	0	0	0	0	0	0	0	0	0	0	0	0	0	0	0	0	0	0	0	0	0	0	0	0	0	0	0	0	0	0	0
167	heart_4mm_boundary	146460	7.05071	0	0	0	0	0	0	0	0	0	0	0	0	0	0	0	0	0	0	0	0	0	0	0	0	0	0	0	0	0	0	0	0	0	0	0	0	0	0	0	0	0	0	0	0	0	0
167	heart_4mm_boundary_0_1	66188.8	0.516197	0	0	0	0	0	0	0	0	0	0	0	0	0	0	0	0	0	0	0	0	0	0	0	0	0	0	0	0	0	0	0	0	0	0	0	0	0	0	0	0	0	0	0	0	0	0
167	heart_50mm_boundary	4.48485e+06	9.4013	61.04	62.94	68.66	99.18	70.57	95.37	89.65	70.57	93.46	99.18	74.39	70.57	93.46	87.74	72.48	55.31	101.09	74.39	95.37	70.57	106.81	104.9	66.76	93.46	89.65	103	103	95.37	76.29	87.74	104.9	104.9	93.46	108.72	95.37	91.55	97.27	97.27	95.37	118.26	97.27	104.9	103	87.74	104.9	97.27
167	heart_4mm_boundary_1_5	32079.7	2.50495	0	0	0	0	0	0	0	0	0	0	0	0	0	0	0	0	0	0	0	0	0	0	0	0	0	0	0	0	0	0	0	0	0	0	0	0	0	0	0	0	0	0	0	0	0	0
167	heart_4mm_boundary_5_10	13807.3	7.46491	0	0	0	0	0	0	0	0	0	0	0	0	0	0	0	0	0	0	0	0	0	0	0	0	0	0	0	0	0	0	0	0	0	0	0	0	0	0	0	0	0	0	0	0	0	0
167	heart_4mm_boundary_10_20	18236.2	14.4219	0	0	0	0	0	0	0	0	0	0	0	0	0	0	0	0	0	0	0	0	0	0	0	0	0	0	0	0	0	0	0	0	0	0	0	0	0	0	0	0	0	0	0	0	0	0
167	heart_50mm_boundary_0_1	2.16738e+06	0.36671	7.63	3.81	3.81	9.54	7.63	7.63	9.54	5.72	7.63	7.63	11.44	5.72	3.81	3.81	7.63	3.81	5.72	3.81	5.72	7.63	11.44	11.44	0	20.98	11.44	11.44	5.72	9.54	11.44	9.54	19.07	7.63	15.26	11.44	5.72	11.44	3.81	13.35	9.54	9.54	5.72	11.44	17.17	11.44	9.54	7.63
167	heart_4mm_boundary_20_1000	16147.6	34.1876	0	0	0	0	0	0	0	0	0	0	0	0	0	0	0	0	0	0	0	0	0	0	0	0	0	0	0	0	0	0	0	0	0	0	0	0	0	0	0	0	0	0	0	0	0	0
168	heart	925901	0.0971347	0	0	1.91	0	0	0	0	0	0	0	0	1.91	1.91	0	1.91	3.81	0	0	0	3.81	0	0	0	0	0	0	0	0	1.91	0	0	0	0	0	0	0	1.91	0	3.81	1.91	1.91	1.91	1.91	0	0	3.81
168	heart_4mm_boundary_5_10	0	0	0	0	0	0	0	0	0	0	0	0	0	0	0	0	0	0	0	0	0	0	0	0	0	0	0	0	0	0	0	0	0	0	0	0	0	0	0	0	0	0	0	0	0	0	0	0
168	heart_4mm_boundary_1_5	0	0	0	0	0	0	0	0	0	0	0	0	0	0	0	0	0	0	0	0	0	0	0	0	0	0	0	0	0	0	0	0	0	0	0	0	0	0	0	0	0	0	0	0	0	0	0	0
168	heart_4mm_boundary_10_20	0	0	0	0	0	0	0	0	0	0	0	0	0	0	0	0	0	0	0	0	0	0	0	0	0	0	0	0	0	0	0	0	0	0	0	0	0	0	0	0	0	0	0	0	0	0	0	0
168	heart_4mm_boundary	177525	0.110607	0	0	0	0	0	0	0	0	0	0	0	1.91	0	0	0	0	0	0	0	0	0	0	0	0	0	0	0	0	1.91	0	0	0	0	0	0	0	0	0	1.91	0	1.91	0	0	0	0	1.91
168	heart_50mm_boundary	5.0625e+06	1.2838	19.07	17.17	9.54	20.98	19.07	11.44	13.35	13.35	15.26	20.98	19.07	13.35	9.54	17.17	5.72	15.26	26.7	22.89	15.26	22.89	24.8	9.54	13.35	24.8	28.61	13.35	19.07	19.07	15.26	22.89	17.17	19.07	20.98	19.07	26.7	22.89	24.8	13.35	30.52	13.35	20.98	9.54	20.98	7.63	9.54	26.7
168	heart_4mm_boundary_20_1000	0	0	0	0	0	0	0	0	0	0	0	0	0	0	0	0	0	0	0	0	0	0	0	0	0	0	0	0	0	0	0	0	0	0	0	0	0	0	0	0	0	0	0	0	0	0	0	0
168	heart_4mm_boundary_0_1	177525	0.110607	0	0	0	0	0	0	0	0	0	0	0	1.91	0	0	0	0	0	0	0	0	0	0	0	0	0	0	0	0	1.91	0	0	0	0	0	0	0	0	0	1.91	0	1.91	0	0	0	0	1.91
168	heart_50mm_boundary_0_1	4.26416e+06	0.109858	19.07	17.17	5.72	19.07	17.17	11.44	9.54	13.35	11.44	13.35	13.35	11.44	5.72	11.44	3.81	15.26	19.07	20.98	13.35	19.07	17.17	9.54	11.44	22.89	24.8	11.44	19.07	19.07	9.54	19.07	13.35	17.17	11.44	15.26	20.98	20.98	20.98	11.44	28.61	9.54	17.17	9.54	17.17	7.63	9.54	19.07
169	heart	655910	1.42154	0	0	0	0	0	0	0	0	0	0	0	0	0	0	0	0	0	0	0	0	0	0	0	0	0	0	0	0	0	0	0	0	0	0	0	0	0	0	0	0	0	0	2.86	0	0	0
169	heart_4mm_boundary	136402	3.345	0	0	0	0	0	0	0	0	0	0	0	0	0	0	0	0	0	0	0	0	0	0	0	0	0	0	0	0	0	0	0	0	0	0	0	0	0	0	0	0	0	0	2.86	0	0	0
169	heart_4mm_boundary_0_1	99437.7	0.371903	0	0	0	0	0	0	0	0	0	0	0	0	0	0	0	0	0	0	0	0	0	0	0	0	0	0	0	0	0	0	0	0	0	0	0	0	0	0	0	0	0	0	2.86	0	0	0
169	heart_50mm_boundary	4.45232e+06	6.57579	51.5	82.97	71.53	68.66	48.64	82.97	62.94	71.53	60.08	80.11	57.22	74.39	68.66	42.92	68.66	68.66	80.11	57.22	57.22	94.41	77.25	60.08	65.8	62.94	74.39	77.25	74.39	94.41	82.97	100.14	100.14	80.11	74.39	74.39	94.41	71.53	77.25	77.25	71.53	85.83	97.27	80.11	120.16	97.27	94.41	97.27
169	heart_4mm_boundary_1_5	13967.5	1.9255	0	0	0	0	0	0	0	0	0	0	0	0	0	0	0	0	0	0	0	0	0	0	0	0	0	0	0	0	0	0	0	0	0	0	0	0	0	0	0	0	0	0	0	0	0	0
169	heart_50mm_boundary_0_1	3.10529e+06	0.22532	20.03	25.75	20.03	8.58	28.61	22.89	11.44	37.19	28.61	28.61	20.03	28.61	34.33	5.72	25.75	11.44	28.61	17.17	22.89	34.33	25.75	28.61	25.75	25.75	28.61	22.89	31.47	45.78	25.75	34.33	28.61	34.33	34.33	25.75	42.92	22.89	25.75	28.61	31.47	31.47	34.33	37.19	42.92	28.61	51.5	48.64
169	heart_4mm_boundary_5_10	8234.02	7.51388	0	0	0	0	0	0	0	0	0	0	0	0	0	0	0	0	0	0	0	0	0	0	0	0	0	0	0	0	0	0	0	0	0	0	0	0	0	0	0	0	0	0	0	0	0	0
169	heart_4mm_boundary_10_20	7172.58	14.4177	0	0	0	0	0	0	0	0	0	0	0	0	0	0	0	0	0	0	0	0	0	0	0	0	0	0	0	0	0	0	0	0	0	0	0	0	0	0	0	0	0	0	0	0	0	0
169	heart_4mm_boundary_20_1000	7590.29	29.9208	0	0	0	0	0	0	0	0	0	0	0	0	0	0	0	0	0	0	0	0	0	0	0	0	0	0	0	0	0	0	0	0	0	0	0	0	0	0	0	0	0	0	0	0	0	0
170	heart	633923	19.2255	0	0	0	0	0	0	0	0	0	0	0	0	0	0	0	0	0	0	0	0	0	0	0	0	0	0	0	0	0	0	0	0	0	0	0	0	0	0	0	0	0	0	0	0	0	0
170	heart_50mm_boundary	4.37243e+06	17.226	82.02	66.76	93.46	99.18	83.92	93.46	82.02	116.35	64.85	80.11	78.2	116.35	99.18	78.2	68.66	85.83	89.65	103	93.46	118.26	118.26	110.63	122.07	104.9	120.16	99.18	93.46	135.42	112.53	122.07	106.81	120.16	118.26	133.51	104.9	103	99.18	116.35	114.44	118.26	125.89	114.44	89.65	123.98	101.09	118.26
170	heart_4mm_boundary	138241	19.2312	0	0	0	0	0	0	0	0	0	0	0	0	0	0	0	0	0	0	0	0	0	0	0	0	0	0	0	0	0	0	0	0	0	0	0	0	0	0	0	0	0	0	0	0	0	0
170	heart_4mm_boundary_1_5	36209.1	1.95624	0	0	0	0	0	0	0	0	0	0	0	0	0	0	0	0	0	0	0	0	0	0	0	0	0	0	0	0	0	0	0	0	0	0	0	0	0	0	0	0	0	0	0	0	0	0
170	heart_4mm_boundary_0_1	5.72205	0.99632	0	0	0	0	0	0	0	0	0	0	0	0	0	0	0	0	0	0	0	0	0	0	0	0	0	0	0	0	0	0	0	0	0	0	0	0	0	0	0	0	0	0	0	0	0	0
170	heart_4mm_boundary_5_10	26414.9	8.39069	0	0	0	0	0	0	0	0	0	0	0	0	0	0	0	0	0	0	0	0	0	0	0	0	0	0	0	0	0	0	0	0	0	0	0	0	0	0	0	0	0	0	0	0	0	0
170	heart_4mm_boundary_10_20	36281.6	13.0631	0	0	0	0	0	0	0	0	0	0	0	0	0	0	0	0	0	0	0	0	0	0	0	0	0	0	0	0	0	0	0	0	0	0	0	0	0	0	0	0	0	0	0	0	0	0
170	heart_50mm_boundary_0_1	1.30333e+06	0.423542	5.72	9.54	9.54	7.63	9.54	7.63	9.54	9.54	19.07	11.44	13.35	13.35	15.26	3.81	9.54	13.35	15.26	9.54	7.63	13.35	7.63	5.72	9.54	5.72	19.07	19.07	1.91	11.44	13.35	20.98	11.44	5.72	13.35	17.17	9.54	11.44	7.63	19.07	17.17	26.7	15.26	19.07	9.54	17.17	15.26	9.54
170	heart_4mm_boundary_20_1000	39329.5	48.109	0	0	0	0	0	0	0	0	0	0	0	0	0	0	0	0	0	0	0	0	0	0	0	0	0	0	0	0	0	0	0	0	0	0	0	0	0	0	0	0	0	0	0	0	0	0
171	heart	1.45983e+06	5.42328	0	0	0	0	0	0	0	0	0	0	0	0	0	0	0	0	0	0	0	0	0	0	0	0	0	0	0	0	0	0	0	0	0	0	0	0	1.91	0	0	0	0	0	0	0	0	0
171	heart_4mm_boundary	246954	6.02997	0	0	0	0	0	0	0	0	0	0	0	0	0	0	0	0	0	0	0	0	0	0	0	0	0	0	0	0	0	0	0	0	0	0	0	0	0	0	0	0	0	0	0	0	0	0
171	heart_4mm_boundary_0_1	12384.4	0.823816	0	0	0	0	0	0	0	0	0	0	0	0	0	0	0	0	0	0	0	0	0	0	0	0	0	0	0	0	0	0	0	0	0	0	0	0	0	0	0	0	0	0	0	0	0	0
171	heart_4mm_boundary_1_5	136589	2.39489	0	0	0	0	0	0	0	0	0	0	0	0	0	0	0	0	0	0	0	0	0	0	0	0	0	0	0	0	0	0	0	0	0	0	0	0	0	0	0	0	0	0	0	0	0	0
171	heart_50mm_boundary	6.38957e+06	6.17366	32.42	76.29	51.5	61.04	57.22	64.85	47.68	99.18	45.78	47.68	55.31	76.29	70.57	87.74	59.13	55.31	74.39	70.57	83.92	59.13	82.02	80.11	72.48	70.57	68.66	87.74	64.85	70.57	103	87.74	74.39	74.39	87.74	74.39	87.74	64.85	83.92	74.39	74.39	78.2	89.65	64.85	89.65	87.74	74.39	68.66
171	heart_4mm_boundary_10_20	36228.2	13.3089	0	0	0	0	0	0	0	0	0	0	0	0	0	0	0	0	0	0	0	0	0	0	0	0	0	0	0	0	0	0	0	0	0	0	0	0	0	0	0	0	0	0	0	0	0	0
171	heart_4mm_boundary_20_1000	10301.6	28.8016	0	0	0	0	0	0	0	0	0	0	0	0	0	0	0	0	0	0	0	0	0	0	0	0	0	0	0	0	0	0	0	0	0	0	0	0	0	0	0	0	0	0	0	0	0	0
171	heart_4mm_boundary_5_10	51450.7	7.24862	0	0	0	0	0	0	0	0	0	0	0	0	0	0	0	0	0	0	0	0	0	0	0	0	0	0	0	0	0	0	0	0	0	0	0	0	0	0	0	0	0	0	0	0	0	0
171	heart_50mm_boundary_0_1	2.02708e+06	0.387284	5.72	15.26	13.35	24.8	9.54	17.17	7.63	22.89	11.44	9.54	13.35	22.89	20.98	19.07	20.98	15.26	19.07	13.35	19.07	5.72	13.35	24.8	13.35	13.35	13.35	17.17	9.54	17.17	24.8	15.26	19.07	19.07	24.8	22.89	17.17	19.07	13.35	15.26	19.07	17.17	17.17	3.81	24.8	13.35	13.35	11.44
172	heart	689695	0.197438	0	0	0	0	0	0	0	0	0	0	0	0	0	0	0	0	0	0	0	0	0	0	0	0	0	0	0	0	0	0	0	0	0	0	0	0	1.91	0	0	0	0	0	0	0	0	0
172	heart_4mm_boundary	145494	0.216677	0	0	0	0	0	0	0	0	0	0	0	0	0	0	0	0	0	0	0	0	0	0	0	0	0	0	0	0	0	0	0	0	0	0	0	0	0	0	0	0	0	0	0	0	0	0
172	heart_50mm_boundary	4.47543e+06	1.32826	61.04	78.2	53.41	51.5	55.31	57.22	45.78	59.13	78.2	47.68	59.13	59.13	41.96	74.39	53.41	43.87	68.66	85.83	53.41	61.04	64.85	80.11	61.04	74.39	62.94	76.29	66.76	43.87	61.04	74.39	78.2	61.04	68.66	61.04	82.02	66.76	68.66	64.85	95.37	74.39	78.2	68.66	82.02	82.02	59.13	74.39
172	heart_4mm_boundary_0_1	145494	0.216677	0	0	0	0	0	0	0	0	0	0	0	0	0	0	0	0	0	0	0	0	0	0	0	0	0	0	0	0	0	0	0	0	0	0	0	0	0	0	0	0	0	0	0	0	0	0
172	heart_4mm_boundary_10_20	0	0	0	0	0	0	0	0	0	0	0	0	0	0	0	0	0	0	0	0	0	0	0	0	0	0	0	0	0	0	0	0	0	0	0	0	0	0	0	0	0	0	0	0	0	0	0	0
172	heart_4mm_boundary_1_5	0	0	0	0	0	0	0	0	0	0	0	0	0	0	0	0	0	0	0	0	0	0	0	0	0	0	0	0	0	0	0	0	0	0	0	0	0	0	0	0	0	0	0	0	0	0	0	0
172	heart_4mm_boundary_5_10	0	0	0	0	0	0	0	0	0	0	0	0	0	0	0	0	0	0	0	0	0	0	0	0	0	0	0	0	0	0	0	0	0	0	0	0	0	0	0	0	0	0	0	0	0	0	0	0
172	heart_4mm_boundary_20_1000	0	0	0	0	0	0	0	0	0	0	0	0	0	0	0	0	0	0	0	0	0	0	0	0	0	0	0	0	0	0	0	0	0	0	0	0	0	0	0	0	0	0	0	0	0	0	0	0
172	heart_50mm_boundary_0_1	3.89169e+06	0.183661	28.61	51.5	36.24	36.24	38.15	36.24	34.33	30.52	51.5	24.8	30.52	40.05	26.7	51.5	30.52	20.98	45.78	49.59	26.7	34.33	36.24	38.15	34.33	47.68	34.33	43.87	49.59	22.89	47.68	47.68	53.41	26.7	40.05	40.05	49.59	41.96	41.96	32.42	62.94	45.78	47.68	41.96	47.68	41.96	36.24	41.96
173	heart	905268	0.0745876	0	0	0	0	0	0	0	0	0	0	0	0	0	0	0	0	0	0	0	0	0	0	0	0	0	0	0	0	0	0	0	0	0	0	0	0	0	0	0	0	0	0	0	0	0	0
173	heart_4mm_boundary	179029	0.0829086	0	0	0	0	0	0	0	0	0	0	0	0	0	0	0	0	0	0	0	0	0	0	0	0	0	0	0	0	0	0	0	0	0	0	0	0	0	0	0	0	0	0	0	0	0	0
173	heart_4mm_boundary_1_5	0	0	0	0	0	0	0	0	0	0	0	0	0	0	0	0	0	0	0	0	0	0	0	0	0	0	0	0	0	0	0	0	0	0	0	0	0	0	0	0	0	0	0	0	0	0	0	0
173	heart_4mm_boundary_5_10	0	0	0	0	0	0	0	0	0	0	0	0	0	0	0	0	0	0	0	0	0	0	0	0	0	0	0	0	0	0	0	0	0	0	0	0	0	0	0	0	0	0	0	0	0	0	0	0
173	heart_4mm_boundary_20_1000	0	0	0	0	0	0	0	0	0	0	0	0	0	0	0	0	0	0	0	0	0	0	0	0	0	0	0	0	0	0	0	0	0	0	0	0	0	0	0	0	0	0	0	0	0	0	0	0
173	heart_4mm_boundary_10_20	0	0	0	0	0	0	0	0	0	0	0	0	0	0	0	0	0	0	0	0	0	0	0	0	0	0	0	0	0	0	0	0	0	0	0	0	0	0	0	0	0	0	0	0	0	0	0	0
173	heart_4mm_boundary_0_1	179029	0.0829086	0	0	0	0	0	0	0	0	0	0	0	0	0	0	0	0	0	0	0	0	0	0	0	0	0	0	0	0	0	0	0	0	0	0	0	0	0	0	0	0	0	0	0	0	0	0
173	heart_50mm_boundary	5.11693e+06	0.213609	13.35	3.81	1.91	11.44	5.72	9.54	15.26	5.72	7.63	3.81	9.54	7.63	5.72	7.63	9.54	3.81	5.72	5.72	20.98	0	5.72	7.63	17.17	9.54	3.81	5.72	9.54	5.72	15.26	11.44	3.81	9.54	13.35	7.63	9.54	7.63	9.54	11.44	7.63	9.54	5.72	9.54	9.54	7.63	7.63	17.17
173	heart_50mm_boundary_0_1	4.96861e+06	0.107053	13.35	0	1.91	11.44	5.72	9.54	15.26	5.72	7.63	3.81	9.54	7.63	5.72	5.72	9.54	3.81	5.72	5.72	19.07	0	5.72	7.63	17.17	9.54	3.81	5.72	9.54	5.72	15.26	11.44	3.81	9.54	13.35	7.63	9.54	7.63	9.54	11.44	7.63	9.54	5.72	9.54	9.54	7.63	7.63	17.17
174	heart	1.04623e+06	13.9341	1.91	0	1.91	1.91	0	1.91	0	0	3.81	0	0	0	0	0	0	0	5.72	0	0	1.91	1.91	0	0	1.91	0	1.91	0	0	3.81	0	1.91	1.91	0	0	0	0	0	0	0	0	0	1.91	0	1.91	0	1.91
174	heart_4mm_boundary_0_1	0	0	0	0	0	0	0	0	0	0	0	0	0	0	0	0	0	0	0	0	0	0	0	0	0	0	0	0	0	0	0	0	0	0	0	0	0	0	0	0	0	0	0	0	0	0	0	0
174	heart_4mm_boundary	205343	14.6285	1.91	0	1.91	1.91	0	0	0	0	3.81	0	0	0	0	0	0	0	3.81	0	0	0	1.91	0	0	1.91	0	1.91	0	0	1.91	0	0	0	0	0	0	0	0	0	0	0	0	0	0	1.91	0	0
174	heart_50mm_boundary	5.66615e+06	12.5587	219.35	207.9	188.83	198.36	213.62	205.99	196.46	209.81	188.83	196.46	183.11	226.97	185.01	223.16	188.83	200.27	192.64	188.83	188.83	226.97	213.62	204.09	198.36	207.9	204.09	207.9	200.27	240.33	219.35	219.35	219.35	226.97	225.07	263.21	238.42	194.55	219.35	236.51	228.88	205.99	242.23	242.23	230.79	234.6	268.94	255.58
174	heart_4mm_boundary_1_5	68767.5	3.65642	1.91	0	1.91	0	0	0	0	0	0	0	0	0	0	0	0	0	1.91	0	0	0	0	0	0	0	0	0	0	0	0	0	0	0	0	0	0	0	0	0	0	0	0	0	0	1.91	0	0
174	heart_4mm_boundary_10_20	33435.8	14.1765	0	0	0	1.91	0	0	0	0	1.91	0	0	0	0	0	0	0	1.91	0	0	0	0	0	0	0	0	1.91	0	0	1.91	0	0	0	0	0	0	0	0	0	0	0	0	0	0	0	0	0
174	heart_4mm_boundary_5_10	61267.9	7.05032	0	0	0	0	0	0	0	0	1.91	0	0	0	0	0	0	0	0	0	0	0	1.91	0	0	1.91	0	0	0	0	0	0	0	0	0	0	0	0	0	0	0	0	0	0	0	0	0	0
174	heart_4mm_boundary_20_1000	41872	44.0979	0	0	0	0	0	0	0	0	0	0	0	0	0	0	0	0	0	0	0	0	0	0	0	0	0	0	0	0	0	0	0	0	0	0	0	0	0	0	0	0	0	0	0	0	0	0
174	heart_50mm_boundary_0_1	795732	0.609725	0	3.81	1.91	0	0	1.91	3.81	1.91	3.81	1.91	1.91	3.81	1.91	3.81	1.91	1.91	0	3.81	1.91	3.81	1.91	0	1.91	0	5.72	1.91	1.91	7.63	1.91	3.81	3.81	3.81	0	3.81	0	1.91	1.91	5.72	5.72	1.91	3.81	1.91	1.91	5.72	1.91	9.54
175	heart	578733	4.52146	0	0	0	0	0	0	0	0	0	0	0	0	0	0	0	0	0	0	0	0	0	0	0	0	0	0	0	0	0	0	0	0	0	0	0	0	0	0	0	0	0	0	0	0	0	0
175	heart_4mm_boundary_0_1	62545.8	0.446014	0	0	0	0	0	0	0	0	0	0	0	0	0	0	0	0	0	0	0	0	0	0	0	0	0	0	0	0	0	0	0	0	0	0	0	0	0	0	0	0	0	0	0	0	0	0
175	heart_4mm_boundary	124748	6.56394	0	0	0	0	0	0	0	0	0	0	0	0	0	0	0	0	0	0	0	0	0	0	0	0	0	0	0	0	0	0	0	0	0	0	0	0	0	0	0	0	0	0	0	0	0	0
175	heart_50mm_boundary	4.09427e+06	10.1679	97.27	97.27	110.63	87.74	110.63	106.81	101.09	103	93.46	106.81	114.44	78.2	108.72	80.11	120.16	103	93.46	112.53	103	87.74	123.98	99.18	89.65	97.27	108.72	122.07	139.24	129.7	123.98	106.81	123.98	127.79	120.16	93.46	116.35	135.42	148.77	101.09	144.96	127.79	131.61	158.31	122.07	137.33	99.18	123.98
175	heart_4mm_boundary_10_20	14522.6	14.0634	0	0	0	0	0	0	0	0	0	0	0	0	0	0	0	0	0	0	0	0	0	0	0	0	0	0	0	0	0	0	0	0	0	0	0	0	0	0	0	0	0	0	0	0	0	0
175	heart_4mm_boundary_1_5	19670.5	2.3232	0	0	0	0	0	0	0	0	0	0	0	0	0	0	0	0	0	0	0	0	0	0	0	0	0	0	0	0	0	0	0	0	0	0	0	0	0	0	0	0	0	0	0	0	0	0
175	heart_4mm_boundary_5_10	14604.6	7.08431	0	0	0	0	0	0	0	0	0	0	0	0	0	0	0	0	0	0	0	0	0	0	0	0	0	0	0	0	0	0	0	0	0	0	0	0	0	0	0	0	0	0	0	0	0	0
175	heart_50mm_boundary_0_1	2.1746e+06	0.280202	47.68	45.78	49.59	38.15	53.41	38.15	49.59	47.68	38.15	40.05	38.15	40.05	53.41	40.05	61.04	47.68	40.05	55.31	51.5	38.15	64.85	43.87	30.52	40.05	36.24	57.22	74.39	49.59	64.85	47.68	57.22	61.04	47.68	32.42	51.5	66.76	66.76	47.68	74.39	49.59	76.29	74.39	57.22	61.04	32.42	61.04
175	heart_4mm_boundary_20_1000	13404.8	32.6408	0	0	0	0	0	0	0	0	0	0	0	0	0	0	0	0	0	0	0	0	0	0	0	0	0	0	0	0	0	0	0	0	0	0	0	0	0	0	0	0	0	0	0	0	0	0
176	heart	617847	23.0058	0	0	0	0	0	0	0	0	0	0	0	0	0	0	0	0	0	0	0	0	0	0	0	0	0	0	0	0	0	0	0	0	0	0	0	0	0	0	0	0	0	0	0	0	0	0
176	heart_4mm_boundary	134682	21.5483	0	0	0	0	0	0	0	0	0	0	0	0	0	0	0	0	0	0	0	0	0	0	0	0	0	0	0	0	0	0	0	0	0	0	0	0	0	0	0	0	0	0	0	0	0	0
176	heart_4mm_boundary_0_1	6221.77	0.779873	0	0	0	0	0	0	0	0	0	0	0	0	0	0	0	0	0	0	0	0	0	0	0	0	0	0	0	0	0	0	0	0	0	0	0	0	0	0	0	0	0	0	0	0	0	0
176	heart_50mm_boundary	4.29086e+06	9.13687	19.07	24.8	51.5	38.15	53.41	38.15	38.15	28.61	53.41	38.15	30.52	38.15	43.87	49.59	19.07	38.15	28.61	43.87	55.31	36.24	49.59	45.78	30.52	38.15	55.31	45.78	59.13	51.5	45.78	45.78	32.42	34.33	40.05	38.15	55.31	55.31	49.59	53.41	53.41	36.24	47.68	49.59	40.05	53.41	68.66	26.7
176	heart_4mm_boundary_1_5	18266.7	3.00426	0	0	0	0	0	0	0	0	0	0	0	0	0	0	0	0	0	0	0	0	0	0	0	0	0	0	0	0	0	0	0	0	0	0	0	0	0	0	0	0	0	0	0	0	0	0
176	heart_4mm_boundary_5_10	28551.1	7.40752	0	0	0	0	0	0	0	0	0	0	0	0	0	0	0	0	0	0	0	0	0	0	0	0	0	0	0	0	0	0	0	0	0	0	0	0	0	0	0	0	0	0	0	0	0	0
176	heart_4mm_boundary_10_20	28520.6	14.6755	0	0	0	0	0	0	0	0	0	0	0	0	0	0	0	0	0	0	0	0	0	0	0	0	0	0	0	0	0	0	0	0	0	0	0	0	0	0	0	0	0	0	0	0	0	0
176	heart_50mm_boundary_0_1	1.75514e+06	0.36177	7.63	11.44	20.98	19.07	20.98	19.07	19.07	15.26	26.7	26.7	20.98	13.35	22.89	26.7	9.54	24.8	17.17	22.89	28.61	24.8	28.61	19.07	9.54	20.98	30.52	15.26	28.61	22.89	20.98	19.07	11.44	20.98	20.98	17.17	28.61	22.89	19.07	24.8	15.26	19.07	19.07	17.17	19.07	22.89	28.61	5.72
176	heart_4mm_boundary_20_1000	53121.6	41.6477	0	0	0	0	0	0	0	0	0	0	0	0	0	0	0	0	0	0	0	0	0	0	0	0	0	0	0	0	0	0	0	0	0	0	0	0	0	0	0	0	0	0	0	0	0	0
177	heart	697659	0.0096679	0	0	1.91	0	0	0	0	1.91	0	0	0	0	0	0	0	0	0	0	0	0	0	0	0	0	0	0	0	1.91	0	0	0	0	0	0	0	0	0	0	0	0	1.91	0	0	0	0	5.72
177	heart_4mm_boundary	144970	0.0126693	0	0	1.91	0	0	0	0	1.91	0	0	0	0	0	0	0	0	0	0	0	0	0	0	0	0	0	0	0	1.91	0	0	0	0	0	0	0	0	0	0	0	0	1.91	0	0	0	0	5.72
177	heart_4mm_boundary_5_10	0	0	0	0	0	0	0	0	0	0	0	0	0	0	0	0	0	0	0	0	0	0	0	0	0	0	0	0	0	0	0	0	0	0	0	0	0	0	0	0	0	0	0	0	0	0	0	0
177	heart_4mm_boundary_10_20	0	0	0	0	0	0	0	0	0	0	0	0	0	0	0	0	0	0	0	0	0	0	0	0	0	0	0	0	0	0	0	0	0	0	0	0	0	0	0	0	0	0	0	0	0	0	0	0
177	heart_4mm_boundary_0_1	144970	0.0126693	0	0	1.91	0	0	0	0	1.91	0	0	0	0	0	0	0	0	0	0	0	0	0	0	0	0	0	0	0	1.91	0	0	0	0	0	0	0	0	0	0	0	0	1.91	0	0	0	0	5.72
177	heart_4mm_boundary_20_1000	0	0	0	0	0	0	0	0	0	0	0	0	0	0	0	0	0	0	0	0	0	0	0	0	0	0	0	0	0	0	0	0	0	0	0	0	0	0	0	0	0	0	0	0	0	0	0	0
177	heart_50mm_boundary	4.54432e+06	0.026509	152.59	141.14	120.16	144.96	143.05	181.2	148.77	177.38	150.68	179.29	137.33	127.79	133.51	144.96	165.94	175.48	154.5	144.96	123.98	112.53	152.59	131.61	154.5	160.22	150.68	154.5	165.94	160.22	152.59	158.31	164.03	169.75	160.22	167.85	164.03	167.85	154.5	148.77	171.66	146.87	194.55	165.94	177.38	171.66	223.16	156.4
177	heart_4mm_boundary_1_5	0	0	0	0	0	0	0	0	0	0	0	0	0	0	0	0	0	0	0	0	0	0	0	0	0	0	0	0	0	0	0	0	0	0	0	0	0	0	0	0	0	0	0	0	0	0	0	0
177	heart_50mm_boundary_0_1	4.54432e+06	0.026509	152.59	141.14	120.16	144.96	143.05	181.2	148.77	177.38	150.68	179.29	137.33	127.79	133.51	144.96	165.94	175.48	154.5	144.96	123.98	112.53	152.59	131.61	154.5	160.22	150.68	154.5	165.94	160.22	152.59	158.31	164.03	169.75	160.22	167.85	164.03	167.85	154.5	148.77	171.66	146.87	194.55	165.94	177.38	171.66	223.16	156.4
178	heart	676437	5.55871	0	0	0	0	0	0	1.91	0	0	0	0	0	0	0	0	0	0	1.91	0	0	0	0	0	0	0	0	0	0	0	0	0	0	0	0	0	0	0	0	0	0	0	0	0	1.91	0	0
178	heart_4mm_boundary	147261	4.94671	0	0	0	0	0	0	0	0	0	0	0	0	0	0	0	0	0	0	0	0	0	0	0	0	0	0	0	0	0	0	0	0	0	0	0	0	0	0	0	0	0	0	0	0	0	0
178	heart_4mm_boundary_0_1	69404.6	0.190865	0	0	0	0	0	0	0	0	0	0	0	0	0	0	0	0	0	0	0	0	0	0	0	0	0	0	0	0	0	0	0	0	0	0	0	0	0	0	0	0	0	0	0	0	0	0
178	heart_50mm_boundary	4.64098e+06	4.34059	41.96	34.33	34.33	47.68	51.5	59.13	34.33	38.15	36.24	43.87	38.15	30.52	47.68	30.52	47.68	53.41	59.13	45.78	47.68	62.94	59.13	45.78	62.94	62.94	55.31	47.68	53.41	55.31	64.85	38.15	24.8	59.13	32.42	32.42	43.87	30.52	57.22	51.5	62.94	40.05	68.66	61.04	51.5	62.94	51.5	43.87
178	heart_4mm_boundary_10_20	11848.4	14.3079	0	0	0	0	0	0	0	0	0	0	0	0	0	0	0	0	0	0	0	0	0	0	0	0	0	0	0	0	0	0	0	0	0	0	0	0	0	0	0	0	0	0	0	0	0	0
178	heart_4mm_boundary_1_5	38654.3	3.20892	0	0	0	0	0	0	0	0	0	0	0	0	0	0	0	0	0	0	0	0	0	0	0	0	0	0	0	0	0	0	0	0	0	0	0	0	0	0	0	0	0	0	0	0	0	0
178	heart_4mm_boundary_5_10	17885.2	6.95273	0	0	0	0	0	0	0	0	0	0	0	0	0	0	0	0	0	0	0	0	0	0	0	0	0	0	0	0	0	0	0	0	0	0	0	0	0	0	0	0	0	0	0	0	0	0
178	heart_4mm_boundary_20_1000	9468.08	31.3994	0	0	0	0	0	0	0	0	0	0	0	0	0	0	0	0	0	0	0	0	0	0	0	0	0	0	0	0	0	0	0	0	0	0	0	0	0	0	0	0	0	0	0	0	0	0
178	heart_50mm_boundary_0_1	3.28382e+06	0.172354	36.24	24.8	30.52	34.33	45.78	43.87	24.8	34.33	32.42	32.42	36.24	22.89	32.42	26.7	34.33	41.96	47.68	41.96	38.15	49.59	40.05	32.42	53.41	49.59	38.15	34.33	45.78	45.78	49.59	32.42	20.98	41.96	15.26	22.89	32.42	17.17	45.78	40.05	41.96	32.42	47.68	38.15	45.78	41.96	40.05	36.24
179	heart	605967	4.33021	11.44	3.81	9.54	1.91	3.81	3.81	7.63	3.81	7.63	1.91	9.54	1.91	9.54	0	1.91	5.72	5.72	5.72	7.63	0	11.44	11.44	1.91	9.54	9.54	3.81	3.81	5.72	5.72	5.72	3.81	9.54	7.63	5.72	11.44	9.54	3.81	1.91	5.72	1.91	7.63	5.72	1.91	7.63	9.54	7.63
179	heart_4mm_boundary	134745	7.3855	1.91	0	0	0	0	1.91	1.91	0	1.91	0	1.91	0	1.91	0	0	0	1.91	1.91	1.91	0	0	3.81	1.91	0	1.91	0	1.91	1.91	1.91	0	0	3.81	1.91	0	0	0	0	1.91	1.91	0	3.81	0	1.91	0	0	1.91
179	heart_4mm_boundary_0_1	92784.9	0.166845	1.91	0	0	0	0	1.91	1.91	0	1.91	0	1.91	0	1.91	0	0	0	0	1.91	1.91	0	0	3.81	1.91	0	1.91	0	1.91	1.91	1.91	0	0	1.91	1.91	0	0	0	0	0	1.91	0	3.81	0	1.91	0	0	1.91
179	heart_4mm_boundary_1_5	14261.2	3.22736	0	0	0	0	0	0	0	0	0	0	0	0	0	0	0	0	0	0	0	0	0	0	0	0	0	0	0	0	0	0	0	0	0	0	0	0	0	0	0	0	0	0	0	0	0	0
179	heart_50mm_boundary	4.27925e+06	6.70844	24.8	38.15	28.61	15.26	19.07	17.17	28.61	32.42	32.42	22.89	20.98	19.07	19.07	24.8	7.63	28.61	34.33	43.87	24.8	22.89	20.98	30.52	38.15	22.89	30.52	40.05	20.98	28.61	24.8	30.52	34.33	19.07	47.68	40.05	19.07	30.52	24.8	32.42	30.52	43.87	22.89	34.33	51.5	41.96	26.7	22.89
179	heart_4mm_boundary_5_10	7902.15	6.82447	0	0	0	0	0	0	0	0	0	0	0	0	0	0	0	0	0	0	0	0	0	0	0	0	0	0	0	0	0	0	0	0	0	0	0	0	0	0	0	0	0	0	0	0	0	0
179	heart_4mm_boundary_20_1000	10660.2	70.1588	0	0	0	0	0	0	0	0	0	0	0	0	0	0	0	0	1.91	0	0	0	0	0	0	0	0	0	0	0	0	0	0	1.91	0	0	0	0	0	0	0	0	0	0	0	0	0	0
179	heart_4mm_boundary_10_20	9136.2	14.428	0	0	0	0	0	0	0	0	0	0	0	0	0	0	0	0	0	0	0	0	0	0	0	0	0	0	0	0	0	0	0	0	0	0	0	0	0	1.91	0	0	0	0	0	0	0	0
179	heart_50mm_boundary_0_1	2.83306e+06	0.124859	11.44	9.54	17.17	3.81	5.72	9.54	17.17	13.35	20.98	5.72	9.54	11.44	13.35	7.63	1.91	15.26	17.17	22.89	9.54	13.35	9.54	19.07	20.98	15.26	13.35	24.8	9.54	20.98	9.54	15.26	22.89	5.72	24.8	24.8	9.54	13.35	11.44	19.07	20.98	22.89	5.72	17.17	26.7	19.07	15.26	11.44
180	heart	734714	18.3127	0	0	0	0	0	0	0	0	0	0	0	0	0	0	0	0	0	0	0	0	0	0	0	0	0	0	0	0	0	0	0	0	0	0	0	0	0	0	0	0	0	0	0	0	0	0
180	heart_4mm_boundary_0_1	41524.9	0.611625	0	0	0	0	0	0	0	0	0	0	0	0	0	0	0	0	0	0	0	0	0	0	0	0	0	0	0	0	0	0	0	0	0	0	0	0	0	0	0	0	0	0	0	0	0	0
180	heart_4mm_boundary	143595	18.2869	0	0	0	0	0	0	0	0	0	0	0	0	0	0	0	0	0	0	0	0	0	0	0	0	0	0	0	0	0	0	0	0	0	0	0	0	0	0	0	0	0	0	0	0	0	0
180	heart_50mm_boundary	4.58651e+06	17.4909	57.22	82.97	77.25	65.8	85.83	125.89	97.27	100.14	80.11	80.11	105.86	108.72	111.58	88.69	108.72	108.72	57.22	97.27	100.14	71.53	123.02	94.41	100.14	145.91	97.27	74.39	134.47	111.58	80.11	123.02	114.44	97.27	145.91	82.97	128.75	97.27	111.58	123.02	131.61	117.3	105.86	88.69	111.58	103	97.27	125.89
180	heart_4mm_boundary_1_5	29445.6	1.85168	0	0	0	0	0	0	0	0	0	0	0	0	0	0	0	0	0	0	0	0	0	0	0	0	0	0	0	0	0	0	0	0	0	0	0	0	0	0	0	0	0	0	0	0	0	0
180	heart_4mm_boundary_5_10	15558.2	7.91517	0	0	0	0	0	0	0	0	0	0	0	0	0	0	0	0	0	0	0	0	0	0	0	0	0	0	0	0	0	0	0	0	0	0	0	0	0	0	0	0	0	0	0	0	0	0
180	heart_4mm_boundary_10_20	20104.4	12.8265	0	0	0	0	0	0	0	0	0	0	0	0	0	0	0	0	0	0	0	0	0	0	0	0	0	0	0	0	0	0	0	0	0	0	0	0	0	0	0	0	0	0	0	0	0	0
180	heart_50mm_boundary_0_1	1.84278e+06	0.401215	5.72	2.86	2.86	2.86	5.72	5.72	2.86	0	8.58	2.86	2.86	2.86	2.86	0	5.72	2.86	0	5.72	0	2.86	2.86	5.72	5.72	2.86	2.86	0	5.72	0	11.44	5.72	8.58	2.86	0	2.86	11.44	5.72	0	8.58	11.44	5.72	5.72	0	0	8.58	0	2.86
180	heart_4mm_boundary_20_1000	36961.6	58.5736	0	0	0	0	0	0	0	0	0	0	0	0	0	0	0	0	0	0	0	0	0	0	0	0	0	0	0	0	0	0	0	0	0	0	0	0	0	0	0	0	0	0	0	0	0	0
181	heart	1.14485e+06	0.71144	3.81	15.26	20.98	13.35	28.61	9.54	13.35	15.26	22.89	34.33	13.35	13.35	17.17	17.17	19.07	11.44	20.98	17.17	9.54	19.07	32.42	15.26	13.35	15.26	22.89	15.26	17.17	22.89	17.17	19.07	28.61	26.7	15.26	13.35	20.98	24.8	28.61	24.8	19.07	28.61	30.52	20.98	19.07	26.7	26.7	24.8
181	heart_4mm_boundary	206907	1.08503	0	5.72	5.72	3.81	7.63	0	3.81	3.81	0	3.81	1.91	0	1.91	3.81	5.72	1.91	3.81	3.81	0	3.81	5.72	3.81	0	5.72	3.81	0	1.91	9.54	1.91	3.81	5.72	1.91	3.81	5.72	5.72	7.63	5.72	5.72	7.63	13.35	3.81	3.81	1.91	3.81	9.54	1.91
181	heart_4mm_boundary_0_1	160263	0.102504	0	3.81	3.81	1.91	0	0	0	1.91	0	3.81	0	0	1.91	1.91	5.72	0	1.91	1.91	0	1.91	5.72	1.91	0	5.72	3.81	0	1.91	7.63	1.91	1.91	1.91	1.91	3.81	5.72	5.72	5.72	1.91	3.81	3.81	1.91	1.91	1.91	1.91	1.91	5.72	0
181	heart_50mm_boundary	5.71088e+06	2.19371	45.78	38.15	53.41	59.13	36.24	59.13	53.41	47.68	76.29	41.96	55.31	43.87	57.22	68.66	59.13	64.85	76.29	45.78	57.22	64.85	53.41	59.13	64.85	59.13	59.13	53.41	55.31	62.94	89.65	70.57	76.29	34.33	61.04	34.33	76.29	68.66	89.65	61.04	74.39	53.41	74.39	89.65	64.85	76.29	82.02	78.2
181	heart_4mm_boundary_1_5	33819.2	2.83628	0	0	0	1.91	5.72	0	1.91	1.91	0	0	0	0	0	1.91	0	1.91	1.91	1.91	0	1.91	0	1.91	0	0	0	0	0	0	0	0	1.91	0	0	0	0	1.91	0	0	1.91	3.81	1.91	0	0	0	3.81	0
181	heart_4mm_boundary_5_10	8804.32	7.01263	0	1.91	0	0	1.91	0	1.91	0	0	0	1.91	0	0	0	0	0	0	0	0	0	0	0	0	0	0	0	0	1.91	0	1.91	0	0	0	0	0	0	1.91	1.91	1.91	5.72	0	0	0	1.91	0	1.91
181	heart_4mm_boundary_20_1000	47.6837	21.1265	0	0	0	0	0	0	0	0	0	0	0	0	0	0	0	0	0	0	0	0	0	0	0	0	0	0	0	0	0	0	0	0	0	0	0	0	0	0	0	0	0	0	0	0	0	0
181	heart_50mm_boundary_0_1	4.75438e+06	0.109745	28.61	30.52	38.15	41.96	30.52	47.68	36.24	36.24	62.94	36.24	40.05	34.33	41.96	49.59	51.5	51.5	62.94	36.24	40.05	41.96	41.96	43.87	45.78	45.78	47.68	45.78	41.96	53.41	66.76	45.78	53.41	26.7	49.59	20.98	62.94	53.41	74.39	47.68	64.85	43.87	57.22	66.76	45.78	57.22	62.94	66.76
181	heart_4mm_boundary_10_20	3973.01	12.4349	0	0	1.91	0	0	0	0	0	0	0	0	0	0	0	0	0	0	0	0	0	0	0	0	0	0	0	0	0	0	0	1.91	0	0	0	0	0	1.91	0	0	1.91	0	1.91	0	0	0	0
182	heart	710960	1.31175	0	0	0	0	0	0	0	0	0	0	0	0	0	0	0	0	0	0	0	0	0	0	0	0	0	0	1.91	0	1.91	0	0	0	0	0	0	0	0	0	0	0	0	0	0	0	0	0
182	heart_4mm_boundary	142298	2.64815	0	0	0	0	0	0	0	0	0	0	0	0	0	0	0	0	0	0	0	0	0	0	0	0	0	0	1.91	0	1.91	0	0	0	0	0	0	0	0	0	0	0	0	0	0	0	0	0
182	heart_4mm_boundary_0_1	93212.1	0.420447	0	0	0	0	0	0	0	0	0	0	0	0	0	0	0	0	0	0	0	0	0	0	0	0	0	0	0	0	0	0	0	0	0	0	0	0	0	0	0	0	0	0	0	0	0	0
182	heart_4mm_boundary_10_20	8239.75	14.7767	0	0	0	0	0	0	0	0	0	0	0	0	0	0	0	0	0	0	0	0	0	0	0	0	0	0	0	0	0	0	0	0	0	0	0	0	0	0	0	0	0	0	0	0	0	0
182	heart_4mm_boundary_1_5	33714.3	1.96662	0	0	0	0	0	0	0	0	0	0	0	0	0	0	0	0	0	0	0	0	0	0	0	0	0	0	1.91	0	1.91	0	0	0	0	0	0	0	0	0	0	0	0	0	0	0	0	0
182	heart_4mm_boundary_5_10	3536.22	6.88535	0	0	0	0	0	0	0	0	0	0	0	0	0	0	0	0	0	0	0	0	0	0	0	0	0	0	0	0	0	0	0	0	0	0	0	0	0	0	0	0	0	0	0	0	0	0
182	heart_4mm_boundary_20_1000	3595.35	34.8305	0	0	0	0	0	0	0	0	0	0	0	0	0	0	0	0	0	0	0	0	0	0	0	0	0	0	0	0	0	0	0	0	0	0	0	0	0	0	0	0	0	0	0	0	0	0
182	heart_50mm_boundary	4.41798e+06	7.84697	22.89	45.78	47.68	24.8	47.68	43.87	40.05	55.31	41.96	36.24	34.33	49.59	47.68	32.42	38.15	30.52	49.59	41.96	36.24	28.61	61.04	34.33	22.89	36.24	55.31	34.33	36.24	40.05	34.33	40.05	40.05	40.05	49.59	40.05	45.78	40.05	49.59	45.78	45.78	34.33	32.42	43.87	43.87	41.96	40.05	47.68
182	heart_50mm_boundary_0_1	2.87221e+06	0.337804	20.98	38.15	41.96	19.07	40.05	34.33	26.7	41.96	38.15	28.61	26.7	34.33	40.05	22.89	30.52	30.52	41.96	36.24	28.61	22.89	51.5	28.61	17.17	28.61	47.68	28.61	22.89	30.52	30.52	32.42	30.52	28.61	40.05	24.8	30.52	32.42	34.33	34.33	32.42	28.61	26.7	30.52	28.61	32.42	30.52	34.33
183	heart	859666	2.38301	0	0	0	0	0	0	0	0	0	0	0	0	0	0	0	0	0	0	0	0	0	0	0	0	0	0	0	0	0	0	0	0	0	0	0	0	0	0	0	0	0	0	0	0	0	0
183	heart_4mm_boundary	170262	4.33397	0	0	0	0	0	0	0	0	0	0	0	0	0	0	0	0	0	0	0	0	0	0	0	0	0	0	0	0	0	0	0	0	0	0	0	0	0	0	0	0	0	0	0	0	0	0
183	heart_4mm_boundary_1_5	18673.9	1.83017	0	0	0	0	0	0	0	0	0	0	0	0	0	0	0	0	0	0	0	0	0	0	0	0	0	0	0	0	0	0	0	0	0	0	0	0	0	0	0	0	0	0	0	0	0	0
183	heart_4mm_boundary_0_1	128660	0.368351	0	0	0	0	0	0	0	0	0	0	0	0	0	0	0	0	0	0	0	0	0	0	0	0	0	0	0	0	0	0	0	0	0	0	0	0	0	0	0	0	0	0	0	0	0	0
183	heart_4mm_boundary_5_10	3201.48	6.30116	0	0	0	0	0	0	0	0	0	0	0	0	0	0	0	0	0	0	0	0	0	0	0	0	0	0	0	0	0	0	0	0	0	0	0	0	0	0	0	0	0	0	0	0	0	0
183	heart_50mm_boundary	5.10392e+06	6.06397	42.92	22.89	22.89	22.89	25.75	28.61	20.03	22.89	31.47	34.33	25.75	25.75	34.33	17.17	31.47	34.33	42.92	25.75	31.47	11.44	31.47	42.92	14.31	22.89	48.64	17.17	40.05	17.17	14.31	22.89	25.75	37.19	31.47	31.47	22.89	25.75	37.19	40.05	40.05	34.33	25.75	34.33	37.19	37.19	28.61	34.33
183	heart_4mm_boundary_10_20	2909.66	14.2834	0	0	0	0	0	0	0	0	0	0	0	0	0	0	0	0	0	0	0	0	0	0	0	0	0	0	0	0	0	0	0	0	0	0	0	0	0	0	0	0	0	0	0	0	0	0
183	heart_4mm_boundary_20_1000	16817.1	35.3575	0	0	0	0	0	0	0	0	0	0	0	0	0	0	0	0	0	0	0	0	0	0	0	0	0	0	0	0	0	0	0	0	0	0	0	0	0	0	0	0	0	0	0	0	0	0
183	heart_50mm_boundary_0_1	3.71691e+06	0.231897	31.47	8.58	8.58	17.17	5.72	8.58	5.72	11.44	5.72	17.17	11.44	5.72	17.17	11.44	20.03	25.75	20.03	11.44	14.31	2.86	11.44	31.47	11.44	8.58	20.03	11.44	25.75	5.72	5.72	11.44	17.17	20.03	20.03	22.89	14.31	2.86	14.31	22.89	14.31	17.17	11.44	17.17	22.89	20.03	14.31	8.58
184	heart	532331	10.1917	0	0	0	0	0	0	1.91	0	0	0	0	0	0	0	0	0	0	0	0	0	0	1.91	0	0	1.91	0	0	0	0	0	0	1.91	0	0	0	0	0	0	0	0	0	0	0	0	0	0
184	heart_4mm_boundary	122210	9.3149	0	0	0	0	0	0	1.91	0	0	0	0	0	0	0	0	0	0	0	0	0	0	0	0	0	0	0	0	0	0	0	0	1.91	0	0	0	0	0	0	0	0	0	0	0	0	0	0
184	heart_4mm_boundary_0_1	63612	0.344591	0	0	0	0	0	0	1.91	0	0	0	0	0	0	0	0	0	0	0	0	0	0	0	0	0	0	0	0	0	0	0	0	1.91	0	0	0	0	0	0	0	0	0	0	0	0	0	0
184	heart_50mm_boundary	4.00626e+06	4.83436	41.96	61.04	70.57	49.59	51.5	45.78	70.57	64.85	74.39	55.31	55.31	59.13	53.41	61.04	66.76	70.57	78.2	70.57	64.85	45.78	45.78	87.74	72.48	72.48	55.31	59.13	66.76	64.85	66.76	61.04	51.5	66.76	59.13	57.22	72.48	72.48	62.94	74.39	68.66	68.66	72.48	85.83	68.66	76.29	72.48	55.31
184	heart_4mm_boundary_1_5	22155.8	2.83549	0	0	0	0	0	0	0	0	0	0	0	0	0	0	0	0	0	0	0	0	0	0	0	0	0	0	0	0	0	0	0	0	0	0	0	0	0	0	0	0	0	0	0	0	0	0
184	heart_4mm_boundary_5_10	14009.5	7.10558	0	0	0	0	0	0	0	0	0	0	0	0	0	0	0	0	0	0	0	0	0	0	0	0	0	0	0	0	0	0	0	0	0	0	0	0	0	0	0	0	0	0	0	0	0	0
184	heart_4mm_boundary_10_20	8947.37	14.5346	0	0	0	0	0	0	0	0	0	0	0	0	0	0	0	0	0	0	0	0	0	0	0	0	0	0	0	0	0	0	0	0	0	0	0	0	0	0	0	0	0	0	0	0	0	0
184	heart_50mm_boundary_0_1	2.8178e+06	0.201309	15.26	20.98	24.8	19.07	17.17	17.17	20.98	34.33	30.52	15.26	19.07	28.61	26.7	30.52	34.33	34.33	24.8	32.42	20.98	19.07	19.07	38.15	38.15	28.61	24.8	24.8	26.7	19.07	22.89	22.89	20.98	32.42	24.8	32.42	32.42	28.61	24.8	30.52	30.52	32.42	36.24	43.87	28.61	32.42	32.42	15.26
184	heart_4mm_boundary_20_1000	13485	61.1077	0	0	0	0	0	0	0	0	0	0	0	0	0	0	0	0	0	0	0	0	0	0	0	0	0	0	0	0	0	0	0	0	0	0	0	0	0	0	0	0	0	0	0	0	0	0
185	heart	933329	3.60716	0	0	0	0	0	0	0	0	0	0	0	0	0	0	0	0	0	0	0	0	0	0	0	0	0	0	0	0	0	0	0	0	0	0	0	0	0	0	0	0	0	0	0	0	0	0
185	heart_4mm_boundary	176170	7.26235	0	0	0	0	0	0	0	0	0	0	0	0	0	0	0	0	0	0	0	0	0	0	0	0	0	0	0	0	0	0	0	0	0	0	0	0	0	0	0	0	0	0	0	0	0	0
185	heart_50mm_boundary	5.06605e+06	10.7568	15.26	13.35	9.54	13.35	19.07	19.07	17.17	11.44	19.07	13.35	24.8	13.35	19.07	20.98	15.26	24.8	19.07	9.54	20.98	17.17	9.54	24.8	11.44	15.26	22.89	19.07	15.26	17.17	19.07	20.98	11.44	22.89	22.89	15.26	26.7	19.07	20.98	22.89	13.35	15.26	30.52	13.35	17.17	34.33	17.17	20.98
185	heart_4mm_boundary_0_1	87759	0.526995	0	0	0	0	0	0	0	0	0	0	0	0	0	0	0	0	0	0	0	0	0	0	0	0	0	0	0	0	0	0	0	0	0	0	0	0	0	0	0	0	0	0	0	0	0	0
185	heart_4mm_boundary_5_10	10057.4	7.23957	0	0	0	0	0	0	0	0	0	0	0	0	0	0	0	0	0	0	0	0	0	0	0	0	0	0	0	0	0	0	0	0	0	0	0	0	0	0	0	0	0	0	0	0	0	0
185	heart_4mm_boundary_1_5	48687	1.97427	0	0	0	0	0	0	0	0	0	0	0	0	0	0	0	0	0	0	0	0	0	0	0	0	0	0	0	0	0	0	0	0	0	0	0	0	0	0	0	0	0	0	0	0	0	0
185	heart_4mm_boundary_10_20	9340.29	14.3974	0	0	0	0	0	0	0	0	0	0	0	0	0	0	0	0	0	0	0	0	0	0	0	0	0	0	0	0	0	0	0	0	0	0	0	0	0	0	0	0	0	0	0	0	0	0
185	heart_50mm_boundary_0_1	2.5227e+06	0.426447	1.91	7.63	3.81	5.72	19.07	15.26	7.63	7.63	13.35	7.63	20.98	3.81	3.81	13.35	11.44	17.17	9.54	5.72	9.54	3.81	3.81	7.63	7.63	5.72	11.44	1.91	9.54	7.63	11.44	9.54	5.72	9.54	13.35	5.72	9.54	9.54	5.72	7.63	7.63	3.81	20.98	5.72	5.72	17.17	7.63	15.26
185	heart_4mm_boundary_20_1000	20326.6	45.7407	0	0	0	0	0	0	0	0	0	0	0	0	0	0	0	0	0	0	0	0	0	0	0	0	0	0	0	0	0	0	0	0	0	0	0	0	0	0	0	0	0	0	0	0	0	0
186	heart	530083	0.385222	7.63	11.44	5.72	5.72	5.72	7.63	19.07	13.35	7.63	15.26	9.54	11.44	11.44	11.44	9.54	7.63	17.17	5.72	11.44	5.72	5.72	13.35	11.44	15.26	13.35	17.17	7.63	13.35	9.54	7.63	5.72	13.35	17.17	7.63	7.63	7.63	9.54	15.26	7.63	20.98	5.72	9.54	5.72	11.44	11.44	11.44
186	heart_4mm_boundary_0_1	91947.6	0.264182	0	0	0	0	0	0	1.91	0	1.91	1.91	1.91	0	1.91	1.91	0	0	0	0	1.91	0	0	0	0	0	3.81	1.91	1.91	3.81	0	1.91	0	0	3.81	0	0	1.91	1.91	0	0	3.81	1.91	3.81	0	0	0	1.91
186	heart_50mm_boundary	3.9238e+06	4.99927	314.71	354.77	358.58	371.93	377.66	350.95	387.19	375.75	364.3	398.64	379.56	406.27	370.03	425.34	392.91	417.71	410.08	406.27	484.47	406.27	413.89	413.89	429.15	427.25	431.06	474.93	457.76	471.12	486.37	467.3	469.21	499.73	520.71	469.21	499.73	520.71	526.43	514.98	463.49	499.73	545.5	513.08	486.37	555.04	528.34	541.69
186	heart_4mm_boundary	108738	0.501419	0	0	0	0	1.91	0	1.91	0	1.91	1.91	1.91	0	1.91	3.81	0	0	0	0	3.81	0	0	0	0	0	3.81	1.91	5.72	3.81	0	1.91	0	0	3.81	0	0	1.91	1.91	1.91	0	3.81	1.91	3.81	0	0	0	5.72
186	heart_4mm_boundary_1_5	16599.7	1.75072	0	0	0	0	1.91	0	0	0	0	0	0	0	0	1.91	0	0	0	0	1.91	0	0	0	0	0	0	0	3.81	0	0	0	0	0	0	0	0	0	0	1.91	0	0	0	0	0	0	0	3.81
186	heart_4mm_boundary_5_10	185.013	5.9435	0	0	0	0	0	0	0	0	0	0	0	0	0	0	0	0	0	0	0	0	0	0	0	0	0	0	0	0	0	0	0	0	0	0	0	0	0	0	0	0	0	0	0	0	0	0
186	heart_4mm_boundary_20_1000	0	0	0	0	0	0	0	0	0	0	0	0	0	0	0	0	0	0	0	0	0	0	0	0	0	0	0	0	0	0	0	0	0	0	0	0	0	0	0	0	0	0	0	0	0	0	0	0
186	heart_4mm_boundary_10_20	5.72205	12.4668	0	0	0	0	0	0	0	0	0	0	0	0	0	0	0	0	0	0	0	0	0	0	0	0	0	0	0	0	0	0	0	0	0	0	0	0	0	0	0	0	0	0	0	0	0	0
186	heart_50mm_boundary_0_1	2.92291e+06	0.184821	198.36	226.97	217.44	247.96	253.68	232.7	280.38	255.58	232.7	244.14	261.31	272.75	236.51	280.38	257.49	270.84	282.29	265.12	324.25	280.38	268.94	272.75	268.94	286.1	282.29	301.36	312.81	318.53	343.32	303.27	326.16	324.25	370.03	288.01	324.25	347.14	370.03	329.97	284.19	349.04	377.66	354.77	318.53	379.56	383.38	370.03
187	heart	752325	0.0409524	0	0	0	0	0	0	0	0	0	0	0	0	0	0	0	0	0	0	0	0	0	0	0	0	0	0	0	0	0	0	0	0	0	0	0	0	0	0	0	0	0	0	0	0	0	0
187	heart_4mm_boundary_1_5	0	0	0	0	0	0	0	0	0	0	0	0	0	0	0	0	0	0	0	0	0	0	0	0	0	0	0	0	0	0	0	0	0	0	0	0	0	0	0	0	0	0	0	0	0	0	0	0
187	heart_4mm_boundary_5_10	0	0	0	0	0	0	0	0	0	0	0	0	0	0	0	0	0	0	0	0	0	0	0	0	0	0	0	0	0	0	0	0	0	0	0	0	0	0	0	0	0	0	0	0	0	0	0	0
187	heart_4mm_boundary_20_1000	0	0	0	0	0	0	0	0	0	0	0	0	0	0	0	0	0	0	0	0	0	0	0	0	0	0	0	0	0	0	0	0	0	0	0	0	0	0	0	0	0	0	0	0	0	0	0	0
187	heart_4mm_boundary_10_20	0	0	0	0	0	0	0	0	0	0	0	0	0	0	0	0	0	0	0	0	0	0	0	0	0	0	0	0	0	0	0	0	0	0	0	0	0	0	0	0	0	0	0	0	0	0	0	0
187	heart_4mm_boundary	154783	0.046355	0	0	0	0	0	0	0	0	0	0	0	0	0	0	0	0	0	0	0	0	0	0	0	0	0	0	0	0	0	0	0	0	0	0	0	0	0	0	0	0	0	0	0	0	0	0
187	heart_4mm_boundary_0_1	154783	0.046355	0	0	0	0	0	0	0	0	0	0	0	0	0	0	0	0	0	0	0	0	0	0	0	0	0	0	0	0	0	0	0	0	0	0	0	0	0	0	0	0	0	0	0	0	0	0
187	heart_50mm_boundary	4.6535e+06	0.265109	32.42	19.07	36.24	22.89	24.8	22.89	20.98	24.8	22.89	26.7	30.52	36.24	40.05	26.7	30.52	34.33	28.61	40.05	43.87	24.8	36.24	45.78	32.42	15.26	28.61	32.42	13.35	22.89	34.33	22.89	32.42	19.07	43.87	22.89	43.87	34.33	32.42	30.52	20.98	36.24	20.98	32.42	47.68	24.8	30.52	38.15
187	heart_50mm_boundary_0_1	4.502e+06	0.0722899	30.52	17.17	32.42	20.98	22.89	22.89	20.98	24.8	22.89	26.7	28.61	34.33	38.15	24.8	28.61	30.52	28.61	40.05	41.96	22.89	34.33	45.78	32.42	13.35	26.7	30.52	13.35	22.89	34.33	20.98	26.7	19.07	40.05	22.89	43.87	30.52	26.7	26.7	20.98	32.42	19.07	32.42	43.87	22.89	26.7	34.33
188	heart	957150	0.156394	0	0	0	0	0	0	0	0	0	0	0	0	0	0	0	0	0	0	0	0	0	0	0	0	0	0	0	0	0	0	0	0	0	0	0	0	0	0	0	0	0	0	0	0	0	0
188	heart_50mm_boundary	5.23245e+06	0.377268	17.17	13.35	19.07	19.07	24.8	20.98	22.89	38.15	22.89	19.07	20.98	17.17	22.89	26.7	20.98	9.54	22.89	30.52	20.98	24.8	30.52	15.26	26.7	26.7	24.8	28.61	24.8	41.96	32.42	15.26	26.7	26.7	26.7	30.52	24.8	34.33	34.33	19.07	47.68	28.61	34.33	24.8	34.33	30.52	34.33	30.52
188	heart_4mm_boundary	185877	0.164772	0	0	0	0	0	0	0	0	0	0	0	0	0	0	0	0	0	0	0	0	0	0	0	0	0	0	0	0	0	0	0	0	0	0	0	0	0	0	0	0	0	0	0	0	0	0
188	heart_4mm_boundary_1_5	0	0	0	0	0	0	0	0	0	0	0	0	0	0	0	0	0	0	0	0	0	0	0	0	0	0	0	0	0	0	0	0	0	0	0	0	0	0	0	0	0	0	0	0	0	0	0	0
188	heart_4mm_boundary_5_10	0	0	0	0	0	0	0	0	0	0	0	0	0	0	0	0	0	0	0	0	0	0	0	0	0	0	0	0	0	0	0	0	0	0	0	0	0	0	0	0	0	0	0	0	0	0	0	0
188	heart_4mm_boundary_20_1000	0	0	0	0	0	0	0	0	0	0	0	0	0	0	0	0	0	0	0	0	0	0	0	0	0	0	0	0	0	0	0	0	0	0	0	0	0	0	0	0	0	0	0	0	0	0	0	0
188	heart_4mm_boundary_10_20	0	0	0	0	0	0	0	0	0	0	0	0	0	0	0	0	0	0	0	0	0	0	0	0	0	0	0	0	0	0	0	0	0	0	0	0	0	0	0	0	0	0	0	0	0	0	0	0
188	heart_4mm_boundary_0_1	185877	0.164772	0	0	0	0	0	0	0	0	0	0	0	0	0	0	0	0	0	0	0	0	0	0	0	0	0	0	0	0	0	0	0	0	0	0	0	0	0	0	0	0	0	0	0	0	0	0
188	heart_50mm_boundary_0_1	4.89855e+06	0.181295	15.26	11.44	17.17	19.07	24.8	19.07	22.89	38.15	22.89	19.07	20.98	17.17	22.89	26.7	20.98	9.54	20.98	30.52	19.07	22.89	28.61	15.26	26.7	26.7	20.98	26.7	24.8	41.96	30.52	15.26	26.7	24.8	26.7	30.52	22.89	34.33	28.61	19.07	47.68	26.7	34.33	22.89	32.42	30.52	34.33	30.52
189	heart	680803	32.0618	0	0	0	0	0	0	0	0	0	0	0	0	0	0	0	0	0	0	0	0	0	0	0	2.86	0	0	0	0	0	0	0	0	0	0	0	0	0	0	0	0	0	0	0	0	0	0
189	heart_4mm_boundary	142759	25.5354	0	0	0	0	0	0	0	0	0	0	0	0	0	0	0	0	0	0	0	0	0	0	0	2.86	0	0	0	0	0	0	0	0	0	0	0	0	0	0	0	0	0	0	0	0	0	0
189	heart_4mm_boundary_0_1	16860	0.786301	0	0	0	0	0	0	0	0	0	0	0	0	0	0	0	0	0	0	0	0	0	0	0	0	0	0	0	0	0	0	0	0	0	0	0	0	0	0	0	0	0	0	0	0	0	0
189	heart_50mm_boundary	4.59195e+06	12.3169	134.47	160.22	125.89	117.3	123.02	111.58	117.3	145.91	160.22	145.91	160.22	143.05	143.05	148.77	131.61	125.89	128.75	163.08	143.05	160.22	134.47	148.77	137.33	174.52	143.05	145.91	140.19	148.77	160.22	145.91	168.8	131.61	151.63	148.77	168.8	154.5	140.19	157.36	191.69	140.19	188.83	160.22	165.94	200.27	177.38	180.24
189	heart_4mm_boundary_1_5	33428.2	2.46828	0	0	0	0	0	0	0	0	0	0	0	0	0	0	0	0	0	0	0	0	0	0	0	0	0	0	0	0	0	0	0	0	0	0	0	0	0	0	0	0	0	0	0	0	0	0
189	heart_4mm_boundary_5_10	13484	6.92243	0	0	0	0	0	0	0	0	0	0	0	0	0	0	0	0	0	0	0	0	0	0	0	0	0	0	0	0	0	0	0	0	0	0	0	0	0	0	0	0	0	0	0	0	0	0
189	heart_4mm_boundary_10_20	7244.11	13.9912	0	0	0	0	0	0	0	0	0	0	0	0	0	0	0	0	0	0	0	0	0	0	0	0	0	0	0	0	0	0	0	0	0	0	0	0	0	0	0	0	0	0	0	0	0	0
189	heart_4mm_boundary_20_1000	71743	46.7635	0	0	0	0	0	0	0	0	0	0	0	0	0	0	0	0	0	0	0	0	0	0	0	2.86	0	0	0	0	0	0	0	0	0	0	0	0	0	0	0	0	0	0	0	0	0	0
189	heart_50mm_boundary_0_1	1.9289e+06	0.347626	31.47	54.36	20.03	8.58	22.89	11.44	22.89	25.75	22.89	31.47	22.89	25.75	22.89	25.75	22.89	28.61	22.89	34.33	31.47	40.05	11.44	40.05	31.47	31.47	34.33	22.89	11.44	17.17	22.89	20.03	31.47	31.47	25.75	22.89	25.75	48.64	17.17	28.61	31.47	37.19	28.61	20.03	31.47	25.75	34.33	25.75
190	heart	822174	2.16374	3.81	0	1.91	0	0	0	0	0	0	1.91	0	0	0	0	0	3.81	1.91	0	0	0	0	0	0	0	0	0	0	0	0	0	1.91	1.91	0	0	0	0	0	0	0	0	0	0	1.91	0	3.81	0
190	heart_4mm_boundary_0_1	92920.3	0.15345	3.81	0	1.91	0	0	0	0	0	0	0	0	0	0	0	0	1.91	0	0	0	0	0	0	0	0	0	0	0	0	0	0	0	1.91	0	0	0	0	0	0	0	0	0	0	1.91	0	1.91	0
190	heart_4mm_boundary	161833	2.1783	3.81	0	1.91	0	0	0	0	0	0	0	0	0	0	0	0	1.91	0	0	0	0	0	0	0	0	0	0	0	0	0	0	0	1.91	0	0	0	0	0	0	0	0	0	0	1.91	0	1.91	0
190	heart_50mm_boundary	4.85968e+06	2.39007	40.05	38.15	40.05	24.8	38.15	30.52	36.24	32.42	40.05	38.15	17.17	24.8	41.96	40.05	43.87	49.59	38.15	49.59	40.05	36.24	9.54	24.8	34.33	30.52	40.05	57.22	32.42	61.04	30.52	51.5	34.33	41.96	38.15	24.8	45.78	62.94	53.41	34.33	26.7	51.5	59.13	51.5	55.31	51.5	51.5	51.5
190	heart_4mm_boundary_5_10	11768.3	6.97185	0	0	0	0	0	0	0	0	0	0	0	0	0	0	0	0	0	0	0	0	0	0	0	0	0	0	0	0	0	0	0	0	0	0	0	0	0	0	0	0	0	0	0	0	0	0
190	heart_4mm_boundary_1_5	48013.7	2.52013	0	0	0	0	0	0	0	0	0	0	0	0	0	0	0	0	0	0	0	0	0	0	0	0	0	0	0	0	0	0	0	0	0	0	0	0	0	0	0	0	0	0	0	0	0	0
190	heart_50mm_boundary_0_1	3.72101e+06	0.126355	24.8	24.8	22.89	11.44	22.89	20.98	22.89	17.17	28.61	22.89	9.54	17.17	36.24	30.52	26.7	26.7	22.89	30.52	26.7	24.8	9.54	9.54	26.7	19.07	19.07	36.24	20.98	36.24	17.17	38.15	22.89	20.98	22.89	20.98	17.17	30.52	26.7	20.98	20.98	32.42	38.15	28.61	32.42	28.61	36.24	32.42
190	heart_4mm_boundary_20_1000	631.332	20.885	0	0	0	0	0	0	0	0	0	0	0	0	0	0	0	0	0	0	0	0	0	0	0	0	0	0	0	0	0	0	0	0	0	0	0	0	0	0	0	0	0	0	0	0	0	0
190	heart_4mm_boundary_10_20	8499.15	14.3577	0	0	0	0	0	0	0	0	0	0	0	0	0	0	0	0	0	0	0	0	0	0	0	0	0	0	0	0	0	0	0	0	0	0	0	0	0	0	0	0	0	0	0	0	0	0
191	heart	823391	8.7746	0	0	0	0	0	0	0	0	0	0	0	0	0	0	0	0	0	0	0	0	0	0	0	0	0	0	0	0	0	0	0	0	0	0	0	0	0	0	0	0	0	0	0	0	0	0
191	heart_4mm_boundary	153757	10.3788	0	0	0	0	0	0	0	0	0	0	0	0	0	0	0	0	0	0	0	0	0	0	0	0	0	0	0	0	0	0	0	0	0	0	0	0	0	0	0	0	0	0	0	0	0	0
191	heart_50mm_boundary	4.79234e+06	9.88028	71.53	82.97	71.53	85.83	57.22	91.55	62.94	80.11	77.25	60.08	68.66	88.69	57.22	80.11	65.8	68.66	82.97	82.97	82.97	125.89	105.86	57.22	108.72	68.66	82.97	80.11	71.53	111.58	91.55	82.97	94.41	137.33	62.94	80.11	88.69	68.66	71.53	123.02	100.14	100.14	82.97	68.66	100.14	77.25	91.55	123.02
191	heart_4mm_boundary_0_1	83908.1	0.460612	0	0	0	0	0	0	0	0	0	0	0	0	0	0	0	0	0	0	0	0	0	0	0	0	0	0	0	0	0	0	0	0	0	0	0	0	0	0	0	0	0	0	0	0	0	0
191	heart_4mm_boundary_5_10	10774.6	8.21632	0	0	0	0	0	0	0	0	0	0	0	0	0	0	0	0	0	0	0	0	0	0	0	0	0	0	0	0	0	0	0	0	0	0	0	0	0	0	0	0	0	0	0	0	0	0
191	heart_50mm_boundary_0_1	2.84292e+06	0.310196	22.89	40.05	34.33	28.61	17.17	42.92	28.61	25.75	37.19	22.89	31.47	42.92	17.17	25.75	25.75	25.75	37.19	28.61	25.75	62.94	40.05	22.89	31.47	20.03	31.47	20.03	22.89	48.64	22.89	25.75	37.19	51.5	34.33	20.03	48.64	40.05	25.75	45.78	28.61	45.78	31.47	31.47	45.78	25.75	34.33	60.08
191	heart_4mm_boundary_1_5	22281.6	1.90349	0	0	0	0	0	0	0	0	0	0	0	0	0	0	0	0	0	0	0	0	0	0	0	0	0	0	0	0	0	0	0	0	0	0	0	0	0	0	0	0	0	0	0	0	0	0
191	heart_4mm_boundary_20_1000	22982.6	54.2173	0	0	0	0	0	0	0	0	0	0	0	0	0	0	0	0	0	0	0	0	0	0	0	0	0	0	0	0	0	0	0	0	0	0	0	0	0	0	0	0	0	0	0	0	0	0
191	heart_4mm_boundary_10_20	13810.2	13.0465	0	0	0	0	0	0	0	0	0	0	0	0	0	0	0	0	0	0	0	0	0	0	0	0	0	0	0	0	0	0	0	0	0	0	0	0	0	0	0	0	0	0	0	0	0	0
192	heart	665016	0.0527827	0	0	0	0	0	0	0	0	0	0	0	0	0	0	0	0	0	0	0	0	0	0	0	0	0	0	0	0	0	0	0	0	0	0	0	0	0	0	0	0	0	0	0	0	0	0
192	heart_4mm_boundary_1_5	0	0	0	0	0	0	0	0	0	0	0	0	0	0	0	0	0	0	0	0	0	0	0	0	0	0	0	0	0	0	0	0	0	0	0	0	0	0	0	0	0	0	0	0	0	0	0	0
192	heart_4mm_boundary_10_20	0	0	0	0	0	0	0	0	0	0	0	0	0	0	0	0	0	0	0	0	0	0	0	0	0	0	0	0	0	0	0	0	0	0	0	0	0	0	0	0	0	0	0	0	0	0	0	0
192	heart_4mm_boundary	139063	0.0554783	0	0	0	0	0	0	0	0	0	0	0	0	0	0	0	0	0	0	0	0	0	0	0	0	0	0	0	0	0	0	0	0	0	0	0	0	0	0	0	0	0	0	0	0	0	0
192	heart_4mm_boundary_0_1	139063	0.0554783	0	0	0	0	0	0	0	0	0	0	0	0	0	0	0	0	0	0	0	0	0	0	0	0	0	0	0	0	0	0	0	0	0	0	0	0	0	0	0	0	0	0	0	0	0	0
192	heart_4mm_boundary_5_10	0	0	0	0	0	0	0	0	0	0	0	0	0	0	0	0	0	0	0	0	0	0	0	0	0	0	0	0	0	0	0	0	0	0	0	0	0	0	0	0	0	0	0	0	0	0	0	0
192	heart_4mm_boundary_20_1000	0	0	0	0	0	0	0	0	0	0	0	0	0	0	0	0	0	0	0	0	0	0	0	0	0	0	0	0	0	0	0	0	0	0	0	0	0	0	0	0	0	0	0	0	0	0	0	0
192	heart_50mm_boundary	4.38646e+06	0.172879	15.26	13.35	7.63	13.35	13.35	11.44	17.17	20.98	9.54	7.63	9.54	19.07	11.44	20.98	15.26	13.35	17.17	17.17	13.35	13.35	24.8	15.26	15.26	19.07	13.35	22.89	28.61	7.63	28.61	22.89	13.35	5.72	5.72	9.54	19.07	22.89	17.17	17.17	19.07	15.26	13.35	22.89	17.17	19.07	30.52	9.54
192	heart_50mm_boundary_0_1	4.22776e+06	0.0924088	11.44	11.44	5.72	13.35	11.44	11.44	15.26	17.17	9.54	5.72	7.63	19.07	11.44	15.26	11.44	13.35	17.17	7.63	7.63	13.35	20.98	15.26	15.26	17.17	13.35	17.17	24.8	5.72	22.89	19.07	13.35	3.81	3.81	7.63	13.35	19.07	11.44	17.17	19.07	11.44	13.35	17.17	17.17	17.17	26.7	9.54
193	heart	880548	2.53529	0	0	0	0	0	0	0	0	0	0	0	0	0	0	0	0	0	0	0	0	0	0	0	0	0	0	0	0	0	0	0	0	0	0	0	0	0	0	0	0	0	0	0	0	0	0
193	heart_4mm_boundary_0_1	109554	0.453653	0	0	0	0	0	0	0	0	0	0	0	0	0	0	0	0	0	0	0	0	0	0	0	0	0	0	0	0	0	0	0	0	0	0	0	0	0	0	0	0	0	0	0	0	0	0
193	heart_4mm_boundary	160129	4.23286	0	0	0	0	0	0	0	0	0	0	0	0	0	0	0	0	0	0	0	0	0	0	0	0	0	0	0	0	0	0	0	0	0	0	0	0	0	0	0	0	0	0	0	0	0	0
193	heart_4mm_boundary_1_5	25935.2	1.86917	0	0	0	0	0	0	0	0	0	0	0	0	0	0	0	0	0	0	0	0	0	0	0	0	0	0	0	0	0	0	0	0	0	0	0	0	0	0	0	0	0	0	0	0	0	0
193	heart_4mm_boundary_5_10	5656.24	8.20875	0	0	0	0	0	0	0	0	0	0	0	0	0	0	0	0	0	0	0	0	0	0	0	0	0	0	0	0	0	0	0	0	0	0	0	0	0	0	0	0	0	0	0	0	0	0
193	heart_4mm_boundary_20_1000	8563.04	45.7933	0	0	0	0	0	0	0	0	0	0	0	0	0	0	0	0	0	0	0	0	0	0	0	0	0	0	0	0	0	0	0	0	0	0	0	0	0	0	0	0	0	0	0	0	0	0
193	heart_4mm_boundary_10_20	10419.8	13.5381	0	0	0	0	0	0	0	0	0	0	0	0	0	0	0	0	0	0	0	0	0	0	0	0	0	0	0	0	0	0	0	0	0	0	0	0	0	0	0	0	0	0	0	0	0	0
193	heart_50mm_boundary	4.92728e+06	7.78379	11.44	17.17	20.03	28.61	8.58	17.17	17.17	20.03	17.17	17.17	20.03	20.03	17.17	28.61	25.75	25.75	20.03	20.03	34.33	34.33	28.61	25.75	22.89	14.31	17.17	31.47	20.03	25.75	28.61	31.47	22.89	34.33	34.33	42.92	28.61	25.75	34.33	22.89	11.44	20.03	25.75	28.61	20.03	40.05	45.78	31.47
193	heart_50mm_boundary_0_1	3.41903e+06	0.333513	8.58	17.17	14.31	22.89	8.58	11.44	11.44	14.31	11.44	11.44	11.44	14.31	17.17	25.75	22.89	20.03	11.44	14.31	20.03	28.61	25.75	22.89	17.17	14.31	5.72	22.89	11.44	17.17	14.31	17.17	11.44	25.75	25.75	37.19	22.89	20.03	22.89	22.89	8.58	8.58	11.44	20.03	11.44	34.33	31.47	20.03
194	heart	572929	2.38282	0	0	0	0	0	0	0	0	0	0	0	0	0	0	0	0	0	0	0	0	1.91	0	0	0	0	0	0	0	0	1.91	0	0	0	0	0	0	0	0	0	0	0	0	0	0	0	0
194	heart_4mm_boundary	129002	4.10056	0	0	0	0	0	0	0	0	0	0	0	0	0	0	0	0	0	0	0	0	0	0	0	0	0	0	0	0	0	0	0	0	0	0	0	0	0	0	0	0	0	0	0	0	0	0
194	heart_4mm_boundary_0_1	86925.5	0.169997	0	0	0	0	0	0	0	0	0	0	0	0	0	0	0	0	0	0	0	0	0	0	0	0	0	0	0	0	0	0	0	0	0	0	0	0	0	0	0	0	0	0	0	0	0	0
194	heart_50mm_boundary	4.34603e+06	4.71532	7.63	3.81	3.81	24.8	20.98	9.54	11.44	7.63	17.17	15.26	11.44	13.35	20.98	13.35	17.17	11.44	9.54	15.26	7.63	15.26	11.44	11.44	28.61	3.81	9.54	15.26	15.26	11.44	17.17	19.07	15.26	20.98	11.44	20.98	5.72	11.44	15.26	20.98	13.35	19.07	24.8	19.07	15.26	22.89	7.63	15.26
194	heart_4mm_boundary_1_5	12479.8	2.82787	0	0	0	0	0	0	0	0	0	0	0	0	0	0	0	0	0	0	0	0	0	0	0	0	0	0	0	0	0	0	0	0	0	0	0	0	0	0	0	0	0	0	0	0	0	0
194	heart_4mm_boundary_5_10	9937.29	7.37406	0	0	0	0	0	0	0	0	0	0	0	0	0	0	0	0	0	0	0	0	0	0	0	0	0	0	0	0	0	0	0	0	0	0	0	0	0	0	0	0	0	0	0	0	0	0
194	heart_4mm_boundary_20_1000	8689.88	28.6854	0	0	0	0	0	0	0	0	0	0	0	0	0	0	0	0	0	0	0	0	0	0	0	0	0	0	0	0	0	0	0	0	0	0	0	0	0	0	0	0	0	0	0	0	0	0
194	heart_4mm_boundary_10_20	10969.2	14.2544	0	0	0	0	0	0	0	0	0	0	0	0	0	0	0	0	0	0	0	0	0	0	0	0	0	0	0	0	0	0	0	0	0	0	0	0	0	0	0	0	0	0	0	0	0	0
194	heart_50mm_boundary_0_1	3.09955e+06	0.1906	5.72	1.91	1.91	15.26	11.44	7.63	9.54	5.72	13.35	9.54	11.44	5.72	17.17	11.44	15.26	5.72	5.72	11.44	5.72	9.54	11.44	3.81	19.07	1.91	7.63	15.26	15.26	9.54	11.44	17.17	9.54	17.17	9.54	17.17	5.72	7.63	15.26	13.35	7.63	15.26	19.07	17.17	9.54	15.26	1.91	9.54
195	heart	520269	0.0795397	0	0	0	0	0	0	0	0	0	0	0	0	0	0	0	0	0	0	0	0	0	0	0	0	0	0	0	0	0	0	0	0	0	0	0	0	0	0	0	0	0	0	0	0	0	0
195	heart_4mm_boundary	116863	0.120462	0	0	0	0	0	0	0	0	0	0	0	0	0	0	0	0	0	0	0	0	0	0	0	0	0	0	0	0	0	0	0	0	0	0	0	0	0	0	0	0	0	0	0	0	0	0
195	heart_50mm_boundary	3.87518e+06	1.74492	9.54	26.7	22.89	13.35	24.8	19.07	19.07	17.17	15.26	11.44	13.35	24.8	22.89	26.7	19.07	15.26	7.63	19.07	20.98	28.61	20.98	28.61	28.61	15.26	19.07	26.7	17.17	34.33	19.07	17.17	22.89	32.42	26.7	28.61	15.26	22.89	24.8	17.17	22.89	28.61	19.07	38.15	28.61	32.42	24.8	15.26
195	heart_4mm_boundary_5_10	0	0	0	0	0	0	0	0	0	0	0	0	0	0	0	0	0	0	0	0	0	0	0	0	0	0	0	0	0	0	0	0	0	0	0	0	0	0	0	0	0	0	0	0	0	0	0	0
195	heart_4mm_boundary_10_20	0	0	0	0	0	0	0	0	0	0	0	0	0	0	0	0	0	0	0	0	0	0	0	0	0	0	0	0	0	0	0	0	0	0	0	0	0	0	0	0	0	0	0	0	0	0	0	0
195	heart_4mm_boundary_20_1000	0	0	0	0	0	0	0	0	0	0	0	0	0	0	0	0	0	0	0	0	0	0	0	0	0	0	0	0	0	0	0	0	0	0	0	0	0	0	0	0	0	0	0	0	0	0	0	0
195	heart_4mm_boundary_0_1	115246	0.106207	0	0	0	0	0	0	0	0	0	0	0	0	0	0	0	0	0	0	0	0	0	0	0	0	0	0	0	0	0	0	0	0	0	0	0	0	0	0	0	0	0	0	0	0	0	0
195	heart_50mm_boundary_0_1	3.18936e+06	0.115506	3.81	19.07	17.17	5.72	15.26	13.35	11.44	7.63	9.54	11.44	11.44	19.07	15.26	19.07	11.44	9.54	5.72	9.54	15.26	22.89	20.98	22.89	17.17	15.26	15.26	19.07	11.44	26.7	13.35	15.26	15.26	24.8	9.54	20.98	9.54	17.17	20.98	11.44	13.35	20.98	15.26	20.98	22.89	20.98	17.17	11.44
195	heart_4mm_boundary_1_5	1617.43	1.13611	0	0	0	0	0	0	0	0	0	0	0	0	0	0	0	0	0	0	0	0	0	0	0	0	0	0	0	0	0	0	0	0	0	0	0	0	0	0	0	0	0	0	0	0	0	0
196	heart	715593	10.0838	0	0	0	0	0	2.86	0	0	0	2.86	0	0	0	0	0	0	0	0	2.86	0	0	0	0	0	0	0	0	0	2.86	0	0	0	0	0	2.86	2.86	2.86	0	0	2.86	0	0	0	5.72	2.86	0
196	heart_4mm_boundary	139400	12.9106	0	0	0	0	0	0	0	0	0	0	0	0	0	0	0	0	0	0	0	0	0	0	0	0	0	0	0	0	0	0	0	0	0	0	0	0	0	0	0	0	0	0	0	0	0	0
196	heart_4mm_boundary_0_1	70303.9	0.594813	0	0	0	0	0	0	0	0	0	0	0	0	0	0	0	0	0	0	0	0	0	0	0	0	0	0	0	0	0	0	0	0	0	0	0	0	0	0	0	0	0	0	0	0	0	0
196	heart_4mm_boundary_1_5	29274	1.75683	0	0	0	0	0	0	0	0	0	0	0	0	0	0	0	0	0	0	0	0	0	0	0	0	0	0	0	0	0	0	0	0	0	0	0	0	0	0	0	0	0	0	0	0	0	0
196	heart_4mm_boundary_10_20	4694.94	14.4095	0	0	0	0	0	0	0	0	0	0	0	0	0	0	0	0	0	0	0	0	0	0	0	0	0	0	0	0	0	0	0	0	0	0	0	0	0	0	0	0	0	0	0	0	0	0
196	heart_4mm_boundary_5_10	6923.68	7.76874	0	0	0	0	0	0	0	0	0	0	0	0	0	0	0	0	0	0	0	0	0	0	0	0	0	0	0	0	0	0	0	0	0	0	0	0	0	0	0	0	0	0	0	0	0	0
196	heart_50mm_boundary	4.48318e+06	11.1791	17.17	14.31	17.17	5.72	20.03	11.44	22.89	14.31	20.03	22.89	8.58	8.58	25.75	22.89	28.61	17.17	17.17	31.47	8.58	17.17	17.17	20.03	25.75	22.89	17.17	28.61	34.33	17.17	17.17	17.17	17.17	25.75	37.19	31.47	20.03	14.31	17.17	31.47	31.47	17.17	22.89	25.75	37.19	17.17	22.89	25.75
196	heart_4mm_boundary_20_1000	28204	56.1999	0	0	0	0	0	0	0	0	0	0	0	0	0	0	0	0	0	0	0	0	0	0	0	0	0	0	0	0	0	0	0	0	0	0	0	0	0	0	0	0	0	0	0	0	0	0
196	heart_50mm_boundary_0_1	2.71129e+06	0.400713	2.86	8.58	5.72	2.86	20.03	5.72	5.72	2.86	8.58	2.86	5.72	5.72	17.17	11.44	20.03	5.72	2.86	11.44	0	5.72	2.86	8.58	11.44	11.44	11.44	11.44	17.17	14.31	11.44	8.58	8.58	11.44	8.58	22.89	8.58	5.72	8.58	20.03	8.58	8.58	5.72	5.72	17.17	2.86	5.72	8.58
197	heart	780216	1.19423	0	0	0	0	0	0	0	0	0	0	0	0	0	0	0	0	0	0	0	0	0	0	0	0	0	0	0	0	0	0	0	0	0	0	0	0	0	0	0	0	0	0	0	0	0	0
197	heart_4mm_boundary	159294	2.2872	0	0	0	0	0	0	0	0	0	0	0	0	0	0	0	0	0	0	0	0	0	0	0	0	0	0	0	0	0	0	0	0	0	0	0	0	0	0	0	0	0	0	0	0	0	0
197	heart_4mm_boundary_0_1	127470	0.206792	0	0	0	0	0	0	0	0	0	0	0	0	0	0	0	0	0	0	0	0	0	0	0	0	0	0	0	0	0	0	0	0	0	0	0	0	0	0	0	0	0	0	0	0	0	0
197	heart_50mm_boundary	4.83592e+06	3.84792	32.42	22.89	22.89	22.89	19.07	28.61	22.89	32.42	20.98	32.42	38.15	28.61	20.98	17.17	40.05	32.42	15.26	19.07	20.98	30.52	32.42	36.24	20.98	26.7	19.07	20.98	32.42	28.61	38.15	32.42	24.8	32.42	28.61	28.61	24.8	38.15	22.89	43.87	30.52	34.33	24.8	30.52	20.98	26.7	36.24	28.61
197	heart_4mm_boundary_1_5	9887.7	2.51949	0	0	0	0	0	0	0	0	0	0	0	0	0	0	0	0	0	0	0	0	0	0	0	0	0	0	0	0	0	0	0	0	0	0	0	0	0	0	0	0	0	0	0	0	0	0
197	heart_4mm_boundary_5_10	9487.15	7.4571	0	0	0	0	0	0	0	0	0	0	0	0	0	0	0	0	0	0	0	0	0	0	0	0	0	0	0	0	0	0	0	0	0	0	0	0	0	0	0	0	0	0	0	0	0	0
197	heart_4mm_boundary_20_1000	4257.2	30.3374	0	0	0	0	0	0	0	0	0	0	0	0	0	0	0	0	0	0	0	0	0	0	0	0	0	0	0	0	0	0	0	0	0	0	0	0	0	0	0	0	0	0	0	0	0	0
197	heart_4mm_boundary_10_20	8192.06	13.8143	0	0	0	0	0	0	0	0	0	0	0	0	0	0	0	0	0	0	0	0	0	0	0	0	0	0	0	0	0	0	0	0	0	0	0	0	0	0	0	0	0	0	0	0	0	0
197	heart_50mm_boundary_0_1	3.43124e+06	0.157265	20.98	13.35	13.35	9.54	9.54	15.26	17.17	24.8	13.35	17.17	24.8	13.35	11.44	5.72	20.98	20.98	3.81	13.35	13.35	15.26	22.89	24.8	11.44	17.17	5.72	11.44	13.35	13.35	19.07	22.89	22.89	22.89	13.35	13.35	13.35	19.07	11.44	26.7	11.44	20.98	9.54	13.35	9.54	17.17	20.98	22.89
198	heart	997791	0.0444051	5.72	1.91	5.72	3.81	0	3.81	5.72	1.91	0	1.91	3.81	0	3.81	0	5.72	3.81	1.91	5.72	0	3.81	3.81	1.91	0	9.54	3.81	3.81	0	3.81	5.72	1.91	7.63	11.44	3.81	3.81	1.91	3.81	3.81	1.91	1.91	3.81	1.91	1.91	1.91	3.81	11.44	1.91
198	heart_4mm_boundary	185163	0.0504556	1.91	0	0	0	0	0	0	0	0	0	0	0	0	0	0	0	0	0	0	1.91	0	0	0	0	0	1.91	0	0	0	0	1.91	1.91	1.91	0	0	1.91	0	0	0	1.91	0	0	1.91	1.91	1.91	0
198	heart_4mm_boundary_1_5	0	0	0	0	0	0	0	0	0	0	0	0	0	0	0	0	0	0	0	0	0	0	0	0	0	0	0	0	0	0	0	0	0	0	0	0	0	0	0	0	0	0	0	0	0	0	0	0
198	heart_4mm_boundary_10_20	0	0	0	0	0	0	0	0	0	0	0	0	0	0	0	0	0	0	0	0	0	0	0	0	0	0	0	0	0	0	0	0	0	0	0	0	0	0	0	0	0	0	0	0	0	0	0	0
198	heart_4mm_boundary_5_10	0	0	0	0	0	0	0	0	0	0	0	0	0	0	0	0	0	0	0	0	0	0	0	0	0	0	0	0	0	0	0	0	0	0	0	0	0	0	0	0	0	0	0	0	0	0	0	0
198	heart_4mm_boundary_20_1000	0	0	0	0	0	0	0	0	0	0	0	0	0	0	0	0	0	0	0	0	0	0	0	0	0	0	0	0	0	0	0	0	0	0	0	0	0	0	0	0	0	0	0	0	0	0	0	0
198	heart_4mm_boundary_0_1	185163	0.0504556	1.91	0	0	0	0	0	0	0	0	0	0	0	0	0	0	0	0	0	0	1.91	0	0	0	0	0	1.91	0	0	0	0	1.91	1.91	1.91	0	0	1.91	0	0	0	1.91	0	0	1.91	1.91	1.91	0
198	heart_50mm_boundary	5.29539e+06	0.790767	32.42	41.96	43.87	62.94	61.04	53.41	38.15	40.05	41.96	43.87	45.78	41.96	40.05	53.41	40.05	51.5	45.78	53.41	53.41	45.78	59.13	57.22	45.78	51.5	62.94	45.78	64.85	53.41	59.13	49.59	43.87	47.68	55.31	59.13	59.13	45.78	57.22	68.66	74.39	59.13	72.48	61.04	62.94	47.68	80.11	64.85
198	heart_50mm_boundary_0_1	4.80399e+06	0.0719392	26.7	38.15	38.15	53.41	47.68	45.78	28.61	36.24	28.61	40.05	40.05	34.33	32.42	40.05	34.33	34.33	40.05	45.78	43.87	36.24	43.87	43.87	34.33	40.05	47.68	30.52	55.31	43.87	55.31	34.33	34.33	38.15	51.5	41.96	49.59	36.24	41.96	61.04	61.04	45.78	61.04	49.59	45.78	32.42	64.85	59.13
199	heart	551336	0.712352	0	0	0	0	0	0	0	0	0	0	0	0	0	0	0	0	0	0	0	0	0	0	0	0	0	0	0	0	0	0	0	0	0	0	0	0	0	0	0	0	0	0	0	0	0	0
199	heart_4mm_boundary	121910	0.989315	0	0	0	0	0	0	0	0	0	0	0	0	0	0	0	0	0	0	0	0	0	0	0	0	0	0	0	0	0	0	0	0	0	0	0	0	0	0	0	0	0	0	0	0	0	0
199	heart_4mm_boundary_0_1	85905.1	0.124157	0	0	0	0	0	0	0	0	0	0	0	0	0	0	0	0	0	0	0	0	0	0	0	0	0	0	0	0	0	0	0	0	0	0	0	0	0	0	0	0	0	0	0	0	0	0
199	heart_50mm_boundary	3.85095e+06	1.25217	103	120.16	118.26	108.72	125.89	89.65	137.33	116.35	106.81	106.81	127.79	120.16	97.27	85.83	122.07	99.18	101.09	125.89	120.16	129.7	112.53	120.16	118.26	118.26	122.07	143.05	123.98	146.87	144.96	135.42	131.61	101.09	143.05	148.77	131.61	148.77	133.51	120.16	123.98	131.61	133.51	137.33	120.16	116.35	129.7	144.96
199	heart_4mm_boundary_10_20	0	0	0	0	0	0	0	0	0	0	0	0	0	0	0	0	0	0	0	0	0	0	0	0	0	0	0	0	0	0	0	0	0	0	0	0	0	0	0	0	0	0	0	0	0	0	0	0
199	heart_4mm_boundary_20_1000	0	0	0	0	0	0	0	0	0	0	0	0	0	0	0	0	0	0	0	0	0	0	0	0	0	0	0	0	0	0	0	0	0	0	0	0	0	0	0	0	0	0	0	0	0	0	0	0
199	heart_4mm_boundary_5_10	4798.89	5.76821	0	0	0	0	0	0	0	0	0	0	0	0	0	0	0	0	0	0	0	0	0	0	0	0	0	0	0	0	0	0	0	0	0	0	0	0	0	0	0	0	0	0	0	0	0	0
199	heart_4mm_boundary_1_5	31206.1	2.63605	0	0	0	0	0	0	0	0	0	0	0	0	0	0	0	0	0	0	0	0	0	0	0	0	0	0	0	0	0	0	0	0	0	0	0	0	0	0	0	0	0	0	0	0	0	0
199	heart_50mm_boundary_0_1	2.90148e+06	0.158416	72.48	74.39	89.65	82.02	85.83	51.5	95.37	82.02	83.92	62.94	87.74	85.83	72.48	53.41	82.02	70.57	70.57	104.9	76.29	87.74	85.83	87.74	80.11	80.11	89.65	106.81	72.48	108.72	93.46	95.37	83.92	62.94	93.46	120.16	91.55	101.09	93.46	80.11	85.83	87.74	91.55	103	89.65	80.11	91.55	89.65
200	heart	649185	2.16841	0	0	0	0	0	0	0	0	0	0	0	0	0	0	0	0	0	0	0	0	0	0	0	0	0	0	0	0	0	0	0	0	0	0	0	0	0	0	0	0	0	0	0	0	0	0
200	heart_4mm_boundary_0_1	89527.1	0.363294	0	0	0	0	0	0	0	0	0	0	0	0	0	0	0	0	0	0	0	0	0	0	0	0	0	0	0	0	0	0	0	0	0	0	0	0	0	0	0	0	0	0	0	0	0	0
200	heart_4mm_boundary	137098	4.26174	0	0	0	0	0	0	0	0	0	0	0	0	0	0	0	0	0	0	0	0	0	0	0	0	0	0	0	0	0	0	0	0	0	0	0	0	0	0	0	0	0	0	0	0	0	0
200	heart_50mm_boundary	4.33048e+06	10.3553	3.81	3.81	3.81	3.81	1.91	1.91	15.26	3.81	7.63	7.63	1.91	0	7.63	1.91	5.72	5.72	5.72	9.54	5.72	5.72	1.91	7.63	5.72	7.63	3.81	5.72	9.54	1.91	9.54	3.81	13.35	9.54	7.63	13.35	11.44	1.91	5.72	11.44	9.54	7.63	7.63	7.63	13.35	15.26	15.26	17.17
200	heart_4mm_boundary_1_5	20645.1	1.96314	0	0	0	0	0	0	0	0	0	0	0	0	0	0	0	0	0	0	0	0	0	0	0	0	0	0	0	0	0	0	0	0	0	0	0	0	0	0	0	0	0	0	0	0	0	0
200	heart_4mm_boundary_5_10	7656.1	8.00198	0	0	0	0	0	0	0	0	0	0	0	0	0	0	0	0	0	0	0	0	0	0	0	0	0	0	0	0	0	0	0	0	0	0	0	0	0	0	0	0	0	0	0	0	0	0
200	heart_4mm_boundary_10_20	9485.24	14.6731	0	0	0	0	0	0	0	0	0	0	0	0	0	0	0	0	0	0	0	0	0	0	0	0	0	0	0	0	0	0	0	0	0	0	0	0	0	0	0	0	0	0	0	0	0	0
200	heart_4mm_boundary_20_1000	9784.7	31.762	0	0	0	0	0	0	0	0	0	0	0	0	0	0	0	0	0	0	0	0	0	0	0	0	0	0	0	0	0	0	0	0	0	0	0	0	0	0	0	0	0	0	0	0	0	0
200	heart_50mm_boundary_0_1	2.64387e+06	0.268733	3.81	1.91	1.91	1.91	1.91	1.91	11.44	1.91	5.72	7.63	1.91	0	3.81	1.91	3.81	3.81	3.81	7.63	1.91	0	1.91	1.91	3.81	3.81	3.81	1.91	5.72	1.91	7.63	3.81	9.54	9.54	5.72	9.54	7.63	0	3.81	5.72	5.72	3.81	3.81	5.72	7.63	11.44	11.44	11.44
201	heart	489422	2.57455	0	0	0	0	0	0	0	0	0	0	0	0	0	0	0	0	0	0	0	0	0	0	0	0	0	0	0	0	0	0	0	0	0	0	0	0	0	0	0	0	0	0	0	0	0	0
201	heart_4mm_boundary	102253	2.76398	0	0	0	0	0	0	0	0	0	0	0	0	0	0	0	0	0	0	0	0	0	0	0	0	0	0	0	0	0	0	0	0	0	0	0	0	0	0	0	0	0	0	0	0	0	0
201	heart_50mm_boundary	3.80257e+06	2.87276	17.17	22.89	19.07	20.98	24.8	20.98	19.07	28.61	32.42	15.26	24.8	15.26	19.07	19.07	34.33	22.89	20.98	36.24	22.89	40.05	34.33	32.42	17.17	19.07	22.89	24.8	32.42	41.96	32.42	38.15	61.04	24.8	22.89	22.89	20.98	19.07	55.31	51.5	30.52	22.89	22.89	20.98	26.7	26.7	40.05	45.78
201	heart_4mm_boundary_0_1	52578	0.303547	0	0	0	0	0	0	0	0	0	0	0	0	0	0	0	0	0	0	0	0	0	0	0	0	0	0	0	0	0	0	0	0	0	0	0	0	0	0	0	0	0	0	0	0	0	0
201	heart_4mm_boundary_20_1000	0	0	0	0	0	0	0	0	0	0	0	0	0	0	0	0	0	0	0	0	0	0	0	0	0	0	0	0	0	0	0	0	0	0	0	0	0	0	0	0	0	0	0	0	0	0	0	0
201	heart_4mm_boundary_1_5	28686.5	3.13429	0	0	0	0	0	0	0	0	0	0	0	0	0	0	0	0	0	0	0	0	0	0	0	0	0	0	0	0	0	0	0	0	0	0	0	0	0	0	0	0	0	0	0	0	0	0
201	heart_4mm_boundary_10_20	6069.18	11.7015	0	0	0	0	0	0	0	0	0	0	0	0	0	0	0	0	0	0	0	0	0	0	0	0	0	0	0	0	0	0	0	0	0	0	0	0	0	0	0	0	0	0	0	0	0	0
201	heart_4mm_boundary_5_10	14919.3	7.08715	0	0	0	0	0	0	0	0	0	0	0	0	0	0	0	0	0	0	0	0	0	0	0	0	0	0	0	0	0	0	0	0	0	0	0	0	0	0	0	0	0	0	0	0	0	0
201	heart_50mm_boundary_0_1	2.43328e+06	0.222338	13.35	5.72	9.54	15.26	11.44	7.63	11.44	19.07	17.17	5.72	9.54	7.63	9.54	13.35	20.98	15.26	5.72	20.98	9.54	22.89	17.17	19.07	1.91	5.72	13.35	13.35	15.26	20.98	15.26	22.89	34.33	15.26	11.44	9.54	3.81	9.54	22.89	26.7	11.44	5.72	17.17	9.54	9.54	5.72	17.17	26.7
202	heart	679608	0.257438	0	0	0	0	0	0	0	0	0	0	0	0	0	0	0	0	0	0	0	0	0	0	0	0	0	0	0	0	0	0	0	0	0	0	0	0	0	0	0	0	0	0	0	0	0	0
202	heart_4mm_boundary_10_20	0	0	0	0	0	0	0	0	0	0	0	0	0	0	0	0	0	0	0	0	0	0	0	0	0	0	0	0	0	0	0	0	0	0	0	0	0	0	0	0	0	0	0	0	0	0	0	0
202	heart_4mm_boundary_5_10	0	0	0	0	0	0	0	0	0	0	0	0	0	0	0	0	0	0	0	0	0	0	0	0	0	0	0	0	0	0	0	0	0	0	0	0	0	0	0	0	0	0	0	0	0	0	0	0
202	heart_4mm_boundary_20_1000	0	0	0	0	0	0	0	0	0	0	0	0	0	0	0	0	0	0	0	0	0	0	0	0	0	0	0	0	0	0	0	0	0	0	0	0	0	0	0	0	0	0	0	0	0	0	0	0
202	heart_4mm_boundary	139760	0.476715	0	0	0	0	0	0	0	0	0	0	0	0	0	0	0	0	0	0	0	0	0	0	0	0	0	0	0	0	0	0	0	0	0	0	0	0	0	0	0	0	0	0	0	0	0	0
202	heart_4mm_boundary_0_1	118911	0.188524	0	0	0	0	0	0	0	0	0	0	0	0	0	0	0	0	0	0	0	0	0	0	0	0	0	0	0	0	0	0	0	0	0	0	0	0	0	0	0	0	0	0	0	0	0	0
202	heart_50mm_boundary	4.40512e+06	2.99827	14.95	26.17	37.38	3.74	37.38	29.91	44.86	52.34	22.43	44.86	26.17	56.08	33.65	41.12	29.91	26.17	29.91	48.6	22.43	33.65	33.65	41.12	44.86	11.22	14.95	44.86	29.91	37.38	44.86	56.08	33.65	18.69	37.38	52.34	59.81	48.6	37.38	37.38	29.91	48.6	44.86	44.86	59.81	33.65	56.08	29.91
202	heart_4mm_boundary_1_5	20849.1	2.1204	0	0	0	0	0	0	0	0	0	0	0	0	0	0	0	0	0	0	0	0	0	0	0	0	0	0	0	0	0	0	0	0	0	0	0	0	0	0	0	0	0	0	0	0	0	0
202	heart_50mm_boundary_0_1	3.1098e+06	0.169014	3.74	3.74	7.48	0	3.74	0	3.74	3.74	0	7.48	0	11.22	3.74	7.48	11.22	3.74	11.22	7.48	3.74	3.74	3.74	3.74	14.95	0	0	0	3.74	3.74	14.95	7.48	3.74	0	7.48	7.48	3.74	0	7.48	3.74	3.74	11.22	0	7.48	7.48	0	3.74	7.48
203	heart	716455	3.90663	0	0	0	0	0	0	0	0	0	0	0	0	0	0	0	0	0	0	0	0	0	0	0	0	0	0	0	0	0	0	0	0	0	0	0	0	0	0	0	0	0	0	0	0	0	0
203	heart_4mm_boundary	153799	8.09991	0	0	0	0	0	0	0	0	0	0	0	0	0	0	0	0	0	0	0	0	0	0	0	0	0	0	0	0	0	0	0	0	0	0	0	0	0	0	0	0	0	0	0	0	0	0
203	heart_4mm_boundary_0_1	90173.7	0.483816	0	0	0	0	0	0	0	0	0	0	0	0	0	0	0	0	0	0	0	0	0	0	0	0	0	0	0	0	0	0	0	0	0	0	0	0	0	0	0	0	0	0	0	0	0	0
203	heart_50mm_boundary	4.63667e+06	10.6961	17.17	13.35	26.7	24.8	19.07	15.26	13.35	40.05	15.26	28.61	22.89	13.35	26.7	26.7	20.98	17.17	28.61	30.52	15.26	15.26	26.7	13.35	13.35	15.26	36.24	34.33	26.7	24.8	19.07	19.07	28.61	22.89	22.89	30.52	20.98	19.07	30.52	28.61	34.33	22.89	17.17	30.52	41.96	34.33	22.89	40.05
203	heart_4mm_boundary_1_5	36274	1.91767	0	0	0	0	0	0	0	0	0	0	0	0	0	0	0	0	0	0	0	0	0	0	0	0	0	0	0	0	0	0	0	0	0	0	0	0	0	0	0	0	0	0	0	0	0	0
203	heart_4mm_boundary_5_10	2841.95	7.17252	0	0	0	0	0	0	0	0	0	0	0	0	0	0	0	0	0	0	0	0	0	0	0	0	0	0	0	0	0	0	0	0	0	0	0	0	0	0	0	0	0	0	0	0	0	0
203	heart_4mm_boundary_20_1000	22632.6	48.0172	0	0	0	0	0	0	0	0	0	0	0	0	0	0	0	0	0	0	0	0	0	0	0	0	0	0	0	0	0	0	0	0	0	0	0	0	0	0	0	0	0	0	0	0	0	0
203	heart_4mm_boundary_10_20	1876.83	13.5504	0	0	0	0	0	0	0	0	0	0	0	0	0	0	0	0	0	0	0	0	0	0	0	0	0	0	0	0	0	0	0	0	0	0	0	0	0	0	0	0	0	0	0	0	0	0
203	heart_50mm_boundary_0_1	2.835e+06	0.359715	13.35	13.35	19.07	22.89	13.35	13.35	11.44	38.15	7.63	24.8	9.54	13.35	19.07	17.17	17.17	15.26	20.98	26.7	15.26	13.35	20.98	13.35	9.54	11.44	28.61	26.7	24.8	19.07	19.07	15.26	22.89	15.26	20.98	22.89	15.26	17.17	19.07	20.98	26.7	15.26	15.26	20.98	32.42	24.8	19.07	28.61
204	heart	722324	1.40738	0	0	0	0	0	0	0	0	0	0	0	0	0	0	0	0	0	0	0	0	0	0	0	0	0	0	0	0	0	0	0	0	0	0	0	0	0	0	0	0	0	0	0	0	0	0
204	heart_4mm_boundary	147964	2.19271	0	0	0	0	0	0	0	0	0	0	0	0	0	0	0	0	0	0	0	0	0	0	0	0	0	0	0	0	0	0	0	0	0	0	0	0	0	0	0	0	0	0	0	0	0	0
204	heart_4mm_boundary_0_1	77693.9	0.510806	0	0	0	0	0	0	0	0	0	0	0	0	0	0	0	0	0	0	0	0	0	0	0	0	0	0	0	0	0	0	0	0	0	0	0	0	0	0	0	0	0	0	0	0	0	0
204	heart_50mm_boundary	4.53411e+06	10.6176	62.94	70.57	66.76	62.94	78.2	53.41	91.55	64.85	82.02	72.48	70.57	78.2	82.02	45.78	59.13	70.57	80.11	80.11	82.02	97.27	70.57	93.46	74.39	70.57	70.57	72.48	62.94	99.18	76.29	95.37	80.11	70.57	80.11	87.74	93.46	83.92	80.11	85.83	89.65	110.63	82.02	85.83	74.39	85.83	99.18	74.39
204	heart_4mm_boundary_1_5	49579.6	2.10769	0	0	0	0	0	0	0	0	0	0	0	0	0	0	0	0	0	0	0	0	0	0	0	0	0	0	0	0	0	0	0	0	0	0	0	0	0	0	0	0	0	0	0	0	0	0
204	heart_4mm_boundary_5_10	16136.2	7.33294	0	0	0	0	0	0	0	0	0	0	0	0	0	0	0	0	0	0	0	0	0	0	0	0	0	0	0	0	0	0	0	0	0	0	0	0	0	0	0	0	0	0	0	0	0	0
204	heart_4mm_boundary_10_20	4447.94	13.2264	0	0	0	0	0	0	0	0	0	0	0	0	0	0	0	0	0	0	0	0	0	0	0	0	0	0	0	0	0	0	0	0	0	0	0	0	0	0	0	0	0	0	0	0	0	0
204	heart_4mm_boundary_20_1000	106.812	29.0411	0	0	0	0	0	0	0	0	0	0	0	0	0	0	0	0	0	0	0	0	0	0	0	0	0	0	0	0	0	0	0	0	0	0	0	0	0	0	0	0	0	0	0	0	0	0
204	heart_50mm_boundary_0_1	2.4687e+06	0.388015	20.98	20.98	22.89	28.61	30.52	11.44	36.24	17.17	32.42	19.07	20.98	24.8	24.8	13.35	22.89	17.17	26.7	24.8	28.61	43.87	20.98	26.7	20.98	26.7	17.17	28.61	28.61	41.96	36.24	28.61	28.61	26.7	26.7	32.42	30.52	26.7	34.33	28.61	32.42	30.52	32.42	26.7	22.89	40.05	36.24	32.42
205	heart	878770	0.117484	0	0	0	0	0	0	0	0	0	0	0	0	0	0	0	0	0	0	0	0	0	0	0	0	0	0	0	0	0	0	0	0	0	0	0	0	0	0	0	0	0	0	0	0	0	0
205	heart_4mm_boundary	168960	0.132918	0	0	0	0	0	0	0	0	0	0	0	0	0	0	0	0	0	0	0	0	0	0	0	0	0	0	0	0	0	0	0	0	0	0	0	0	0	0	0	0	0	0	0	0	0	0
205	heart_4mm_boundary_10_20	0	0	0	0	0	0	0	0	0	0	0	0	0	0	0	0	0	0	0	0	0	0	0	0	0	0	0	0	0	0	0	0	0	0	0	0	0	0	0	0	0	0	0	0	0	0	0	0
205	heart_4mm_boundary_5_10	0	0	0	0	0	0	0	0	0	0	0	0	0	0	0	0	0	0	0	0	0	0	0	0	0	0	0	0	0	0	0	0	0	0	0	0	0	0	0	0	0	0	0	0	0	0	0	0
205	heart_4mm_boundary_1_5	0	0	0	0	0	0	0	0	0	0	0	0	0	0	0	0	0	0	0	0	0	0	0	0	0	0	0	0	0	0	0	0	0	0	0	0	0	0	0	0	0	0	0	0	0	0	0	0
205	heart_4mm_boundary_20_1000	0	0	0	0	0	0	0	0	0	0	0	0	0	0	0	0	0	0	0	0	0	0	0	0	0	0	0	0	0	0	0	0	0	0	0	0	0	0	0	0	0	0	0	0	0	0	0	0
205	heart_4mm_boundary_0_1	168960	0.132918	0	0	0	0	0	0	0	0	0	0	0	0	0	0	0	0	0	0	0	0	0	0	0	0	0	0	0	0	0	0	0	0	0	0	0	0	0	0	0	0	0	0	0	0	0	0
205	heart_50mm_boundary	5.00674e+06	1.21201	9.77	4.88	9.77	0	9.77	9.77	4.88	14.65	4.88	19.53	14.65	9.77	0	4.88	4.88	14.65	0	4.88	0	19.53	0	0	9.77	14.65	9.77	4.88	0	0	9.77	9.77	9.77	0	9.77	14.65	4.88	4.88	4.88	9.77	14.65	4.88	14.65	9.77	9.77	14.65	14.65	0
205	heart_50mm_boundary_0_1	4.46682e+06	0.137725	9.77	4.88	9.77	0	9.77	9.77	4.88	14.65	4.88	19.53	14.65	9.77	0	4.88	4.88	14.65	0	4.88	0	19.53	0	0	9.77	14.65	9.77	4.88	0	0	9.77	9.77	9.77	0	9.77	14.65	4.88	4.88	4.88	9.77	14.65	4.88	14.65	9.77	9.77	14.65	9.77	0
206	heart	948469	5.27928	0	0	0	0	0	0	0	0	0	0	0	0	0	0	0	0	0	0	0	0	0	0	0	0	0	0	0	0	0	0	0	0	0	0	0	0	0	0	0	0	0	0	0	0	0	0
206	heart_4mm_boundary_0_1	103083	0.198054	0	0	0	0	0	0	0	0	0	0	0	0	0	0	0	0	0	0	0	0	0	0	0	0	0	0	0	0	0	0	0	0	0	0	0	0	0	0	0	0	0	0	0	0	0	0
206	heart_4mm_boundary	177605	8.73438	0	0	0	0	0	0	0	0	0	0	0	0	0	0	0	0	0	0	0	0	0	0	0	0	0	0	0	0	0	0	0	0	0	0	0	0	0	0	0	0	0	0	0	0	0	0
206	heart_50mm_boundary	5.05535e+06	5.67036	30.52	20.98	26.7	47.68	28.61	28.61	49.59	30.52	30.52	32.42	47.68	41.96	43.87	30.52	32.42	40.05	32.42	26.7	38.15	38.15	51.5	55.31	28.61	47.68	34.33	55.31	34.33	40.05	41.96	43.87	49.59	45.78	55.31	45.78	41.96	62.94	30.52	36.24	26.7	41.96	57.22	45.78	41.96	49.59	38.15	70.57
206	heart_4mm_boundary_1_5	35144.8	2.92716	0	0	0	0	0	0	0	0	0	0	0	0	0	0	0	0	0	0	0	0	0	0	0	0	0	0	0	0	0	0	0	0	0	0	0	0	0	0	0	0	0	0	0	0	0	0
206	heart_4mm_boundary_5_10	15398	7.17356	0	0	0	0	0	0	0	0	0	0	0	0	0	0	0	0	0	0	0	0	0	0	0	0	0	0	0	0	0	0	0	0	0	0	0	0	0	0	0	0	0	0	0	0	0	0
206	heart_4mm_boundary_20_1000	14493.9	82.0254	0	0	0	0	0	0	0	0	0	0	0	0	0	0	0	0	0	0	0	0	0	0	0	0	0	0	0	0	0	0	0	0	0	0	0	0	0	0	0	0	0	0	0	0	0	0
206	heart_4mm_boundary_10_20	9485.24	13.5628	0	0	0	0	0	0	0	0	0	0	0	0	0	0	0	0	0	0	0	0	0	0	0	0	0	0	0	0	0	0	0	0	0	0	0	0	0	0	0	0	0	0	0	0	0	0
206	heart_50mm_boundary_0_1	3.79232e+06	0.174716	22.89	13.35	17.17	36.24	20.98	22.89	36.24	20.98	22.89	20.98	26.7	19.07	22.89	22.89	22.89	28.61	24.8	17.17	20.98	28.61	40.05	36.24	19.07	26.7	22.89	45.78	28.61	19.07	28.61	28.61	28.61	24.8	38.15	34.33	26.7	45.78	20.98	24.8	17.17	32.42	40.05	40.05	19.07	28.61	28.61	51.5
207	heart	978710	1.80614	102.25	132.71	95.72	110.95	100.08	115.31	102.25	102.25	124.01	106.6	126.18	97.9	106.6	104.43	128.36	130.53	95.72	100.08	130.53	113.13	95.72	124.01	113.13	108.78	104.43	110.95	108.78	113.13	113.13	126.18	119.66	106.6	126.18	124.01	141.41	130.53	113.13	126.18	91.37	106.6	93.55	113.13	115.31	102.25	147.94	139.24
207	heart_4mm_boundary	188091	2.46971	0	8.7	2.18	4.35	0	4.35	4.35	0	2.18	2.18	6.53	2.18	6.53	2.18	4.35	4.35	4.35	2.18	2.18	0	4.35	4.35	2.18	0	2.18	4.35	4.35	0	4.35	2.18	2.18	2.18	2.18	8.7	4.35	0	2.18	4.35	0	2.18	6.53	0	2.18	2.18	10.88	2.18
207	heart_50mm_boundary	4.94178e+06	9.90836	137.06	126.18	115.31	108.78	134.89	141.41	141.41	141.41	152.29	134.89	165.34	141.41	147.94	147.94	143.59	147.94	160.99	169.69	174.05	132.71	117.48	171.87	139.24	150.11	150.11	147.94	169.69	208.85	147.94	154.47	154.47	167.52	163.17	150.11	197.98	139.24	176.22	187.1	163.17	182.75	141.41	167.52	197.98	176.22	147.94	147.94
207	heart_4mm_boundary_0_1	88750.1	0.519819	0	0	0	0	0	0	0	0	0	0	0	0	0	0	0	0	0	0	0	0	0	0	0	0	0	0	0	0	0	0	0	0	0	0	0	0	0	0	0	0	0	0	0	0	0	0
207	heart_4mm_boundary_5_10	33747.4	6.83656	0	2.18	2.18	2.18	0	2.18	2.18	0	0	2.18	6.53	2.18	2.18	0	4.35	4.35	2.18	0	0	0	4.35	0	0	0	0	2.18	2.18	0	0	2.18	0	0	0	0	4.35	0	0	0	0	2.18	4.35	0	2.18	0	8.7	0
207	heart_4mm_boundary_1_5	62512.8	2.34588	0	4.35	0	2.18	0	2.18	0	0	0	0	0	0	4.35	2.18	0	0	2.18	2.18	2.18	0	0	4.35	2.18	0	0	2.18	0	0	4.35	0	2.18	2.18	2.18	8.7	0	0	2.18	4.35	0	0	2.18	0	0	2.18	2.18	2.18
207	heart_4mm_boundary_10_20	2915.26	12.7282	0	2.18	0	0	0	0	2.18	0	2.18	0	0	0	0	0	0	0	0	0	0	0	0	0	0	0	2.18	0	2.18	0	0	0	0	0	0	0	0	0	0	0	0	0	0	0	0	0	0	0
207	heart_4mm_boundary_20_1000	165.343	23.7502	0	0	0	0	0	0	0	0	0	0	0	0	0	0	0	0	0	0	0	0	0	0	0	0	0	0	0	0	0	0	0	0	0	0	0	0	0	0	0	0	0	0	0	0	0	0
207	heart_50mm_boundary_0_1	2.41418e+06	0.409058	19.58	36.98	39.16	26.11	39.16	32.63	32.63	36.98	34.81	32.63	45.69	34.81	30.46	39.16	34.81	34.81	43.51	50.04	28.28	34.81	23.93	47.86	43.51	30.46	54.39	45.69	54.39	39.16	32.63	32.63	34.81	41.34	45.69	32.63	50.04	30.46	45.69	47.86	45.69	47.86	30.46	43.51	50.04	21.76	39.16	21.76
208	heart	608847	2.91397	0	0	0	0	0	0	0	0	0	0	0	0	0	0	0	0	0	0	0	0	0	0	0	0	0	0	0	1.91	0	0	1.91	0	0	0	0	0	0	0	0	0	0	0	0	1.91	1.91	0
208	heart_4mm_boundary_0_1	72572.7	0.331019	0	0	0	0	0	0	0	0	0	0	0	0	0	0	0	0	0	0	0	0	0	0	0	0	0	0	0	0	0	0	1.91	0	0	0	0	0	0	0	0	0	0	0	0	0	0	0
208	heart_4mm_boundary	129818	4.00192	0	0	0	0	0	0	0	0	0	0	0	0	0	0	0	0	0	0	0	0	0	0	0	0	0	0	0	0	0	0	1.91	0	0	0	0	0	0	0	0	0	0	0	0	1.91	1.91	0
208	heart_50mm_boundary	4.1859e+06	6.51614	78.2	82.02	108.72	93.46	80.11	99.18	80.11	80.11	87.74	95.37	76.29	68.66	99.18	78.2	120.16	104.9	91.55	83.92	89.65	118.26	80.11	99.18	89.65	87.74	82.02	108.72	93.46	83.92	95.37	116.35	122.07	85.83	93.46	87.74	97.27	110.63	103	89.65	99.18	97.27	95.37	74.39	108.72	108.72	123.98	127.79
208	heart_4mm_boundary_10_20	15550.6	14.5152	0	0	0	0	0	0	0	0	0	0	0	0	0	0	0	0	0	0	0	0	0	0	0	0	0	0	0	0	0	0	0	0	0	0	0	0	0	0	0	0	0	0	0	0	0	0
208	heart_4mm_boundary_20_1000	4159.93	23.8948	0	0	0	0	0	0	0	0	0	0	0	0	0	0	0	0	0	0	0	0	0	0	0	0	0	0	0	0	0	0	0	0	0	0	0	0	0	0	0	0	0	0	0	0	0	0
208	heart_4mm_boundary_1_5	22449.5	2.73499	0	0	0	0	0	0	0	0	0	0	0	0	0	0	0	0	0	0	0	0	0	0	0	0	0	0	0	0	0	0	0	0	0	0	0	0	0	0	0	0	0	0	0	0	0	0
208	heart_4mm_boundary_5_10	15085.2	7.22416	0	0	0	0	0	0	0	0	0	0	0	0	0	0	0	0	0	0	0	0	0	0	0	0	0	0	0	0	0	0	0	0	0	0	0	0	0	0	0	0	0	0	0	1.91	1.91	0
208	heart_50mm_boundary_0_1	2.19582e+06	0.253055	15.26	11.44	17.17	19.07	13.35	24.8	20.98	19.07	19.07	19.07	13.35	19.07	20.98	13.35	28.61	24.8	24.8	20.98	19.07	36.24	17.17	30.52	24.8	15.26	28.61	28.61	22.89	20.98	17.17	34.33	26.7	30.52	15.26	20.98	24.8	22.89	32.42	19.07	13.35	19.07	32.42	30.52	34.33	38.15	24.8	30.52
209	heart	537491	8.6223	0	0	0	0	0	0	0	0	0	0	0	0	0	0	0	0	0	0	0	0	0	0	0	0	0	1.91	0	0	0	0	0	0	3.81	0	0	0	0	0	1.91	1.91	0	0	0	0	0	0
209	heart_4mm_boundary	120468	16.7653	0	0	0	0	0	0	0	0	0	0	0	0	0	0	0	0	0	0	0	0	0	0	0	0	0	1.91	0	0	0	0	0	0	0	0	0	0	0	0	0	0	0	0	0	0	0	0
209	heart_50mm_boundary	4.00176e+06	13.6618	108.72	93.46	99.18	104.9	114.44	93.46	127.79	106.81	127.79	83.92	97.27	137.33	101.09	118.26	93.46	143.05	116.35	103	101.09	114.44	116.35	122.07	164.03	123.98	127.79	108.72	150.68	152.59	112.53	99.18	114.44	127.79	116.35	116.35	125.89	150.68	125.89	125.89	143.05	103	150.68	110.63	125.89	122.07	97.27	175.48
209	heart_4mm_boundary_0_1	61586.4	0.279475	0	0	0	0	0	0	0	0	0	0	0	0	0	0	0	0	0	0	0	0	0	0	0	0	0	0	0	0	0	0	0	0	0	0	0	0	0	0	0	0	0	0	0	0	0	0
209	heart_4mm_boundary_10_20	9374.62	15.8654	0	0	0	0	0	0	0	0	0	0	0	0	0	0	0	0	0	0	0	0	0	0	0	0	0	0	0	0	0	0	0	0	0	0	0	0	0	0	0	0	0	0	0	0	0	0
209	heart_4mm_boundary_20_1000	21432.9	79.9656	0	0	0	0	0	0	0	0	0	0	0	0	0	0	0	0	0	0	0	0	0	0	0	0	0	1.91	0	0	0	0	0	0	0	0	0	0	0	0	0	0	0	0	0	0	0	0
209	heart_4mm_boundary_5_10	15308.4	6.40287	0	0	0	0	0	0	0	0	0	0	0	0	0	0	0	0	0	0	0	0	0	0	0	0	0	0	0	0	0	0	0	0	0	0	0	0	0	0	0	0	0	0	0	0	0	0
209	heart_4mm_boundary_1_5	12765.9	3.27621	0	0	0	0	0	0	0	0	0	0	0	0	0	0	0	0	0	0	0	0	0	0	0	0	0	0	0	0	0	0	0	0	0	0	0	0	0	0	0	0	0	0	0	0	0	0
209	heart_50mm_boundary_0_1	2.4132e+06	0.211237	47.68	26.7	34.33	32.42	32.42	26.7	34.33	38.15	34.33	30.52	30.52	34.33	20.98	47.68	30.52	40.05	36.24	22.89	24.8	41.96	41.96	34.33	38.15	28.61	36.24	20.98	51.5	51.5	36.24	34.33	43.87	40.05	38.15	30.52	59.13	72.48	41.96	34.33	36.24	24.8	47.68	34.33	30.52	30.52	26.7	61.04
210	heart	639683	1.43952	0	0	0	0	0	0	0	0	0	0	0	0	0	0	0	0	0	0	0	0	0	0	0	0	0	0	0	0	0	0	0	0	0	0	0	0	0	0	0	0	0	0	0	0	0	0
210	heart_4mm_boundary	136337	2.84844	0	0	0	0	0	0	0	0	0	0	0	0	0	0	0	0	0	0	0	0	0	0	0	0	0	0	0	0	0	0	0	0	0	0	0	0	0	0	0	0	0	0	0	0	0	0
210	heart_4mm_boundary_0_1	98342.9	0.345205	0	0	0	0	0	0	0	0	0	0	0	0	0	0	0	0	0	0	0	0	0	0	0	0	0	0	0	0	0	0	0	0	0	0	0	0	0	0	0	0	0	0	0	0	0	0
210	heart_50mm_boundary	4.33841e+06	5.42787	38.15	47.68	59.13	43.87	38.15	40.05	38.15	45.78	36.24	41.96	36.24	49.59	55.31	49.59	51.5	38.15	34.33	64.85	43.87	43.87	28.61	49.59	49.59	41.96	61.04	61.04	49.59	36.24	47.68	40.05	28.61	57.22	66.76	57.22	45.78	28.61	49.59	51.5	38.15	38.15	47.68	49.59	40.05	59.13	57.22	59.13
210	heart_4mm_boundary_1_5	16050.3	2.19154	0	0	0	0	0	0	0	0	0	0	0	0	0	0	0	0	0	0	0	0	0	0	0	0	0	0	0	0	0	0	0	0	0	0	0	0	0	0	0	0	0	0	0	0	0	0
210	heart_4mm_boundary_5_10	9136.2	7.34207	0	0	0	0	0	0	0	0	0	0	0	0	0	0	0	0	0	0	0	0	0	0	0	0	0	0	0	0	0	0	0	0	0	0	0	0	0	0	0	0	0	0	0	0	0	0
210	heart_4mm_boundary_20_1000	4909.52	28.5084	0	0	0	0	0	0	0	0	0	0	0	0	0	0	0	0	0	0	0	0	0	0	0	0	0	0	0	0	0	0	0	0	0	0	0	0	0	0	0	0	0	0	0	0	0	0
210	heart_50mm_boundary_0_1	2.8828e+06	0.245772	22.89	36.24	40.05	26.7	19.07	32.42	17.17	22.89	26.7	20.98	17.17	30.52	38.15	40.05	28.61	15.26	20.98	32.42	34.33	24.8	19.07	32.42	26.7	24.8	38.15	38.15	30.52	24.8	28.61	28.61	15.26	34.33	40.05	40.05	26.7	15.26	24.8	30.52	17.17	19.07	32.42	28.61	19.07	26.7	43.87	45.78
210	heart_4mm_boundary_10_20	7898.33	14.2035	0	0	0	0	0	0	0	0	0	0	0	0	0	0	0	0	0	0	0	0	0	0	0	0	0	0	0	0	0	0	0	0	0	0	0	0	0	0	0	0	0	0	0	0	0	0
211	heart	958835	2.23773	0	1.36	0	0	0	0	0	0	0	0	0	1.36	0	0	0	1.36	1.36	0	0	0	0	0	0	0	0	0	0	0	1.36	0	0	1.36	1.36	0	0	0	0	0	0	0	0	1.36	2.72	0	1.36	0
211	heart_4mm_boundary_0_1	128011	0.335217	0	0	0	0	0	0	0	0	0	0	0	1.36	0	0	0	0	1.36	0	0	0	0	0	0	0	0	0	0	0	1.36	0	0	1.36	0	0	0	0	0	0	0	0	0	1.36	2.72	0	1.36	0
211	heart_4mm_boundary	183470	4.71838	0	0	0	0	0	0	0	0	0	0	0	1.36	0	0	0	0	1.36	0	0	0	0	0	0	0	0	0	0	0	1.36	0	0	1.36	0	0	0	0	0	0	0	0	0	1.36	2.72	0	1.36	0
211	heart_4mm_boundary_1_5	30930.2	1.91475	0	0	0	0	0	0	0	0	0	0	0	0	0	0	0	0	0	0	0	0	0	0	0	0	0	0	0	0	0	0	0	0	0	0	0	0	0	0	0	0	0	0	0	0	0	0
211	heart_4mm_boundary_5_10	3669.78	7.17933	0	0	0	0	0	0	0	0	0	0	0	0	0	0	0	0	0	0	0	0	0	0	0	0	0	0	0	0	0	0	0	0	0	0	0	0	0	0	0	0	0	0	0	0	0	0
211	heart_50mm_boundary	5.17994e+06	7.95271	164.4	161.68	168.48	144.02	157.61	148.1	149.45	157.61	173.91	173.91	184.78	134.51	168.48	188.86	148.1	172.55	190.21	175.27	172.55	176.63	191.57	152.17	207.88	164.4	158.96	154.89	190.21	183.42	199.72	202.44	202.44	165.76	197.01	183.42	184.78	209.24	190.21	217.39	183.42	207.88	211.95	210.59	211.95	235.05	205.16	206.52
211	heart_4mm_boundary_20_1000	13219.9	47.7615	0	0	0	0	0	0	0	0	0	0	0	0	0	0	0	0	0	0	0	0	0	0	0	0	0	0	0	0	0	0	0	0	0	0	0	0	0	0	0	0	0	0	0	0	0	0
211	heart_4mm_boundary_10_20	7638.46	13.8507	0	0	0	0	0	0	0	0	0	0	0	0	0	0	0	0	0	0	0	0	0	0	0	0	0	0	0	0	0	0	0	0	0	0	0	0	0	0	0	0	0	0	0	0	0	0
211	heart_50mm_boundary_0_1	3.63324e+06	0.246535	104.62	91.03	107.34	72.01	86.96	89.67	92.39	95.11	105.98	95.11	108.69	77.44	92.39	111.41	89.67	96.47	101.9	103.26	112.77	110.05	125	86.96	118.2	100.54	101.9	95.11	123.64	105.98	115.49	127.72	135.87	97.82	114.13	103.26	95.11	125	118.2	116.85	115.49	127.72	144.02	114.13	125	134.51	131.79	116.85
212	heart	661738	0.109976	0	0	0	0	0	0	0	0	0	0	0	0	0	0	0	1.91	0	0	3.81	0	0	0	0	1.91	0	0	0	0	0	0	0	0	1.91	1.91	0	0	0	3.81	0	0	0	0	0	1.91	0	0
212	heart_4mm_boundary_20_1000	0	0	0	0	0	0	0	0	0	0	0	0	0	0	0	0	0	0	0	0	0	0	0	0	0	0	0	0	0	0	0	0	0	0	0	0	0	0	0	0	0	0	0	0	0	0	0	0
212	heart_4mm_boundary	126772	0.140121	0	0	0	0	0	0	0	0	0	0	0	0	0	0	0	1.91	0	0	0	0	0	0	0	1.91	0	0	0	0	0	0	0	0	0	1.91	0	0	0	1.91	0	0	0	0	0	0	0	0
212	heart_4mm_boundary_5_10	0	0	0	0	0	0	0	0	0	0	0	0	0	0	0	0	0	0	0	0	0	0	0	0	0	0	0	0	0	0	0	0	0	0	0	0	0	0	0	0	0	0	0	0	0	0	0	0
212	heart_4mm_boundary_10_20	0	0	0	0	0	0	0	0	0	0	0	0	0	0	0	0	0	0	0	0	0	0	0	0	0	0	0	0	0	0	0	0	0	0	0	0	0	0	0	0	0	0	0	0	0	0	0	0
212	heart_4mm_boundary_0_1	125784	0.126506	0	0	0	0	0	0	0	0	0	0	0	0	0	0	0	1.91	0	0	0	0	0	0	0	1.91	0	0	0	0	0	0	0	0	0	1.91	0	0	0	1.91	0	0	0	0	0	0	0	0
212	heart_50mm_boundary	4.37078e+06	4.00748	30.52	28.61	20.98	22.89	24.8	26.7	36.24	28.61	15.26	20.98	24.8	45.78	22.89	40.05	43.87	19.07	36.24	36.24	22.89	32.42	36.24	24.8	30.52	40.05	28.61	26.7	40.05	30.52	20.98	49.59	30.52	47.68	32.42	30.52	47.68	41.96	26.7	40.05	38.15	43.87	28.61	34.33	28.61	28.61	34.33	55.31
212	heart_4mm_boundary_1_5	988.007	1.87347	0	0	0	0	0	0	0	0	0	0	0	0	0	0	0	0	0	0	0	0	0	0	0	0	0	0	0	0	0	0	0	0	0	0	0	0	0	0	0	0	0	0	0	0	0	0
212	heart_50mm_boundary_0_1	3.56038e+06	0.112711	28.61	24.8	19.07	22.89	22.89	17.17	30.52	28.61	9.54	19.07	19.07	43.87	19.07	32.42	36.24	19.07	28.61	34.33	19.07	30.52	24.8	20.98	22.89	32.42	22.89	24.8	30.52	26.7	19.07	41.96	26.7	40.05	28.61	26.7	40.05	40.05	20.98	32.42	34.33	40.05	22.89	30.52	22.89	28.61	32.42	43.87
213	heart	499649	0.032901	0	0	0	0	0	0	0	0	0	0	0	3.74	0	3.74	0	3.74	0	0	0	0	0	0	0	0	0	0	0	0	0	0	0	0	3.74	0	0	0	0	0	0	0	0	0	0	0	0	0
213	heart_4mm_boundary_5_10	0	0	0	0	0	0	0	0	0	0	0	0	0	0	0	0	0	0	0	0	0	0	0	0	0	0	0	0	0	0	0	0	0	0	0	0	0	0	0	0	0	0	0	0	0	0	0	0
213	heart_4mm_boundary_1_5	0	0	0	0	0	0	0	0	0	0	0	0	0	0	0	0	0	0	0	0	0	0	0	0	0	0	0	0	0	0	0	0	0	0	0	0	0	0	0	0	0	0	0	0	0	0	0	0
213	heart_4mm_boundary_10_20	0	0	0	0	0	0	0	0	0	0	0	0	0	0	0	0	0	0	0	0	0	0	0	0	0	0	0	0	0	0	0	0	0	0	0	0	0	0	0	0	0	0	0	0	0	0	0	0
213	heart_4mm_boundary_0_1	111659	0.039334	0	0	0	0	0	0	0	0	0	0	0	0	0	0	0	0	0	0	0	0	0	0	0	0	0	0	0	0	0	0	0	0	0	0	0	0	0	0	0	0	0	0	0	0	0	0
213	heart_4mm_boundary	111659	0.039334	0	0	0	0	0	0	0	0	0	0	0	0	0	0	0	0	0	0	0	0	0	0	0	0	0	0	0	0	0	0	0	0	0	0	0	0	0	0	0	0	0	0	0	0	0	0
213	heart_50mm_boundary	3.88526e+06	0.671505	48.6	78.51	82.24	67.29	48.6	41.12	78.51	74.77	97.2	93.46	56.08	97.2	100.94	89.72	82.24	97.2	97.2	82.24	82.24	85.98	63.55	112.15	67.29	48.6	59.81	100.94	104.68	63.55	115.89	127.11	115.89	71.03	97.2	71.03	104.68	74.77	89.72	82.24	104.68	82.24	108.41	108.41	127.11	78.51	104.68	112.15
213	heart_4mm_boundary_20_1000	0	0	0	0	0	0	0	0	0	0	0	0	0	0	0	0	0	0	0	0	0	0	0	0	0	0	0	0	0	0	0	0	0	0	0	0	0	0	0	0	0	0	0	0	0	0	0	0
213	heart_50mm_boundary_0_1	3.56071e+06	0.0724996	37.38	59.81	59.81	52.34	37.38	37.38	56.08	59.81	71.03	82.24	29.91	74.77	85.98	78.51	59.81	78.51	67.29	71.03	63.55	67.29	48.6	104.68	41.12	33.65	48.6	74.77	82.24	44.86	100.94	97.2	93.46	56.08	82.24	71.03	78.51	67.29	71.03	67.29	85.98	63.55	82.24	85.98	115.89	56.08	93.46	104.68
214	heart	942435	7.09029	0	0	0	0	0	0	0	0	0	0	0	0	0	0	0	0	0	0	0	0	0	0	0	0	0	0	0	0	0	0	0	0	0	0	0	0	0	0	0	0	0	0	0	0	0	0
214	heart_4mm_boundary	172548	12.8688	0	0	0	0	0	0	0	0	0	0	0	0	0	0	0	0	0	0	0	0	0	0	0	0	0	0	0	0	0	0	0	0	0	0	0	0	0	0	0	0	0	0	0	0	0	0
214	heart_4mm_boundary_0_1	107122	0.390594	0	0	0	0	0	0	0	0	0	0	0	0	0	0	0	0	0	0	0	0	0	0	0	0	0	0	0	0	0	0	0	0	0	0	0	0	0	0	0	0	0	0	0	0	0	0
214	heart_4mm_boundary_5_10	17767	6.95234	0	0	0	0	0	0	0	0	0	0	0	0	0	0	0	0	0	0	0	0	0	0	0	0	0	0	0	0	0	0	0	0	0	0	0	0	0	0	0	0	0	0	0	0	0	0
214	heart_50mm_boundary	5.19717e+06	15.9093	17.17	14.31	11.44	20.03	14.31	2.86	22.89	20.03	28.61	34.33	28.61	17.17	28.61	2.86	14.31	8.58	25.75	8.58	17.17	34.33	17.17	34.33	5.72	17.17	14.31	14.31	34.33	28.61	17.17	11.44	17.17	28.61	31.47	20.03	34.33	34.33	17.17	17.17	22.89	20.03	22.89	25.75	17.17	11.44	40.05	40.05
214	heart_4mm_boundary_10_20	5722.05	13.7381	0	0	0	0	0	0	0	0	0	0	0	0	0	0	0	0	0	0	0	0	0	0	0	0	0	0	0	0	0	0	0	0	0	0	0	0	0	0	0	0	0	0	0	0	0	0
214	heart_4mm_boundary_1_5	20731	2.57294	0	0	0	0	0	0	0	0	0	0	0	0	0	0	0	0	0	0	0	0	0	0	0	0	0	0	0	0	0	0	0	0	0	0	0	0	0	0	0	0	0	0	0	0	0	0
214	heart_4mm_boundary_20_1000	21205.9	90.691	0	0	0	0	0	0	0	0	0	0	0	0	0	0	0	0	0	0	0	0	0	0	0	0	0	0	0	0	0	0	0	0	0	0	0	0	0	0	0	0	0	0	0	0	0	0
214	heart_50mm_boundary_0_1	3.35592e+06	0.253612	5.72	8.58	5.72	11.44	5.72	0	14.31	17.17	14.31	22.89	14.31	11.44	20.03	0	8.58	5.72	14.31	5.72	2.86	20.03	14.31	17.17	2.86	11.44	8.58	8.58	22.89	11.44	11.44	5.72	14.31	22.89	8.58	0	20.03	25.75	14.31	14.31	17.17	11.44	8.58	17.17	11.44	8.58	11.44	17.17
215	heart	675703	0.390457	0	0	0	0	0	0	0	0	0	0	0	0	0	0	0	0	0	0	0	0	0	0	0	0	0	0	0	0	0	0	0	0	0	0	0	0	0	0	0	0	0	0	0	0	0	0
215	heart_4mm_boundary_5_10	0	0	0	0	0	0	0	0	0	0	0	0	0	0	0	0	0	0	0	0	0	0	0	0	0	0	0	0	0	0	0	0	0	0	0	0	0	0	0	0	0	0	0	0	0	0	0	0
215	heart_4mm_boundary	138868	0.461333	0	0	0	0	0	0	0	0	0	0	0	0	0	0	0	0	0	0	0	0	0	0	0	0	0	0	0	0	0	0	0	0	0	0	0	0	0	0	0	0	0	0	0	0	0	0
215	heart_4mm_boundary_0_1	119686	0.324677	0	0	0	0	0	0	0	0	0	0	0	0	0	0	0	0	0	0	0	0	0	0	0	0	0	0	0	0	0	0	0	0	0	0	0	0	0	0	0	0	0	0	0	0	0	0
215	heart_4mm_boundary_20_1000	0	0	0	0	0	0	0	0	0	0	0	0	0	0	0	0	0	0	0	0	0	0	0	0	0	0	0	0	0	0	0	0	0	0	0	0	0	0	0	0	0	0	0	0	0	0	0	0
215	heart_4mm_boundary_10_20	0	0	0	0	0	0	0	0	0	0	0	0	0	0	0	0	0	0	0	0	0	0	0	0	0	0	0	0	0	0	0	0	0	0	0	0	0	0	0	0	0	0	0	0	0	0	0	0
215	heart_4mm_boundary_1_5	19182.6	1.31397	0	0	0	0	0	0	0	0	0	0	0	0	0	0	0	0	0	0	0	0	0	0	0	0	0	0	0	0	0	0	0	0	0	0	0	0	0	0	0	0	0	0	0	0	0	0
215	heart_50mm_boundary	4.38234e+06	2.79748	41.9	25.79	48.35	58.02	58.02	51.57	58.02	48.35	67.69	45.13	64.47	48.35	45.13	45.13	54.8	38.68	48.35	54.8	51.57	74.14	48.35	54.8	51.57	35.46	45.13	45.13	61.24	48.35	70.92	35.46	51.57	48.35	99.93	103.15	38.68	54.8	74.14	48.35	64.47	64.47	25.79	90.26	54.8	54.8	38.68	61.24
215	heart_50mm_boundary_0_1	3.37238e+06	0.24598	38.68	16.12	29.01	22.56	29.01	25.79	19.34	16.12	32.23	32.23	29.01	32.23	35.46	22.56	32.23	22.56	29.01	32.23	38.68	38.68	32.23	19.34	25.79	22.56	19.34	16.12	32.23	25.79	45.13	19.34	12.89	25.79	58.02	48.35	16.12	29.01	45.13	25.79	22.56	35.46	3.22	58.02	32.23	19.34	16.12	25.79
216	heart	670681	0.877639	13.35	9.54	5.72	3.81	1.91	1.91	1.91	1.91	9.54	7.63	9.54	7.63	3.81	1.91	5.72	3.81	5.72	15.26	5.72	7.63	7.63	3.81	5.72	11.44	7.63	9.54	11.44	5.72	7.63	5.72	7.63	9.54	7.63	5.72	7.63	3.81	11.44	1.91	5.72	5.72	11.44	15.26	15.26	11.44	9.54	3.81
216	heart_4mm_boundary	138601	1.43571	0	0	0	0	0	0	0	0	0	0	0	0	0	0	0	0	0	0	0	0	0	0	0	0	0	0	0	0	0	0	0	0	0	0	0	0	0	0	0	0	0	0	0	0	0	0
216	heart_50mm_boundary	4.31856e+06	1.42079	32.42	45.78	47.68	34.33	49.59	47.68	45.78	43.87	38.15	41.96	40.05	40.05	57.22	32.42	26.7	49.59	41.96	47.68	36.24	51.5	40.05	36.24	51.5	57.22	57.22	47.68	51.5	34.33	57.22	30.52	66.76	62.94	53.41	49.59	40.05	47.68	41.96	55.31	43.87	43.87	40.05	61.04	41.96	55.31	53.41	64.85
216	heart_4mm_boundary_0_1	103991	0.12929	0	0	0	0	0	0	0	0	0	0	0	0	0	0	0	0	0	0	0	0	0	0	0	0	0	0	0	0	0	0	0	0	0	0	0	0	0	0	0	0	0	0	0	0	0	0
216	heart_4mm_boundary_20_1000	0	0	0	0	0	0	0	0	0	0	0	0	0	0	0	0	0	0	0	0	0	0	0	0	0	0	0	0	0	0	0	0	0	0	0	0	0	0	0	0	0	0	0	0	0	0	0	0
216	heart_4mm_boundary_1_5	20160.7	3.09699	0	0	0	0	0	0	0	0	0	0	0	0	0	0	0	0	0	0	0	0	0	0	0	0	0	0	0	0	0	0	0	0	0	0	0	0	0	0	0	0	0	0	0	0	0	0
216	heart_4mm_boundary_5_10	10450.4	7.02162	0	0	0	0	0	0	0	0	0	0	0	0	0	0	0	0	0	0	0	0	0	0	0	0	0	0	0	0	0	0	0	0	0	0	0	0	0	0	0	0	0	0	0	0	0	0
216	heart_4mm_boundary_10_20	3999.71	12.4333	0	0	0	0	0	0	0	0	0	0	0	0	0	0	0	0	0	0	0	0	0	0	0	0	0	0	0	0	0	0	0	0	0	0	0	0	0	0	0	0	0	0	0	0	0	0
216	heart_50mm_boundary_0_1	3.20094e+06	0.157796	24.8	30.52	38.15	15.26	19.07	38.15	34.33	30.52	24.8	26.7	28.61	22.89	26.7	19.07	15.26	26.7	20.98	36.24	26.7	24.8	28.61	19.07	38.15	36.24	30.52	30.52	26.7	13.35	36.24	22.89	43.87	43.87	26.7	40.05	24.8	34.33	26.7	36.24	32.42	24.8	32.42	45.78	28.61	34.33	36.24	40.05
217	heart	981081	0.0354335	0	0	0	0	0	0	0	0	0	0	0	0	0	0	0	0	0	0	0	0	0	0	0	0	0	0	0	0	0	0	0	0	0	0	0	0	0	0	0	0	0	0	0	0	0	0
217	heart_4mm_boundary_1_5	0	0	0	0	0	0	0	0	0	0	0	0	0	0	0	0	0	0	0	0	0	0	0	0	0	0	0	0	0	0	0	0	0	0	0	0	0	0	0	0	0	0	0	0	0	0	0	0
217	heart_4mm_boundary_10_20	0	0	0	0	0	0	0	0	0	0	0	0	0	0	0	0	0	0	0	0	0	0	0	0	0	0	0	0	0	0	0	0	0	0	0	0	0	0	0	0	0	0	0	0	0	0	0	0
217	heart_4mm_boundary_5_10	0	0	0	0	0	0	0	0	0	0	0	0	0	0	0	0	0	0	0	0	0	0	0	0	0	0	0	0	0	0	0	0	0	0	0	0	0	0	0	0	0	0	0	0	0	0	0	0
217	heart_4mm_boundary	184134	0.0392401	0	0	0	0	0	0	0	0	0	0	0	0	0	0	0	0	0	0	0	0	0	0	0	0	0	0	0	0	0	0	0	0	0	0	0	0	0	0	0	0	0	0	0	0	0	0
217	heart_4mm_boundary_0_1	184134	0.0392401	0	0	0	0	0	0	0	0	0	0	0	0	0	0	0	0	0	0	0	0	0	0	0	0	0	0	0	0	0	0	0	0	0	0	0	0	0	0	0	0	0	0	0	0	0	0
217	heart_4mm_boundary_20_1000	0	0	0	0	0	0	0	0	0	0	0	0	0	0	0	0	0	0	0	0	0	0	0	0	0	0	0	0	0	0	0	0	0	0	0	0	0	0	0	0	0	0	0	0	0	0	0	0
217	heart_50mm_boundary	5.21927e+06	0.0949629	36.24	24.8	45.78	26.7	41.96	38.15	59.13	38.15	30.52	47.68	40.05	28.61	38.15	34.33	32.42	40.05	34.33	36.24	32.42	40.05	47.68	47.68	30.52	41.96	36.24	49.59	41.96	43.87	40.05	43.87	22.89	43.87	62.94	43.87	57.22	38.15	47.68	47.68	40.05	43.87	28.61	51.5	32.42	68.66	47.68	62.94
217	heart_50mm_boundary_0_1	5.14761e+06	0.0674223	36.24	24.8	45.78	26.7	41.96	38.15	59.13	38.15	30.52	47.68	40.05	28.61	38.15	34.33	32.42	40.05	34.33	36.24	32.42	40.05	47.68	47.68	30.52	41.96	36.24	49.59	41.96	43.87	40.05	43.87	22.89	43.87	62.94	43.87	57.22	38.15	47.68	47.68	40.05	43.87	28.61	51.5	32.42	66.76	47.68	62.94
218	heart	652765	3.42268	0	0	0	0	0	0	0	0	0	0	0	0	1.91	0	0	0	0	0	3.81	0	0	0	0	1.91	0	0	0	0	0	0	0	0	1.91	0	0	0	0	0	0	0	0	0	0	0	0	0
218	heart_4mm_boundary	136457	5.84837	0	0	0	0	0	0	0	0	0	0	0	0	0	0	0	0	0	0	0	0	0	0	0	0	0	0	0	0	0	0	0	0	0	0	0	0	0	0	0	0	0	0	0	0	0	0
218	heart_4mm_boundary_0_1	77461.2	0.519802	0	0	0	0	0	0	0	0	0	0	0	0	0	0	0	0	0	0	0	0	0	0	0	0	0	0	0	0	0	0	0	0	0	0	0	0	0	0	0	0	0	0	0	0	0	0
218	heart_50mm_boundary	4.33387e+06	9.09335	40.05	28.61	38.15	41.96	47.68	49.59	49.59	40.05	34.33	49.59	38.15	47.68	53.41	47.68	32.42	59.13	47.68	40.05	32.42	41.96	45.78	64.85	40.05	59.13	41.96	40.05	47.68	30.52	64.85	38.15	80.11	66.76	40.05	40.05	57.22	45.78	49.59	41.96	41.96	40.05	49.59	41.96	70.57	61.04	51.5	53.41
218	heart_4mm_boundary_5_10	7003.78	7.35252	0	0	0	0	0	0	0	0	0	0	0	0	0	0	0	0	0	0	0	0	0	0	0	0	0	0	0	0	0	0	0	0	0	0	0	0	0	0	0	0	0	0	0	0	0	0
218	heart_4mm_boundary_1_5	27751.9	1.97889	0	0	0	0	0	0	0	0	0	0	0	0	0	0	0	0	0	0	0	0	0	0	0	0	0	0	0	0	0	0	0	0	0	0	0	0	0	0	0	0	0	0	0	0	0	0
218	heart_4mm_boundary_10_20	10513.3	14.9433	0	0	0	0	0	0	0	0	0	0	0	0	0	0	0	0	0	0	0	0	0	0	0	0	0	0	0	0	0	0	0	0	0	0	0	0	0	0	0	0	0	0	0	0	0	0
218	heart_4mm_boundary_20_1000	13727.2	36.0068	0	0	0	0	0	0	0	0	0	0	0	0	0	0	0	0	0	0	0	0	0	0	0	0	0	0	0	0	0	0	0	0	0	0	0	0	0	0	0	0	0	0	0	0	0	0
218	heart_50mm_boundary_0_1	2.46193e+06	0.337758	13.35	9.54	7.63	9.54	20.98	11.44	17.17	13.35	5.72	9.54	7.63	7.63	7.63	9.54	7.63	9.54	5.72	11.44	5.72	13.35	13.35	17.17	17.17	11.44	13.35	7.63	5.72	11.44	17.17	15.26	19.07	11.44	17.17	11.44	13.35	9.54	11.44	9.54	11.44	5.72	19.07	7.63	15.26	13.35	15.26	19.07
219	heart	1.04816e+06	1.2665	0	0	0	0	0	0	0	0	0	0	0	0	0	0	0	0	0	0	0	0	0	0	0	0	0	0	0	0	0	0	0	0	0	0	0	0	0	0	0	0	0	0	0	0	0	0
219	heart_4mm_boundary	183683	2.74317	0	0	0	0	0	0	0	0	0	0	0	0	0	0	0	0	0	0	0	0	0	0	0	0	0	0	0	0	0	0	0	0	0	0	0	0	0	0	0	0	0	0	0	0	0	0
219	heart_4mm_boundary_0_1	127839	0.36755	0	0	0	0	0	0	0	0	0	0	0	0	0	0	0	0	0	0	0	0	0	0	0	0	0	0	0	0	0	0	0	0	0	0	0	0	0	0	0	0	0	0	0	0	0	0
219	heart_50mm_boundary	5.37561e+06	7.87811	20.03	22.89	25.75	34.33	28.61	17.17	34.33	42.92	20.03	34.33	37.19	28.61	42.92	34.33	31.47	45.78	22.89	31.47	42.92	34.33	48.64	22.89	45.78	25.75	20.03	40.05	11.44	25.75	14.31	34.33	40.05	57.22	34.33	28.61	42.92	51.5	42.92	51.5	25.75	40.05	31.47	28.61	28.61	40.05	42.92	40.05
219	heart_4mm_boundary_5_10	7209.78	8.01965	0	0	0	0	0	0	0	0	0	0	0	0	0	0	0	0	0	0	0	0	0	0	0	0	0	0	0	0	0	0	0	0	0	0	0	0	0	0	0	0	0	0	0	0	0	0
219	heart_4mm_boundary_10_20	10929.1	14.9972	0	0	0	0	0	0	0	0	0	0	0	0	0	0	0	0	0	0	0	0	0	0	0	0	0	0	0	0	0	0	0	0	0	0	0	0	0	0	0	0	0	0	0	0	0	0
219	heart_4mm_boundary_1_5	33001.9	1.93597	0	0	0	0	0	0	0	0	0	0	0	0	0	0	0	0	0	0	0	0	0	0	0	0	0	0	0	0	0	0	0	0	0	0	0	0	0	0	0	0	0	0	0	0	0	0
219	heart_4mm_boundary_20_1000	4703.52	36.4134	0	0	0	0	0	0	0	0	0	0	0	0	0	0	0	0	0	0	0	0	0	0	0	0	0	0	0	0	0	0	0	0	0	0	0	0	0	0	0	0	0	0	0	0	0	0
219	heart_50mm_boundary_0_1	3.51534e+06	0.274724	8.58	8.58	14.31	25.75	11.44	2.86	11.44	20.03	11.44	22.89	17.17	25.75	14.31	25.75	22.89	25.75	11.44	17.17	34.33	20.03	22.89	17.17	28.61	8.58	11.44	37.19	5.72	11.44	2.86	22.89	22.89	34.33	11.44	14.31	22.89	14.31	31.47	25.75	11.44	25.75	17.17	8.58	14.31	17.17	31.47	17.17
220	heart	928827	6.80289	51.5	26.7	47.68	51.5	55.31	64.85	57.22	59.13	36.24	57.22	47.68	66.76	74.39	64.85	70.57	93.46	68.66	89.65	99.18	93.46	80.11	85.83	80.11	87.74	89.65	91.55	122.07	93.46	123.98	103	127.79	152.59	137.33	114.44	135.42	118.26	173.57	139.24	173.57	175.48	219.35	200.27	194.55	205.99	204.09	204.09
220	heart_4mm_boundary	176647	9.66356	5.72	1.91	9.54	7.63	7.63	17.17	5.72	15.26	3.81	15.26	11.44	17.17	9.54	17.17	9.54	15.26	7.63	9.54	9.54	13.35	3.81	13.35	7.63	7.63	9.54	13.35	13.35	13.35	13.35	11.44	26.7	15.26	5.72	5.72	13.35	20.98	15.26	15.26	15.26	24.8	32.42	30.52	11.44	26.7	30.52	22.89
220	heart_4mm_boundary_0_1	101393	0.479773	1.91	0	1.91	1.91	1.91	7.63	1.91	5.72	1.91	5.72	5.72	3.81	3.81	5.72	3.81	7.63	1.91	7.63	7.63	3.81	1.91	5.72	1.91	3.81	3.81	7.63	3.81	7.63	3.81	7.63	13.35	7.63	1.91	3.81	11.44	5.72	7.63	9.54	7.63	9.54	17.17	17.17	5.72	9.54	15.26	22.89
220	heart_4mm_boundary_1_5	27061.5	2.02684	0	0	0	0	0	0	0	0	0	0	0	0	1.91	0	0	0	0	0	0	0	0	0	0	0	0	0	0	0	0	0	0	0	0	0	0	0	0	0	0	0	0	1.91	0	0	0	0
220	heart_50mm_boundary	5.10812e+06	9.07383	215.53	211.72	194.55	215.53	200.27	198.36	207.9	259.4	204.09	240.33	225.07	225.07	217.44	209.81	204.09	211.72	246.05	202.18	234.6	211.72	238.42	249.86	225.07	238.42	240.33	219.35	272.75	228.88	240.33	265.12	261.31	267.03	246.05	265.12	255.58	244.14	267.03	289.92	253.68	261.31	219.35	246.05	282.29	295.64	265.12	261.31
220	heart_4mm_boundary_5_10	7448.2	7.22157	0	0	0	0	0	0	0	0	0	0	1.91	0	0	0	1.91	0	0	0	0	0	0	0	0	0	0	0	0	0	0	0	3.81	0	0	0	0	1.91	0	0	0	0	0	1.91	0	0	0	0
220	heart_4mm_boundary_10_20	11589.1	15.4337	0	0	1.91	0	0	0	0	3.81	0	1.91	0	1.91	1.91	0	0	0	0	0	0	0	0	0	0	0	0	0	0	0	1.91	0	3.81	0	1.91	0	0	0	1.91	0	0	0	0	0	0	3.81	1.91	0
220	heart_4mm_boundary_20_1000	29155.7	47.0198	3.81	1.91	5.72	5.72	5.72	9.54	3.81	5.72	1.91	7.63	3.81	11.44	1.91	11.44	3.81	7.63	5.72	1.91	1.91	9.54	1.91	7.63	5.72	3.81	5.72	5.72	9.54	5.72	7.63	3.81	5.72	7.63	1.91	1.91	1.91	13.35	5.72	5.72	7.63	15.26	15.26	9.54	5.72	13.35	13.35	0
220	heart_50mm_boundary_0_1	2.95461e+06	0.327938	120.16	99.18	103	118.26	103	101.09	129.7	118.26	103	144.96	127.79	114.44	123.98	116.35	103	101.09	120.16	103	129.7	103	116.35	137.33	114.44	137.33	129.7	112.53	118.26	125.89	116.35	154.5	146.87	129.7	131.61	133.51	118.26	122.07	129.7	135.42	120.16	120.16	93.46	116.35	127.79	146.87	112.53	129.7
221	heart	1.0038e+06	2.28082	0	0	0	0	0	0	0	0	0	0	0	0	0	0	0	0	0	0	0	0	0	0	0	0	0	0	0	0	0	0	0	0	0	0	0	0	0	0	0	0	0	0	0	0	0	0
221	heart_4mm_boundary_0_1	107420	0.245656	0	0	0	0	0	0	0	0	0	0	0	0	0	0	0	0	0	0	0	0	0	0	0	0	0	0	0	0	0	0	0	0	0	0	0	0	0	0	0	0	0	0	0	0	0	0
221	heart_4mm_boundary	191555	2.329	0	0	0	0	0	0	0	0	0	0	0	0	0	0	0	0	0	0	0	0	0	0	0	0	0	0	0	0	0	0	0	0	0	0	0	0	0	0	0	0	0	0	0	0	0	0
221	heart_4mm_boundary_1_5	60012.8	2.65551	0	0	0	0	0	0	0	0	0	0	0	0	0	0	0	0	0	0	0	0	0	0	0	0	0	0	0	0	0	0	0	0	0	0	0	0	0	0	0	0	0	0	0	0	0	0
221	heart_50mm_boundary	5.34161e+06	2.69963	9.54	20.98	30.52	22.89	28.61	36.24	30.52	22.89	34.33	30.52	24.8	34.33	30.52	32.42	41.96	28.61	36.24	34.33	22.89	47.68	28.61	34.33	38.15	38.15	22.89	36.24	34.33	43.87	45.78	49.59	45.78	45.78	30.52	30.52	47.68	47.68	49.59	53.41	62.94	43.87	38.15	47.68	55.31	47.68	51.5	38.15
221	heart_4mm_boundary_5_10	13874.1	6.75694	0	0	0	0	0	0	0	0	0	0	0	0	0	0	0	0	0	0	0	0	0	0	0	0	0	0	0	0	0	0	0	0	0	0	0	0	0	0	0	0	0	0	0	0	0	0
221	heart_4mm_boundary_10_20	8432.39	14.9063	0	0	0	0	0	0	0	0	0	0	0	0	0	0	0	0	0	0	0	0	0	0	0	0	0	0	0	0	0	0	0	0	0	0	0	0	0	0	0	0	0	0	0	0	0	0
221	heart_4mm_boundary_20_1000	1815.8	22.5448	0	0	0	0	0	0	0	0	0	0	0	0	0	0	0	0	0	0	0	0	0	0	0	0	0	0	0	0	0	0	0	0	0	0	0	0	0	0	0	0	0	0	0	0	0	0
221	heart_50mm_boundary_0_1	3.96878e+06	0.181941	3.81	7.63	15.26	13.35	11.44	15.26	19.07	9.54	15.26	7.63	7.63	11.44	5.72	17.17	17.17	15.26	13.35	9.54	7.63	20.98	11.44	15.26	22.89	20.98	9.54	22.89	15.26	19.07	20.98	24.8	15.26	13.35	9.54	13.35	22.89	34.33	26.7	28.61	22.89	15.26	22.89	19.07	17.17	20.98	34.33	17.17
222	heart_4mm_boundary	148445	0.0482122	0	0	0	0	0	0	0	0	0	0	0	0	0	0	0	0	0	0	0	0	0	0	0	0	0	0	0	0	0	0	0	0	0	0	0	0	0	0	0	0	0	0	0	0	0	0
222	heart	726498	0.0440456	0	0	0	0	0	0	0	0	0	0	0	0	0	0	0	0	0	0	0	0	0	0	0	0	0	0	0	0	0	0	0	0	0	0	0	0	0	0	0	0	0	0	0	0	0	0
222	heart_50mm_boundary	4.54486e+06	1.18657	32.42	20.98	32.42	30.52	41.96	28.61	26.7	19.07	17.17	22.89	28.61	22.89	26.7	41.96	26.7	30.52	32.42	32.42	41.96	24.8	34.33	26.7	28.61	24.8	32.42	30.52	43.87	38.15	49.59	20.98	34.33	26.7	26.7	22.89	32.42	32.42	30.52	20.98	55.31	19.07	26.7	32.42	32.42	38.15	45.78	41.96
222	heart_4mm_boundary_1_5	0	0	0	0	0	0	0	0	0	0	0	0	0	0	0	0	0	0	0	0	0	0	0	0	0	0	0	0	0	0	0	0	0	0	0	0	0	0	0	0	0	0	0	0	0	0	0	0
222	heart_4mm_boundary_0_1	148445	0.0482122	0	0	0	0	0	0	0	0	0	0	0	0	0	0	0	0	0	0	0	0	0	0	0	0	0	0	0	0	0	0	0	0	0	0	0	0	0	0	0	0	0	0	0	0	0	0
222	heart_4mm_boundary_10_20	0	0	0	0	0	0	0	0	0	0	0	0	0	0	0	0	0	0	0	0	0	0	0	0	0	0	0	0	0	0	0	0	0	0	0	0	0	0	0	0	0	0	0	0	0	0	0	0
222	heart_4mm_boundary_5_10	0	0	0	0	0	0	0	0	0	0	0	0	0	0	0	0	0	0	0	0	0	0	0	0	0	0	0	0	0	0	0	0	0	0	0	0	0	0	0	0	0	0	0	0	0	0	0	0
222	heart_4mm_boundary_20_1000	0	0	0	0	0	0	0	0	0	0	0	0	0	0	0	0	0	0	0	0	0	0	0	0	0	0	0	0	0	0	0	0	0	0	0	0	0	0	0	0	0	0	0	0	0	0	0	0
222	heart_50mm_boundary_0_1	4.0956e+06	0.0714768	26.7	17.17	32.42	30.52	40.05	28.61	26.7	19.07	17.17	22.89	26.7	20.98	26.7	41.96	26.7	28.61	28.61	30.52	38.15	24.8	34.33	22.89	24.8	20.98	28.61	28.61	41.96	38.15	47.68	17.17	32.42	20.98	26.7	22.89	30.52	32.42	30.52	19.07	51.5	19.07	26.7	30.52	28.61	38.15	41.96	38.15
223	heart	887790	3.3128	0	0	0	0	0	0	0	0	0	0	0	0	0	0	0	0	0	0	0	0	0	0	0	0	0	0	0	0	0	0	0	0	0	0	0	0	0	0	0	0	0	0	0	0	0	0
[truncated: 2,285 more rows]
[truncated: 955 more columns]

## Sheet: KEY
COLUMNS:	ID, structname, structure volume (mm3), mean dose (Gy), histogram of hu difference (planning ct - followup ct) bins (from -500 to 500) (mm3)
structure name indicates of course the structure, but may also have a suffix like 10_20 as in the example of heart_4mm_boundary_10_20. This means the part of the heart_4mm_boundary that has received [ 10, 20) Gy.
